# Supplementary material for: Maternal acute SARS-CoV-2 infection impairs preimplantation embryo development and reprograms the early offspring hematopoietic system
Source: Cell Discov. 2025 Dec 23;11:104. doi: 10.1038/s41421-025-00856-3 (PMC12728194; doi:10.1038/s41421-025-00856-3)
Supplement: Supplementary file 1 — Supplementary Table S1 [file 41421_2025_856_MOESM1_ESM.xlsx]

## Sheet: Sheet1
Characteristics	Female-SARS-CoV-2 positive (n = 28)	Female-SARS-CoV-2 negative (n = 86)	P valuea	Male-SARS-CoV-2 positive (n = 8)	Male-SARS-CoV-2 negative (n = 20)	P valuea
Female age (year)	37 (31.8-42.8)	35 (31.0-38.0)	0.116	44 (37.8-47.8)	35 (29.0-39.8)	0.001*
Male age (year)	37.5 (33.0-42.5)	36 (33.0-39.0)	0.285	43.5 (35.5-50.8)	35.5 (31.0-41.0)	0.043*
BMI (kg/m2)	21.22 (19.30-24.22)	21.64 (20.32-24.28)	0.29	21.32 (18.99-23.70)	21.16 (18.66-24.66)	0.672
AMH (ng/ml)	2.37 (1.04-4.13)	2.24 (1.04-3.57)	0.514	1.40 (0.37-2.50)	3.32 (1.78-5.35)	0.022*
FSH (IU/L)	17 (12.45-21.98)	15.8 (12.95-19.00)	0.345	13.6 (10.20-22.60)	18.15 (14.60-22.13)	0.354
LH (IU/L)	3.25 (2.10-4.75)	2.8 (1.50-4.98)	0.378	2.4 (2.03-3.33)	3.95 (2.13-5.50)	0.182
E2 (pmol/ml)	6362.05 (1275.08-10811.73)	5843.55 (2524.95-12460.80)	0.481	1273.75 (672.13-6987.20)	7175 (2630.08-14378.58)	0.079
P (nmol/ml)	3.52 (2.20-4.39)	3.03 (2.04-4.42)	0.515	2.88 (2.12-4.36)	3.57 (2.33-4.87)	0.533
Causes of infertility, n (%)			0.289			1
Female factor	5(17.9)	7(8.1)		1(12.5)	4(20)
Male factor	17(60.7)	53(61.6)		5(62.5)	12(60)
Both sides	6(21.4)	26(30.2)		2(25)	4(20)
Ovarian stimulation protocols, n (%)			0.237			0.597
Mini-stimulation protocol	9(32.1)	17(19.8)		3(37.5)	6(30)
Antagonist protocol	9(32.1)	40(46.5)		2(25)	7(35)
Progestin primed ovarian stimulation protocol	9(32.1)	20(23.3)		2(25)	7(35)
Others	1(3.6)	9(10.5)		1(12.5)	0(0)
Fertilization type, n (%)			0.237			0.371
IVF	7(25.0)	32(37.2)		3(37.5)	4(20)
ICSI	21(75.0)	54(62.8)		5(62.5)	16(80)
No. of oocytes retrieved	7.5 (3.75-11.25)	7 (4.00-11.75)	0.895	4.5 (2.25-8.75)	8.5 (4.25-12.75)	0.182
Rate of oocyte maturation (ICSI only) (%)	88.89 (83.48-100)	87.5 (72.50-100)	0.564	100 (83.34-100)	86.61 (68.19-98.53)	0.179
Rate of normal fertilization rate (%)	85.71 (72.92-100)	82.29 (63.54-100)	0.69	78.89 (33.33-90.06)	86.61 (75.70-100)	0.136
No. of 2PN zygotes	4 (2-7)	4 (2-7)	0.974	2.5 (0.25-6.75)	5 (2.25-7)	0.218
Rate of cleavageb (%)	100 (100-100)	100 (100-100)	0.043*d	100 (100-100)	100 (87.50-100)	0.341
No. of good-quality embryos (day 3)	2 (0.75-4.25)	2 (1.0-3.0)	0.921	2 (0.0-4.0)	2.5 (1.0-5.0)	0.533
Rate of good-quality embryos (day 3) (%)	50 (20.00-69.05)	50 (25.83-66.67)	0.994	50 (0.00-57.14)	53.57 (27.50-71.43)	0.4
No. of blastocysts	0 (0.0-2.0)	2 (1.0-3.0)	0.14	0 (0.0-1.25)	1 (0.0-3.5)	0.155
Rate of blastocysts (%)	20 (0.00-53.57)	50 (15.00-66.67)	0.040*	0 (0.00-15.48)	40 (0.00-63.33)	0.074
No. of good-quality blastocysts	0 (0.00-0.25)	1 (0.0-2.0)	0.073	0 (0.00-0.25)	0 (0.0-2.0)	0.431
Rate of good-quality blastocysts (%)	0 (0-11.81)	18.18 (0-33.33)	0.026*	0 (0-2.78)	0 (0-32.50)	0.392
Rate of blastocysts from good-quality day 3 embryos (%)	50 (40.00-66.67)	100 (66.67-100)	0.001*	33.33 (/)e	61.91 (44.09-70.83)	0.112
Oocyte utilization ratec (%)	27.92 (6.25-44.44)	30.63 (16.67-50.00)	0.285	10.42 (0.00-35.56)	32.05 (14.38-48.61)	0.136
a) Differences between quantitative or categorical variables in the different patient groups were evaluated by rank-sum test or Chi-square test, respectively. Values were presented as median (IQR) or n (%) where appropriate. P <0.05 was considered as statistically significant. *, P <0.05. b) 10 to 90 percent of the rate of cleavage between the SARS-CoV-2 positive and negative groups were 73.33-10…
