# Supplementary material for: Maternal acute SARS-CoV-2 infection impairs preimplantation embryo development and reprograms the early offspring hematopoietic system
Source: Cell Discov. 2025 Dec 23;11:104. doi: 10.1038/s41421-025-00856-3 (PMC12728194; doi:10.1038/s41421-025-00856-3)
Supplement: Supplementary file 2 — Supplementary Table S2 [file 41421_2025_856_MOESM2_ESM.xlsx]

## Sheet: QC
cell	Raw_reads	Raw_bases	Clean_reads	Clean_bases	Mapping_rate	Gene_number	UMI_number	UMAP_1	UMAP_2	seurat_clusters	group	embryo	cell_type_major
RNA.IS_Embryo1_sc.33	174208	23173554	173945	23132436	57	1221	15195	-1.04325	2.31773	Cluster_3	IS	Embryo1	TE
RNA.IS_Embryo1_sc.34	70880	9632052	70771	9615300	66.8	3523	22474	-0.281653	-3.56555	Cluster_2	IS	Embryo1	TE
RNA.IS_Embryo1_sc.35	209137	27832204	208827	27783298	61.6	1605	20664	-0.124667	2.40437	Cluster_3	IS	Embryo1	TE
RNA.IS_Embryo1_sc.36	246329	32514643	245976	32458274	58.5	1262	11012	-0.322186	2.66175	Cluster_3	IS	Embryo1	TE
RNA.IS_Embryo1_sc.37	1158199	161054031	1156398	160779330	78.1	6014	365858	0.530014	-2.85694	Cluster_2	IS	Embryo1	TE
RNA.IS_Embryo1_sc.38	991349	132588876	989377	132289054	63.4	4254	101928	1.22519	2.86263	Cluster_3	IS	Embryo1	TE
RNA.IS_Embryo1_sc.39	186829	26141136	186512	26093061	80.5	5426	76379	-0.108968	-3.33113	Cluster_2	IS	Embryo1	TE
RNA.IS_Embryo1_sc.40	1514683	210645547	1512351	210290104	78.9	6273	374947	0.282229	-3.21193	Cluster_2	IS	Embryo1	TE
RNA.IS_Embryo1_sc.41	1254572	172098465	1252512	171783961	72.8	6144	311904	-0.0531685	-2.85073	Cluster_2	IS	Embryo1	TE
RNA.IS_Embryo1_sc.42	3754664	522244997	3748579	521318627	77.7	8731	1009052	-0.0357776	-3.12671	Cluster_2	IS	Embryo1	TE
RNA.IS_Embryo1_sc.43	109938	15530935	109748	15502567	77.4	2980	36608	0.100314	1.26037	Cluster_3	IS	Embryo1	TE
RNA.IS_Embryo1_sc.44	1081610	151596289	1079965	151345552	80.2	5784	394125	0.121386	-3.2628	Cluster_2	IS	Embryo1	TE
RNA.IS_Embryo1_sc.46	252930	35293845	252532	35233380	78.6	5511	93013	0.0738743	-2.962	Cluster_2	IS	Embryo1	TE
RNA.IS_Embryo1_sc.47	1857830	257842147	1854978	257409048	77.1	6922	473060	0.460084	-2.7558	Cluster_2	IS	Embryo1	TE
RNA.IS_Embryo1_sc.48	860426	120024987	859083	119821075	78.5	5308	295091	0.183315	-3.1345	Cluster_2	IS	Embryo1	TE
RNA.IS_Embryo2_sc.49	2905498	405608192	2900869	404905831	78.7	7931	548690	-1.9667	-4.65901	Cluster_2	IS	Embryo2	TE
RNA.IS_Embryo2_sc.50	2670569	367510697	2666223	366852947	76.4	7501	177582	-2.22614	-4.54462	Cluster_2	IS	Embryo2	TE
RNA.IS_Embryo2_sc.51	3538891	491366861	3533493	490546110	77	8282	983724	-1.85693	-4.72763	Cluster_2	IS	Embryo2	TE
RNA.IS_Embryo2_sc.52	2978186	415237466	2973449	414518808	78.3	7912	781100	-2.15115	-4.01301	Cluster_2	IS	Embryo2	TE
RNA.IS_Embryo2_sc.54	3582625	494399419	3576980	493543546	75	8347	820891	-1.68345	-3.95488	Cluster_2	IS	Embryo2	TE
RNA.IS_Embryo2_sc.55	1490016	202177324	1487745	201831789	67	6974	363792	-1.16839	-3.93089	Cluster_2	IS	Embryo2	TE
RNA.IS_Embryo2_sc.56	696253	97089135	695213	96931102	78	6090	240476	-2.12352	-4.61087	Cluster_2	IS	Embryo2	TE
RNA.IS_Embryo2_sc.57	1329229	184615342	1327160	184301064	77.5	7090	395449	-1.64566	-4.215	Cluster_2	IS	Embryo2	TE
RNA.IS_Embryo2_sc.58	1052834	144984802	1051209	144737658	73.2	4667	235156	-0.941856	1.71933	Cluster_2	IS	Embryo2	TE
RNA.IS_Embryo2_sc.59	789145	109057600	788016	108886657	75.3	5898	204232	-4.6409	2.88086	Cluster_5	IS	Embryo2	ICM
RNA.IS_Embryo2_sc.60	1981519	273085038	1978390	272609850	75.2	7033	357271	-2.41031	-4.09012	Cluster_2	IS	Embryo2	TE
RNA.IS_Embryo2_sc.61	3770739	513787830	3765203	512945846	70.8	8983	765111	-1.5501	-3.7648	Cluster_2	IS	Embryo2	TE
RNA.IS_Embryo2_sc.62	519490	68995832	518758	68883973	53.7	1919	23964	-0.798916	2.63584	Cluster_3	IS	Embryo2	TE
RNA.IS_Embryo2_sc.63	2084722	289497761	2081721	289042724	76.8	6878	351148	-2.49209	-3.84956	Cluster_2	IS	Embryo2	TE
RNA.IS_Embryo2_sc.64	1945419	270924841	1941650	270354111	77.9	7138	340342	-2.49361	-4.01803	Cluster_2	IS	Embryo2	TE
RNA.IS_Embryo2_sc.65	3587184	491507115	3581588	490659779	73.3	9148	630617	-1.48037	-3.42153	Cluster_2	IS	Embryo2	TE
RNA.IS_Embryo2_sc.66	3133815	436523064	3129010	435791363	78.3	8430	937042	-2.17304	-3.48806	Cluster_2	IS	Embryo2	TE
RNA.IS_Embryo2_sc.67	5609488	773082550	5601200	771822593	75.3	9241	1113264	-1.78732	-3.35972	Cluster_2	IS	Embryo2	TE
RNA.IS_Embryo2_sc.68	3109096	425249530	3104736	424587121	77.3	7628	674518	-5.80839	0.892478	Cluster_2	IS	Embryo2	TE
RNA.IS_Embryo2_sc.69	1849350	257852926	1846652	257443563	79.5	7702	627007	-2.17629	-4.20371	Cluster_2	IS	Embryo2	TE
RNA.IS_Embryo2_sc.70	3227593	447575552	3221341	446629835	77.1	7823	471843	-2.34476	-3.53816	Cluster_2	IS	Embryo2	TE
RNA.IS_Embryo2_sc.71	2041152	281872529	2038145	281416977	74.7	7413	471555	-1.93398	-4.05515	Cluster_2	IS	Embryo2	TE
RNA.IS_Embryo2_sc.72	1657987	230505956	1655489	230123039	78.3	7238	481517	-5.95025	0.520773	Cluster_2	IS	Embryo2	TE
RNA.IS_Embryo2_sc.73	324479	45297503	324031	45229671	78.7	6766	128949	-2.12057	-4.42957	Cluster_2	IS	Embryo2	TE
RNA.IS_Embryo2_sc.74	325481	41513528	325001	41440371	51.4	3065	41423	-1.37074	2.68013	Cluster_3	IS	Embryo2	TE
RNA.IS_Embryo2_sc.75	319963	42567865	319499	42496972	57.4	2251	27046	-0.203882	2.96432	Cluster_3	IS	Embryo2	TE
RNA.IS_Embryo2_sc.76	1666239	233684479	1663889	233327414	79.6	7311	452167	-1.71086	-4.24257	Cluster_2	IS	Embryo2	TE
RNA.IS_Embryo2_sc.77	1282160	179493139	1280406	179226400	79.4	6216	457542	-1.81161	-4.37282	Cluster_2	IS	Embryo2	TE
RNA.IS_Embryo2_sc.78	2952275	408046863	2947769	407360525	74.9	9594	947475	-1.69086	-3.73012	Cluster_2	IS	Embryo2	TE
RNA.IS_Embryo2_sc.79	2804618	388722820	2800322	388069197	76.8	7780	805423	-4.99839	2.70778	Cluster_5	IS	Embryo2	ICM
RNA.IS_Embryo2_sc.84	533497	71967575	532717	71848929	58.9	2048	15679	-2.63026	-3.36919	Cluster_2	IS	Embryo2	TE
RNA.IS_Embryo2_sc.85	909008	125993927	907672	125790562	78.3	8497	313354	-2.51033	-3.60806	Cluster_2	IS	Embryo2	TE
RNA.IS_Embryo3_sc.65	818067	108275782	816366	108016828	60	3764	187352	-1.29826	2.96293	Cluster_3	IS	Embryo3	TE
RNA.IS_Embryo3_sc.66	2282395	316675635	2277446	315911969	73.8	6132	650147	2.72497	-2.39344	Cluster_2	IS	Embryo3	TE
RNA.IS_Embryo3_sc.67	3787207	523957582	3779028	522704904	72.6	7038	799840	2.60843	-3.47889	Cluster_2	IS	Embryo3	TE
RNA.IS_Embryo3_sc.68	2622334	362729028	2617038	361908673	72.6	6536	756767	2.96161	-2.52163	Cluster_2	IS	Embryo3	TE
RNA.IS_Embryo3_sc.69	2134875	293873400	2130719	293235782	71.6	6322	701770	2.55378	-2.86662	Cluster_2	IS	Embryo3	TE
RNA.IS_Embryo3_sc.70	1628986	223334424	1624891	222710869	71.1	6029	457404	2.65364	-2.962	Cluster_2	IS	Embryo3	TE
RNA.IS_Embryo3_sc.71	1068415	146706006	1066107	146354333	70.3	5019	325787	2.80652	-2.77195	Cluster_2	IS	Embryo3	TE
RNA.IS_Embryo3_sc.72	1774486	242970956	1771230	242462876	69.8	6647	623573	2.40027	-3.23718	Cluster_2	IS	Embryo3	TE
RNA.IS_Embryo3_sc.73	1665385	226110701	1662137	225615059	67.7	9085	536713	2.85461	-3.27207	Cluster_2	IS	Embryo3	TE
RNA.IS_Embryo3_sc.75	672057	91308715	670579	91084449	62.3	1907	26997	-1.14959	2.87337	Cluster_3	IS	Embryo3	TE
RNA.IS_Embryo3_sc.76	3369874	461109152	3362243	459957641	69.3	7778	733910	2.64403	-3.23121	Cluster_2	IS	Embryo3	TE
RNA.IS_Embryo3_sc.77	256271	35267355	255637	35171051	68.5	1004	10604	-1.09924	2.54862	Cluster_3	IS	Embryo3	TE
RNA.IS_Embryo3_sc.78	843598	118496532	841681	118203450	73	1686	23419	-0.564485	2.9131	Cluster_3	IS	Embryo3	TE
RNA.IS_Embryo3_sc.79	619213	87286481	617617	87043811	77.7	1050	12949	-0.918861	2.22734	Cluster_3	IS	Embryo3	TE
RNA.IS_Embryo3_sc.80	2297795	313004784	2292363	312178994	69.8	7123	700218	2.83742	-3.57375	Cluster_2	IS	Embryo3	TE
RNA.IS_Embryo3_sc.81	2032272	279274310	2027992	278623875	72.1	7105	596639	3.08216	-2.59023	Cluster_2	IS	Embryo3	TE
RNA.IS_Embryo3_sc.82	1646326	216350938	1642848	215820362	57.8	7276	453403	3.48298	-2.71328	Cluster_2	IS	Embryo3	TE
RNA.IS_Embryo3_sc.83	1384088	187061523	1381005	186595168	64.9	5734	337981	-5.23561	2.10979	Cluster_5	IS	Embryo3	ICM
RNA.IS_Embryo3_sc.84	1451372	194880216	1448573	194454322	65.8	5976	423222	3.01212	-3.18694	Cluster_2	IS	Embryo3	TE
RNA.IS_Embryo3_sc.85	987657	133181365	985810	132896529	65.9	5965	356285	3.10302	-2.43159	Cluster_2	IS	Embryo3	TE
RNA.IS_Embryo3_sc.86	346767	45818735	346077	45713081	54.5	1763	36069	-0.558795	2.71584	Cluster_3	IS	Embryo3	TE
RNA.IS_Embryo3_sc.87	1401497	189025420	1398798	188615021	67	6476	493504	3.32723	-2.73884	Cluster_2	IS	Embryo3	TE
RNA.IS_Embryo3_sc.89	2130839	293945344	2126531	293286730	72.3	6575	801883	3.05125	-2.32667	Cluster_2	IS	Embryo3	TE
RNA.IS_Embryo3_sc.90	2951277	400766119	2945246	399844989	68.4	7473	1032256	3.48849	-2.31598	Cluster_2	IS	Embryo3	TE
RNA.IS_Embryo3_sc.91	1414415	187971821	1411409	187514930	59.7	5704	291842	-5.27829	2.35353	Cluster_5	IS	Embryo3	ICM
RNA.IS_Embryo3_sc.92	1766632	239041183	1762954	238481246	66.3	6384	556727	3.24281	-2.89505	Cluster_2	IS	Embryo3	TE
RNA.IS_Embryo3_sc.93	392144	50836414	391241	50699708	57.6	5504	115976	3.34912	-2.85757	Cluster_2	IS	Embryo3	TE
RNA.IS_Embryo3_sc.94	236405	30035292	235847	29950992	49	2140	11961	-1.27124	2.76359	Cluster_3	IS	Embryo3	TE
RNA.IS_Embryo3_sc.95	1806183	238657412	1802181	238052446	61	7611	350956	3.06348	-3.29887	Cluster_2	IS	Embryo3	TE
RNA.IS_Embryo3_sc.96	399882	51852772	398981	51715506	51.7	2688	50732	-1.37353	2.71781	Cluster_3	IS	Embryo3	TE
RNA.NI_Embryo10_sc.41	992170	134127405	989917	133784204	67	5275	338030	5.34806	-1.29046	Cluster_1	NI	Embryo10	TE
RNA.NI_Embryo10_sc.42	1768890	243953416	1765098	243375432	71.9	6192	563430	5.35281	-0.179746	Cluster_1	NI	Embryo10	TE
RNA.NI_Embryo10_sc.43	3781799	515150268	3773062	513823994	68.2	8098	997118	5.49789	-0.858669	Cluster_1	NI	Embryo10	TE
RNA.NI_Embryo10_sc.44	2171336	295423025	2166697	294714543	69.1	6778	780379	5.61472	-1.01749	Cluster_1	NI	Embryo10	TE
RNA.NI_Embryo10_sc.46	147888	19475653	147585	19429498	51.7	1004	17411	-0.752144	2.18767	Cluster_3	NI	Embryo10	TE
RNA.NI_Embryo10_sc.47	4266405	584312531	4257173	582912137	70.2	8398	1049477	5.73427	-0.964461	Cluster_1	NI	Embryo10	TE
RNA.NI_Embryo10_sc.48	2564922	354577962	2559514	353750616	72.2	7329	844019	5.6115	0.518084	Cluster_1	NI	Embryo10	TE
RNA.NI_Embryo10_sc.49	4935583	680404940	4924390	678709036	71.9	8975	1228343	6.0295	0.0682945	Cluster_1	NI	Embryo10	TE
RNA.NI_Embryo10_sc.50	4549707	606315330	4539823	604821311	62.4	8793	294417	5.82352	-0.297754	Cluster_1	NI	Embryo10	TE
RNA.NI_Embryo10_sc.51	2036104	278700067	2031820	278047422	70.5	6970	677912	5.69629	-0.788761	Cluster_1	NI	Embryo10	TE
RNA.NI_Embryo10_sc.52	3445970	466266084	3438456	465123402	67.7	8210	1148610	5.90418	-0.521185	Cluster_1	NI	Embryo10	TE
RNA.NI_Embryo10_sc.55	1282529	169347153	1279928	168949326	55.3	5418	258068	5.82532	-0.153663	Cluster_1	NI	Embryo10	TE
RNA.NI_Embryo10_sc.56	949369	128516277	947535	128234870	66.2	5537	324543	5.9591	-0.502497	Cluster_1	NI	Embryo10	TE
RNA.NI_Embryo10_sc.57	2335044	319893457	2330044	319122256	69.5	7522	808192	5.16809	-0.0161336	Cluster_1	NI	Embryo10	TE
RNA.NI_Embryo10_sc.58	2042280	276612062	2037977	275955729	66.8	6552	573813	4.93821	-0.799838	Cluster_1	NI	Embryo10	TE
RNA.NI_Embryo10_sc.59	769674	106126891	767836	105847294	68.2	2572	29705	0.0995532	2.78717	Cluster_3	NI	Embryo10	TE
RNA.NI_Embryo10_sc.60	1806369	244754241	1802202	244121375	67.6	6707	508894	4.77898	-0.663226	Cluster_1	NI	Embryo10	TE
RNA.NI_Embryo10_sc.61	1799182	245574415	1795306	244985452	69.4	6310	516435	5.09371	-0.83826	Cluster_1	NI	Embryo10	TE
RNA.NI_Embryo10_sc.62	1872136	256995298	1868226	256398656	69.6	6180	516499	5.41551	-0.890805	Cluster_1	NI	Embryo10	TE
RNA.NI_Embryo10_sc.63	2465129	343944141	2460082	343170930	75.3	7258	689715	5.60493	-0.756649	Cluster_1	NI	Embryo10	TE
RNA.NI_Embryo10_sc.64	1013980	140393174	1011478	140010869	73.3	6086	341360	4.94224	0.339776	Cluster_1	NI	Embryo10	TE
RNA.NI_Embryo6_sc.1	886319	122103893	884607	121845725	82.4	5813	181422	4.33963	2.63964	Cluster_1	NI	Embryo6	TE
RNA.NI_Embryo6_sc.2	2105592	290640234	2101688	290049923	82.4	7502	383311	4.20218	1.6025	Cluster_1	NI	Embryo6	TE
RNA.NI_Embryo6_sc.3	1326618	182246655	1324127	181868683	81.4	7033	253010	-5.15163	2.83077	Cluster_5	NI	Embryo6	ICM
RNA.NI_Embryo6_sc.4	3670745	498661248	3663595	497580488	77.4	9172	774025	5.40372	1.97531	Cluster_1	NI	Embryo6	TE
RNA.NI_Embryo6_sc.5	910857	123229500	909194	122977685	76.9	6885	229196	-5.49465	2.53235	Cluster_5	NI	Embryo6	ICM
RNA.NI_Embryo6_sc.6	602882	82738109	601774	82570109	80.8	6333	221289	4.70569	2.54375	Cluster_1	NI	Embryo6	TE
RNA.NI_Embryo6_sc.7	3255725	447884868	3249191	446896022	82.8	9021	853684	4.96605	2.15884	Cluster_1	NI	Embryo6	TE
RNA.NI_Embryo6_sc.8	2470892	340022969	2466403	339344103	82.1	8665	629855	5.26188	2.10529	Cluster_1	NI	Embryo6	TE
RNA.NI_Embryo6_sc.9	1057345	146310472	1055217	145987693	84.4	6467	387043	4.22082	2.22104	Cluster_1	NI	Embryo6	TE
RNA.NI_Embryo6_sc.10	1949691	267880250	1945963	267317429	80.6	7236	318670	4.50505	1.86304	Cluster_1	NI	Embryo6	TE
RNA.NI_Embryo6_sc.11	1102384	151891139	1100268	151570538	83	6453	364028	4.4948	2.22591	Cluster_1	NI	Embryo6	TE
RNA.NI_Embryo6_sc.12	1045119	144393334	1043014	144075890	83	6632	133039	-5.23607	2.71236	Cluster_5	NI	Embryo6	ICM
RNA.NI_Embryo6_sc.13	1828736	250991752	1825378	250484693	80.8	7287	331382	4.77712	2.30307	Cluster_1	NI	Embryo6	TE
RNA.NI_Embryo6_sc.14	1320072	182655861	1317306	182238726	83	6434	293814	4.25799	1.57931	Cluster_1	NI	Embryo6	TE
RNA.NI_Embryo6_sc.15	1514844	209254780	1511905	208810992	82.7	7076	311620	4.74009	1.69791	Cluster_1	NI	Embryo6	TE
RNA.NI_Embryo6_sc.16	833922	114180094	832165	113915076	79.7	5881	169185	4.03107	1.25537	Cluster_1	NI	Embryo6	TE
RNA.NI_Embryo6_sc.17	1152460	159711655	1150396	159399908	82.7	6098	192713	4.06322	1.4578	Cluster_1	NI	Embryo6	TE
RNA.NI_Embryo6_sc.18	1110710	152659973	1108617	152343576	79.5	6392	161302	4.47291	1.19928	Cluster_1	NI	Embryo6	TE
RNA.NI_Embryo6_sc.19	1253384	173039623	1250887	172662594	81.8	6275	288593	4.32883	2.34771	Cluster_1	NI	Embryo6	TE
RNA.NI_Embryo6_sc.20	3644047	502284157	3637437	501279274	81	9128	1454621	5.02068	2.3705	Cluster_1	NI	Embryo6	TE
RNA.NI_Embryo6_sc.21	139459	19226928	139131	19176700	83.9	4873	58354	4.45337	2.04657	Cluster_1	NI	Embryo6	TE
RNA.NI_Embryo6_sc.22	424670	56582357	423792	56448986	66	4074	51870	-5.14138	3.11144	Cluster_5	NI	Embryo6	ICM
RNA.NI_Embryo6_sc.23	41293	5707884	41198	5693342	79.8	3949	20837	3.7999	2.01171	Cluster_1	NI	Embryo6	TE
RNA.NI_Embryo6_sc.24	853997	117916305	852370	117670879	81.9	5918	142386	4.44984	1.18494	Cluster_1	NI	Embryo6	TE
RNA.NI_Embryo6_sc.25	5457475	746884822	5447207	745332301	79.4	9999	908961	5.35	1.82075	Cluster_1	NI	Embryo6	TE
RNA.NI_Embryo6_sc.26	1221534	169017305	1219271	168674431	81.6	6039	276086	4.2369	1.5617	Cluster_1	NI	Embryo6	TE
RNA.NI_Embryo6_sc.27	979957	134739644	978110	134460802	80.4	6016	162053	4.39392	1.78978	Cluster_1	NI	Embryo6	TE
RNA.NI_Embryo6_sc.28	1175319	161960897	1173185	161638574	82.2	6805	248681	4.23945	2.142	Cluster_1	NI	Embryo6	TE
RNA.NI_Embryo7_sc.1	1586578	219640450	1584678	219351246	75.1	7887	362930	-5.61405	1.53824	Cluster_5	NI	Embryo7	ICM
RNA.NI_Embryo7_sc.2	314720	42160827	314360	42105710	60.7	1817	16138	0.196457	1.51531	Cluster_3	NI	Embryo7	TE
RNA.NI_Embryo7_sc.3	576435	77366432	575675	77250760	63.1	4806	93789	5.40107	-0.0319846	Cluster_1	NI	Embryo7	TE
RNA.NI_Embryo7_sc.4	111960	14892337	111793	14866424	58	1187	5220	-0.147959	1.85448	Cluster_3	NI	Embryo7	TE
RNA.NI_Embryo7_sc.6	423147	57125646	422624	57045713	68.7	7335	149836	5.53287	-0.327873	Cluster_1	NI	Embryo7	TE
RNA.NI_Embryo7_sc.7	1187827	162694076	1186413	162478566	71.6	6896	343384	4.67263	0.523374	Cluster_1	NI	Embryo7	TE
RNA.NI_Embryo7_sc.8	718476	99556119	717617	99425505	75.9	6690	206787	4.48731	-0.754681	Cluster_1	NI	Embryo7	TE
RNA.NI_Embryo7_sc.9	261114	35217874	260802	35170289	59	4891	94396	4.32389	0.589435	Cluster_1	NI	Embryo7	TE
RNA.NI_Embryo7_sc.11	1328581	180224709	1327000	179983870	69.2	7715	442590	5.00356	-0.292941	Cluster_1	NI	Embryo7	TE
RNA.NI_Embryo7_sc.12	1321332	179008028	1319471	178726250	69.7	6796	240918	5.33095	-0.609099	Cluster_1	NI	Embryo7	TE
RNA.NI_Embryo7_sc.14	87821	11019593	87577	10982573	22.4	1615	5303	-0.358977	1.48232	Cluster_3	NI	Embryo7	TE
RNA.NI_Embryo7_sc.15	294502	38369272	294086	38304754	45	2774	24670	-3.81415	2.42349	Cluster_5	NI	Embryo7	ICM
RNA.NI_Embryo7_sc.16	89239	11624652	89083	11600114	48.3	1343	6914	-0.334006	1.91039	Cluster_3	NI	Embryo7	TE
RNA.NI_Embryo7_sc.17	1978775	273777995	1976488	273431051	75.3	7561	423740	4.37638	-0.572701	Cluster_1	NI	Embryo7	TE
RNA.NI_Embryo7_sc.18	1895670	259563423	1893384	259214588	69.2	7400	360540	1.04779	-2.68893	Cluster_2	NI	Embryo7	TE
RNA.NI_Embryo7_sc.19	364907	48321730	364409	48245724	50.6	1223	7219	0.142144	1.89312	Cluster_3	NI	Embryo7	TE
RNA.NI_Embryo8_sc.25	1446531	199832830	1444814	199571933	73.4	6755	322591	-4.23041	2.40723	Cluster_5	NI	Embryo8	ICM
RNA.NI_Embryo8_sc.26	2568262	352543366	2565130	352067730	72.7	7935	537987	-7.42522	-0.755116	Cluster_4	NI	Embryo8	TE
RNA.NI_Embryo8_sc.27	466274	61607994	465658	61512268	55.7	2684	26209	-1.19007	2.59423	Cluster_3	NI	Embryo8	TE
RNA.NI_Embryo8_sc.28	434879	59435483	434320	59350247	69.1	5591	90245	-7.00898	-1.75518	Cluster_4	NI	Embryo8	TE
RNA.NI_Embryo8_sc.29	3013501	415871363	3009456	415258447	74.3	8669	594515	-6.72631	-0.255551	Cluster_4	NI	Embryo8	TE
RNA.NI_Embryo8_sc.30	1615643	222328171	1613650	222023988	72.7	7157	445139	-4.87919	2.63631	Cluster_5	NI	Embryo8	ICM
RNA.NI_Embryo8_sc.31	343995	47250250	343565	47185120	72.2	6417	107492	-4.77221	2.16049	Cluster_5	NI	Embryo8	ICM
RNA.NI_Embryo8_sc.32	1094513	151702892	1093118	151490514	75.5	6974	255527	-4.77832	2.28879	Cluster_5	NI	Embryo8	ICM
RNA.NI_Embryo8_sc.33	3024458	414975060	3020605	414390285	71.7	8040	698525	-7.78802	-1.4005	Cluster_4	NI	Embryo8	TE
RNA.NI_Embryo8_sc.34	128357	17594697	128164	17565457	68.7	5045	42310	-7.77648	-1.72724	Cluster_4	NI	Embryo8	TE
RNA.NI_Embryo8_sc.35	3630006	494166502	3625657	493506411	69.5	9382	693498	-7.00376	-0.497079	Cluster_4	NI	Embryo8	TE
RNA.NI_Embryo8_sc.36	3377300	462297923	3373030	461649613	72	9067	762206	-6.92972	-0.570112	Cluster_4	NI	Embryo8	TE
RNA.NI_Embryo8_sc.37	1226670	170755547	1225085	170514814	76.2	6495	300141	-4.62946	2.74323	Cluster_5	NI	Embryo8	ICM
RNA.NI_Embryo8_sc.38	2708017	373149735	2703964	372534627	73	8551	753826	-7.25801	-0.982494	Cluster_4	NI	Embryo8	TE
RNA.NI_Embryo8_sc.39	253027	35200997	252716	35153687	76.3	5927	90623	-4.31538	2.66754	Cluster_5	NI	Embryo8	ICM
RNA.NI_Embryo8_sc.40	4517581	621746442	4512143	620920762	72.8	9136	1106375	-7.14112	-1.68471	Cluster_4	NI	Embryo8	TE
RNA.NI_Embryo8_sc.41	1852732	255353912	1850260	254979309	73.4	7396	535786	-7.97142	-1.81096	Cluster_4	NI	Embryo8	TE
RNA.NI_Embryo8_sc.42	1706482	236667523	1704297	236335558	74.5	7274	529204	-8.1978	-1.67984	Cluster_4	NI	Embryo8	TE
RNA.NI_Embryo8_sc.43	556397	76895359	555627	76778529	74.2	6164	162803	-7.68546	-1.90959	Cluster_4	NI	Embryo8	TE
RNA.NI_Embryo8_sc.44	1945034	269483945	1942652	269121813	74.9	7681	644785	-7.06439	-1.19993	Cluster_4	NI	Embryo8	TE
RNA.NI_Embryo8_sc.45	998386	136123334	997237	135948168	68.2	6210	195723	-7.22487	-1.70791	Cluster_4	NI	Embryo8	TE
RNA.NI_Embryo8_sc.46	370807	51448293	370305	51371885	74.5	5879	107030	-4.42735	2.66448	Cluster_5	NI	Embryo8	ICM
RNA.NI_Embryo8_sc.47	2199141	303862924	2196325	303436314	73.7	7742	469476	-7.54966	-1.46372	Cluster_4	NI	Embryo8	TE
RNA.NI_Embryo8_sc.48	1168798	161599818	1167457	161395846	74.3	6862	385913	-7.6093	-1.43884	Cluster_4	NI	Embryo8	TE
RNA.NI_Embryo8_sc.49	1517197	202698626	1515414	202425338	59.1	5416	154355	-1.3787	1.63893	Cluster_4	NI	Embryo8	TE
RNA.NI_Embryo8_sc.50	2346091	318034334	2343026	317568259	69.1	8173	168865	-4.76267	1.98341	Cluster_5	NI	Embryo8	ICM
RNA.NI_Embryo8_sc.51	1294032	179068748	1292574	178846899	74	6873	412639	-4.4928	2.42738	Cluster_5	NI	Embryo8	ICM
RNA.NI_Embryo8_sc.52	2260686	314235959	2257801	313797628	75.6	7811	595304	-7.81389	-1.64874	Cluster_4	NI	Embryo8	TE
RNA.NI_Embryo8_sc.53	1371235	191394517	1369587	191144412	76.9	8491	532381	-7.2255	-1.8873	Cluster_4	NI	Embryo8	TE
RNA.NI_Embryo8_sc.54	2804650	385592860	2801237	385075452	72.3	8991	647831	-7.3831	-1.35586	Cluster_4	NI	Embryo8	TE
RNA.NI_Embryo8_sc.55	3349068	462530650	3345149	461936039	72.6	8717	1010656	-7.65889	-1.53688	Cluster_4	NI	Embryo8	TE
RNA.NI_Embryo8_sc.57	1323753	182382204	1322046	182122390	73.7	7751	406558	-6.53288	0.0799925	Cluster_4	NI	Embryo8	TE
RNA.NI_Embryo8_sc.58	1818962	252512430	1816910	252200272	74.8	7425	496724	-4.55766	2.21186	Cluster_5	NI	Embryo8	ICM
RNA.NI_Embryo8_sc.59	1413340	196781093	1411699	196532375	75.4	7550	372710	-8.08648	-1.59121	Cluster_4	NI	Embryo8	TE
RNA.NI_Embryo8_sc.60	1734156	240859593	1732013	240535236	75.2	7610	388604	-7.19098	-0.818072	Cluster_4	NI	Embryo8	TE
RNA.NI_Embryo8_sc.61	2952648	411842154	2949242	411324784	76.5	8387	759056	-7.70304	-1.06061	Cluster_4	NI	Embryo8	TE
RNA.NI_Embryo8_sc.62	1832899	252945042	1830697	252610365	73.2	7265	464842	-4.72792	2.06649	Cluster_5	NI	Embryo8	ICM
RNA.NI_Embryo8_sc.63	1815682	251988642	1813615	251673991	75	7198	421238	-4.41772	2.54111	Cluster_5	NI	Embryo8	ICM
RNA.NI_Embryo8_sc.64	1026199	142555107	1024653	142321979	75.5	6603	225856	-5.02452	2.87415	Cluster_5	NI	Embryo8	ICM
RNA.NI_Embryo8_sc.65	2168199	294628851	2165685	294247598	69	7914	425380	-6.88925	-1.26879	Cluster_4	NI	Embryo8	TE
RNA.NI_Embryo8_sc.66	4587469	635109638	4582037	634283175	74.4	9297	1144146	-7.49678	-2.05236	Cluster_4	NI	Embryo8	TE
RNA.NI_Embryo8_sc.67	1884934	261933222	1882746	261599670	75.6	7546	529226	-7.25098	-1.10262	Cluster_4	NI	Embryo8	TE
RNA.NI_Embryo8_sc.68	2215857	303863570	2213330	303478718	72.3	7932	675432	-7.14012	-1.40095	Cluster_4	NI	Embryo8	TE
RNA.NI_Embryo9_sc.1	7681314	1065398980	7671886	1063970158	71.7	7645	768914	5.92135	0.0973	Cluster_1	NI	Embryo9	TE
RNA.NI_Embryo9_sc.2	1995687	273529122	1993094	273137446	66.6	3731	251687	1.28196	1.35269	Cluster_3	NI	Embryo9	TE
RNA.NI_Embryo9_sc.3	3502220	488068953	3497770	487396037	73.6	5182	576128	2.93416	1.62419	Cluster_1	NI	Embryo9	TE
RNA.NI_Embryo9_sc.4	7923533	1106767359	7913071	1105184795	75.6	7218	1333088	5.83331	0.552241	Cluster_1	NI	Embryo9	TE
RNA.NI_Embryo9_sc.5	795714	108131346	794750	107984864	52.5	2506	76362	-1.82338	2.77623	Cluster_3	NI	Embryo9	TE
RNA.NI_Embryo9_sc.6	654353	89140288	653545	89017268	63.6	2735	95377	1.24547	2.20931	Cluster_3	NI	Embryo9	TE
RNA.NI_Embryo9_sc.7	6086878	842819730	6079315	841673552	70.2	7469	1116638	4.91721	1.56403	Cluster_1	NI	Embryo9	TE
RNA.NI_Embryo9_sc.8	1401530	191814230	1399753	191545916	64	3568	115099	1.73679	2.44953	Cluster_3	NI	Embryo9	TE
RNA.NI_Embryo9_sc.9	4135574	581297311	4130632	580549590	75.2	6515	1254075	5.27098	1.12839	Cluster_1	NI	Embryo9	TE
RNA.NI_Embryo9_sc.10	1865551	250992010	1863201	250635863	58.8	2978	113580	1.55464	1.87696	Cluster_3	NI	Embryo9	TE
RNA.NI_Embryo9_sc.11	867878	117602792	866811	117440722	59.2	2295	129150	0.62162	1.28955	Cluster_3	NI	Embryo9	TE
RNA.NI_Embryo9_sc.12	1877240	256277581	1874632	255883848	63.4	2688	69873	1.22521	1.98996	Cluster_3	NI	Embryo9	TE
RNA.NI_Embryo9_sc.13	1539587	206211642	1537676	205922339	59.1	2848	100145	1.43469	2.46239	Cluster_3	NI	Embryo9	TE
RNA.NI_Embryo9_sc.14	1371381	185037535	1369323	184725297	54.6	2670	136586	0.883558	1.80048	Cluster_3	NI	Embryo9	TE
RNA.NI_Embryo9_sc.15	7978706	1118939682	7968443	1117389584	76.7	7396	1453768	5.14872	1.58181	Cluster_1	NI	Embryo9	TE
RNA.NI_Embryo9_sc.16	2428566	341529987	2425501	341066257	75.7	5032	492228	4.7526	1.21161	Cluster_1	NI	Embryo9	TE
RNA.NI_Embryo9_sc.17	8231288	1115840725	8221183	1114293819	60.3	5777	239873	1.46699	2.45526	Cluster_3	NI	Embryo9	TE
RNA.NI_Embryo9_sc.18	2310424	313214247	2307468	312767997	59.2	4310	194117	3.39915	1.79238	Cluster_1	NI	Embryo9	TE
RNA.NI_Embryo9_sc.19	2236688	303094545	2233382	302592366	58.8	2763	91467	0.219484	2.87443	Cluster_3	NI	Embryo9	TE
RNA.NI_Embryo9_sc.20	1076407	150040370	1075003	149826616	69	2122	49427	0.419493	2.56849	Cluster_3	NI	Embryo9	TE
RNA.NI_Embryo9_sc.21	471740	66561370	471055	66457649	78.1	6067	166278	3.30557	1.42718	Cluster_1	NI	Embryo9	TE
RNA.NI_Embryo9_sc.22	1801327	250323502	1798938	249961014	68.8	3320	105377	0.553518	2.40212	Cluster_3	NI	Embryo9	TE
RNA.NI_Embryo9_sc.23	27504	3809164	27460	3802658	68.9	1546	8514	0.541032	1.35824	Cluster_3	NI	Embryo9	TE
RNA.NI_Embryo9_sc.24	3925861	556780709	3921054	556053383	80.2	6997	629062	5.07489	1.35212	Cluster_1	NI	Embryo9	TE
RNA.NI_Embryo9_sc.25	3780460	528630430	3776042	527959525	72.9	5607	393713	5.3538	0.716482	Cluster_1	NI	Embryo9	TE
RNA.NI_Embryo9_sc.26	2852569	386073755	2848982	385522512	60.7	3490	106190	0.973595	2.51607	Cluster_3	NI	Embryo9	TE
RNA.NI_Embryo9_sc.27	1452005	197271669	1449952	196960567	62.2	2640	83844	1.20894	1.77651	Cluster_3	NI	Embryo9	TE
RNA.NI_Embryo9_sc.28	889434	121790566	888283	121616733	64.5	2890	103912	0.772521	1.39718	Cluster_3	NI	Embryo9	TE
RNA.NI_Embryo9_sc.29	592587	80136533	591771	80012117	60.3	1697	35065	0.719624	1.97995	Cluster_3	NI	Embryo9	TE
RNA.NI_Embryo9_sc.30	2115901	288303929	2113073	287874037	64.9	3588	292715	1.596	1.96273	Cluster_3	NI	Embryo9	TE
RNA.NI_Embryo9_sc.31	508356	69439598	507661	69334888	63	3264	65835	1.17939	1.84132	Cluster_3	NI	Embryo9	TE
RNA.NI_Embryo9_sc.32	1963516	270360962	1960886	269964182	69.4	4088	275905	2.47924	1.66911	Cluster_1	NI	Embryo9	TE
RNA.NI_Embryo9_sc.33	2081585	274529749	2078657	274085455	53	4260	182289	1.65748	1.53377	Cluster_3	NI	Embryo9	TE
RNA.NI_Embryo9_sc.34	86003	11658757	85892	11641887	57.4	1342	7714	1.05101	2.20504	Cluster_3	NI	Embryo9	TE
RNA.NI_Embryo9_sc.35	2594354	349403922	2590935	348886644	59.9	3604	230811	0.997513	1.47348	Cluster_3	NI	Embryo9	TE
RNA.NI_Embryo9_sc.36	707425	95763745	706533	95627802	60.4	1847	60567	0.670001	1.92448	Cluster_3	NI	Embryo9	TE
RNA.NI_Embryo9_sc.37	1065377	141686751	1064072	141488777	53.5	2125	57338	0.800087	2.29091	Cluster_3	NI	Embryo9	TE
RNA.NI_Embryo9_sc.38	1010906	137467365	1009200	137208781	63.5	2132	150888	0.798618	1.73848	Cluster_3	NI	Embryo9	TE
RNA.NI_Embryo9_sc.39	458828	63020653	458206	62926425	65.5	2867	52551	0.861235	2.47483	Cluster_3	NI	Embryo9	TE

## Sheet: DEG
gene	avg_log2FC	pct.1	pct.2	p_value	p_val_adj	cluster
S100A6	-2.8752	0.795	0.969	2.83565e-18	4.18117e-14	IS
KRT19	-3.26445	0.753	0.949	5.59594e-18	8.25122e-14	IS
TKTL1	4.1695	0.89	0.388	4.90359e-17	7.23034e-13	IS
KHDC1L	1.86478	1	1	4.99501e-16	7.36515e-12	IS
SLC7A3	3.80169	0.849	0.388	1.25687e-15	1.85326e-11	IS
MT1X	2.03726	0.822	0.286	1.51661e-15	2.23625e-11	IS
PDCL3	2.98738	1	0.939	1.69434e-15	2.4983e-11	IS
YPEL2	2.45724	0.932	0.816	7.7681e-15	1.14541e-10	IS
PRR13	1.61248	0.973	0.99	9.0095e-15	1.32845e-10	IS
RPL21	-1.0893	0.986	1	1.33405e-14	1.96705e-10	IS
FABP5	-1.68019	0.986	1	2.33486e-14	3.44275e-10	IS
PLAAT5	6.44683	0.589	0.071	2.37077e-14	3.4957e-10	IS
MAG	5.17966	0.507	0.01	3.20704e-14	4.72878e-10	IS
SCGB3A2	2.25284	0.932	0.633	3.99465e-14	5.89011e-10	IS
FABP3	-2.962	0.863	0.939	4.06698e-14	5.99676e-10	IS
UBB	-1.20016	0.973	1	5.04415e-14	7.43759e-10	IS
CD24	-3.74128	0.507	0.837	7.58347e-14	1.11818e-09	IS
LEUTX	13.3642	0.466	0	8.48856e-14	1.25164e-09	IS
HMGB3	1.62693	0.986	0.939	9.12788e-14	1.34591e-09	IS
CLIC3	-8.75023	0.014	0.52	1.87485e-12	2.76446e-08	IS
ATP5F1D	-1.66457	0.973	0.99	1.91558e-12	2.82452e-08	IS
PAIP1	1.83779	0.932	0.776	1.98428e-12	2.92582e-08	IS
GDPD2	3.39107	0.74	0.306	2.70078e-12	3.98229e-08	IS
PDPN	3.90884	0.658	0.194	2.78818e-12	4.11117e-08	IS
OOEP	4.02925	0.795	0.367	3.3683e-12	4.96656e-08	IS
HSP90AA1	-1.81702	1	1	3.49669e-12	5.15588e-08	IS
RPLP1	-0.970325	1	1	3.57501e-12	5.27136e-08	IS
CYP11A1	-8.26844	0.082	0.571	6.45867e-12	9.52331e-08	IS
ATP6V0D2	1.08846	0.767	0.357	7.94684e-12	1.17176e-07	IS
KLF4	2.42361	0.89	0.571	8.69988e-12	1.2828e-07	IS
ST13	-0.997136	0.986	0.99	1.05743e-11	1.55917e-07	IS
TMPRSS2	-3.02836	0.123	0.633	1.24333e-11	1.8333e-07	IS
TPM4	-1.96849	0.863	0.949	1.27837e-11	1.88496e-07	IS
CDX1	-4.37347	0.178	0.653	1.38821e-11	2.04692e-07	IS
TRIM8	3.06372	0.726	0.235	1.54923e-11	2.28433e-07	IS
UQCR11	-1.15025	0.973	0.99	1.87143e-11	2.75942e-07	IS
GPD2	2.96574	0.808	0.582	2.08355e-11	3.0722e-07	IS
DBI	-1.39021	0.973	0.99	3.12051e-11	4.60119e-07	IS
RPL13A	-1.05703	1	1	3.18767e-11	4.70022e-07	IS
NEFL	6.30986	0.534	0.082	3.39748e-11	5.00958e-07	IS
HLA-F	2.9806	0.74	0.306	3.83211e-11	5.65044e-07	IS
DERA	2.31304	0.822	0.52	5.242e-11	7.72932e-07	IS
ZNF703	3.02209	0.863	0.694	5.87354e-11	8.66053e-07	IS
PYGB	2.80213	0.795	0.398	6.79891e-11	1.0025e-06	IS
CLDN19	5.06111	0.466	0.041	6.98106e-11	1.02936e-06	IS
GDF15	2.78989	0.89	0.643	7.28207e-11	1.07374e-06	IS
SLC35E4	1.82669	0.603	0.143	8.46339e-11	1.24793e-06	IS
RASGEF1A	5.37367	0.616	0.173	8.7897e-11	1.29604e-06	IS
CCDC73	7.39051	0.534	0.092	9.96857e-11	1.46987e-06	IS
TMSB10	-2.02288	0.973	1	1.28952e-10	1.9014e-06	IS
LIMA1	0.871002	0.685	0.878	1.33449e-10	1.96771e-06	IS
PRSS23	2.32864	0.863	0.612	1.34747e-10	1.98684e-06	IS
MFN1	2.18407	1	0.939	1.48729e-10	2.19301e-06	IS
HINT1	-1.78436	0.945	0.959	1.97671e-10	2.91466e-06	IS
RPS11	-0.725465	0.973	1	2.06299e-10	3.04188e-06	IS
FUNDC1	2.46046	0.822	0.663	2.13186e-10	3.14342e-06	IS
RPL23A	-0.787967	1	1	2.23756e-10	3.29929e-06	IS
ATG3	2.02972	0.904	0.888	2.5432e-10	3.74995e-06	IS
SLC7A8	-1.75023	0.89	0.98	3.27075e-10	4.82272e-06	IS
ASS1	-5.00174	0.082	0.531	3.61077e-10	5.32408e-06	IS
TUBB4A	1.83843	0.918	0.867	3.82699e-10	5.6429e-06	IS
NRIP3	2.16644	0.753	0.418	4.42456e-10	6.52401e-06	IS
LOC101928697	3.42571	0.411	0.031	4.54359e-10	6.69953e-06	IS
PLEKHA5	2.99558	0.767	0.357	5.08265e-10	7.49436e-06	IS
FAM110D	3.1997	1	1	5.4117e-10	7.97956e-06	IS
RPL28	-1.34133	1	0.99	6.34162e-10	9.35073e-06	IS
CD82	3.01692	1	0.98	8.19522e-10	1.20838e-05	IS
KLHL18	2.22601	0.877	0.582	9.01138e-10	1.32873e-05	IS
EEF1D	-0.871041	0.945	0.98	9.21257e-10	1.35839e-05	IS
PAGE5	1.81441	0.918	0.786	1.05027e-09	1.54862e-05	IS
DSG3	3.72896	1	0.98	1.09947e-09	1.62117e-05	IS
SLC17A5	3.44933	0.74	0.378	1.15523e-09	1.70338e-05	IS
ETHE1	2.25239	0.767	0.378	1.18369e-09	1.74535e-05	IS
RMRP	-3.04188	0.068	0.541	1.19316e-09	1.75931e-05	IS
CYC1	-1.35446	0.904	0.949	1.21597e-09	1.79294e-05	IS
KRBOX1	3.63032	0.644	0.265	1.21934e-09	1.79792e-05	IS
SLC38A1	-4.86942	0.301	0.653	1.2784e-09	1.88499e-05	IS
ARFGEF1	1.83435	0.877	0.602	1.7542e-09	2.58657e-05	IS
EIF4EBP1	-1.60865	0.863	0.959	1.83727e-09	2.70905e-05	IS
RPL21P28	-1.28051	0.89	0.939	1.90943e-09	2.81546e-05	IS
C3orf52	2.36167	0.781	0.48	1.92091e-09	2.83239e-05	IS
NDUFAB1	1.07287	0.973	0.969	2.00358e-09	2.95428e-05	IS
CYP26A1	2.37318	0.644	0.235	2.19677e-09	3.23914e-05	IS
SESN3	3.67834	0.534	0.122	2.37306e-09	3.49907e-05	IS
YPEL5	1.28197	0.89	0.755	2.60849e-09	3.84622e-05	IS
CA12	-5.02094	0.137	0.561	2.6232e-09	3.8679e-05	IS
GABARAPL1	1.99226	0.822	0.551	2.9376e-09	4.33149e-05	IS
RNF125	1.47565	0.849	0.51	3.27421e-09	4.82782e-05	IS
TUBA1C	1.18224	0.986	0.98	3.29335e-09	4.85605e-05	IS
SH2D4A	-1.13542	0.589	0.806	3.73708e-09	5.51032e-05	IS
RND2	5.00679	0.521	0.143	3.88375e-09	5.72658e-05	IS
DHRS3	4.87966	0.603	0.184	4.08807e-09	6.02786e-05	IS
ODAM	-5.12589	0.082	0.5	4.1595e-09	6.13318e-05	IS
TSPAN15	-2.38597	0.342	0.704	4.3012e-09	6.34211e-05	IS
OVOL2	2.21735	0.658	0.245	4.40363e-09	6.49315e-05	IS
CHST2	2.16777	0.699	0.306	4.75482e-09	7.01098e-05	IS
PTN	-1.98266	0.753	0.898	5.1692e-09	7.62199e-05	IS
MT2A	3.14444	0.534	0.143	5.44545e-09	8.02932e-05	IS
ZNF718	2.73548	0.781	0.367	6.06633e-09	8.9448e-05	IS
AK4	1.50016	0.959	0.929	6.52008e-09	9.61385e-05	IS
SNX21	5.0181	0.397	0.051	7.98229e-09	0.000117699	IS
RESF1	1.99766	0.89	0.765	8.02512e-09	0.00011833	IS
TDG	-1.34897	0.822	0.888	8.24448e-09	0.000121565	IS
LINC01160	3.81919	0.507	0.133	8.53737e-09	0.000125884	IS
ACSL6	-7.8167	0.014	0.388	8.61398e-09	0.000127013	IS
ME2	3.91955	1	0.867	9.15154e-09	0.000134939	IS
QPRT	-2.20086	0.644	0.837	9.62693e-09	0.000141949	IS
ZNF385D	2.28962	0.959	0.653	1.12301e-08	0.000165588	IS
BRMS1L	1.81658	0.781	0.52	1.2566e-08	0.000185286	IS
PCLAF	-2.39262	0.644	0.816	1.30529e-08	0.000192465	IS
HSD17B1	-1.49944	0.37	0.724	1.32592e-08	0.000195506	IS
SPARC	1.5625	0.822	0.653	1.43335e-08	0.000211348	IS
DST	1.25242	0.849	0.48	1.49218e-08	0.000220023	IS
SGCB	1.70536	0.74	0.398	1.5226e-08	0.000224507	IS
RPL29	-0.86661	0.986	1	1.53994e-08	0.000227064	IS
TLCD4	2.24589	0.795	0.602	1.54725e-08	0.000228142	IS
GMFB	2.1063	0.781	0.571	1.63753e-08	0.000241454	IS
LINC01033	1.00854	0.342	0.02	1.68997e-08	0.000249187	IS
HIPK2	7.00619	0.288	0	1.76411e-08	0.000260117	IS
TET1	1.5104	0.959	0.969	1.93029e-08	0.000284621	IS
DUSP4	2.38181	0.712	0.337	2.03509e-08	0.000300074	IS
TENM3	-4.09512	0.205	0.612	2.2471e-08	0.000331335	IS
SLC35F6	3.28469	0.63	0.276	2.26147e-08	0.000333454	IS
GATA6	0.742746	0.863	0.735	2.31888e-08	0.000341919	IS
SNHG6	-1.50397	0.849	0.959	2.57146e-08	0.000379161	IS
RPL13	-1.05587	1	1	2.59921e-08	0.000383253	IS
HMGB1	-0.721997	1	1	2.74259e-08	0.000404395	IS
ZNF528-AS1	4.30985	0.397	0.051	3.01921e-08	0.000445183	IS
ZNF614	1.06342	0.616	0.204	3.04964e-08	0.00044967	IS
UBE2J1	-3.62397	0.247	0.592	3.16332e-08	0.000466432	IS
LRATD2	2.43443	0.822	0.633	3.40235e-08	0.000501676	IS
HSP90AB1	-0.906027	1	1	3.64677e-08	0.000537716	IS
PHGDH	-2.53382	0.356	0.714	4.0732e-08	0.000600594	IS
UBASH3B	2.74119	0.699	0.337	4.14891e-08	0.000611757	IS
DEPTOR	1.47162	0.548	0.153	4.37934e-08	0.000645733	IS
SVIL	3.39107	0.644	0.265	4.47188e-08	0.000659379	IS
SSBP3	0.942547	0.822	0.52	4.65357e-08	0.00068617	IS
GPX4	-1.362	0.918	0.959	4.7385e-08	0.000698691	IS
CLDN3	-7.62828	0.014	0.357	4.83265e-08	0.000712574	IS
POU5F1	1.96244	0.89	0.796	4.85132e-08	0.000715327	IS
DLG3	2.08513	0.726	0.357	5.31649e-08	0.000783916	IS
ITM2C	2.49459	0.726	0.408	5.55647e-08	0.000819302	IS
CLEC6A	2.1969	0.384	0.051	5.95056e-08	0.00087741	IS
LMNA	-1.74947	0.822	0.888	6.75748e-08	0.000996391	IS
RNASE1	-2.99367	0.342	0.684	7.20132e-08	0.00106183	IS
CLDN10	1.97082	0.959	0.898	7.43642e-08	0.0010965	IS
RPL27A	-0.919935	1	1	7.74917e-08	0.00114262	IS
OLAH	5.97792	0.288	0.01	7.84645e-08	0.00115696	IS
H3Y1	10.0561	0.37	0.041	7.99764e-08	0.00117925	IS
SLC30A1	1.75167	0.658	0.276	8.18941e-08	0.00120753	IS
ARMT1	1.88357	0.89	0.796	8.33815e-08	0.00122946	IS
ZNF22	2.06887	0.685	0.327	9.01633e-08	0.00132946	IS
TKT	-1.00304	0.877	0.898	9.02663e-08	0.00133098	IS
PLCD1	2.46758	0.356	0.041	9.0513e-08	0.00133461	IS
SMAD5	1.78103	0.836	0.776	9.57929e-08	0.00141247	IS
ZNF416	3.83507	0.425	0.092	9.87777e-08	0.00145648	IS
RGMA	2.28789	0.493	0.133	1.00483e-07	0.00148162	IS
CXADR	1.35806	0.849	0.755	1.05127e-07	0.00155009	IS
RPL34	-0.675495	0.959	1	1.09367e-07	0.00161262	IS
PLLP	2.55414	0.411	0.082	1.11723e-07	0.00164735	IS
LINC00458	3.25463	0.466	0.102	1.2519e-07	0.00184592	IS
MRPL52	-1.27608	0.89	0.959	1.40589e-07	0.00207299	IS
H3-2	3.04365	0.767	0.367	1.40668e-07	0.00207415	IS
GAL	2.38288	0.781	0.51	1.41851e-07	0.00209159	IS
MT1E	2.79224	0.329	0.031	1.48162e-07	0.00218464	IS
RAB18	1.24212	0.849	0.755	1.58533e-07	0.00233757	IS
RASGRP2	-3.17442	0.589	0.755	1.65701e-07	0.00244326	IS
C21orf58	-2.57821	0.315	0.684	1.74927e-07	0.0025793	IS
DEFB122	6.41463	0.315	0.031	1.77931e-07	0.00262359	IS
DNAJC8	-0.799329	0.932	0.959	1.8174e-07	0.00267976	IS
SPATS1	8.04075	0.315	0.031	1.82798e-07	0.00269535	IS
DLGAP1-AS2	0.789325	0.479	0.112	1.84333e-07	0.00271799	IS
RPL19	-0.605147	1	1	1.85203e-07	0.00273082	IS
SNHG15	1.19734	0.904	0.939	1.87195e-07	0.0027602	IS
PA2G4	-0.570788	0.973	0.99	1.91531e-07	0.00282413	IS
IVNS1ABP	-3.27677	0.329	0.622	1.94489e-07	0.00286774	IS
ZMAT3	1.91024	0.836	0.633	1.98045e-07	0.00292017	IS
SOX2	6.30494	0.356	0.051	2.17711e-07	0.00321014	IS
RPL18	-0.843745	0.986	1	2.19073e-07	0.00323023	IS
SPTBN1	1.41056	0.89	0.776	2.24728e-07	0.00331362	IS
PNP	1.14602	0.534	0.745	2.36856e-07	0.00349244	IS
PNMA5	7.51431	0.315	0.031	2.39099e-07	0.00352552	IS
ALPL	1.56659	0.863	0.633	2.41511e-07	0.00356107	IS
INPP5F	2.56428	0.808	0.612	2.53054e-07	0.00373129	IS
RAB15	1.73427	0.753	0.51	2.53992e-07	0.00374511	IS
C11orf72	-0.273354	0.89	0.745	2.77082e-07	0.00408557	IS
FTL	-0.559262	1	1	2.8605e-07	0.00421781	IS
POLR3C	1.86389	0.808	0.704	2.90325e-07	0.00428085	IS
ANP32E	-1.74612	0.644	0.827	2.9033e-07	0.00428092	IS
OCRL	1.87963	0.479	0.112	2.95221e-07	0.00435304	IS
UPF3A	-1.40846	0.795	0.898	3.00331e-07	0.00442838	IS
MT1M	5.17148	0.329	0.041	3.05019e-07	0.00449751	IS
PSAT1	-2.25622	0.726	0.837	3.07385e-07	0.00453238	IS
HDGFL3	3.51498	0.479	0.133	3.16014e-07	0.00465963	IS
RPL13AP5	-1.06646	0.904	0.969	3.17719e-07	0.00468477	IS
SLC44A2	1.71127	0.836	0.704	3.19551e-07	0.00471178	IS
MSN	2.90111	0.589	0.276	3.31476e-07	0.00488761	IS
SERPINE1	1.87871	0.589	0.214	3.33537e-07	0.004918	IS
CTSV	1.65581	0.973	0.888	3.41135e-07	0.00503004	IS
NDUFS7	-1.16454	0.89	0.949	3.52574e-07	0.00519871	IS
FGFR2	1.71366	0.699	0.367	3.53572e-07	0.00521341	IS
YIPF4	1.24071	0.849	0.755	3.54649e-07	0.0052293	IS
AK3	0.306717	0.986	0.969	3.57519e-07	0.00527162	IS
RET	1.00211	0.37	0.061	3.59389e-07	0.0052992	IS
RPS15A	-0.759443	0.973	1	3.85048e-07	0.00567753	IS
RRN3P1	5.15656	0.288	0.02	3.8998e-07	0.00575026	IS
RPL14	-0.640468	0.986	1	3.91423e-07	0.00577153	IS
TPM2	1.63752	0.836	0.561	3.96381e-07	0.00584464	IS
LPCAT1	3.37229	0.63	0.296	3.97147e-07	0.00585593	IS
ATG9B	1.44769	0.685	0.337	4.1824e-07	0.00616695	IS
GPHA2	4.40337	0.288	0.02	4.23706e-07	0.00624754	IS
SIK2	3.02207	0.356	0.051	4.55721e-07	0.0067196	IS
REEP1	-2.22633	0.658	0.776	4.62251e-07	0.0068159	IS
RBP7	1.29772	0.589	0.265	4.65153e-07	0.00685869	IS
FOLR1	-1.96043	0.849	0.908	4.77998e-07	0.00704808	IS
HMGN2	0.897317	1	0.98	4.92114e-07	0.00725622	IS
CALM3	0.931257	0.904	0.908	5.1543e-07	0.00760002	IS
FOXK1	2.11286	0.986	1	5.25207e-07	0.00774417	IS
FBXL20	1.4607	0.863	0.592	5.32164e-07	0.00784676	IS
STXBP4	4.20336	0.973	0.816	5.67012e-07	0.0083606	IS
ZNF394	1.25444	0.753	0.408	5.80258e-07	0.0085559	IS
SFT2D2	1.70135	0.836	0.612	6.01854e-07	0.00887433	IS
NELL2	4.16469	0.26	0.01	6.08056e-07	0.00896578	IS
CAST	-2.869	0.616	0.786	6.18721e-07	0.00912303	IS
ZNF350	2.04067	0.616	0.235	6.2695e-07	0.00924437	IS
LOC100129291	2.6497	0.466	0.122	6.27812e-07	0.00925709	IS
CD38	2.64815	0.658	0.296	6.3862e-07	0.00941646	IS
AMOTL2	1.7347	0.767	0.49	6.46493e-07	0.00953254	IS
MGLL	-2.6692	0.123	0.49	6.51359e-07	0.00960429	IS
APRT	-1.49618	0.89	0.959	6.66504e-07	0.00982759	IS
ERVMER34-1	-3.33485	0.123	0.49	7.16921e-07	0.010571	IS
PGAM4	3.00188	0.507	0.204	7.16936e-07	0.0105712	IS
DAB2	-1.59322	0.863	0.98	7.22332e-07	0.0106508	IS
CD47	-2.66642	0.699	0.816	7.41116e-07	0.0109278	IS
PHOSPHO1	0.556097	0.808	0.551	7.46551e-07	0.0110079	IS
FOXR1	1.86232	0.822	0.714	7.49736e-07	0.0110549	IS
CYSTM1	1.26095	0.863	0.796	7.57898e-07	0.0111752	IS
RPL7A	-0.862908	1	1	7.61274e-07	0.011225	IS
SKIL	1.36353	0.795	0.51	8.11748e-07	0.0119692	IS
N4BP2	1.61461	0.849	0.724	8.15738e-07	0.0120281	IS
PPT2	2.45139	0.712	0.541	8.72957e-07	0.0128717	IS
ABCG2	-2.44285	0.685	0.776	8.87528e-07	0.0130866	IS
SLC7A4	-2.97536	0.479	0.673	9.09314e-07	0.0134078	IS
RPL23AP87	4.12642	0.37	0.082	9.28662e-07	0.0136931	IS
ACE	5.03434	0.384	0.082	9.54038e-07	0.0140673	IS
MAEL	2.50322	0.712	0.378	9.75481e-07	0.0143835	IS
ABCF1	-0.928513	0.959	0.98	9.82382e-07	0.0144852	IS
KLF8	3.4921	0.685	0.357	1.00673e-06	0.0148442	IS
SULF2	2.25977	0.507	0.163	1.03968e-06	0.0153301	IS
TRIM60	2.83904	0.808	0.663	1.04185e-06	0.0153621	IS
INSM1	4.33411	0.329	0.051	1.05013e-06	0.0154842	IS
SLC25A16	1.40795	0.849	0.673	1.05587e-06	0.0155689	IS
B3GALT1	0.900453	0.918	0.704	1.0687e-06	0.015758	IS
UACA	1.83741	0.808	0.582	1.18645e-06	0.0174942	IS
FDXR	1.22728	0.671	0.357	1.18757e-06	0.0175106	IS
TPTE2P1	2.17725	0.274	0.02	1.20203e-06	0.017724	IS
RPL18A	-0.458255	1	1	1.20703e-06	0.0177977	IS
SELENOW	1.11074	0.932	0.908	1.22765e-06	0.0181017	IS
ASAH1	-1.84964	0.795	0.827	1.23406e-06	0.0181962	IS
VSIG10	3.56858	0.781	0.551	1.24776e-06	0.0183982	IS
SLC1A5	-1.81176	0.548	0.735	1.26155e-06	0.0186016	IS
TSPAN18	7.98593	0.288	0.031	1.28184e-06	0.0189007	IS
PAXX	-2.25111	0.767	0.847	1.29393e-06	0.0190789	IS
AFF1	1.83538	0.753	0.449	1.29636e-06	0.0191149	IS
OXCT1	4.62038	0.288	0.031	1.31563e-06	0.0193989	IS
REST	1.84962	0.849	0.663	1.33196e-06	0.0196398	IS
HAPLN1	-4.37064	0.096	0.418	1.33941e-06	0.0197495	IS
ZNF549	2.84338	0.37	0.071	1.37983e-06	0.0203456	IS
MYCN	2.18357	0.767	0.531	1.38751e-06	0.0204588	IS
RIMKLB	0.715546	0.863	0.745	1.39842e-06	0.0206198	IS
WDR11	4.54257	0.671	0.327	1.40015e-06	0.0206452	IS
PRDX4	1.22221	0.877	0.857	1.5066e-06	0.0222148	IS
RNVU1-7	-6.36294	0.027	0.327	1.5095e-06	0.0222576	IS
A4GALT	1.34699	0.877	0.694	1.52356e-06	0.0224648	IS
HPRT1	1.45619	0.822	0.684	1.58446e-06	0.0233629	IS
PCGF5	2.01697	0.685	0.449	1.61851e-06	0.023865	IS
SERPINB6	1.87466	0.507	0.173	1.63882e-06	0.0241644	IS
CCL5	2.1857	0.986	0.857	1.68968e-06	0.0249144	IS
SRRM1	-1.00931	0.986	1	1.75705e-06	0.0259077	IS
UGCG	1.54214	0.877	0.857	1.76086e-06	0.0259639	IS
PAM	3.30105	0.329	0.051	1.82278e-06	0.0268768	IS
FADS1	-2.77066	0.11	0.439	1.86546e-06	0.0275062	IS
DDX46	-0.74577	0.932	0.959	1.86635e-06	0.0275193	IS
RNF14	1.97834	0.753	0.48	1.90011e-06	0.0280171	IS
EIF1B	0.964539	0.973	0.888	1.94834e-06	0.0287283	IS
LCMT1-AS2	-6.17402	0.096	0.429	1.96993e-06	0.0290466	IS
SSX3	3.61927	0.288	0.031	1.98797e-06	0.0293126	IS
PPP1R10	-1.36212	0.767	0.898	1.98905e-06	0.0293285	IS
GABARAPL2	1.2827	0.836	0.735	2.0084e-06	0.0296139	IS
CCDC15	6.44081	0.26	0.02	2.01636e-06	0.0297313	IS
PER3	2.39439	0.452	0.143	2.15395e-06	0.03176	IS
LERFS	3.36604	0.288	0.031	2.20181e-06	0.0324657	IS
NPTX1	3.56898	0.575	0.276	2.25871e-06	0.0333047	IS
DEPP1	1.49799	0.767	0.49	2.27708e-06	0.0335755	IS
PMEL	-1.29707	0.082	0.408	2.285e-06	0.0336924	IS
GADD45B	-1.04614	0.397	0.663	2.4472e-06	0.0360839	IS
PDZD11	0.767012	0.849	0.704	2.49847e-06	0.03684	IS
CYFIP2	3.55089	0.384	0.092	2.54968e-06	0.037595	IS
DPPA5	2.11506	0.712	0.51	2.57142e-06	0.0379156	IS
RPS17	-0.709697	0.986	1	2.66328e-06	0.0392701	IS
SOX15	1.84988	0.767	0.48	2.68301e-06	0.0395609	IS
SLC2A14	-1.34973	0.712	0.878	2.72907e-06	0.0402401	IS
DYNLT3	2.91501	0.384	0.092	2.83482e-06	0.0417995	IS
TBL1XR1	1.61827	0.849	0.704	2.86929e-06	0.0423077	IS
FAM234A	2.50428	0.616	0.286	2.8807e-06	0.0424759	IS
MZT2B	-2.67848	0.452	0.724	2.93099e-06	0.0432175	IS
RPS20	-0.662511	1	1	2.96321e-06	0.0436925	IS
UBE2C	1.73567	0.986	0.969	2.98542e-06	0.04402	IS
AAMDC	3.18275	0.671	0.388	2.98823e-06	0.0440614	IS
STEAP1	5.49403	0.356	0.082	2.9963e-06	0.0441804	IS
GDE1	1.55619	0.808	0.694	3.06506e-06	0.0451944	IS
SLTM	-0.906455	0.849	0.969	3.10578e-06	0.0457948	IS
NEK2	2.18557	0.699	0.49	3.21024e-06	0.047335	IS
ALDH3A2	1.60235	0.712	0.469	3.28992e-06	0.0485098	IS
KDM7A	1.89009	0.534	0.214	3.29969e-06	0.0486539	IS
SUSD2	2.53831	0.712	0.469	3.3686e-06	0.0496699	IS
DNAJC1	-1.57015	0.699	0.837	3.43936e-06	0.0507133	IS
FAM171A1	0.776272	0.26	0.02	3.44675e-06	0.0508223	IS
CASC9	0.622087	0.301	0.041	3.46403e-06	0.0510772	IS
NAALAD2	-1.73037	0.288	0.612	3.47008e-06	0.0511663	IS
MAX	0.667586	0.836	0.735	3.59965e-06	0.0530769	IS
BSG	0.82804	0.986	0.969	3.86088e-06	0.0569287	IS
ZMYM1	2.03757	0.63	0.296	3.97833e-06	0.0586605	IS
HMGN4	1.35344	0.781	0.551	3.9949e-06	0.0589048	IS
SUPT3H	5.26255	0.425	0.133	4.0061e-06	0.0590699	IS
FYTTD1	1.00501	0.685	0.388	4.01109e-06	0.0591435	IS
TNIP1	-0.600048	0.562	0.235	4.07597e-06	0.0601001	IS
NDUFC1	-0.78722	0.904	0.98	4.12501e-06	0.0608232	IS
ZHX1	1.69998	0.438	0.122	4.16584e-06	0.0614252	IS
FYB1	-8.6192	0.014	0.276	4.18968e-06	0.0617768	IS
MT1G	1.60755	0.411	0.112	4.21812e-06	0.0621962	IS
PRPS1	1.13625	0.863	0.745	4.23681e-06	0.0624717	IS
HTATIP2	-2.04294	0.658	0.796	4.4231e-06	0.0652187	IS
BNIP3	-1.92381	0.904	0.908	4.44627e-06	0.0655602	IS
ZNF28	1.49679	0.822	0.673	4.49038e-06	0.0662107	IS
ATP5IF1	-1.40616	0.89	0.969	4.57485e-06	0.0674561	IS
G3BP2	0.883714	0.877	0.755	4.60332e-06	0.0678759	IS
SH3GLB1	1.45514	0.849	0.551	4.61512e-06	0.0680499	IS
OSBPL1A	-1.05123	0.096	0.398	4.68507e-06	0.0690813	IS
CDH7	3.96553	0.384	0.082	4.72477e-06	0.0696667	IS
UQCC3	0.984513	0.945	0.867	4.74714e-06	0.0699966	IS
MYBL2	1.17637	0.932	0.867	4.95433e-06	0.0730516	IS
UHMK1	1.12404	0.808	0.5	5.01727e-06	0.0739796	IS
NMU	1.60655	0.753	0.561	5.05203e-06	0.0744921	IS
LASP1	1.52206	0.836	0.663	5.06497e-06	0.074683	IS
RNA5S9	-2.13743	0.027	0.306	5.22639e-06	0.0770632	IS
RPL22	-0.814617	0.986	1	5.24634e-06	0.0773573	IS
HS6ST1	2.22174	0.671	0.357	5.33761e-06	0.0787031	IS
FGFR3	1.36716	0.863	0.714	5.40383e-06	0.0796795	IS
GEMIN7	0.737305	0.795	0.592	5.53401e-06	0.081599	IS
PPP1R14A	1.12294	0.918	0.918	5.53451e-06	0.0816063	IS
EMP2	-2.2806	0.74	0.827	5.62577e-06	0.0829519	IS
IL10RB	2.37968	0.521	0.214	5.70103e-06	0.0840617	IS
MMGT1	1.79674	0.795	0.531	5.70485e-06	0.084118	IS
GALNT11	-1.56679	0.301	0.602	5.86994e-06	0.0865522	IS
ALPG	1.00262	0.945	0.888	6.08489e-06	0.0897217	IS
NFKB2	2.76215	0.658	0.388	6.09765e-06	0.0899099	IS
RPUSD2	1.7901	0.685	0.418	6.40891e-06	0.0944994	IS
KRT7	1.81717	0.562	0.265	6.47422e-06	0.0954623	IS
TP63	-2.15532	0.041	0.337	6.58933e-06	0.0971597	IS
PTPRG-AS1	0.978495	0.562	0.245	6.59532e-06	0.097248	IS
ATP5PD	-1.10054	0.918	0.959	6.73036e-06	0.0992391	IS
LPIN1	0.936727	0.836	0.714	6.76944e-06	0.0998154	IS
DDX3X	0.73913	0.945	0.898	6.90556e-06	0.101823	IS
UBBP4	-1.84282	0.466	0.653	6.9319e-06	0.102211	IS
RUNX1T1	4.57177	0.288	0.041	6.95697e-06	0.102581	IS
MTLN	0.87874	0.836	0.724	6.99092e-06	0.103081	IS
ZNF534	1.57653	0.548	0.204	7.12175e-06	0.10501	IS
RPL12	-1.19204	1	1	7.1523e-06	0.105461	IS
CREBBP	1.19866	0.918	0.622	7.20857e-06	0.10629	IS
CCDC9	-3.32889	0.055	0.337	7.21207e-06	0.106342	IS
EIF3J	-0.946914	0.918	0.98	7.25018e-06	0.106904	IS
TMEM35B	3.11869	0.384	0.112	7.35134e-06	0.108396	IS
PIGK	1.70787	0.726	0.439	7.37816e-06	0.108791	IS
MMAB	-1.60292	0.63	0.796	7.47743e-06	0.110255	IS
RSRC2	-1.06537	0.959	0.969	7.6359e-06	0.112591	IS
DNAJC15	1.00404	1	1	8.15783e-06	0.120287	IS
FZD4	2.02444	0.562	0.224	8.16247e-06	0.120356	IS
CLTRN	2.02168	0.329	0.061	8.22982e-06	0.121349	IS
WDR11-AS1	5.26476	0.26	0.031	8.26991e-06	0.12194	IS
NTPCR	1.11958	0.808	0.684	8.39252e-06	0.123748	IS
ZFYVE1	3.12486	0.616	0.286	8.57173e-06	0.12639	IS
ZDHHC9	0.741861	0.781	0.561	8.57602e-06	0.126453	IS
PTP4A1	1.07354	0.89	0.857	8.58238e-06	0.126547	IS
MPP1	-2.93394	0.466	0.643	8.59039e-06	0.126665	IS
KDM6A	1.71667	0.753	0.449	8.62219e-06	0.127134	IS
TMBIM1	1.65158	0.671	0.398	8.65892e-06	0.127676	IS
HSF2BP	4.16426	0.507	0.214	8.95393e-06	0.132026	IS
TAX1BP1	1.14887	0.945	0.929	9.00736e-06	0.132814	IS
ATP6V1D	0.960646	0.863	0.735	9.07911e-06	0.133871	IS
DNAJB4	1.53519	0.767	0.561	9.50777e-06	0.140192	IS
GBGT1	-5.87325	0.014	0.265	9.61002e-06	0.1417	IS
POLR1D	-1.09974	0.849	0.939	9.75333e-06	0.143813	IS
ID1	1.03786	0.753	0.469	9.79237e-06	0.144389	IS
APOO	1.08091	0.712	0.429	9.82806e-06	0.144915	IS
EXOG	3.16302	0.329	0.061	1.00212e-05	0.147762	IS
FMR1NB	1.09452	0.849	0.704	1.00568e-05	0.148288	IS
MPST	-1.16463	0.329	0.592	1.00748e-05	0.148553	IS
CALD1	-2.24426	0.658	0.857	1.02284e-05	0.150818	IS
TMEM50B	2.17685	0.658	0.429	1.04202e-05	0.153646	IS
RPS12	-1.01213	0.986	1	1.05887e-05	0.156131	IS
MFAP3L	0.803363	0.658	0.306	1.06873e-05	0.157584	IS
DUSP5	0.987903	0.699	0.408	1.07256e-05	0.158149	IS
SESN1	2.37827	0.644	0.367	1.08163e-05	0.159486	IS
TANC1	3.42548	0.397	0.122	1.09226e-05	0.161054	IS
LRRFIP1	-0.569328	0.89	0.929	1.114e-05	0.164259	IS
GDPD3	-1.66446	0.164	0.48	1.11504e-05	0.164413	IS
ATP5MF	-0.804107	0.945	0.98	1.12112e-05	0.165309	IS
ATP6AP2	1.58874	0.863	0.755	1.12916e-05	0.166494	IS
PRDX5	-0.995415	0.932	0.929	1.14206e-05	0.168396	IS
RBPMS2	1.36538	0.822	0.582	1.15788e-05	0.17073	IS
DCTN5	1.19543	0.863	0.714	1.1589e-05	0.17088	IS
ESRRB	1.42582	0.616	0.327	1.17375e-05	0.17307	IS
GLRX	-4.26582	0.164	0.449	1.17633e-05	0.17345	IS
PHF21B	3.55923	0.384	0.112	1.17995e-05	0.173983	IS
SYBU	-2.23283	0.219	0.541	1.18435e-05	0.174632	IS
RTP3	3.79154	0.37	0.112	1.18918e-05	0.175344	IS
RPL17	-0.782254	0.89	0.939	1.21568e-05	0.179252	IS
MED12	1.14251	0.63	0.316	1.23029e-05	0.181406	IS
RB1CC1	1.65618	0.877	0.673	1.28221e-05	0.189062	IS
CERS4	-4.79497	0.288	0.561	1.29746e-05	0.19131	IS
PRPF4B	-1.27486	0.904	0.98	1.33934e-05	0.197486	IS
RPS5	-0.594978	1	1	1.35086e-05	0.199185	IS
PRAMEF19	1.63472	0.781	0.49	1.3579e-05	0.200222	IS
SNHG5	-1.14235	0.932	0.99	1.38929e-05	0.20485	IS
STMN1	0.788316	0.973	0.98	1.38971e-05	0.204913	IS
C11orf58	0.686824	0.945	0.959	1.40839e-05	0.207666	IS
ZNF805	5.30347	0.452	0.163	1.41396e-05	0.208488	IS
CNIH4	1.24538	0.877	0.857	1.41603e-05	0.208794	IS
DNAJA1	-0.966466	0.945	0.98	1.42938e-05	0.210762	IS
KCNMB4	1.87645	0.411	0.122	1.48992e-05	0.219689	IS
BRAF	0.694255	0.863	0.622	1.50367e-05	0.221716	IS
CCKBR	-3.60031	0.452	0.653	1.55155e-05	0.228776	IS
FGFR4	-2.81096	0.493	0.714	1.56785e-05	0.23118	IS
ADAM15	-3.6511	0.315	0.582	1.56903e-05	0.231353	IS
TBC1D23	1.63224	0.781	0.622	1.58528e-05	0.233749	IS
ERVW-1	-0.978496	0.479	0.724	1.61412e-05	0.238003	IS
AP3S1	1.17058	0.849	0.745	1.62556e-05	0.239689	IS
HSPA1A	-3.41327	0.658	0.816	1.64739e-05	0.242907	IS
NFYC	1.1981	0.849	0.622	1.6514e-05	0.243499	IS
ARHGAP5	1.38357	0.836	0.653	1.6596e-05	0.244708	IS
EIF1AD	1.30182	0.767	0.592	1.68875e-05	0.249006	IS
PKP3	-2.52575	0.247	0.531	1.69234e-05	0.249535	IS
RNF19B	2.04721	0.712	0.459	1.70748e-05	0.251768	IS
PBX3	1.22246	0.356	0.082	1.71431e-05	0.252775	IS
ALS2	0.766178	0.616	0.296	1.72035e-05	0.253665	IS
GPCPD1	2.05906	0.767	0.571	1.72967e-05	0.25504	IS
CREB3	0.445987	0.712	0.418	1.74589e-05	0.257432	IS
GLIPR2	1.0269	0.877	0.878	1.76107e-05	0.25967	IS
VRK2	1.6639	0.712	0.5	1.80756e-05	0.266525	IS
QDPR	1.61372	0.712	0.531	1.82058e-05	0.268445	IS
SLC4A11	0.907577	0.836	0.663	1.85573e-05	0.273627	IS
RPS3	-0.660234	0.973	1	1.86997e-05	0.275727	IS
COX5A	-0.566652	0.973	1	1.89639e-05	0.279622	IS
TNFRSF21	-3.38519	0.068	0.337	1.89799e-05	0.279859	IS
NLRP2	0.711547	0.959	0.959	1.94905e-05	0.287388	IS
VAMP3	1.81718	0.767	0.602	1.95802e-05	0.28871	IS
SNORA57	-3.0197	0.274	0.582	1.9737e-05	0.291022	IS
UBC	-0.941735	0.918	0.959	1.97406e-05	0.291075	IS
RGS13	-3.99277	0.192	0.48	1.99702e-05	0.294461	IS
AMOT	2.33622	0.781	0.571	2.00854e-05	0.29616	IS
BCL2L13	2.00322	0.795	0.561	2.05194e-05	0.302558	IS
MRGPRX1	-7.83781	0.041	0.286	2.08039e-05	0.306753	IS
SCOC-AS1	1.42465	0.342	0.082	2.08991e-05	0.308157	IS
ZNF280A	5.07839	0.425	0.153	2.09618e-05	0.309081	IS
MAD2L2	1.35346	0.767	0.51	2.10846e-05	0.310893	IS
MED20	1.49653	0.712	0.5	2.15115e-05	0.317186	IS
DMAC1	0.94146	0.849	0.857	2.17712e-05	0.321017	IS
MAGEC2	3.40469	0.301	0.061	2.20443e-05	0.325044	IS
RPS29	-0.619591	1	1	2.21142e-05	0.326075	IS
RPL10L	5.6297	0.315	0.071	2.21145e-05	0.326078	IS
TMEM141	1.31992	0.685	0.48	2.22099e-05	0.327486	IS
KCTD15	2.47932	0.589	0.306	2.22839e-05	0.328576	IS
STX16	1.51401	0.658	0.378	2.23345e-05	0.329322	IS
CCNDBP1	0.985961	0.808	0.643	2.24055e-05	0.330369	IS
MAP4K4	1.34061	0.781	0.51	2.24059e-05	0.330375	IS
WDR45	0.755791	0.836	0.765	2.24778e-05	0.331435	IS
DTD1	1.41685	0.658	0.429	2.30401e-05	0.339726	IS
GDI1	0.889489	0.685	0.408	2.32094e-05	0.342222	IS
RAB11FIP1	-1.05611	0.767	0.847	2.33978e-05	0.345	IS
TMEM37	1.7257	0.699	0.439	2.39623e-05	0.353324	IS
AGL	1.52311	0.918	0.837	2.43929e-05	0.359673	IS
COX7C	-0.47376	0.959	1	2.47106e-05	0.364358	IS
PPP1R3B	2.19689	0.699	0.449	2.48431e-05	0.366311	IS
LSM7	-0.768273	0.959	0.969	2.48733e-05	0.366757	IS
CTSH	-2.98146	0.205	0.49	2.49382e-05	0.367714	IS
ZBTB39	3.84441	0.452	0.153	2.49716e-05	0.368207	IS
GAGE1	2.42307	0.767	0.531	2.49965e-05	0.368574	IS
MCUB	0.874567	0.74	0.48	2.59324e-05	0.382373	IS
ZNF543	2.42638	0.616	0.265	2.60607e-05	0.384265	IS
LRP2	-1.70542	0.863	0.918	2.61952e-05	0.386248	IS
COPS8	1.42587	0.822	0.663	2.62393e-05	0.386899	IS
RPL22L1	-1.16693	0.877	0.918	2.64212e-05	0.389581	IS
CLCN5	1.88626	0.63	0.347	2.66718e-05	0.393276	IS
RN7SK	2.3784	0.452	0.745	2.70627e-05	0.39904	IS
RPL10A	-0.529965	0.986	1	2.72202e-05	0.401362	IS
AIRE	-1.41185	0.342	0.082	2.77009e-05	0.40845	IS
RPL11	-0.873187	0.973	1	2.798e-05	0.412564	IS
POU5F1B	2.35384	0.589	0.316	2.81544e-05	0.415136	IS
CMTM7	-2.49191	0.342	0.633	2.83908e-05	0.418622	IS
BCOR	2.03588	0.589	0.327	2.8647e-05	0.4224	IS
NDUFA11	-0.770639	0.973	0.99	2.87592e-05	0.424054	IS
MYH10	-0.792468	0.781	0.898	2.90178e-05	0.427867	IS
HNF4A	2.21788	0.466	0.173	2.95576e-05	0.435827	IS
ARRDC3	0.250041	0.753	0.531	2.976e-05	0.438812	IS
ARPP19	1.26241	0.863	0.735	3.02828e-05	0.44652	IS
CCL26	-5.3555	0.027	0.265	3.10589e-05	0.457964	IS
ATF3	0.497674	0.863	0.735	3.15588e-05	0.465334	IS
MED19	1.1805	0.877	0.755	3.21856e-05	0.474576	IS
PRXL2A	-1.64944	0.726	0.786	3.24468e-05	0.478428	IS
CYB5A	-1.42021	0.616	0.755	3.28356e-05	0.484161	IS
ASB1	3.1244	0.438	0.173	3.32563e-05	0.490363	IS
RALGPS2	0.358523	0.712	0.429	3.38725e-05	0.499451	IS
RPS15	-0.92099	0.986	1	3.38938e-05	0.499764	IS
KLHL7	1.33517	0.767	0.592	3.39841e-05	0.501096	IS
TMCO4	3.44024	0.274	0.051	3.44585e-05	0.50809	IS
TRIML1	-4.12212	0.11	0.378	3.52533e-05	0.519809	IS
CXXC5	3.00789	0.37	0.112	3.55044e-05	0.523512	IS
CDIP1	0.439125	0.37	0.112	3.55044e-05	0.523512	IS
CTDSP2	1.59591	0.712	0.398	3.60056e-05	0.530903	IS
TRAP1	-1.07014	0.781	0.837	3.63606e-05	0.536136	IS
FUBP1	0.859015	0.932	0.898	3.65548e-05	0.539001	IS
COL21A1	-3.44076	0.096	0.357	3.66543e-05	0.540468	IS
NSUN5	0.704643	0.822	0.673	3.67299e-05	0.541583	IS
SFR1	2.03457	0.548	0.296	3.7299e-05	0.549974	IS
CRX	11.2626	0.384	0.122	3.73981e-05	0.551435	IS
JPT1	0.703115	0.973	0.969	3.77792e-05	0.557055	IS
ARL2BP	1.6591	0.63	0.378	3.79534e-05	0.559623	IS
SUZ12P1	2.19635	0.658	0.388	3.82402e-05	0.563851	IS
XRN1	-0.60388	0.589	0.357	3.84803e-05	0.567392	IS
CIDECP1	0.951842	0.575	0.286	3.85027e-05	0.567722	IS
DDX21	-0.67817	0.986	1	3.88251e-05	0.572476	IS
MRPL48	0.695842	0.822	0.745	3.94941e-05	0.582341	IS
PTCHD4	1.92848	0.658	0.316	4.00322e-05	0.590275	IS
DMAP1	1.22629	0.767	0.408	4.12005e-05	0.607501	IS
GALK1	1.71445	0.712	0.449	4.12005e-05	0.607501	IS
ZNF101	1.75819	0.616	0.327	4.12644e-05	0.608444	IS
RPS9	-0.915588	0.986	1	4.15391e-05	0.612493	IS
SLAIN2	0.906689	0.795	0.571	4.23872e-05	0.625	IS
REEP6	3.38702	0.384	0.122	4.24859e-05	0.626455	IS
CCDC88A	5.45485	0.466	0.194	4.32572e-05	0.637827	IS
MYADM	1.1061	0.808	0.592	4.33842e-05	0.6397	IS
KIAA0825	1.43126	0.74	0.398	4.40673e-05	0.649772	IS
UBE2B	0.485514	0.836	0.765	4.46649e-05	0.658584	IS
SPATA7	1.84331	0.342	0.082	4.49366e-05	0.66259	IS
GRB7	2.00992	0.589	0.337	4.62006e-05	0.681228	IS
DMC1	2.69577	0.274	0.051	4.68809e-05	0.691258	IS
ZNF649	4.60318	0.438	0.173	4.78675e-05	0.705806	IS
KIF4A	2.33585	0.836	0.663	4.78913e-05	0.706157	IS
LINC00243	-9.49491	0.027	0.255	4.82123e-05	0.71089	IS
CABYR	3.0632	0.493	0.235	4.86321e-05	0.71708	IS
CFAP36	1.574	0.562	0.276	4.89221e-05	0.721356	IS
TNFRSF12A	1.50679	0.836	0.684	4.9886e-05	0.735569	IS
ZNF674-AS1	3.17724	0.301	0.071	5.00063e-05	0.737342	IS
SLC5A6	-2.07171	0.808	0.745	5.09969e-05	0.751949	IS
ARHGAP21	1.94413	0.849	0.612	5.12507e-05	0.755692	IS
OAZ1	-0.527837	1	1	5.2176e-05	0.769335	IS
NMT1	-1.16413	0.89	0.929	5.25703e-05	0.775149	IS
LINC01224	5.42112	0.288	0.061	5.30001e-05	0.781487	IS
IL32	-2.91175	0.26	0.541	5.41795e-05	0.798876	IS
RLIM	2.82979	0.685	0.429	5.47861e-05	0.807821	IS
MAPK12	6.82291	0.274	0.061	5.54539e-05	0.817668	IS
LOC100506691	1.49189	0.562	0.276	5.60326e-05	0.826201	IS
GABRB3	1.2188	0.438	0.184	5.62281e-05	0.829083	IS
ANAPC11	-0.835558	0.932	0.939	5.6384e-05	0.831383	IS
PPARGC1B	1.73036	0.644	0.347	5.67615e-05	0.836949	IS
PLEKHB2	0.654483	0.945	0.939	5.67911e-05	0.837384	IS
PDE6G	0.524779	0.315	0.071	5.681e-05	0.837663	IS
CCDC85B	-2.5632	0.26	0.5	5.77405e-05	0.851384	IS
KIF26A	1.90934	0.438	0.173	5.84843e-05	0.862351	IS
BBS7	1.32362	0.575	0.337	5.85096e-05	0.862724	IS
HK2	1.38547	0.822	0.745	5.91401e-05	0.872021	IS
ADAM23	1.19312	0.26	0.041	5.93652e-05	0.875339	IS
RNF115	1.07275	0.753	0.582	5.98555e-05	0.882569	IS
GGCT	-2.36168	0.644	0.745	6.19015e-05	0.912737	IS
RHOC	0.776778	0.89	0.929	6.2469e-05	0.921105	IS
NEDD8	-0.802576	0.932	0.959	6.31637e-05	0.931349	IS
CYP1B1	4.05559	0.37	0.122	6.42375e-05	0.947182	IS
SHPK	2.0343	0.493	0.235	6.44719e-05	0.950638	IS
NCL	-0.80056	0.986	1	6.4505e-05	0.951126	IS
TRIM71	1.41153	0.808	0.643	6.52523e-05	0.962145	IS
ARHGAP18	-0.567434	0.863	0.898	6.53429e-05	0.963481	IS
ZNF304	1.17655	0.425	0.153	6.5972e-05	0.972757	IS
SLCO4C1	0.445697	0.575	0.286	6.60418e-05	0.973786	IS
SH3PXD2A	4.3937	0.26	0.051	6.62545e-05	0.976922	IS
TVP23C	2.70188	0.411	0.163	6.65295e-05	0.980978	IS
NDUFB10	-0.768633	0.986	0.969	6.75404e-05	0.995884	IS
CCPG1	3.89158	0.466	0.214	6.89204e-05	1	IS
FAM110A	-5.36659	0.151	0.408	6.9485e-05	1	IS
SH3KBP1	-0.384689	0.616	0.786	7.06746e-05	1	IS
ICAM3	-2.80605	0.068	0.316	7.12786e-05	1	IS
PTPRB	1.76317	0.397	0.133	7.17125e-05	1	IS
LINC01980	2.94052	0.384	0.143	7.17125e-05	1	IS
ZNF226	3.7316	0.356	0.112	7.34273e-05	1	IS
PRDX1	0.958024	0.904	0.98	7.34726e-05	1	IS
ASRGL1	0.760273	0.904	0.816	7.35765e-05	1	IS
ATL3	1.44142	0.699	0.469	7.45507e-05	1	IS
LIN28A	1.01299	0.904	0.816	7.55314e-05	1	IS
MBTPS2	3.14365	0.548	0.255	7.585e-05	1	IS
ZNF256	1.92889	0.493	0.214	7.70283e-05	1	IS
NNT	2.25938	0.466	0.194	7.74516e-05	1	IS
FOXM1	1.63635	0.795	0.531	8.06199e-05	1	IS
RPL26L1	0.824719	0.932	0.908	8.50783e-05	1	IS
BTRC	0.871493	0.603	0.347	8.53273e-05	1	IS
SLC2A11	2.71552	0.589	0.306	8.53902e-05	1	IS
NENF	-2.48885	0.644	0.796	8.5684e-05	1	IS
OAF	-1.42318	0.055	0.316	8.67493e-05	1	IS
NUCB1	1.55442	0.849	0.673	8.71104e-05	1	IS
TRAF6	1.14442	0.658	0.418	8.73882e-05	1	IS
TENT5B	0.81988	0.699	0.439	8.74643e-05	1	IS
CEP44	1.28306	0.658	0.388	8.75254e-05	1	IS
MANBA	-2.3894	0.178	0.449	8.78802e-05	1	IS
TMEM45B	2.08596	0.479	0.224	8.78827e-05	1	IS
PARD6B	0.618379	0.945	0.816	8.78928e-05	1	IS
TRIB3	3.97222	0.753	0.551	8.79478e-05	1	IS
ENTPD4	1.34866	0.616	0.337	9.0296e-05	1	IS
PDCL2	1.57686	0.575	0.316	9.11017e-05	1	IS
CNEP1R1	1.42824	0.685	0.439	9.4414e-05	1	IS
SRPK2	1.9812	0.904	0.755	9.4506e-05	1	IS
ZNF639	1.49106	0.781	0.531	9.52274e-05	1	IS
RMND1	0.810457	0.836	0.684	9.54348e-05	1	IS
PINCR	0.85804	0.342	0.112	9.54523e-05	1	IS
RAD51	1.40561	0.781	0.673	9.55355e-05	1	IS
TM4SF5	-2.56151	0.329	0.092	9.65285e-05	1	IS
GUK1	-0.875543	0.904	0.939	9.7547e-05	1	IS
KCNC4	4.49803	0.26	0.051	9.76838e-05	1	IS
ATG12	0.78449	0.89	0.816	9.89163e-05	1	IS
LYPD3	-1.65937	0.342	0.592	9.91e-05	1	IS
IFT22	1.82227	0.562	0.337	9.91897e-05	1	IS
MRPS34	-0.745052	0.904	0.949	0.000102777	1	IS
MACF1	1.46813	0.767	0.531	0.000103764	1	IS
RPS28	-0.710548	0.986	1	0.000104393	1	IS
CLOCK	2.68834	0.534	0.286	0.000104939	1	IS
RAB30-DT	1.54675	0.658	0.429	0.000105282	1	IS
MDM2	1.21168	0.877	0.776	0.000105468	1	IS
PLXNB1	-2.85319	0.11	0.367	0.000106448	1	IS
PDK3	2.79224	0.288	0.071	0.000106725	1	IS
GRHL3	2.19348	0.548	0.296	0.000107152	1	IS
METAP1D	1.35716	0.37	0.112	0.000107435	1	IS
LAMA1	-1.3745	0.808	0.959	0.000108877	1	IS
JAG2	2.6913	0.479	0.204	0.000109325	1	IS
AQP3	1.90204	0.795	0.643	0.000109781	1	IS
UPP1	1.12255	0.973	0.98	0.000109876	1	IS
CHEK2	-2.37751	0.411	0.582	0.000113368	1	IS
TEC	1.2481	0.493	0.204	0.000114403	1	IS
SLC7A11	-1.75011	0.411	0.663	0.000115766	1	IS
PIEZO1	-4.40755	0.178	0.449	0.000117594	1	IS
ELP5	1.53549	0.781	0.643	0.000117948	1	IS
CEP164	3.84577	0.562	0.296	0.000118154	1	IS
RAB20	-1.93596	0.164	0.439	0.000118991	1	IS
CDKL5	0.513878	0.315	0.082	0.000119583	1	IS
PRPSAP1	1.45005	0.699	0.571	0.00012544	1	IS
ID4	0.935801	0.452	0.173	0.000126181	1	IS
RPL35	-0.722718	1	1	0.000126433	1	IS
TRIM61	0.922651	0.795	0.704	0.00012644	1	IS
LAMA5	-0.690206	0.411	0.663	0.000127081	1	IS
UPF2	-1.35418	0.932	0.98	0.000127981	1	IS
PAGE2B	1.41298	0.863	0.847	0.000128186	1	IS
SEZ6L2	2.26778	0.466	0.184	0.000128391	1	IS
TCTA	1.05447	0.534	0.255	0.00012847	1	IS
SPSB4	-2.32735	0.151	0.418	0.000130406	1	IS
PDXK	-1.78954	0.712	0.755	0.000130994	1	IS
RPPH1	-4.18403	0.233	0.5	0.000131235	1	IS
LINC01996	-5.00579	0.055	0.296	0.000132333	1	IS
ALDH7A1	3.04555	0.603	0.48	0.000133324	1	IS
EDA2R	0.648876	0.521	0.245	0.000133438	1	IS
SIPA1L2	3.43952	0.301	0.082	0.000134324	1	IS
SORBS1	1.92402	0.712	0.49	0.000134603	1	IS
ATP5ME	-0.850655	0.986	1	0.000136421	1	IS
SPACA9	-1.24787	0.26	0.051	0.00013699	1	IS
H1-4	1.56621	0.712	0.459	0.00013817	1	IS
TXNDC15	1.37535	0.589	0.347	0.000138233	1	IS
MOV10	0.462227	0.575	0.276	0.000138707	1	IS
FOXI3	1.0224	0.575	0.306	0.000140523	1	IS
PIM1	1.31316	0.63	0.378	0.000140606	1	IS
RCOR3	0.611613	0.589	0.316	0.000143091	1	IS
SERPINE2	5.0931	0.452	0.224	0.000144039	1	IS
TIGAR	0.785347	0.863	0.816	0.000144084	1	IS
EIF6	0.685629	0.959	0.878	0.000144561	1	IS
SYCE1	2.64896	0.301	0.082	0.00014496	1	IS
MRPS15	-0.758016	0.904	0.949	0.000145842	1	IS
C17orf75	0.824301	0.753	0.531	0.000147559	1	IS
DNMT1	3.84281	0.767	0.847	0.000148109	1	IS
TEX11	4.24715	0.425	0.173	0.000151004	1	IS
IFITM3	-1.08769	0.74	0.888	0.000151323	1	IS
KIF9	0.686075	0.699	0.531	0.000151356	1	IS
LOC100506790	3.44734	0.274	0.061	0.000152821	1	IS
FBXO6	1.60338	0.452	0.194	0.000154637	1	IS
GRHPR	-1.93154	0.603	0.735	0.000157084	1	IS
HORMAD2-AS1	-0.582578	0.534	0.255	0.000157423	1	IS
TWF2	1.79477	0.795	0.571	0.000157451	1	IS
PJA1	2.28244	0.315	0.092	0.000159877	1	IS
SASH1	4.05641	0.452	0.224	0.000160155	1	IS
MKKS	0.759423	0.904	0.847	0.000161103	1	IS
JMJD4	0.505513	0.616	0.337	0.000161873	1	IS
TOP1	-1.13938	0.918	0.949	0.000164414	1	IS
TNNC2	0.600714	0.603	0.286	0.000168545	1	IS
TUBB4B	0.560427	0.918	0.867	0.000169283	1	IS
BAK1	2.02354	0.685	0.418	0.0001693	1	IS
SBF2-AS1	1.33045	0.63	0.357	0.000169475	1	IS
NOP14	-1.47493	0.63	0.765	0.000169669	1	IS
PRRC1	1.43015	0.726	0.48	0.000172443	1	IS
IGF2BP2	1.00675	0.781	0.551	0.000174836	1	IS
RPLP2	-0.956247	1	1	0.000175352	1	IS
PORCN	2.80169	0.534	0.276	0.000179841	1	IS
FKBP11	1.59594	0.534	0.296	0.000181992	1	IS
CEP85L	0.731791	0.507	0.255	0.000185194	1	IS
TRAM1	1.37481	0.836	0.786	0.000185895	1	IS
ARGFX	4.15727	0.329	0.112	0.000186468	1	IS
PROCR	1.3532	0.616	0.388	0.000187821	1	IS
RPS27	-0.778053	1	1	0.000188932	1	IS
JAZF1	2.21888	0.301	0.082	0.000192332	1	IS
OGFRL1	1.02647	0.384	0.133	0.000192509	1	IS
TET2	1.63068	0.959	0.888	0.000194092	1	IS
XAGE3	1.52206	0.863	0.684	0.000195495	1	IS
MTRES1	1.5563	0.603	0.337	0.000196009	1	IS
F3	2.51578	0.616	0.337	0.000198456	1	IS
NDUFA8	0.698127	0.89	0.888	0.000198982	1	IS
PAGE2	1.72025	0.822	0.796	0.000200295	1	IS
TMX4	2.14594	0.452	0.194	0.000200566	1	IS
BPHL	2.80873	0.315	0.092	0.000202771	1	IS
ECI2	-2.3329	0.26	0.5	0.000203587	1	IS
FXYD5	-3.46198	0.26	0.5	0.000203587	1	IS
NUTM2B-AS1	0.797604	0.781	0.551	0.000206158	1	IS
CENPW	1.07063	0.877	0.867	0.000206626	1	IS
OGFOD1	0.970721	0.863	0.745	0.000207039	1	IS
PRPSAP2	1.12164	0.767	0.582	0.000208861	1	IS
PGM1	2.31042	0.493	0.235	0.000211494	1	IS
EFHD1	1.10769	0.589	0.286	0.000213366	1	IS
NRN1L	-3.53888	0.082	0.316	0.000213409	1	IS
DANCR	-0.736539	0.918	0.959	0.000216119	1	IS
GKAP1	1.01483	0.493	0.245	0.000216763	1	IS
SEPHS2	-2.42134	0.521	0.653	0.000217635	1	IS
AKIP1	1.60087	0.685	0.5	0.000217654	1	IS
ZNF652	2.16364	0.603	0.347	0.000218068	1	IS
RAB11FIP4	-1.90292	0.63	0.724	0.000218345	1	IS
CDK2AP2	1.43238	0.877	0.806	0.000218846	1	IS
EIF3K	0.434747	0.945	0.949	0.00021888	1	IS
MDH2	-0.928045	0.918	0.969	0.000221587	1	IS
IMPACT	-0.515278	0.699	0.469	0.000222045	1	IS
MFAP5	1.21104	0.397	0.143	0.000223721	1	IS
SLC66A2	2.69206	0.356	0.122	0.000229309	1	IS
SLC2A1	0.972285	0.932	0.857	0.000230681	1	IS
GGH	0.842013	0.74	0.49	0.000231901	1	IS
RPL30	-0.8518	1	1	0.000232973	1	IS
FABP7	1.92627	0.493	0.224	0.000234779	1	IS
RPL37A	-0.712178	0.986	1	0.000235843	1	IS
CD9	0.974584	0.822	0.786	0.000238367	1	IS
RCBTB1	-1.01154	0.521	0.276	0.000240002	1	IS
BMPR1A	1.99589	0.904	0.806	0.000240008	1	IS
C3orf38	-0.416926	0.712	0.52	0.00024152	1	IS
ZNF778	1.05186	0.562	0.265	0.000242934	1	IS
TMEM97	-1.22087	0.521	0.694	0.00024403	1	IS
FGF13	3.78576	0.342	0.133	0.00024526	1	IS
GLDC	-2.25657	0.384	0.582	0.000245506	1	IS
RTL10	1.00199	0.493	0.214	0.000245588	1	IS
PLEKHH3	-0.565229	0.397	0.143	0.000246359	1	IS
ZNF100	1.25872	0.63	0.459	0.000247035	1	IS
HELLS	1.25383	0.849	0.918	0.000248253	1	IS
ELF4	1.44748	0.521	0.286	0.000248475	1	IS
DYSF	-1.41897	0.493	0.704	0.000248502	1	IS
SOX4	-0.723298	0.945	0.969	0.000250575	1	IS
PFDN2	-0.530457	0.932	0.949	0.000251872	1	IS
CEACAM1	2.87291	0.356	0.133	0.000253358	1	IS
SNU13	-0.524687	0.89	0.98	0.000253411	1	IS
ARRDC2	0.784039	0.301	0.092	0.000253495	1	IS
GCSH	-0.650504	0.918	0.969	0.000253509	1	IS
RHOV	-2.16792	0.068	0.286	0.000255595	1	IS
ECH1	-1.26	0.726	0.786	0.000256594	1	IS
TRAF3IP2-AS1	0.949365	0.438	0.184	0.000257157	1	IS
RFC3	-0.484602	0.877	0.898	0.000263845	1	IS
C6orf99	-2.64195	0.192	0.429	0.000264108	1	IS
SRSF12	3.51332	0.274	0.071	0.00026645	1	IS
CDK16	1.62367	0.836	0.602	0.000267787	1	IS
GCC2	0.940045	0.89	0.806	0.00026871	1	IS
WDR72	2.4939	0.411	0.184	0.000268855	1	IS
ZNF766	2.00622	0.548	0.296	0.000270972	1	IS
CDC42	0.61897	0.973	0.857	0.000271395	1	IS
ANKRD54	-3.0228	0.425	0.653	0.000271831	1	IS
RPS6KA4	-3.0287	0.247	0.5	0.000273232	1	IS
ARFRP1	1.24306	0.658	0.418	0.000274277	1	IS
DNAJC19	0.556023	0.877	0.888	0.000274861	1	IS
CA5BP1	1.54737	0.753	0.5	0.000283076	1	IS
CARS1	-1.28327	0.767	0.806	0.000283304	1	IS
TIMM8A	0.749444	0.945	0.867	0.00028455	1	IS
TPT1	-0.474826	1	1	0.000284785	1	IS
BAIAP2L2	2.51276	0.288	0.082	0.000285554	1	IS
ASF1A	0.950459	0.767	0.602	0.000286254	1	IS
AURKC	2.60091	0.342	0.122	0.000287047	1	IS
OIP5-AS1	1.42849	0.808	0.724	0.000289924	1	IS
ZYX	1.04415	0.808	0.663	0.000291388	1	IS
TMEM191C	-0.614874	0.356	0.602	0.000292583	1	IS
TSPAN6	0.859022	0.822	0.714	0.000293468	1	IS
SRSF2	-0.684608	0.945	0.949	0.000296786	1	IS
NDUFA3	-0.718802	0.918	0.98	0.000296876	1	IS
TMEM64	2.16541	0.658	0.469	0.000298416	1	IS
PPT1	-1.14464	0.877	0.918	0.00029864	1	IS
PCMTD2	1.90538	0.575	0.306	0.000299278	1	IS
HIVEP2	1.16089	0.301	0.082	0.000299406	1	IS
RPL3	-0.402221	1	1	0.000304334	1	IS
SMCO4	1.18713	0.329	0.112	0.000305698	1	IS
TMC7	0.932042	0.589	0.347	0.000306733	1	IS
TMCO3	-2.70032	0.164	0.398	0.000306926	1	IS
KLF3	-0.558932	0.795	0.561	0.000307026	1	IS
PRELP	1.20671	0.562	0.296	0.000310534	1	IS
YBX3	1.28099	0.808	0.663	0.000311583	1	IS
MAOA	-0.348336	0.37	0.143	0.000316454	1	IS
ADCK1	0.801775	0.562	0.265	0.0003177	1	IS
EEF1AKMT2	0.963246	0.74	0.531	0.000318978	1	IS
SLC1A3	-1.3996	0.822	0.908	0.000320387	1	IS
PEMT	0.861123	0.781	0.673	0.000323971	1	IS
ZNF449	1.76132	0.329	0.102	0.000329105	1	IS
ZNF547	1.45681	0.329	0.102	0.000334816	1	IS
STAG3L4	0.712541	0.74	0.633	0.000338033	1	IS
ATF7IP	1.08927	0.808	0.592	0.000338198	1	IS
HSPA1B	-2.15094	0.726	0.827	0.00033977	1	IS
LIN7C	1.10762	0.808	0.653	0.000340054	1	IS
PKM	-0.503497	0.932	0.918	0.000342103	1	IS
SLC30A2	1.98097	0.479	0.214	0.000342556	1	IS
PRDX2	-0.902021	0.863	0.939	0.000343258	1	IS
IKBKG	1.0737	0.603	0.327	0.000343556	1	IS
APOC1P1	0.856335	0.589	0.327	0.00034605	1	IS
TAF7	0.869316	0.89	0.735	0.00034931	1	IS
GLA	-1.52113	0.849	0.827	0.000351373	1	IS
NOL4L	2.37281	0.329	0.102	0.00035249	1	IS
BZW1	0.666322	0.904	0.908	0.00036005	1	IS
HTATSF1	0.863855	0.849	0.704	0.000360635	1	IS
CENPX	-0.593344	0.89	0.898	0.000361347	1	IS
NBDY	1.26693	0.274	0.071	0.000364234	1	IS
VCX3B	1.63204	0.808	0.663	0.00036462	1	IS
HMOX1	0.561799	0.904	0.878	0.000365165	1	IS
COX6B1	-0.592995	0.986	1	0.000368578	1	IS
TFCP2L1	0.769959	0.863	0.704	0.000369545	1	IS
ATP6V0A1	5.05778	0.438	0.214	0.000371414	1	IS
NEK7	0.255299	0.616	0.316	0.000374075	1	IS
POGZ	0.81784	0.685	0.418	0.000375769	1	IS
LCP1	-5.36472	0.219	0.429	0.000381684	1	IS
SMARCA2	2.99965	0.068	0.306	0.000384334	1	IS
NOP53	-0.933395	0.589	0.724	0.000385398	1	IS
CCDC58	-1.5019	0.781	0.867	0.000387562	1	IS
TNFRSF1A	3.76256	0.288	0.082	0.000389857	1	IS
CMC4	1.57593	0.507	0.255	0.000390938	1	IS
PTGFRN	1.27773	0.425	0.204	0.000397364	1	IS
CCP110	1.69199	0.699	0.561	0.000397772	1	IS
ANKRD28	1.79142	0.671	0.459	0.000398128	1	IS
TRAPPC2B	1.6748	0.63	0.459	0.000400035	1	IS
PIK3CA	2.09266	0.397	0.163	0.000400313	1	IS
FRS2	0.42671	0.644	0.418	0.000401662	1	IS
HSBP1L1	0.675338	0.164	0.408	0.000403097	1	IS
NEK3	2.80746	0.397	0.163	0.000403387	1	IS
ALKBH6	-1.85879	0.137	0.378	0.000404033	1	IS
CCNA1	2.08027	0.425	0.204	0.000409155	1	IS
RPS8	-0.536347	1	1	0.000410078	1	IS
C19orf53	-0.710107	0.959	0.969	0.000412392	1	IS
NIF3L1	1.73725	0.74	0.531	0.000412553	1	IS
TADA2B	1.43998	0.534	0.286	0.000413602	1	IS
MAP4	0.685446	0.904	0.888	0.000414179	1	IS
LINC02315	3.07404	0.274	0.082	0.000414509	1	IS
RPL39	-0.931473	0.986	1	0.00041495	1	IS
MBD2	2.66221	0.603	0.347	0.000415459	1	IS
LCLAT1	1.30768	0.493	0.265	0.000418731	1	IS
PARD3	1.19127	0.712	0.49	0.000421578	1	IS
ATP2B1	-1.62963	0.89	0.918	0.000422554	1	IS
TMEM52	-3.94231	0.055	0.255	0.000422907	1	IS
SLC25A51	1.43728	0.575	0.347	0.000423269	1	IS
SH3RF1	1.44009	0.616	0.337	0.000426291	1	IS
TGIF1	1.17112	0.781	0.704	0.000428277	1	IS
IRGQ	1.35223	0.521	0.286	0.000435186	1	IS
CDX2	-2.11202	0.438	0.633	0.000436866	1	IS
DOCK9	-1.83347	0.26	0.5	0.000442801	1	IS
ACOT9	0.606038	0.425	0.184	0.000451195	1	IS
SLC35A3	0.982877	0.753	0.531	0.000451459	1	IS
SSR4	0.789765	0.918	0.939	0.000454879	1	IS
SLC15A2	-1.95229	0.123	0.357	0.000455674	1	IS
ITFG1	1.57076	0.726	0.469	0.000457574	1	IS
COX15	0.769349	0.74	0.51	0.000459918	1	IS
WASHC3	1.2432	0.726	0.541	0.000460032	1	IS
ZMYM2	1.10001	0.767	0.531	0.000464654	1	IS
RIOK3	1.23875	0.863	0.776	0.000465765	1	IS
SNRPC	0.522155	0.959	0.929	0.000468858	1	IS
MYH9	1.37386	0.863	0.786	0.000470361	1	IS
AP2M1	0.854005	0.904	0.878	0.000473519	1	IS
ZKSCAN8	1.72882	0.356	0.133	0.000477431	1	IS
BCAP31	0.677206	0.904	0.816	0.000484844	1	IS
BRWD3	0.827397	0.644	0.459	0.000486279	1	IS
AKR1B1	2.54045	0.384	0.173	0.00048763	1	IS
ZBTB10	1.05358	0.767	0.592	0.000489862	1	IS
FMR1	1.15777	0.74	0.5	0.000494007	1	IS
FAM122C	3.45878	0.466	0.245	0.000497518	1	IS
ANKMY2	-2.19135	0.397	0.571	0.000498827	1	IS
ALDH6A1	1.97396	0.616	0.449	0.000499172	1	IS
PHLDA3	0.891855	0.616	0.418	0.000502651	1	IS
SNHG12	-1.45145	0.836	0.939	0.000502678	1	IS
AKT3	0.557266	0.26	0.061	0.000504027	1	IS
CCT3	-0.51096	0.918	0.949	0.000505624	1	IS
GATA2	-1.28548	0.753	0.837	0.00050719	1	IS
EOLA2	2.02749	0.685	0.51	0.000509035	1	IS
EBLN3P	1.67948	0.671	0.459	0.000512452	1	IS
GPR155	-0.724684	0.082	0.296	0.000514503	1	IS
B4GALT5	1.02203	0.74	0.602	0.000515991	1	IS
BET1L	1.77596	0.575	0.347	0.000516675	1	IS
CCDC174	-1.08222	0.781	0.888	0.000517291	1	IS
PER2	-2.01409	0.178	0.418	0.000517443	1	IS
RPS18	-0.664805	1	1	0.000518419	1	IS
NRAS	0.848051	0.808	0.602	0.000520464	1	IS
PET117	1.89476	0.685	0.459	0.000522179	1	IS
PGBD1	1.34995	0.37	0.133	0.000527586	1	IS
ESRP1	0.570148	0.781	0.704	0.000529667	1	IS
LAPTM4B	1.46063	0.781	0.653	0.000530912	1	IS
ITSN1	-1.31176	0.877	0.949	0.000531821	1	IS
IFITM1	-0.560798	0.452	0.684	0.000534203	1	IS
CFLAR	0.813978	0.781	0.704	0.0005359	1	IS
NR2C1	0.776498	0.767	0.673	0.000536089	1	IS
LRRK1	1.77481	0.685	0.429	0.000539658	1	IS
SLC11A2	-2.39423	0.507	0.622	0.000543412	1	IS
WDR41	1.47369	0.589	0.367	0.000543919	1	IS
B4GALT7	2.40901	0.37	0.163	0.00054623	1	IS
CORO1C	0.719368	0.932	0.847	0.000546959	1	IS
PSMD10	0.557699	0.795	0.561	0.000547469	1	IS
MRPL18	0.81425	0.89	0.847	0.000553587	1	IS
GLUD1	1.73024	0.822	0.724	0.000558432	1	IS
TMSB4X	-1.13589	0.986	0.99	0.000559015	1	IS
TCEAL4	0.484425	0.534	0.286	0.000561286	1	IS
NANOGNB	0.60668	0.671	0.429	0.000561799	1	IS
METTL26	-1.17529	0.849	0.898	0.000562121	1	IS
INGX	1.99538	0.342	0.122	0.000562744	1	IS
WDTC1	0.348845	0.438	0.194	0.000566323	1	IS
SERPINC1	-1.30779	0.055	0.265	0.000568505	1	IS
ZNF525	1.35334	0.562	0.306	0.000568885	1	IS
TNFRSF10B	1.72913	0.425	0.194	0.000570706	1	IS
CKAP2L	2.87634	0.589	0.378	0.000586607	1	IS
WNK3	0.445324	0.288	0.092	0.000588654	1	IS
INSR	2.97827	0.342	0.133	0.000591649	1	IS
ZNF268	2.07249	0.562	0.398	0.00059399	1	IS
INA	-1.9728	0.205	0.429	0.000594411	1	IS
COX20	0.508643	0.904	0.939	0.000600903	1	IS
PPHLN1	0.821088	0.932	0.908	0.00060395	1	IS
PIP5K1A	0.660345	0.671	0.459	0.000607377	1	IS
NDUFAF4	0.637328	0.849	0.908	0.000610403	1	IS
MTFR2	1.11077	0.726	0.571	0.000613366	1	IS
ACTB	0.71532	1	1	0.000616586	1	IS
SRGAP2B	1.25724	0.507	0.235	0.000617421	1	IS
C2orf49	0.407124	0.877	0.796	0.00062607	1	IS
ARHGAP10	-2.29383	0.507	0.663	0.000626744	1	IS
UAP1L1	1.91631	0.562	0.327	0.000627972	1	IS
MAP2K4	1.30413	0.616	0.388	0.000636324	1	IS
PNPLA4	0.850361	0.822	0.653	0.000642584	1	IS
ZNF518A	1.17524	0.781	0.622	0.000642684	1	IS
DCXR	-1.52836	0.753	0.816	0.000644763	1	IS
EIF5A	-0.949091	0.932	0.959	0.000652391	1	IS
NADK2	2.33631	0.342	0.133	0.000655555	1	IS
ZNF597	1.48849	0.425	0.204	0.000657491	1	IS
EIF3A	-0.268533	0.986	0.969	0.000660438	1	IS
SNRPD2	-0.802866	0.986	1	0.000660492	1	IS
ACTR10	1.03268	0.767	0.643	0.000660977	1	IS
NDC80	1.71724	0.712	0.541	0.000665898	1	IS
PDZD8	1.22512	0.63	0.408	0.00066735	1	IS
SNHG8	-0.720301	0.945	0.969	0.000667807	1	IS
ECHDC2	-3.66671	0.37	0.561	0.000670462	1	IS
PNRC1	2.25229	0.685	0.439	0.000672258	1	IS
RNF141	1.41166	0.644	0.398	0.000675545	1	IS
SPRY4	-0.750941	0.425	0.194	0.000687175	1	IS
SUSD6	2.06941	0.315	0.102	0.000689738	1	IS
SMG1P6	-1.71714	0.425	0.194	0.000696992	1	IS
ATP5MC1	-0.762498	0.904	0.908	0.000699738	1	IS
FAM162B	1.28117	0.301	0.102	0.000699817	1	IS
CYP19A1	-7.41712	0.082	0.286	0.000699924	1	IS
MANEAL	2.47751	0.479	0.235	0.000700119	1	IS
TRMT1L	1.29817	0.562	0.357	0.000704293	1	IS
BRAP	1.61169	0.767	0.633	0.000705155	1	IS
ARL6IP5	-1.85825	0.507	0.622	0.000707002	1	IS
SLC7A5	-1.75378	0.726	0.816	0.00070759	1	IS
MPC2	1.06853	0.685	0.49	0.000711198	1	IS
TGFBR1	1.17306	0.616	0.367	0.000714614	1	IS
MARK1	-1.56092	0.411	0.184	0.00071575	1	IS
SDF2L1	-0.528883	0.726	0.847	0.000718236	1	IS
SGK1	-0.384411	0.808	0.755	0.00072396	1	IS
ZNF765	1.18823	0.63	0.398	0.000726346	1	IS
ANKRD10	-1.77803	0.712	0.735	0.000729464	1	IS
PRAMEF18	1.35836	0.562	0.306	0.000730308	1	IS
SCOC	1.20137	0.726	0.541	0.000730861	1	IS
FUCA1	0.605112	0.726	0.571	0.000731119	1	IS
VDAC2	0.534318	0.945	0.949	0.000731182	1	IS
HK1	2.20343	0.726	0.49	0.000734017	1	IS
ATP6AP1	0.721423	0.863	0.806	0.000743259	1	IS
CLDN12	1.8519	0.603	0.357	0.000747664	1	IS
CCDC57	-3.19536	0.425	0.194	0.000748058	1	IS
TIMM13	-0.556314	0.986	0.98	0.000748603	1	IS
DAB2IP	2.80129	0.37	0.153	0.000748611	1	IS
TMEM256	-1.80373	0.548	0.694	0.000754466	1	IS
OXT	1.1741	0.849	0.735	0.000761713	1	IS
RPS16	-0.515992	1	1	0.000765778	1	IS
PIWIL2	0.678527	0.26	0.082	0.000771025	1	IS
ZNF548	0.993713	0.397	0.173	0.000772943	1	IS
ZNF324	1.83987	0.452	0.214	0.000774607	1	IS
ZNF561	-0.546084	0.438	0.204	0.000774862	1	IS
C2orf76	0.814001	0.658	0.449	0.000779634	1	IS
WDR44	-0.613838	0.603	0.367	0.000780004	1	IS
FBXO22	1.13517	0.767	0.653	0.0007801	1	IS
LRP1	1.5963	0.616	0.357	0.000784787	1	IS
IFI30	0.810784	0.781	0.765	0.000788703	1	IS
GABPB1	1.08702	0.781	0.622	0.000791177	1	IS
RIOK2	0.776767	0.767	0.633	0.000800295	1	IS
MCRIP1	-3.06179	0.233	0.449	0.000802218	1	IS
GSTA3	-0.599171	0.315	0.531	0.000805334	1	IS
DLG2	-3.24751	0.11	0.306	0.000809335	1	IS
UBE2Q2	0.870416	0.822	0.745	0.000815823	1	IS
NETO2	1.10212	0.493	0.255	0.00081821	1	IS
PPM1D	2.47674	0.726	0.5	0.000821453	1	IS
SDHB	-0.831056	0.863	0.949	0.000825378	1	IS
GRK3	1.72936	0.603	0.347	0.000830066	1	IS
SNAR-C3	1.39838	0.959	0.837	0.000831228	1	IS
NEXN	3.44371	0.301	0.112	0.000833324	1	IS
RABGEF1	0.647438	0.849	0.694	0.000834389	1	IS
TXK	-0.591901	0.315	0.112	0.000836814	1	IS
EEF1A1	0.525198	1	1	0.000838103	1	IS
CDYL	1.04736	0.836	0.714	0.000844164	1	IS
TRAK2	-1.91862	0.425	0.204	0.000846173	1	IS
LINC01291	-3.40257	0.151	0.357	0.000848992	1	IS
TXNL4B	1.11097	0.685	0.52	0.000849625	1	IS
HARS2	1.77294	0.699	0.561	0.000850022	1	IS
GSTO1	0.259773	0.781	0.633	0.000856064	1	IS
RSF1	0.914299	0.712	0.49	0.000858066	1	IS
SEPTIN10	1.14054	0.438	0.204	0.000859582	1	IS
FOXN3	1.92593	0.781	0.582	0.000867507	1	IS
CKB	0.998651	0.904	0.878	0.000879263	1	IS
MAD2L1BP	0.942079	0.863	0.663	0.000891561	1	IS
BAG3	-1.7382	0.452	0.673	0.000891689	1	IS
BCKDHB	1.76989	0.274	0.082	0.000892881	1	IS
TMEM99	2.02329	0.658	0.459	0.000894133	1	IS
KMT5B	0.92746	0.726	0.541	0.000900468	1	IS
PLCB1	4.22731	0.26	0.082	0.000904342	1	IS
USP9X	1.11367	0.877	0.745	0.000909789	1	IS
YPEL3	0.684471	0.479	0.235	0.000914852	1	IS
RAB31	-1.18725	0.425	0.673	0.000917633	1	IS
CLPX	0.360452	0.795	0.684	0.000917978	1	IS
B4GALNT3	-4.125	0.082	0.296	0.000920995	1	IS
TMEM50A	0.72532	0.781	0.765	0.000923836	1	IS
SYNE1	4.05686	0.534	0.276	0.000929105	1	IS
ENTPD6	2.33833	0.726	0.5	0.000933218	1	IS
PHC2	-2.4939	0.205	0.408	0.000940097	1	IS
CRYBB2P1	-2.13163	0.384	0.592	0.000940906	1	IS
FOXO1	3.17986	0.438	0.245	0.00094131	1	IS
CHST12	1.15212	0.658	0.48	0.00094766	1	IS
C11orf1	1.68788	0.342	0.143	0.000953139	1	IS
ZNF260	1.45018	0.548	0.327	0.000957044	1	IS
APEH	0.843874	0.767	0.582	0.000965843	1	IS
MARCHF5	1.03485	0.74	0.633	0.000972346	1	IS
GPX1	0.660662	0.959	0.929	0.000973545	1	IS
AMMECR1	-1.79108	0.384	0.561	0.000973648	1	IS
RFC1	-2.0606	0.781	0.837	0.000975085	1	IS
CCDC90B	1.39554	0.74	0.571	0.000988734	1	IS
AGTRAP	1.35973	0.63	0.367	0.000989251	1	IS
TNIK	-0.535747	0.151	0.367	0.000990297	1	IS
INAVA	1.37345	0.616	0.388	0.000991271	1	IS
LOC101059915	1.20808	0.384	0.153	0.000998276	1	IS
LRRC37A11P	0.563476	0.452	0.204	0.000998607	1	IS
DSTNP2	0.88097	0.329	0.122	0.00100745	1	IS
CENPA	1.17644	0.589	0.408	0.00102131	1	IS
PTGES	1.05236	0.89	0.816	0.00102634	1	IS
SSH2	2.22193	0.425	0.204	0.00103343	1	IS
TOP2A	1.56783	0.904	0.796	0.00103524	1	IS
SLC27A4	1.38758	0.767	0.52	0.00104307	1	IS
CTTNBP2	-2.63115	0.247	0.459	0.00104392	1	IS
SMAD4	1.23583	0.685	0.449	0.00104692	1	IS
COX7B2	0.844207	0.767	0.694	0.00105401	1	IS
KAT14	1.37134	0.712	0.561	0.001055	1	IS
PRKRA	1.15098	0.74	0.561	0.00106175	1	IS
TMEM128	0.65748	0.658	0.48	0.00106441	1	IS
SCPEP1	1.16233	0.74	0.653	0.00106846	1	IS
C18orf25	1.18997	0.685	0.429	0.00107123	1	IS
TPD52L1	-3.09884	0.219	0.429	0.00107147	1	IS
ZC3H12C	2.46158	0.288	0.102	0.00107353	1	IS
USP24	1.36358	0.658	0.49	0.0010752	1	IS
STRADA	2.0611	0.384	0.173	0.00107643	1	IS
APLP2	0.396814	0.959	0.969	0.00107662	1	IS
TMEM52B	-3.3963	0.288	0.469	0.00108022	1	IS
SLC9A6	2.01598	0.562	0.357	0.00108376	1	IS
ZNF586	0.830915	0.589	0.337	0.00108377	1	IS
ESRG	0.900879	0.726	0.551	0.00108535	1	IS
FAM104B	1.16152	0.781	0.622	0.00109882	1	IS
TOPORS	1.59577	0.767	0.551	0.00110727	1	IS
WDR1	0.870041	0.836	0.786	0.00110996	1	IS
CADM1	1.28034	0.548	0.367	0.00111034	1	IS
ACTG1	0.598607	0.973	0.98	0.00111916	1	IS
EIF5A2	0.737795	0.63	0.429	0.00111966	1	IS
MRPS30	0.535015	0.89	0.776	0.00112149	1	IS
RPS21	-0.638568	1	1	0.00113162	1	IS
HCCS	0.806854	0.863	0.796	0.00113391	1	IS
FBXO25	-0.289511	0.808	0.612	0.00113469	1	IS
GPBP1	0.761837	0.849	0.776	0.00113475	1	IS
KBTBD7	-3.70057	0.068	0.255	0.00114172	1	IS
RPL27	-0.39186	1	1	0.00114413	1	IS
RPL38	-0.322923	1	1	0.00114413	1	IS
LARS1	-0.35837	0.932	0.959	0.00114948	1	IS
SNHG29	-0.428574	0.932	0.959	0.00114948	1	IS
PDCD4	1.36255	0.438	0.214	0.00115039	1	IS
CGGBP1	0.953657	0.781	0.602	0.00115094	1	IS
KATNAL1	2.46707	0.356	0.153	0.00115806	1	IS
OTUD5	-0.659468	0.74	0.541	0.0011615	1	IS
PTPN3	-2.67647	0.164	0.357	0.00116378	1	IS
DAPK1	1.01048	0.534	0.286	0.00116435	1	IS
GPRC5A	0.929093	0.89	0.857	0.00116818	1	IS
EEF2	-0.729023	0.932	0.929	0.00117366	1	IS
SCD	-1.17072	0.877	0.888	0.00117817	1	IS
VKORC1	-1.61305	0.767	0.796	0.00119197	1	IS
GAN	1.36837	0.699	0.531	0.0011935	1	IS
ZFYVE9	2.3917	0.411	0.194	0.0011948	1	IS
RAB3D	1.7199	0.26	0.082	0.00119536	1	IS
DDHD1	0.767452	0.712	0.52	0.00121388	1	IS
SETX	0.563975	0.781	0.582	0.00123075	1	IS
TRIM14	2.11537	0.274	0.082	0.00123707	1	IS
CSNK2B	0.480052	0.89	0.929	0.00123738	1	IS
MCL1	0.740247	0.822	0.673	0.00124263	1	IS
ZSCAN16	1.46904	0.356	0.153	0.0012459	1	IS
SCAMP1	1.22009	0.616	0.429	0.00124631	1	IS
ANXA8	-2.53771	0.233	0.429	0.00124678	1	IS
INMT	3.93366	0.89	0.745	0.00125276	1	IS
CD274	-2.51744	0.151	0.357	0.00125403	1	IS
RAB27A	3.42136	0.274	0.092	0.00126228	1	IS
WDR5	0.529186	0.849	0.816	0.00126926	1	IS
GPAM	1.03321	0.671	0.418	0.00127132	1	IS
MBNL3	0.472114	0.658	0.48	0.00127917	1	IS
DNAJB6	-0.772834	0.932	0.929	0.00128094	1	IS
HLTF	0.659764	0.548	0.286	0.00128999	1	IS
CNNM3	1.26779	0.74	0.633	0.00129349	1	IS
PDE6D	1.32098	0.767	0.551	0.00130259	1	IS
KCNJ13	-4.50235	0.082	0.276	0.00130657	1	IS
ANXA6	-2.16091	0.671	0.724	0.00130823	1	IS
NSDHL	1.24946	0.877	0.684	0.00131017	1	IS
KLHL9	0.93045	0.479	0.245	0.00131252	1	IS
MAPK3	1.10812	0.74	0.592	0.00131385	1	IS
MTIF3	-0.838743	0.726	0.765	0.00131582	1	IS
PLEKHG3	1.95495	0.356	0.143	0.00131958	1	IS
LRRC69	-1.07205	0.315	0.112	0.00132556	1	IS
CTNNBL1	0.834713	0.877	0.735	0.00132724	1	IS
TMEM106C	-1.36256	0.575	0.714	0.00132852	1	IS
SMG1	2.00529	0.904	0.806	0.00132879	1	IS
TRAPPC11	3.56305	0.466	0.235	0.00133229	1	IS
RPS13	-0.454776	1	1	0.00133321	1	IS
IMPDH2	-0.805958	0.89	0.867	0.00133393	1	IS
WDFY1	2.3483	0.493	0.286	0.00133839	1	IS
CUL5	2.06487	0.863	0.684	0.001339	1	IS
DPYSL2	1.92164	0.397	0.194	0.00134537	1	IS
AZIN1	0.705635	0.877	0.816	0.00134746	1	IS
PRKAB2	0.931216	0.493	0.255	0.00135351	1	IS
HAUS3	1.24144	0.712	0.469	0.00136718	1	IS
MED7	1.22234	0.685	0.51	0.00137203	1	IS
NDRG1	0.465555	0.589	0.327	0.00137666	1	IS
SLC25A44	1.04096	0.795	0.622	0.00137726	1	IS
LINC02864	2.67272	0.479	0.265	0.00137945	1	IS
SNAPC5	1.40085	0.726	0.622	0.00139035	1	IS
LINC00467	1.57235	0.274	0.092	0.00139466	1	IS
ETV3	0.380066	0.89	0.714	0.00139559	1	IS
GREB1L	-1.88691	0.575	0.684	0.0014206	1	IS
TFPI	1.20471	0.356	0.143	0.00142997	1	IS
SERBP1	-0.3996	0.986	0.969	0.00143035	1	IS
INPP5K	1.9168	0.562	0.357	0.00143656	1	IS
AXIN2	-2.46348	0.11	0.316	0.00143685	1	IS
GABPB1-AS1	-2.16152	0.315	0.51	0.00143751	1	IS
ZNF677	1.73664	0.589	0.378	0.00143767	1	IS
ATPAF1	1.42712	0.616	0.439	0.00144459	1	IS
ATP6V0B	0.582776	0.959	0.939	0.00145265	1	IS
PAFAH1B2	0.517346	0.781	0.694	0.00145431	1	IS
CDR2L	-3.36964	0.096	0.286	0.00145794	1	IS
PLK1	1.08905	0.767	0.663	0.00146465	1	IS
GRAMD2B	-4.12664	0.11	0.316	0.00147965	1	IS
DYNC2LI1	1.05493	0.384	0.163	0.00148109	1	IS
AMT	1.05851	0.479	0.235	0.00148989	1	IS
BUB3	0.672256	0.918	0.867	0.00149035	1	IS
DLC1	1.15885	0.836	0.714	0.00149308	1	IS
HADHB	1.26817	0.849	0.643	0.00149442	1	IS
MAP3K8	1.3156	0.438	0.214	0.00150002	1	IS
TALDO1	-0.626384	0.959	0.98	0.00150136	1	IS
LOC101927789	-2.84457	0.11	0.306	0.00150547	1	IS
MOB1A	0.785793	0.836	0.724	0.00150897	1	IS
SCHLAP1	4.30477	0.096	0.306	0.00151664	1	IS
TCL1B	2.09585	0.26	0.082	0.00151861	1	IS
ZNF552	0.969455	0.671	0.469	0.00152475	1	IS
SNX24	1.24322	0.767	0.602	0.00152633	1	IS
DNAJC25	2.39475	0.658	0.388	0.00152833	1	IS
NBAS	-0.421006	0.63	0.408	0.00153711	1	IS
NOP58	-0.37186	0.959	0.99	0.00154235	1	IS
FAM102B	0.369908	0.521	0.286	0.00155027	1	IS
LIPT1	1.20685	0.548	0.337	0.00155359	1	IS
SPIRE1	3.36085	0.274	0.102	0.0015586	1	IS
TMED8	2.72932	0.534	0.316	0.0015615	1	IS
PIN4	0.410585	0.904	0.918	0.00156176	1	IS
RPTOR	3.49191	0.411	0.184	0.00156276	1	IS
GADD45GIP1	-0.771294	0.89	0.939	0.00156284	1	IS
CTSF	1.86839	0.356	0.153	0.00156998	1	IS
PELI1	1.16839	0.616	0.439	0.0015739	1	IS
TGFBR3	1.6195	0.863	0.735	0.00160623	1	IS
BLCAP	1.36354	0.712	0.469	0.00162663	1	IS
GABPB2	5.38602	0.479	0.265	0.00164459	1	IS
ZNF891	4.01229	0.301	0.122	0.00164586	1	IS
PLS1	2.00144	0.315	0.122	0.0016468	1	IS
FBXL12	0.514502	0.685	0.51	0.00164957	1	IS
TRIAP1	0.512338	0.877	0.857	0.00164967	1	IS
CCDC127	1.92371	0.507	0.286	0.00165099	1	IS
TECPR2	0.929811	0.384	0.184	0.00165358	1	IS
FAM199X	0.837086	0.685	0.531	0.00165999	1	IS
SPSB1	0.287131	0.438	0.224	0.00167788	1	IS
THG1L	1.2079	0.534	0.316	0.00167813	1	IS
OAT	0.917101	0.877	0.867	0.00167906	1	IS
DMRTB1	1.77748	0.26	0.082	0.00168038	1	IS
ZBTB21	-0.754517	0.534	0.296	0.0016867	1	IS
CHORDC1	-0.578842	0.932	0.929	0.0016952	1	IS
UTRN	1.05566	0.863	0.755	0.00170826	1	IS
TEX37	1.1509	0.37	0.173	0.00171454	1	IS
KAT7	2.2992	0.644	0.439	0.00172919	1	IS
MRPL37	0.621154	0.89	0.776	0.00173101	1	IS
LUC7L3	-0.350188	0.986	0.98	0.00174407	1	IS
DDX5	0.59839	0.932	0.959	0.00176141	1	IS
SEL1L	0.678657	0.74	0.49	0.00177341	1	IS
NACA	-0.340506	0.973	1	0.00178156	1	IS
UBE2H	-1.79938	0.699	0.52	0.00179299	1	IS
GREM2	-6.60025	0.096	0.286	0.00180294	1	IS
MOSPD1	0.559215	0.795	0.684	0.00181467	1	IS
CYBA	-2.24401	0.11	0.306	0.00182184	1	IS
RNF212	0.501731	0.438	0.214	0.00182384	1	IS
ESCO1	1.47686	0.781	0.561	0.00182537	1	IS
GATA6-AS1	-0.392798	0.575	0.347	0.00182781	1	IS
PTTG1	1.37317	0.918	0.837	0.00183797	1	IS
EIF3L	-0.625244	0.918	0.878	0.00184733	1	IS
ZNF84	1.46949	0.466	0.265	0.00185561	1	IS
TOR2A	1.34774	0.438	0.224	0.00187199	1	IS
NPHP1	1.51614	0.288	0.102	0.00188485	1	IS
DNMT3L	0.593451	0.986	0.959	0.00188817	1	IS
MTMR9	1.48722	0.562	0.367	0.00189098	1	IS
EHMT2	-2.88194	0.438	0.612	0.00189217	1	IS
TRA2A	-1.65213	0.808	0.878	0.00189346	1	IS
BRWD1	1.55886	0.822	0.694	0.00189975	1	IS
LINC01447	0.319155	0.479	0.245	0.00190546	1	IS
FXR1	-1.17964	0.836	0.878	0.00191104	1	IS
NECAP1	1.08782	0.671	0.48	0.0019116	1	IS
DNAJC16	1.83085	0.411	0.194	0.00191467	1	IS
RPL36	-0.300046	1	1	0.00191856	1	IS
DCAF7	1.20979	0.781	0.561	0.00192658	1	IS
SH3BP4	1.49281	0.616	0.439	0.00192887	1	IS
GOLGA2	-0.379354	0.699	0.439	0.00193061	1	IS
PKIB	-1.77893	0.548	0.653	0.00193245	1	IS
EIF2S2	-0.498598	0.986	0.99	0.00194914	1	IS
MKRN1	0.52288	0.781	0.714	0.00194951	1	IS
PIBF1	-1.28177	0.562	0.704	0.00195393	1	IS
SPHK1	2.42556	0.466	0.245	0.00195462	1	IS
SETD2	1.10029	0.795	0.663	0.00195898	1	IS
C1QTNF12	4.50808	0.356	0.173	0.00195922	1	IS
SERF2	-0.505758	0.973	0.98	0.00195932	1	IS
NFKBIL1	3.47191	0.315	0.133	0.00196386	1	IS
SUPT7L	1.3107	0.753	0.633	0.00196506	1	IS
CENPS	0.443048	0.603	0.398	0.00196982	1	IS
SCML2	1.00505	0.548	0.347	0.00198157	1	IS
TRMT112	-0.686733	0.904	0.918	0.00201522	1	IS
KANSL2	0.885196	0.822	0.673	0.00202131	1	IS
FA2H	1.84597	0.329	0.133	0.0020223	1	IS
SNX30	0.682526	0.521	0.286	0.00202369	1	IS
ANKRD33B	1.57641	0.644	0.48	0.00204014	1	IS
PPIC	0.68112	0.781	0.673	0.00204411	1	IS
ING1	-1.28737	0.438	0.612	0.00204491	1	IS
ZNF79	1.65806	0.411	0.194	0.00204518	1	IS
TTK	0.870814	0.767	0.52	0.00204959	1	IS
TCEAL9	-1.4063	0.808	0.908	0.00205005	1	IS
SPTSSA	0.736087	0.767	0.694	0.0020588	1	IS
CCNA2	0.79552	0.836	0.704	0.00206913	1	IS
GNA11	1.51889	0.781	0.582	0.00207764	1	IS
STAMBP	0.26859	0.767	0.622	0.00208388	1	IS
ARL4A	1.37878	0.658	0.469	0.00208554	1	IS
CYCS	0.438505	0.986	1	0.00208693	1	IS
PEAK1	0.863847	0.479	0.245	0.00209122	1	IS
ORC5	0.76713	0.74	0.541	0.00209423	1	IS
NBPF11	1.7574	0.438	0.214	0.00210087	1	IS
COQ3	1.08089	0.521	0.306	0.00210413	1	IS
VAMP8	0.631692	0.89	0.888	0.00211612	1	IS
SPATA2	0.526517	0.616	0.418	0.00212235	1	IS
MX1	1.91451	0.685	0.531	0.002123	1	IS
BRI3BP	-3.04309	0.26	0.469	0.00212908	1	IS
ATP2B1-AS1	-2.14264	0.151	0.357	0.00213858	1	IS
RBBP7	0.532364	0.863	0.786	0.0021551	1	IS
RANBP2	1.14495	0.836	0.776	0.00215652	1	IS
CHSY1	1.36241	0.548	0.337	0.00215903	1	IS
EIF3B	-0.673452	0.808	0.837	0.00216132	1	IS
FOXO3	1.68941	0.644	0.388	0.00216295	1	IS
ITCH	0.882495	0.781	0.643	0.00217375	1	IS
SLC30A7	-0.763344	0.712	0.531	0.00217677	1	IS
RAB5A	0.779215	0.767	0.684	0.00218968	1	IS
MAGEA4	2.31728	0.288	0.102	0.00220369	1	IS
NR1H3	1.07545	0.384	0.194	0.00220589	1	IS
ABI2	3.48131	0.466	0.255	0.00221049	1	IS
KLF13	0.765548	0.658	0.418	0.00222015	1	IS
MLXIP	1.94998	0.699	0.541	0.00222412	1	IS
STAM-AS1	-2.2674	0.151	0.357	0.00222612	1	IS
SPCS1	0.535845	0.904	0.929	0.00222737	1	IS
RAB3B	3.52277	0.945	0.857	0.00223196	1	IS
TVP23B	0.42476	0.699	0.551	0.00223225	1	IS
WDR20	1.42344	0.712	0.561	0.00223352	1	IS
ETV5	-2.44036	0.274	0.092	0.00226984	1	IS
ARV1	0.861046	0.589	0.398	0.00228106	1	IS
SPHK2	-0.588917	0.096	0.286	0.0022882	1	IS
DCUN1D4	1.00829	0.726	0.51	0.00231235	1	IS
PRR11	2.62391	0.671	0.459	0.00232671	1	IS
LANCL3	2.36516	0.26	0.082	0.00234095	1	IS
PEBP1	-0.931027	0.822	0.837	0.00235581	1	IS
IFT46	1.37084	0.356	0.163	0.00236247	1	IS
INTS11	-0.807184	0.521	0.622	0.00236413	1	IS
RABIF	0.422338	0.863	0.735	0.00237613	1	IS
APELA	1.5109	0.534	0.337	0.00239142	1	IS
NBEAL1	1.66567	0.658	0.418	0.00239811	1	IS
SMIM1	-1.93435	0.192	0.388	0.00240039	1	IS
CDCA8	0.985842	0.767	0.673	0.00240208	1	IS
DPF3	-1.69811	0.151	0.357	0.00241113	1	IS
MMAA	0.947264	0.274	0.092	0.00241864	1	IS
MYO5A	1.14738	0.685	0.48	0.00242257	1	IS
FAF1	0.821038	0.767	0.582	0.00242376	1	IS
KIFBP	0.954278	0.644	0.449	0.00242572	1	IS
THAP6	0.445535	0.616	0.378	0.00242586	1	IS
VOPP1	1.15573	0.493	0.265	0.00243756	1	IS
COX19	0.632662	0.863	0.714	0.00245651	1	IS
IFT43	0.632009	0.425	0.224	0.00246219	1	IS
KIAA1671	4.24284	0.301	0.122	0.00247258	1	IS
CACYBP	-0.621711	0.89	0.918	0.00248041	1	IS
TRMT11	-1.28952	0.685	0.776	0.00248118	1	IS
SAFB2	0.619678	0.877	0.888	0.00248354	1	IS
BOLA2-SMG1P6	-1.75153	0.247	0.408	0.00250279	1	IS
C5orf15	0.427099	0.74	0.582	0.00252641	1	IS
ZNF682	1.91168	0.548	0.337	0.00253684	1	IS
FASTKD1	0.768569	0.836	0.684	0.00253689	1	IS
MPZL1	0.542038	0.849	0.867	0.00254681	1	IS
PSMD5	-2.03533	0.247	0.449	0.00255732	1	IS
ABHD3	1.12801	0.658	0.469	0.00256533	1	IS
S100A13	-1.35964	0.973	0.99	0.00256874	1	IS
RNLS	6.19295	0.301	0.122	0.00258479	1	IS
GNAQ	0.973577	0.616	0.418	0.00259073	1	IS
HENMT1	0.973942	0.603	0.429	0.00259073	1	IS
HYLS1	1.52244	0.603	0.398	0.00259177	1	IS
NR6A1	-1.1956	0.589	0.694	0.00259382	1	IS
LINC00678	1.71942	0.397	0.224	0.00260355	1	IS
CDK5	0.949927	0.685	0.51	0.00260496	1	IS
PSMC3	-0.852227	0.863	0.898	0.00261493	1	IS
TMEM234	0.794209	0.329	0.133	0.00262198	1	IS
WASL	0.722113	0.836	0.735	0.00262767	1	IS
IL6ST	1.47128	0.685	0.48	0.00264024	1	IS
DCP2	1.69356	0.795	0.663	0.00264377	1	IS
VPS39	-0.325962	0.479	0.224	0.00264667	1	IS
ZNF708	-2.33169	0.164	0.367	0.00265473	1	IS
FAM162A	-1.30348	0.753	0.786	0.00265688	1	IS
C18orf21	1.61184	0.795	0.612	0.002665	1	IS
FKBP14	-2.20399	0.315	0.541	0.00266758	1	IS
ERICH1	-0.373385	0.904	0.918	0.00266775	1	IS
TCF19	1.74101	0.301	0.112	0.00268706	1	IS
GTF3C6	0.783474	0.918	0.837	0.00270362	1	IS
FRG1	1.11059	0.904	0.898	0.00270501	1	IS
ARGLU1	-0.406886	0.904	0.929	0.0027108	1	IS
PLEKHA3	1.92565	0.548	0.337	0.00274762	1	IS
RTF1	-0.447326	0.767	0.878	0.00275062	1	IS
DNAJC30	0.506287	0.479	0.265	0.0027795	1	IS
KRBOX4	0.908806	0.479	0.255	0.00279267	1	IS
CCNG2	1.54403	0.562	0.327	0.00279481	1	IS
SNRPB2	0.309866	0.932	0.918	0.00281118	1	IS
YWHAH	-0.852291	0.863	0.878	0.0028167	1	IS
GALNT6	0.754155	0.74	0.541	0.00281998	1	IS
KCNN4	-4.24164	0.096	0.265	0.00283049	1	IS
SBSPON	-4.53139	0.082	0.255	0.00283945	1	IS
ZNF518B	2.02794	0.507	0.327	0.00284848	1	IS
BNIP3L	0.320407	0.671	0.469	0.00284914	1	IS
ZNF876P	2.14327	0.548	0.367	0.00285373	1	IS
IDH2	2.25503	0.178	0.378	0.00285716	1	IS
FRAT2	0.88975	0.781	0.663	0.00286663	1	IS
C2orf68	0.766865	0.781	0.571	0.00288117	1	IS
FRG1FP	-0.551056	0.521	0.296	0.0028857	1	IS
HNRNPA2B1	0.689298	0.973	0.959	0.00290415	1	IS
ELK1	1.07719	0.397	0.194	0.00290576	1	IS
RAD9A	-2.88651	0.096	0.276	0.00290715	1	IS
ENO2	1.04287	0.315	0.133	0.00290762	1	IS
KIAA2013	0.837479	0.808	0.684	0.00291299	1	IS
TUT4	0.341908	0.685	0.469	0.00293256	1	IS
EZR	-0.415036	0.986	1	0.00293447	1	IS
CABLES1	1.7073	0.26	0.092	0.00294594	1	IS
SPNS1	-1.32936	0.575	0.673	0.00297713	1	IS
UBE2G2	-3.25221	0.507	0.633	0.00298978	1	IS
ZER1	3.14417	0.288	0.112	0.00300351	1	IS
WDR47	0.282213	0.644	0.48	0.00301321	1	IS
GAB2	-0.578493	0.411	0.602	0.00301321	1	IS
MRPS16	0.551265	0.877	0.857	0.00302061	1	IS
ZFP64	-1.84013	0.411	0.561	0.00302738	1	IS
ITPR3	1.13659	0.397	0.194	0.00305875	1	IS
TACC2	-1.74222	0.178	0.357	0.00305875	1	IS
ZNF486	-1.38361	0.671	0.48	0.00305978	1	IS
TSPAN14	0.746593	0.822	0.551	0.00306485	1	IS
MTMR2	-0.468369	0.712	0.582	0.0030761	1	IS
ABTB2	1.6068	0.315	0.133	0.00307826	1	IS
DHRS7	1.07149	0.411	0.214	0.00308709	1	IS
ZW10	1.15914	0.603	0.418	0.00309379	1	IS
MTX3	1.23618	0.603	0.459	0.003112	1	IS
GALNT2	1.89502	0.534	0.316	0.00314989	1	IS
MAGEB2	1.10993	0.712	0.5	0.00315048	1	IS
HBA2	0.283584	0.329	0.133	0.00315177	1	IS
VPS33A	0.739576	0.863	0.643	0.00316172	1	IS
CAVIN1	0.763092	0.301	0.122	0.00317254	1	IS
MRS2	1.69696	0.822	0.684	0.00318002	1	IS
RPL23	-0.644798	0.945	0.99	0.00318214	1	IS
ZNF528	2.04401	0.288	0.112	0.00318776	1	IS
GCH1	-1.81909	0.507	0.602	0.00319205	1	IS
ACTR8	1.23055	0.562	0.378	0.00320751	1	IS
TTN	-3.89819	0.425	0.561	0.00322067	1	IS
USP43	1.31795	0.658	0.469	0.00324571	1	IS
FAM72A	-1.43648	0.301	0.112	0.00325575	1	IS
ACE2	0.496707	0.795	0.704	0.00326203	1	IS
ZNF229	1.19213	0.301	0.122	0.0032658	1	IS
DDB2	2.68785	0.452	0.265	0.00327472	1	IS
ATP6V1E1	0.711588	0.836	0.837	0.00327814	1	IS
IL6	0.556086	0.452	0.224	0.00329421	1	IS
TIPRL	0.515485	0.836	0.755	0.00330034	1	IS
STRADB	1.23591	0.616	0.408	0.003355	1	IS
RAP2B	0.814388	0.822	0.612	0.00337992	1	IS
PDCL3P4	0.623446	0.521	0.296	0.00338963	1	IS
FGFR1	2.86043	0.342	0.163	0.00339016	1	IS
SOAT2	-1.13357	0.356	0.163	0.00340263	1	IS
EIF1	0.428898	1	1	0.00341502	1	IS
OAZ2	-2.38338	0.274	0.449	0.00341933	1	IS
C3orf14	1.01975	0.781	0.592	0.00344638	1	IS
SELENOP	-2.77925	0.342	0.52	0.00344735	1	IS
FAM169A	1.46645	0.329	0.143	0.00344764	1	IS
TP53INP1	0.49721	0.507	0.265	0.00344926	1	IS
RNF181	0.521228	0.945	0.867	0.00345091	1	IS
ARID3A	-1.11126	0.603	0.714	0.00346712	1	IS
CETN2	0.413153	0.849	0.765	0.00347793	1	IS
H3-3B	0.393207	1	0.99	0.00348427	1	IS
GTPBP3	-1.62411	0.26	0.469	0.0034853	1	IS
WLS	-0.957069	0.479	0.633	0.00349514	1	IS
GS1-124K5.4	2.42199	0.329	0.143	0.00349556	1	IS
UFC1	-0.97564	0.849	0.857	0.00350317	1	IS
IPP	1.61622	0.452	0.235	0.00352096	1	IS
DERL2	0.7167	0.822	0.714	0.00353856	1	IS
TRAPPC4	0.554235	0.849	0.694	0.0035386	1	IS
WDR43	-0.510886	0.973	0.969	0.00355437	1	IS
EAF2	-2.6821	0.233	0.429	0.0035578	1	IS
ZNF675	1.01944	0.575	0.347	0.00356312	1	IS
HYOU1	1.28603	0.836	0.724	0.00357087	1	IS
FBXO7	0.692992	0.781	0.724	0.00357463	1	IS
C5orf22	1.15789	0.658	0.48	0.00357673	1	IS
ZNF654	0.877592	0.575	0.367	0.00357941	1	IS
RALGAPA1	1.53981	0.397	0.194	0.00358534	1	IS
PCID2	-0.444774	0.658	0.755	0.00360752	1	IS
BRDT	0.489105	0.877	0.827	0.00362162	1	IS
TCERG1	-0.93991	0.836	0.837	0.00362493	1	IS
N4BP2L2	-1.15644	0.63	0.684	0.00363211	1	IS
WDR74	0.552918	0.863	0.898	0.00363587	1	IS
MGMT	0.74888	0.356	0.153	0.003649	1	IS
LRRC1	2.08	0.562	0.378	0.00365836	1	IS
TMEM161A	-1.5559	0.452	0.653	0.00368223	1	IS
NUAK2	1.19754	0.671	0.48	0.00369694	1	IS
SEC61G	0.402176	0.932	0.959	0.00369719	1	IS
STX5	-1.32564	0.712	0.531	0.00370409	1	IS
CTNNAL1	-1.06824	0.822	0.847	0.00371669	1	IS
C1QTNF6	0.963052	0.411	0.204	0.00371866	1	IS
IQGAP3	2.64037	0.479	0.276	0.00372699	1	IS
BANF1	0.587805	0.932	0.98	0.00373555	1	IS
CTTNBP2NL	0.975945	0.548	0.327	0.00373939	1	IS
HEBP1	-2.03884	0.219	0.398	0.00373967	1	IS
CYB561D1	0.815763	0.301	0.112	0.00376558	1	IS
USP3	-1.41318	0.575	0.663	0.00376892	1	IS
PDIA5	-2.10266	0.26	0.459	0.00379227	1	IS
LOC101929128	-1.28748	0.74	0.796	0.00379251	1	IS
YIF1A	0.564714	0.808	0.724	0.00379647	1	IS
MAGED2	1.73497	0.329	0.153	0.00380457	1	IS
SS18	0.314438	0.808	0.673	0.00380963	1	IS
LPGAT1	3.22597	0.575	0.388	0.00382593	1	IS
UBALD1	0.937605	0.548	0.367	0.00388925	1	IS
ATF6	0.993203	0.836	0.694	0.00393245	1	IS
C8orf44	1.42338	0.425	0.245	0.00394682	1	IS
LPAR2	0.524415	0.521	0.276	0.00395176	1	IS
PAPOLG	0.843649	0.548	0.357	0.00396292	1	IS
SMIM20	0.671312	0.767	0.714	0.00398848	1	IS
ADIPOR1	1.06511	0.822	0.633	0.00400968	1	IS
LMNB2	-1.70002	0.658	0.694	0.00402771	1	IS
ICA1L	-1.35823	0.151	0.347	0.00407084	1	IS
GLT1D1	0.935208	0.26	0.092	0.00408469	1	IS
PARVA	1.06009	0.699	0.551	0.00409319	1	IS
PTAR1	2.19423	0.63	0.51	0.004101	1	IS
KPNA2	0.900592	0.945	0.867	0.00410799	1	IS
LAPTM4A	0.772132	0.904	0.724	0.00412162	1	IS
UBE2V1	1.6193	0.384	0.194	0.00412473	1	IS
DENND10	0.812864	0.74	0.551	0.00415749	1	IS
CRNKL1	1.2884	0.767	0.714	0.00417151	1	IS
BIN2	-1.92009	0.397	0.531	0.00418901	1	IS
NDUFB11	-0.527003	0.945	0.939	0.00420471	1	IS
RO60	1.12564	0.767	0.622	0.00420671	1	IS
NDUFS5	-0.518379	0.986	1	0.00420848	1	IS
GTF2B	1.23469	0.767	0.684	0.00422151	1	IS
DNAJC24	-0.435546	0.671	0.439	0.00423686	1	IS
PKIG	1.2173	0.521	0.327	0.00423847	1	IS
CASTOR2	-0.95629	0.466	0.265	0.00424156	1	IS
ZBTB44	1.6223	0.699	0.531	0.00428276	1	IS
DSN1	2.57973	0.781	0.582	0.00428828	1	IS
ACADVL	-0.945757	0.658	0.755	0.0042999	1	IS
ARFGEF2	0.398427	0.685	0.531	0.00431204	1	IS
PLXNB2	2.02634	0.466	0.255	0.00431516	1	IS
RMDN1	-0.394143	0.822	0.724	0.00431909	1	IS
ATXN3	2.00629	0.712	0.612	0.0043366	1	IS
TTC9C	0.62095	0.712	0.561	0.00434494	1	IS
MAGT1	0.899942	0.658	0.469	0.00434822	1	IS
NFKBIA	1.63369	0.863	0.755	0.00435194	1	IS
YARS1	-0.515471	0.863	0.847	0.0043591	1	IS
LOC107985911	1.77752	0.726	0.541	0.00435936	1	IS
PRPF38A	0.388556	0.849	0.816	0.00436764	1	IS
ATP5PF	-0.378831	0.986	0.99	0.00439885	1	IS
NCBP2AS2	1.15577	0.849	0.755	0.00440252	1	IS
NEDD9	-1.39472	0.37	0.194	0.00442361	1	IS
MAP4K3	0.607704	0.521	0.337	0.00443417	1	IS
ZSWIM7	0.622817	0.836	0.745	0.00443684	1	IS
SYNJ2	1.04746	0.493	0.296	0.00444928	1	IS
TBCA	-1.01145	0.959	0.98	0.00446358	1	IS
PALM2AKAP2	1.04941	0.836	0.776	0.00448243	1	IS
ZNF75A	2.45772	0.411	0.224	0.00448394	1	IS
RREB1	1.35529	0.712	0.622	0.00448928	1	IS
DUSP12	1.24236	0.712	0.51	0.00449066	1	IS
ZIK1	2.24972	0.274	0.112	0.00450445	1	IS
SRP19	-0.83895	0.849	0.888	0.0045316	1	IS
PFDN1	-0.667039	0.89	0.949	0.0045435	1	IS
UBR3	0.701543	0.548	0.327	0.00455775	1	IS
ANKHD1	2.37542	0.616	0.449	0.00457379	1	IS
SOS1	1.17831	0.575	0.418	0.00459222	1	IS
SNORA10	-1.09366	0.233	0.418	0.00459445	1	IS
ZNF571	0.804991	0.315	0.133	0.00461502	1	IS
SENP2	0.71677	0.795	0.663	0.00461581	1	IS
RYK	1.29889	0.521	0.316	0.00462089	1	IS
CSNK2A2	0.615643	0.603	0.367	0.00463775	1	IS
DDX6	0.772811	0.781	0.653	0.00466987	1	IS
ZFX	0.382245	0.753	0.582	0.00469768	1	IS
CCNB2	0.858605	0.767	0.684	0.00470782	1	IS
SMPDL3A	0.650016	0.836	0.765	0.00473904	1	IS
COX6A1	-0.317796	0.986	1	0.00477996	1	IS
GNA13	0.565418	0.753	0.541	0.00478588	1	IS
ERCC6L	0.918013	0.589	0.357	0.00478767	1	IS
PMS2P1	1.96321	0.411	0.224	0.00478962	1	IS
AARS2	0.477533	0.425	0.214	0.0047897	1	IS
CPSF1	-2.93131	0.616	0.755	0.0047899	1	IS
NLRP7	0.630866	0.973	0.939	0.00482457	1	IS
SLC48A1	0.870782	0.384	0.184	0.00482851	1	IS
MUL1	1.02728	0.644	0.469	0.00483223	1	IS
TUBB3	0.573788	0.63	0.398	0.00483439	1	IS
AEN	0.691352	0.753	0.612	0.0048754	1	IS
C17orf80	0.637814	0.712	0.571	0.00488238	1	IS
HAVCR1	1.15812	0.781	0.684	0.00490245	1	IS
RBM18	0.6045	0.795	0.745	0.00490808	1	IS
NDUFB7	-0.878422	0.945	1	0.00492118	1	IS
DPH5	-1.19604	0.699	0.531	0.00493291	1	IS
HOOK2	-2.72082	0.164	0.357	0.00494045	1	IS
ZNF212	1.69156	0.384	0.173	0.0049521	1	IS
NPPB	1.65447	0.411	0.194	0.00495925	1	IS
PLSCR1	1.79623	0.548	0.378	0.00496455	1	IS
RACK1	-0.270269	0.973	0.99	0.00496932	1	IS
AP2S1	-0.684857	0.959	0.969	0.00499267	1	IS
CHN2	0.45298	0.315	0.133	0.00500899	1	IS
JTB	-0.90296	0.836	0.857	0.00501401	1	IS
SUN3	-1.13487	0.795	0.806	0.00501612	1	IS
LOC102723769	-0.828712	0.274	0.102	0.00502395	1	IS
TAF5	-0.847034	0.274	0.449	0.00503022	1	IS
MFN2	1.00752	0.822	0.724	0.00505392	1	IS
GAS7	2.86958	0.63	0.449	0.00506522	1	IS
PHF8	-0.383125	0.63	0.367	0.00508447	1	IS
CACNB2	-3.17174	0.151	0.327	0.00509045	1	IS
ARL6IP1	0.66766	0.918	0.888	0.00509426	1	IS
SMG7	0.871174	0.726	0.52	0.00509681	1	IS
TPX2	1.35807	0.849	0.765	0.00516446	1	IS
RPS3A	-0.324207	0.986	0.99	0.00519065	1	IS
ZNF529-AS1	2.04679	0.288	0.133	0.0052111	1	IS
TMEM131	0.478792	0.712	0.51	0.00522218	1	IS
OSBPL6	0.930753	0.712	0.5	0.00523045	1	IS
TMBIM4	0.765774	0.836	0.755	0.00523197	1	IS
LINC00221	1.67204	0.521	0.306	0.00528737	1	IS
FASN	-0.940163	0.836	0.867	0.00532285	1	IS
LAMTOR5	0.599733	0.904	0.949	0.00533521	1	IS
LIN9	1.34032	0.616	0.449	0.00536434	1	IS
TSTD1	0.412251	0.603	0.367	0.00537372	1	IS
IMPDH1	1.0262	0.699	0.561	0.00537832	1	IS
NUDT21	0.415774	0.849	0.745	0.00538625	1	IS
ZNF23	1.72198	0.301	0.133	0.00540224	1	IS
EPM2AIP1	-0.369756	0.507	0.286	0.00540581	1	IS
NIPAL1	1.19864	0.726	0.602	0.00542205	1	IS
SLC26A6	-1.07544	0.356	0.561	0.00545105	1	IS
COQ7	0.471994	0.767	0.684	0.00545257	1	IS
SMPD4BP	1.91381	0.507	0.296	0.00545939	1	IS
TACSTD2	-0.813998	0.685	0.796	0.00546804	1	IS
ACKR2	-1.68202	0.247	0.439	0.00547176	1	IS
UQCRQ	-0.415855	0.973	1	0.00547313	1	IS
MTHFD1L	-0.550248	0.644	0.776	0.00547908	1	IS
TJP3	-1.41654	0.274	0.469	0.00548943	1	IS
ZNF723	0.499892	0.616	0.408	0.00553013	1	IS
EWSR1	-1.58524	0.877	0.847	0.00554051	1	IS
HDAC6	-1.12396	0.603	0.367	0.00554454	1	IS
CINP	0.464662	0.726	0.622	0.00554742	1	IS
FUS	-1.08269	0.836	0.908	0.00556211	1	IS
NDUFV3	-0.636668	0.808	0.857	0.00558207	1	IS
MRPL43	0.720396	0.808	0.796	0.00560663	1	IS
PSMA3-AS1	0.421671	0.781	0.571	0.00560753	1	IS
KLF9	1.16474	0.493	0.276	0.00561737	1	IS
TF	0.932497	0.959	0.918	0.00562671	1	IS
CDKN1C	-1.43057	0.096	0.265	0.00564112	1	IS
GPT2	-2.18984	0.315	0.459	0.00564381	1	IS
GPR37	-2.46262	0.137	0.306	0.00564701	1	IS
LYSMD3	1.01827	0.63	0.449	0.00566577	1	IS
POLR2E	-0.438125	0.945	0.908	0.00567672	1	IS
TMEM167B	0.751046	0.753	0.571	0.00569655	1	IS
CRY2	1.03484	0.466	0.265	0.00570349	1	IS
FN3KRP	0.624793	0.534	0.347	0.00570697	1	IS
POLH	1.12508	0.521	0.337	0.00571931	1	IS
RAB9A	1.24299	0.822	0.724	0.00573224	1	IS
TYW3	1.7495	0.808	0.653	0.00575126	1	IS
EIF2AK2	-1.99925	0.096	0.276	0.0057787	1	IS
AMFR	1.25498	0.658	0.469	0.00578011	1	IS
PHKA2	0.96087	0.356	0.173	0.00581164	1	IS
ZFP42	0.73457	0.863	0.786	0.0058175	1	IS
C1orf21	-1.93983	0.219	0.388	0.00582356	1	IS
GDPD1	2.55581	0.329	0.173	0.00583585	1	IS
SLC23A2	0.936354	0.658	0.48	0.00584552	1	IS
ARHGAP42	1.48916	0.479	0.306	0.00586976	1	IS
MFSD9	1.40602	0.452	0.265	0.0059074	1	IS
HSD17B11	-0.549945	0.356	0.51	0.0059636	1	IS
CCDC80	3.87693	0.301	0.143	0.00596875	1	IS
TTL	3.14147	0.589	0.429	0.00597151	1	IS
DLG1	1.39503	0.671	0.439	0.0059936	1	IS
ZNF140	-1.6267	0.493	0.296	0.0059994	1	IS
EFNA4	0.811332	0.603	0.408	0.00602559	1	IS
CSNK2A1	0.74323	0.863	0.827	0.00603804	1	IS
SEC62	-0.535091	0.863	0.898	0.00603965	1	IS
RPS6KA5	0.688678	0.822	0.673	0.00604876	1	IS
JUN	-1.98648	0.205	0.408	0.00608691	1	IS
NAA60	0.533498	0.575	0.357	0.00609479	1	IS
ZNF7	0.962203	0.507	0.327	0.00609514	1	IS
RRP8	-0.589117	0.781	0.694	0.00610418	1	IS
KIDINS220	1.37248	0.699	0.49	0.00611515	1	IS
ZDHHC16	1.80237	0.493	0.255	0.00618586	1	IS
TTC32	1.16839	0.534	0.337	0.00618895	1	IS
IPW	3.45732	0.425	0.235	0.0062055	1	IS
MED13L	0.819515	0.781	0.673	0.00621207	1	IS
GPAT3	0.74363	0.507	0.327	0.00622697	1	IS
BICD1	0.530044	0.589	0.388	0.00623483	1	IS
EPHX1	0.276075	0.26	0.102	0.00624202	1	IS
SUN1	1.31487	0.753	0.561	0.00624988	1	IS
SMG1P2	-2.13008	0.315	0.51	0.0062767	1	IS
AHCY	1.1254	0.918	0.898	0.00629411	1	IS
TMEM30A	0.72849	0.781	0.653	0.00631569	1	IS
EFNB2	0.501323	0.63	0.418	0.00631811	1	IS
ENOSF1	-0.443106	0.534	0.653	0.00631933	1	IS
FGD4	-1.46893	0.397	0.214	0.00633159	1	IS
LZTFL1	1.69153	0.26	0.102	0.00633334	1	IS
OTUB1	-0.534165	0.863	0.918	0.00634493	1	IS
BRPF3	0.401177	0.699	0.51	0.00634514	1	IS
CRADD	0.66903	0.548	0.378	0.00635347	1	IS
SLC8B1	-1.7048	0.712	0.551	0.00635563	1	IS
RAD51B	1.04412	0.288	0.112	0.00635839	1	IS
AUH	0.892322	0.63	0.5	0.00639339	1	IS
FUOM	1.87487	0.712	0.531	0.00639594	1	IS
IRF2BP2	0.998912	0.644	0.459	0.00639608	1	IS
PRELID1	-0.692152	0.753	0.765	0.00640361	1	IS
DSTYK	0.796293	0.37	0.204	0.00641979	1	IS
GNL3	-0.27926	0.945	0.969	0.00643437	1	IS
RPL31	-0.593056	1	1	0.00649729	1	IS
TOB2	0.565298	0.781	0.612	0.00650796	1	IS
FBL	-0.861794	0.877	0.878	0.00650924	1	IS
SRP72	-0.881141	0.849	0.847	0.0065571	1	IS
FSCN1	-1.155	0.685	0.776	0.00656113	1	IS
ZBTB41	0.76814	0.384	0.184	0.00656287	1	IS
B3GNT2	-0.536591	0.781	0.755	0.00658474	1	IS
C1orf174	1.06363	0.767	0.592	0.00660527	1	IS
NDUFAF5	1.13887	0.712	0.592	0.00662369	1	IS
SDC4	0.875721	0.822	0.765	0.00664857	1	IS
MKRN2	0.741664	0.685	0.5	0.00664865	1	IS
DNAJC21	0.967752	0.795	0.643	0.00665705	1	IS
LINC00824	-2.10322	0.384	0.173	0.00666036	1	IS
COX4I1	-0.35675	1	1	0.00668379	1	IS
POLR3B	-1.74656	0.616	0.449	0.0066987	1	IS
PWWP2B	-2.52549	0.288	0.449	0.00672337	1	IS
LIN37	0.798159	0.589	0.408	0.00672831	1	IS
RPUSD3	0.916318	0.849	0.776	0.0067394	1	IS
LRIG3	0.576448	0.726	0.551	0.00674437	1	IS
THYN1	1.03415	0.699	0.551	0.00675986	1	IS
MCTS1	0.544893	0.918	0.878	0.00684269	1	IS
ZNF468	1.02557	0.767	0.663	0.00685016	1	IS
IGF1R	3.18029	0.438	0.255	0.00687892	1	IS
ORMDL1	0.47835	0.849	0.724	0.00689079	1	IS
TXNRD2	1.81496	0.507	0.327	0.00692562	1	IS
ATP13A3	0.814989	0.795	0.663	0.00693275	1	IS
ZNF615	2.13175	0.288	0.133	0.00694251	1	IS
TRAPPC6B	0.78904	0.671	0.541	0.0069484	1	IS
SETD4	0.931743	0.589	0.388	0.00697567	1	IS
MCFD2	-1.21974	0.753	0.806	0.00698027	1	IS
EIF3E	-0.58442	0.904	0.888	0.00700525	1	IS
WNT11	0.645525	0.466	0.255	0.0070221	1	IS
BOLA3	0.310338	0.918	0.939	0.0070616	1	IS
TST	-1.84907	0.096	0.255	0.00710284	1	IS
PGM2	0.53112	0.781	0.602	0.00710744	1	IS
HSD17B12	-1.28142	0.74	0.724	0.00714314	1	IS
EPB41L3	-1.36927	0.137	0.306	0.0071961	1	IS
REEP5	0.899511	0.904	0.888	0.00720497	1	IS
RAB3IP	0.471767	0.726	0.571	0.00722208	1	IS
KDM5B	0.729173	0.89	0.888	0.00723274	1	IS
CD59	-1.14116	0.712	0.745	0.0072793	1	IS
SAR1B	0.37189	0.781	0.622	0.00728039	1	IS
DIAPH2	1.20537	0.493	0.296	0.00728756	1	IS
PDLIM7	0.340872	0.616	0.367	0.0073379	1	IS
SIN3A	1.44536	0.767	0.571	0.00735404	1	IS
AVPI1	-1.04238	0.452	0.592	0.00736731	1	IS
EPB41L5	0.622807	0.849	0.745	0.00737455	1	IS
VPS37A	0.65095	0.767	0.653	0.00737844	1	IS
TBCK	0.512419	0.37	0.194	0.00740092	1	IS
RPL41	-0.277238	1	1	0.00740966	1	IS
HYAL4	1.29054	0.274	0.112	0.00741127	1	IS
SRF	3.01547	0.644	0.459	0.00741926	1	IS
H1-1	1.8345	0.644	0.449	0.00744017	1	IS
TULP4	0.345952	0.712	0.571	0.00746575	1	IS
ARHGDIA	-1.03501	0.808	0.786	0.00750166	1	IS
FAM126B	0.5025	0.671	0.449	0.00750462	1	IS
GNAS	-1.09817	0.904	0.98	0.00750959	1	IS
XPC	1.74	0.74	0.633	0.00752406	1	IS
WDR13	-0.527263	0.562	0.357	0.00756537	1	IS
POLD4	1.5013	0.301	0.143	0.00757106	1	IS
MEF2A	0.686597	0.726	0.582	0.007575	1	IS
PGAP6	0.508475	0.493	0.286	0.00757789	1	IS
TLN2	0.277095	0.37	0.582	0.00760082	1	IS
CDC25C	0.61965	0.438	0.296	0.0076191	1	IS
NACC2	-0.809913	0.274	0.112	0.00761957	1	IS
ZNF793-AS1	0.499055	0.356	0.173	0.00762915	1	IS
UBE2G1	0.947541	0.822	0.663	0.00762992	1	IS
HUNK	0.354002	0.425	0.214	0.00764324	1	IS
ABL2	2.97123	0.575	0.408	0.00765631	1	IS
FANCA	1.00467	0.397	0.204	0.00765686	1	IS
TMEM115	0.915907	0.575	0.398	0.00767819	1	IS
ZNF569	1.93468	0.397	0.245	0.00767843	1	IS
H1-0	0.381282	0.74	0.622	0.00768205	1	IS
CNOT10	0.704205	0.767	0.673	0.00768366	1	IS
DPH3	0.471281	0.836	0.827	0.00768481	1	IS
GET4	-1.12323	0.836	0.837	0.00769969	1	IS
LINC00641	-2.56002	0.096	0.255	0.00771148	1	IS
AUNIP	0.864773	0.671	0.51	0.00773022	1	IS
BBC3	-0.995272	0.493	0.286	0.00774169	1	IS
ERP44	0.778697	0.849	0.735	0.00781127	1	IS
MRPL23	-1.87126	0.795	0.816	0.00783013	1	IS
NELFCD	-1.0052	0.712	0.745	0.00784755	1	IS
MBOAT1	2.17632	0.384	0.204	0.00785352	1	IS
HYAL2	2.59154	0.507	0.327	0.00785648	1	IS
PSAP	1.03111	0.959	0.99	0.00787071	1	IS
DYNC1LI1	0.557612	0.836	0.714	0.00787395	1	IS
TUFT1	-0.358586	0.74	0.622	0.00790272	1	IS
UBA52	-0.571577	0.986	1	0.00798115	1	IS
FRMD6	1.57772	0.521	0.347	0.00799282	1	IS
SLC29A1	0.915547	0.712	0.571	0.00801841	1	IS
TRAM2	2.33701	0.603	0.398	0.0080208	1	IS
DLX3	-2.08812	0.342	0.5	0.00802823	1	IS
MRPL2	0.577698	0.808	0.776	0.00805792	1	IS
TM2D1	0.311075	0.795	0.612	0.00807626	1	IS
FANCM	0.6175	0.589	0.357	0.00807708	1	IS
CD164	0.501117	0.904	0.898	0.00809894	1	IS
ZNF790-AS1	1.3411	0.329	0.153	0.00811004	1	IS
POLR3H	-1.12488	0.726	0.724	0.00814212	1	IS
SIRT4	-0.39464	0.123	0.296	0.00815071	1	IS
PDLIM5	-1.66328	0.658	0.439	0.00820507	1	IS
PIGP	0.992968	0.589	0.398	0.00821089	1	IS
RAD1	0.634875	0.836	0.735	0.00823178	1	IS
SLC35A5	0.879909	0.575	0.398	0.00823571	1	IS
ZNF264	1.11018	0.466	0.296	0.00826264	1	IS
ZNF174	0.826208	0.479	0.276	0.00831046	1	IS
TIMM17B	0.676814	0.822	0.765	0.00832364	1	IS
SRSF7	-0.435958	0.959	0.98	0.0083573	1	IS
SLC2A8	-1.84329	0.247	0.418	0.00836744	1	IS
VPS4A	-0.413807	0.767	0.541	0.00836853	1	IS
HAT1	0.972541	0.781	0.704	0.0083793	1	IS
ABHD11	-1.11262	0.671	0.704	0.00838444	1	IS
P2RY6	0.715367	0.438	0.235	0.00839516	1	IS
ITPK1	1.02769	0.479	0.286	0.00839567	1	IS
TCHP	1.81874	0.575	0.398	0.00840147	1	IS
SLC6A8	0.25987	0.808	0.592	0.00840515	1	IS
BCL6	1.79012	0.37	0.184	0.00842001	1	IS
UBALD2	0.634726	0.616	0.439	0.00846125	1	IS
CCDC137	-0.789969	0.904	0.918	0.00849112	1	IS
RECQL4	-0.7823	0.411	0.582	0.00851304	1	IS
PRKCD	1.33106	0.425	0.235	0.00852196	1	IS
RPSAP58	2.97399	0.795	0.663	0.00852379	1	IS
YTHDF3	1.15431	0.808	0.673	0.00857373	1	IS
RASSF2	-1.75721	0.219	0.398	0.00858332	1	IS
STAG2	0.531098	0.836	0.724	0.00859154	1	IS
CLEC12A-AS1	0.987112	0.411	0.235	0.00859427	1	IS
TGM2	-2.24935	0.164	0.327	0.00859809	1	IS
MIDEAS	1.96366	0.685	0.52	0.0086024	1	IS
BMS1P20	0.825604	0.781	0.684	0.00860943	1	IS
ZNF684	1.45303	0.411	0.245	0.00861741	1	IS
DUT	-0.646503	0.863	0.908	0.00862534	1	IS
ZNF664	1.66264	0.644	0.49	0.00865129	1	IS
OLFML1	1.54844	0.466	0.306	0.00865488	1	IS
OPRM1	2.16632	0.425	0.214	0.00865858	1	IS
C5orf34	1.7903	0.384	0.224	0.00866065	1	IS
TNFAIP1	1.27941	0.521	0.367	0.00870952	1	IS
GTF2H5	0.333352	0.849	0.857	0.00872593	1	IS
SNORA50C	-2.88622	0.178	0.347	0.00873359	1	IS
NR2F2	-1.70752	0.26	0.418	0.00875524	1	IS
ZNF320	1.71408	0.671	0.469	0.00877673	1	IS
RCC1	-1.13249	0.726	0.755	0.00877687	1	IS
RELL1	0.855677	0.726	0.602	0.00879868	1	IS
SF3B5	0.35428	0.904	0.918	0.00880855	1	IS
PRPF18	1.14965	0.808	0.633	0.00882773	1	IS
SEC63	1.2533	0.918	0.776	0.00884425	1	IS
TIMM8B	0.284212	0.89	0.918	0.00888469	1	IS
ZFP57	0.977179	0.658	0.49	0.00890369	1	IS
F11R	0.462883	0.877	0.796	0.00890904	1	IS
MIIP	0.677604	0.89	0.857	0.00892146	1	IS
SURF6	-0.408963	0.795	0.867	0.00892571	1	IS
LSM12	-0.576207	0.836	0.908	0.00893091	1	IS
DGCR6L	1.06811	0.699	0.541	0.00894834	1	IS
MTR	1.87839	0.548	0.367	0.00903225	1	IS
NELFE	0.638379	0.877	0.816	0.00906487	1	IS
TIMM44	0.609626	0.932	0.929	0.00906494	1	IS
SUV39H1	1.71313	0.438	0.235	0.00907032	1	IS
SNHG20	2.215	0.315	0.153	0.00907304	1	IS
SIRT7	-2.66719	0.342	0.52	0.00907771	1	IS
TARS1	-0.375269	0.945	0.939	0.00915313	1	IS
GABBR2	-2.07028	0.178	0.337	0.00915429	1	IS
C4BPB	-2.88903	0.384	0.5	0.00916472	1	IS
FZR1	-1.65008	0.26	0.449	0.00918643	1	IS
SMIM27	0.269215	0.301	0.143	0.00919007	1	IS
TRIM44	0.541492	0.438	0.276	0.00922167	1	IS
RPL4	-0.385728	1	1	0.00924384	1	IS
RPS19	-0.666051	1	1	0.00924388	1	IS
SNUPN	1.90895	0.575	0.367	0.00924646	1	IS
SDHD	0.535611	0.822	0.867	0.00924691	1	IS
IQCG	1.35212	0.342	0.173	0.00926176	1	IS
MTMR14	0.805053	0.74	0.571	0.00927549	1	IS
TPRN	-2.39402	0.26	0.418	0.00928664	1	IS
LOC100506282	0.549174	0.425	0.235	0.00931272	1	IS
COX5B	-0.552427	1	1	0.00932842	1	IS
TET3	0.778943	0.63	0.5	0.00933934	1	IS
COA4	-0.611393	0.822	0.888	0.00935825	1	IS
EIF4E	0.583382	0.877	0.806	0.00938582	1	IS
FBLN1	-1.48188	0.493	0.653	0.00938642	1	IS
SMAD2	0.978282	0.808	0.694	0.00940419	1	IS
GATC	0.975223	0.808	0.612	0.0094336	1	IS
STIMATE	0.507566	0.288	0.122	0.00944097	1	IS
ARL15	1.39112	0.438	0.255	0.00946756	1	IS
NR4A1	-1.28328	0.342	0.173	0.0094874	1	IS
GK5	0.689168	0.507	0.337	0.00954932	1	IS
CTSA	0.36622	0.726	0.541	0.00957751	1	IS
MEST	0.861678	0.767	0.653	0.00957977	1	IS
UVRAG	2.73054	0.384	0.214	0.00958281	1	IS
ZNF566	1.14194	0.603	0.449	0.009599	1	IS
PCYT2	-1.63863	0.699	0.786	0.00961971	1	IS
PLAAT3	1.06526	0.575	0.429	0.00962901	1	IS
AP1M2	-1.15991	0.658	0.714	0.00963593	1	IS
UQCRC1	-0.728569	0.863	0.929	0.00963799	1	IS
MARCHF3	0.95402	0.329	0.153	0.0096546	1	IS
PMAIP1	1.36563	0.685	0.551	0.0096917	1	IS
CES2	0.579306	0.192	0.367	0.00970113	1	IS
GCN1	1.11121	0.616	0.714	0.00970253	1	IS
GADD45G	-3.25603	0.397	0.541	0.00970988	1	IS
ABRACL	0.562557	0.836	0.776	0.00973887	1	IS
PPP1R9A	0.715581	0.534	0.347	0.00976834	1	IS
GINS4	1.98942	0.781	0.612	0.00979477	1	IS
SDCCAG8	2.41538	0.521	0.347	0.00980014	1	IS
SCN2A	0.720906	0.274	0.122	0.00982791	1	IS
GALE	-1.0016	0.479	0.602	0.00988509	1	IS
ACTR6	-0.442334	0.74	0.735	0.00988974	1	IS
SMIM13	0.550812	0.685	0.52	0.00991082	1	IS
MED10	0.589194	0.877	0.806	0.00991174	1	IS
TFB2M	0.72449	0.795	0.704	0.00993439	1	IS
MTX2	0.533271	0.808	0.694	0.00993448	1	IS
NIP7	0.465153	0.877	0.796	0.00993853	1	IS
ZNF296	0.890799	0.753	0.612	0.00997441	1	IS
S100A6	2.8752	0.969	0.795	2.83565e-18	4.18117e-14	NI
KRT19	3.26445	0.949	0.753	5.59594e-18	8.25122e-14	NI
TKTL1	-4.1695	0.388	0.89	4.90359e-17	7.23034e-13	NI
KHDC1L	-1.86478	1	1	4.99501e-16	7.36515e-12	NI
SLC7A3	-3.80169	0.388	0.849	1.25687e-15	1.85326e-11	NI
MT1X	-2.03726	0.286	0.822	1.51661e-15	2.23625e-11	NI
PDCL3	-2.98738	0.939	1	1.69434e-15	2.4983e-11	NI
YPEL2	-2.45724	0.816	0.932	7.7681e-15	1.14541e-10	NI
PRR13	-1.61248	0.99	0.973	9.0095e-15	1.32845e-10	NI
RPL21	1.0893	1	0.986	1.33405e-14	1.96705e-10	NI
FABP5	1.68019	1	0.986	2.33486e-14	3.44275e-10	NI
PLAAT5	-6.44683	0.071	0.589	2.37077e-14	3.4957e-10	NI
MAG	-5.17966	0.01	0.507	3.20704e-14	4.72878e-10	NI
SCGB3A2	-2.25284	0.633	0.932	3.99465e-14	5.89011e-10	NI
FABP3	2.962	0.939	0.863	4.06698e-14	5.99676e-10	NI
UBB	1.20016	1	0.973	5.04415e-14	7.43759e-10	NI
CD24	3.74128	0.837	0.507	7.58347e-14	1.11818e-09	NI
LEUTX	-13.3642	0	0.466	8.48856e-14	1.25164e-09	NI
HMGB3	-1.62693	0.939	0.986	9.12788e-14	1.34591e-09	NI
CLIC3	8.75023	0.52	0.014	1.87485e-12	2.76446e-08	NI
ATP5F1D	1.66457	0.99	0.973	1.91558e-12	2.82452e-08	NI
PAIP1	-1.83779	0.776	0.932	1.98428e-12	2.92582e-08	NI
GDPD2	-3.39107	0.306	0.74	2.70078e-12	3.98229e-08	NI
PDPN	-3.90884	0.194	0.658	2.78818e-12	4.11117e-08	NI
OOEP	-4.02925	0.367	0.795	3.3683e-12	4.96656e-08	NI
HSP90AA1	1.81702	1	1	3.49669e-12	5.15588e-08	NI
RPLP1	0.970325	1	1	3.57501e-12	5.27136e-08	NI
CYP11A1	8.26844	0.571	0.082	6.45867e-12	9.52331e-08	NI
ATP6V0D2	-1.08846	0.357	0.767	7.94684e-12	1.17176e-07	NI
KLF4	-2.42361	0.571	0.89	8.69988e-12	1.2828e-07	NI
ST13	0.997136	0.99	0.986	1.05743e-11	1.55917e-07	NI
TMPRSS2	3.02836	0.633	0.123	1.24333e-11	1.8333e-07	NI
TPM4	1.96849	0.949	0.863	1.27837e-11	1.88496e-07	NI
CDX1	4.37347	0.653	0.178	1.38821e-11	2.04692e-07	NI
TRIM8	-3.06372	0.235	0.726	1.54923e-11	2.28433e-07	NI
UQCR11	1.15025	0.99	0.973	1.87143e-11	2.75942e-07	NI
GPD2	-2.96574	0.582	0.808	2.08355e-11	3.0722e-07	NI
DBI	1.39021	0.99	0.973	3.12051e-11	4.60119e-07	NI
RPL13A	1.05703	1	1	3.18767e-11	4.70022e-07	NI
NEFL	-6.30986	0.082	0.534	3.39748e-11	5.00958e-07	NI
HLA-F	-2.9806	0.306	0.74	3.83211e-11	5.65044e-07	NI
DERA	-2.31304	0.52	0.822	5.242e-11	7.72932e-07	NI
ZNF703	-3.02209	0.694	0.863	5.87354e-11	8.66053e-07	NI
PYGB	-2.80213	0.398	0.795	6.79891e-11	1.0025e-06	NI
CLDN19	-5.06111	0.041	0.466	6.98106e-11	1.02936e-06	NI
GDF15	-2.78989	0.643	0.89	7.28207e-11	1.07374e-06	NI
SLC35E4	-1.82669	0.143	0.603	8.46339e-11	1.24793e-06	NI
RASGEF1A	-5.37367	0.173	0.616	8.7897e-11	1.29604e-06	NI
CCDC73	-7.39051	0.092	0.534	9.96857e-11	1.46987e-06	NI
TMSB10	2.02288	1	0.973	1.28952e-10	1.9014e-06	NI
LIMA1	-0.871002	0.878	0.685	1.33449e-10	1.96771e-06	NI
PRSS23	-2.32864	0.612	0.863	1.34747e-10	1.98684e-06	NI
MFN1	-2.18407	0.939	1	1.48729e-10	2.19301e-06	NI
HINT1	1.78436	0.959	0.945	1.97671e-10	2.91466e-06	NI
RPS11	0.725465	1	0.973	2.06299e-10	3.04188e-06	NI
FUNDC1	-2.46046	0.663	0.822	2.13186e-10	3.14342e-06	NI
RPL23A	0.787967	1	1	2.23756e-10	3.29929e-06	NI
ATG3	-2.02972	0.888	0.904	2.5432e-10	3.74995e-06	NI
SLC7A8	1.75023	0.98	0.89	3.27075e-10	4.82272e-06	NI
ASS1	5.00174	0.531	0.082	3.61077e-10	5.32408e-06	NI
TUBB4A	-1.83843	0.867	0.918	3.82699e-10	5.6429e-06	NI
NRIP3	-2.16644	0.418	0.753	4.42456e-10	6.52401e-06	NI
LOC101928697	-3.42571	0.031	0.411	4.54359e-10	6.69953e-06	NI
PLEKHA5	-2.99558	0.357	0.767	5.08265e-10	7.49436e-06	NI
FAM110D	-3.1997	1	1	5.4117e-10	7.97956e-06	NI
RPL28	1.34133	0.99	1	6.34162e-10	9.35073e-06	NI
CD82	-3.01692	0.98	1	8.19522e-10	1.20838e-05	NI
KLHL18	-2.22601	0.582	0.877	9.01138e-10	1.32873e-05	NI
EEF1D	0.871041	0.98	0.945	9.21257e-10	1.35839e-05	NI
PAGE5	-1.81441	0.786	0.918	1.05027e-09	1.54862e-05	NI
DSG3	-3.72896	0.98	1	1.09947e-09	1.62117e-05	NI
SLC17A5	-3.44933	0.378	0.74	1.15523e-09	1.70338e-05	NI
ETHE1	-2.25239	0.378	0.767	1.18369e-09	1.74535e-05	NI
RMRP	3.04188	0.541	0.068	1.19316e-09	1.75931e-05	NI
CYC1	1.35446	0.949	0.904	1.21597e-09	1.79294e-05	NI
KRBOX1	-3.63032	0.265	0.644	1.21934e-09	1.79792e-05	NI
SLC38A1	4.86942	0.653	0.301	1.2784e-09	1.88499e-05	NI
ARFGEF1	-1.83435	0.602	0.877	1.7542e-09	2.58657e-05	NI
EIF4EBP1	1.60865	0.959	0.863	1.83727e-09	2.70905e-05	NI
RPL21P28	1.28051	0.939	0.89	1.90943e-09	2.81546e-05	NI
C3orf52	-2.36167	0.48	0.781	1.92091e-09	2.83239e-05	NI
NDUFAB1	-1.07287	0.969	0.973	2.00358e-09	2.95428e-05	NI
CYP26A1	-2.37318	0.235	0.644	2.19677e-09	3.23914e-05	NI
SESN3	-3.67834	0.122	0.534	2.37306e-09	3.49907e-05	NI
YPEL5	-1.28197	0.755	0.89	2.60849e-09	3.84622e-05	NI
CA12	5.02094	0.561	0.137	2.6232e-09	3.8679e-05	NI
GABARAPL1	-1.99226	0.551	0.822	2.9376e-09	4.33149e-05	NI
RNF125	-1.47565	0.51	0.849	3.27421e-09	4.82782e-05	NI
TUBA1C	-1.18224	0.98	0.986	3.29335e-09	4.85605e-05	NI
SH2D4A	1.13542	0.806	0.589	3.73708e-09	5.51032e-05	NI
RND2	-5.00679	0.143	0.521	3.88375e-09	5.72658e-05	NI
DHRS3	-4.87966	0.184	0.603	4.08807e-09	6.02786e-05	NI
ODAM	5.12589	0.5	0.082	4.1595e-09	6.13318e-05	NI
TSPAN15	2.38597	0.704	0.342	4.3012e-09	6.34211e-05	NI
OVOL2	-2.21735	0.245	0.658	4.40363e-09	6.49315e-05	NI
CHST2	-2.16777	0.306	0.699	4.75482e-09	7.01098e-05	NI
PTN	1.98266	0.898	0.753	5.1692e-09	7.62199e-05	NI
MT2A	-3.14444	0.143	0.534	5.44545e-09	8.02932e-05	NI
ZNF718	-2.73548	0.367	0.781	6.06633e-09	8.9448e-05	NI
AK4	-1.50016	0.929	0.959	6.52008e-09	9.61385e-05	NI
SNX21	-5.0181	0.051	0.397	7.98229e-09	0.000117699	NI
RESF1	-1.99766	0.765	0.89	8.02512e-09	0.00011833	NI
TDG	1.34897	0.888	0.822	8.24448e-09	0.000121565	NI
LINC01160	-3.81919	0.133	0.507	8.53737e-09	0.000125884	NI
ACSL6	7.8167	0.388	0.014	8.61398e-09	0.000127013	NI
ME2	-3.91955	0.867	1	9.15154e-09	0.000134939	NI
QPRT	2.20086	0.837	0.644	9.62693e-09	0.000141949	NI
ZNF385D	-2.28962	0.653	0.959	1.12301e-08	0.000165588	NI
BRMS1L	-1.81658	0.52	0.781	1.2566e-08	0.000185286	NI
PCLAF	2.39262	0.816	0.644	1.30529e-08	0.000192465	NI
HSD17B1	1.49944	0.724	0.37	1.32592e-08	0.000195506	NI
SPARC	-1.5625	0.653	0.822	1.43335e-08	0.000211348	NI
DST	-1.25242	0.48	0.849	1.49218e-08	0.000220023	NI
SGCB	-1.70536	0.398	0.74	1.5226e-08	0.000224507	NI
RPL29	0.86661	1	0.986	1.53994e-08	0.000227064	NI
TLCD4	-2.24589	0.602	0.795	1.54725e-08	0.000228142	NI
GMFB	-2.1063	0.571	0.781	1.63753e-08	0.000241454	NI
LINC01033	-1.00854	0.02	0.342	1.68997e-08	0.000249187	NI
HIPK2	-7.00619	0	0.288	1.76411e-08	0.000260117	NI
TET1	-1.5104	0.969	0.959	1.93029e-08	0.000284621	NI
DUSP4	-2.38181	0.337	0.712	2.03509e-08	0.000300074	NI
TENM3	4.09512	0.612	0.205	2.2471e-08	0.000331335	NI
SLC35F6	-3.28469	0.276	0.63	2.26147e-08	0.000333454	NI
GATA6	-0.742746	0.735	0.863	2.31888e-08	0.000341919	NI
SNHG6	1.50397	0.959	0.849	2.57146e-08	0.000379161	NI
RPL13	1.05587	1	1	2.59921e-08	0.000383253	NI
HMGB1	0.721997	1	1	2.74259e-08	0.000404395	NI
ZNF528-AS1	-4.30985	0.051	0.397	3.01921e-08	0.000445183	NI
ZNF614	-1.06342	0.204	0.616	3.04964e-08	0.00044967	NI
UBE2J1	3.62397	0.592	0.247	3.16332e-08	0.000466432	NI
LRATD2	-2.43443	0.633	0.822	3.40235e-08	0.000501676	NI
HSP90AB1	0.906027	1	1	3.64677e-08	0.000537716	NI
[truncated: 1,735 more rows]

## Sheet: GO_down
_MEMBER_MyList	_LogP_MyList	GO	_PATTERN_	_RANK_	GiniIndex	Category	CategoryID	Description	PARENT_GO	LogP	Enrichment	Z-score	#TotalGeneInLibrary	#GeneInGO	#GeneInHitList	#GeneInGOAndHitList	%InGO	STDV %InGO	GeneID	Hits	Log(q-value)	EvidenceCutoff	GROUP_ID	FirstInGroupByEnrichment	FirstInGroupByLogP	BestLogPInGroup	BestEnrichmentInGroup	URL
1	-11.0157	M5907	M1	1	0	Hallmark Gene Sets	23	HALLMARK ESTROGEN RESPONSE LATE		-11.0157	8.23432	10.7904	30284	200	331	18	5.43807	1.24643	445|771|2013|2171|2582|2717|3880|5364|7164|7263|8140|9022|11031|11187|27134|29988|51181|64215	ASS1|CA12|EMP2|FABP5|GALE|GLA|KRT19|PLXNB1|TPD52L1|TST|SLC7A5|CLIC3|RAB31|PKP3|TJP3|SLC2A8|DCXR|DNAJC1	-6.54783	0	1	1	1	-11.0157	8.23432
1	-4.85465	M5906	M1	1	0	Hallmark Gene Sets	23	HALLMARK ESTROGEN RESPONSE EARLY		-4.85465	5.03208	6.01409	30284	200	331	11	3.32326	0.985211	771|2717|3880|7052|7164|8140|9022|11031|27134|55638|65055	CA12|GLA|KRT19|TGM2|TPD52L1|SLC7A5|CLIC3|RAB31|TJP3|SYBU|REEP1	-2.04003	0	1	0	0	-11.0157	8.23432
1	-9.18623	GO:0042803	M1	1	0	GO Molecular Functions	21	protein homodimerization activity		-9.18623	3.76512	7.9443	30284	729	331	30	9.06344	1.57798	664|833|2582|2643|2649|2717|2731|3292|3320|3783|6277|6284|7026|7086|7164|7171|7273|8087|8566|9380|9429|11200|11343|23305|55714|79017|80024|84440|286257|388588	BNIP3|CARS1|GALE|GCH1|NR6A1|GLA|GLDC|HSD17B1|HSP90AA1|KCNN4|S100A6|S100A13|NR2F2|TKT|TPD52L1|TPM4|TTN|FXR1|PDXK|GRHPR|ABCG2|CHEK2|MGLL|ACSL6|TENM3|GGCT|SLC8B1|RAB11FIP4|PAXX|SMIM1	-5.01943	0	2	1	1	-9.18623	3.76512
1	-8.15814	R-HSA-71291	M1	1	0	Reactome Gene Sets	6	Metabolism of amino acids and derivatives		-8.15814	5.17368	8.0872	30284	336	331	19	5.74018	1.27853	445|2731|4357|4947|6136|6137|6144|6158|6206|7263|8140|9380|10003|22928|23521|26227|29968|84706|200916	ASS1|GLDC|MPST|OAZ2|RPL12|RPL13|RPL21|RPL28|RPS12|TST|SLC7A5|GRHPR|NAALAD2|SEPHS2|RPL13A|PHGDH|PSAT1|GPT2|RPL22L1	-4.16743	0	3	1	1	-8.15814	14.6388
1	-6.148	R-HSA-168255	M1	1	0	Reactome Gene Sets	6	Influenza Infection		-6.148	6.84637	7.46945	30284	147	331	11	3.32326	0.985211	3303|3304|3320|5610|6136|6137|6144|6158|6206|23521|200916	HSPA1A|HSPA1B|HSP90AA1|EIF2AK2|RPL12|RPL13|RPL21|RPL28|RPS12|RPL13A|RPL22L1	-2.79411	0	3	0	0	-8.15814	14.6388
1	-5.55297	R-HSA-927802	M1	1	0	Reactome Gene Sets	6	Nonsense-Mediated Decay (NMD)		-5.55297	7.69563	7.29354	30284	107	331	9	2.71903	0.893938	6136|6137|6144|6158|6206|23521|26019|65110|200916	RPL12|RPL13|RPL21|RPL28|RPS12|RPL13A|UPF2|UPF3A|RPL22L1	-2.42756	0	3	0	0	-8.15814	14.6388
1	-5.55297	R-HSA-975957	M1	1	0	Reactome Gene Sets	6	Nonsense Mediated Decay (NMD) enhanced by the Exon Junction Complex (EJC)		-5.55297	7.69563	7.29354	30284	107	331	9	2.71903	0.893938	6136|6137|6144|6158|6206|23521|26019|65110|200916	RPL12|RPL13|RPL21|RPL28|RPS12|RPL13A|UPF2|UPF3A|RPL22L1	-2.42756	0	3	0	0	-8.15814	14.6388
1	-5.13253	R-HSA-8953897	M1	1	0	Reactome Gene Sets	6	Cellular responses to stimuli		-5.13253	2.78657	5.3419	30284	788	331	24	7.25076	1.42539	783|1535|2778|3303|3304|3320|3725|6136|6137|6144|6158|6206|7086|7314|9429|9531|9780|10013|10954|23521|23657|51343|55033|200916	CACNB2|CYBA|GNAS|HSPA1A|HSPA1B|HSP90AA1|JUN|RPL12|RPL13|RPL21|RPL28|RPS12|TKT|UBB|ABCG2|BAG3|PIEZO1|HDAC6|PDIA5|RPL13A|SLC7A11|FZR1|FKBP14|RPL22L1	-2.12941	0	3	0	0	-8.15814	14.6388
1	-5.07009	R-HSA-2408557	M1	1	0	Reactome Gene Sets	6	Selenocysteine synthesis		-5.07009	7.87032	6.97546	30284	93	331	8	2.41692	0.84412	6136|6137|6144|6158|6206|22928|23521|200916	RPL12|RPL13|RPL21|RPL28|RPS12|SEPHS2|RPL13A|RPL22L1	-2.10956	0	3	0	0	-8.15814	14.6388
1	-4.75525	GO:0005840	M1	1	0	GO Cellular Components	20	ribosome		-4.75525	4.49963	5.76979	30284	244	331	12	3.62538	1.02741	5610|6136|6137|6144|6150|6158|6206|8087|23521|122704|200916|100169760	EIF2AK2|RPL12|RPL13|RPL21|MRPL23|RPL28|RPS12|FXR1|RPL13A|MRPL52|RPL22L1|RNA5S9	-1.98639	0	3	0	0	-8.15814	14.6388
1	-4.60673	GO:0003735	M1	1	0	GO Molecular Functions	21	structural constituent of ribosome		-4.60673	5.22814	5.89676	30284	175	331	10	3.02115	0.940829	6136|6137|6144|6150|6158|6206|23521|122704|200916|100169760	RPL12|RPL13|RPL21|MRPL23|RPL28|RPS12|RPL13A|MRPL52|RPL22L1|RNA5S9	-1.90797	0	3	0	0	-8.15814	14.6388
1	-4.57825	R-HSA-9010553	M1	1	0	Reactome Gene Sets	6	Regulation of expression of SLITs and ROBOs		-4.57825	5.83994	6.0555	30284	141	331	9	2.71903	0.893938	6136|6137|6144|6158|6206|7314|23521|26019|200916	RPL12|RPL13|RPL21|RPL28|RPS12|UBB|RPL13A|UPF2|RPL22L1	-1.89575	0	3	0	0	-8.15814	14.6388
1	-4.55428	R-HSA-2262752	M1	1	0	Reactome Gene Sets	6	Cellular responses to stress		-4.55428	2.78455	4.98477	30284	690	331	21	6.34441	1.33983	1535|3303|3304|3320|3725|6136|6137|6144|6158|6206|7086|7314|9429|9531|10013|10954|23521|23657|51343|55033|200916	CYBA|HSPA1A|HSPA1B|HSP90AA1|JUN|RPL12|RPL13|RPL21|RPL28|RPS12|TKT|UBB|ABCG2|BAG3|HDAC6|PDIA5|RPL13A|SLC7A11|FZR1|FKBP14|RPL22L1	-1.87884	0	3	0	0	-8.15814	14.6388
1	-4.42346	R-HSA-2408522	M1	1	0	Reactome Gene Sets	6	Selenoamino acid metabolism		-4.42346	6.42052	6.09536	30284	114	331	8	2.41692	0.84412	6136|6137|6144|6158|6206|22928|23521|200916	RPL12|RPL13|RPL21|RPL28|RPS12|SEPHS2|RPL13A|RPL22L1	-1.81577	0	3	0	0	-8.15814	14.6388
1	-4.39624	R-HSA-72613	M1	1	0	Reactome Gene Sets	6	Eukaryotic Translation Initiation		-4.39624	6.36469	6.05908	30284	115	331	8	2.41692	0.84412	1978|6136|6137|6144|6158|6206|23521|200916	EIF4EBP1|RPL12|RPL13|RPL21|RPL28|RPS12|RPL13A|RPL22L1	-1.80347	0	3	0	0	-8.15814	14.6388
1	-4.39624	R-HSA-72737	M1	1	0	Reactome Gene Sets	6	Cap-dependent Translation Initiation		-4.39624	6.36469	6.05908	30284	115	331	8	2.41692	0.84412	1978|6136|6137|6144|6158|6206|23521|200916	EIF4EBP1|RPL12|RPL13|RPL21|RPL28|RPS12|RPL13A|RPL22L1	-1.80347	0	3	0	0	-8.15814	14.6388
1	-4.25218	R-HSA-156902	M1	1	0	Reactome Gene Sets	6	Peptide chain elongation		-4.25218	7.19604	6.15368	30284	89	331	7	2.1148	0.790823	6136|6137|6144|6158|6206|23521|200916	RPL12|RPL13|RPL21|RPL28|RPS12|RPL13A|RPL22L1	-1.71377	0	3	0	0	-8.15814	14.6388
1	-4.25218	R-HSA-192823	M1	1	0	Reactome Gene Sets	6	Viral mRNA Translation		-4.25218	7.19604	6.15368	30284	89	331	7	2.1148	0.790823	6136|6137|6144|6158|6206|23521|200916	RPL12|RPL13|RPL21|RPL28|RPS12|RPL13A|RPL22L1	-1.71377	0	3	0	0	-8.15814	14.6388
1	-4.19033	R-HSA-156842	M1	1	0	Reactome Gene Sets	6	Eukaryotic Translation Elongation		-4.19033	7.03788	6.06381	30284	91	331	7	2.1148	0.790823	6136|6137|6144|6158|6206|23521|200916	RPL12|RPL13|RPL21|RPL28|RPS12|RPL13A|RPL22L1	-1.66698	0	3	0	0	-8.15814	14.6388
1	-4.16	R-HSA-975956	M1	1	0	Reactome Gene Sets	6	Nonsense Mediated Decay (NMD) independent of the Exon Junction Complex (EJC)		-4.16	6.96138	6.01989	30284	92	331	7	2.1148	0.790823	6136|6137|6144|6158|6206|23521|200916	RPL12|RPL13|RPL21|RPL28|RPS12|RPL13A|RPL22L1	-1.64398	0	3	0	0	-8.15814	14.6388
1	-4.13006	R-HSA-72764	M1	1	0	Reactome Gene Sets	6	Eukaryotic Translation Termination		-4.13006	6.88653	5.97661	30284	93	331	7	2.1148	0.790823	6136|6137|6144|6158|6206|23521|200916	RPL12|RPL13|RPL21|RPL28|RPS12|RPL13A|RPL22L1	-1.62602	0	3	0	0	-8.15814	14.6388
1	-3.99704	R-HSA-8953854	M1	1	0	Reactome Gene Sets	6	Metabolism of RNA		-3.99704	2.69931	4.58216	30284	644	331	19	5.74018	1.27853	2521|3303|3304|6136|6137|6144|6158|6206|7314|8602|8899|10250|23521|26019|29894|60487|65110|84705|200916	FUS|HSPA1A|HSPA1B|RPL12|RPL13|RPL21|RPL28|RPS12|UBB|NOP14|PRP4K|SRRM1|RPL13A|UPF2|CPSF1|TRMT11|UPF3A|GTPBP3|RPL22L1	-1.53211	0	3	0	0	-8.15814	14.6388
1	-3.99562	R-HSA-168273	M1	1	0	Reactome Gene Sets	6	Influenza Viral RNA Transcription and Replication		-3.99562	5.58733	5.53125	30284	131	331	8	2.41692	0.84412	3320|6136|6137|6144|6158|6206|23521|200916	HSP90AA1|RPL12|RPL13|RPL21|RPL28|RPS12|RPL13A|RPL22L1	-1.53211	0	3	0	0	-8.15814	14.6388
1	-3.95799	R-HSA-9633012	M1	1	0	Reactome Gene Sets	6	Response of EIF2AK4 (GCN2) to amino acid deficiency		-3.95799	6.46916	5.72976	30284	99	331	7	2.1148	0.790823	6136|6137|6144|6158|6206|23521|200916	RPL12|RPL13|RPL21|RPL28|RPS12|RPL13A|RPL22L1	-1.503	0	3	0	0	-8.15814	14.6388
1	-3.90868	hsa03010	M1	1	0	KEGG Pathway	24	Ribosome		-3.90868	4.7874	5.23635	30284	172	331	9	2.71903	0.893938	6136|6137|6144|6150|6158|6206|23521|200916|100169760	RPL12|RPL13|RPL21|MRPL23|RPL28|RPS12|RPL13A|RPL22L1|RNA5S9	-1.4677	0	3	0	0	-8.15814	14.6388
1	-3.90335	R-HSA-72689	M1	1	0	Reactome Gene Sets	6	Formation of a pool of free 40S subunits		-3.90335	6.34106	5.65198	30284	101	331	7	2.1148	0.790823	6136|6137|6144|6158|6206|23521|200916	RPL12|RPL13|RPL21|RPL28|RPS12|RPL13A|RPL22L1	-1.4677	0	3	0	0	-8.15814	14.6388
1	-3.83013	CORUM:5380	M1	1	0	CORUM	33	TRBP containing complex (DICER, RPL7A, EIF6, MOV10 and subunits of the 60S ribosomal particle)		-3.83013	14.6388	7.17153	30284	25	331	4	1.20846	0.600568	6136|6137|6144|6158	RPL12|RPL13|RPL21|RPL28	-1.4351	0	3	0	0	-8.15814	14.6388
1	-3.82375	CORUM:3055	M1	1	0	CORUM	33	Nop56p-associated pre-rRNA complex		-3.82375	6.15815	5.53916	30284	104	331	7	2.1148	0.790823	6136|6137|6144|6158|6206|7150|23521	RPL12|RPL13|RPL21|RPL28|RPS12|TOP1|RPL13A	-1.4351	0	3	0	0	-8.15814	14.6388
1	-3.81463	R-HSA-376176	M1	1	0	Reactome Gene Sets	6	Signaling by ROBO receptors		-3.81463	4.65216	5.12266	30284	177	331	9	2.71903	0.893938	6136|6137|6144|6158|6206|7314|23521|26019|200916	RPL12|RPL13|RPL21|RPL28|RPS12|UBB|RPL13A|UPF2|RPL22L1	-1.42958	0	3	0	0	-8.15814	14.6388
1	-3.79775	CORUM:308	M1	1	0	CORUM	33	60S ribosomal subunit, cytoplasmic		-3.79775	9.73324	6.29866	30284	47	331	5	1.51057	0.670427	6136|6137|6144|6158|23521	RPL12|RPL13|RPL21|RPL28|RPL13A	-1.41628	0	3	0	0	-8.15814	14.6388
1	-3.74682	R-HSA-156827	M1	1	0	Reactome Gene Sets	6	L13a-mediated translational silencing of Ceruloplasmin expression		-3.74682	5.98549	5.43069	30284	107	331	7	2.1148	0.790823	6136|6137|6144|6158|6206|23521|200916	RPL12|RPL13|RPL21|RPL28|RPS12|RPL13A|RPL22L1	-1.37936	0	3	0	0	-8.15814	14.6388
1	-3.72175	R-HSA-72706	M1	1	0	Reactome Gene Sets	6	GTP hydrolysis and joining of the 60S ribosomal subunit		-3.72175	5.93007	5.39544	30284	108	331	7	2.1148	0.790823	6136|6137|6144|6158|6206|23521|200916	RPL12|RPL13|RPL21|RPL28|RPS12|RPL13A|RPL22L1	-1.36113	0	3	0	0	-8.15814	14.6388
1	-3.62417	R-HSA-1799339	M1	1	0	Reactome Gene Sets	6	SRP-dependent cotranslational protein targeting to membrane		-3.62417	5.71828	5.25877	30284	112	331	7	2.1148	0.790823	6136|6137|6144|6158|6206|23521|200916	RPL12|RPL13|RPL21|RPL28|RPS12|RPL13A|RPL22L1	-1.28019	0	3	0	0	-8.15814	14.6388
1	-3.6052	CORUM:306	M1	1	0	CORUM	33	Ribosome, cytoplasmic		-3.6052	6.86193	5.51883	30284	80	331	6	1.81269	0.733289	6136|6137|6144|6158|6206|23521	RPL12|RPL13|RPL21|RPL28|RPS12|RPL13A	-1.27409	0	3	0	0	-8.15814	14.6388
1	-3.57693	GO:0015934	M1	1	0	GO Cellular Components	20	large ribosomal subunit		-3.57693	5.61796	5.19288	30284	114	331	7	2.1148	0.790823	6136|6137|6144|6150|6158|23521|122704	RPL12|RPL13|RPL21|MRPL23|RPL28|RPL13A|MRPL52	-1.25408	0	3	0	0	-8.15814	14.6388
1	-3.54641	R-HSA-72766	M1	1	0	Reactome Gene Sets	6	Translation		-3.54641	3.59435	4.5847	30284	280	331	11	3.32326	0.985211	833|1978|6136|6137|6144|6150|6158|6206|23521|122704|200916	CARS1|EIF4EBP1|RPL12|RPL13|RPL21|MRPL23|RPL28|RPS12|RPL13A|MRPL52|RPL22L1	-1.24294	0	3	0	0	-8.15814	14.6388
1	-3.50248	hsa05171	M1	1	0	KEGG Pathway	24	Coronavirus disease - COVID-19		-3.50248	3.84422	4.63075	30284	238	331	10	3.02115	0.940829	3725|5610|6136|6137|6144|6158|6206|7113|23521|200916	JUN|EIF2AK2|RPL12|RPL13|RPL21|RPL28|RPS12|TMPRSS2|RPL13A|RPL22L1	-1.2129	0	3	0	0	-8.15814	14.6388
1	-3.40034	GO:0022625	M1	1	0	GO Cellular Components	20	cytosolic large ribosomal subunit		-3.40034	8.02565	5.5811	30284	57	331	5	1.51057	0.670427	6136|6137|6144|6158|23521	RPL12|RPL13|RPL21|RPL28|RPL13A	-1.14202	0	3	0	0	-8.15814	14.6388
1	-3.38077	WP477	M1	1	0	WikiPathways	27	Cytoplasmic ribosomal proteins		-3.38077	6.23812	5.17292	30284	88	331	6	1.81269	0.733289	6136|6137|6144|6158|6206|23521	RPL12|RPL13|RPL21|RPL28|RPS12|RPL13A	-1.12778	0	3	0	0	-8.15814	14.6388
1	-3.35233	R-HSA-422475	M1	1	0	Reactome Gene Sets	6	Axon guidance		-3.35233	2.87196	4.18671	30284	446	331	14	4.22961	1.10625	783|3320|6136|6137|6144|6158|6206|7314|8986|23521|26019|200916|284217|100133941	CACNB2|HSP90AA1|RPL12|RPL13|RPL21|RPL28|RPS12|UBB|RPS6KA4|RPL13A|UPF2|RPL22L1|LAMA1|CD24	-1.11279	0	3	0	0	-8.15814	14.6388
1	-3.19231	GO:0002181	M1	1	0	GO Biological Processes	19	cytoplasmic translation	19_GO:0009987 cellular process	-3.19231	4.85187	4.66223	30284	132	331	7	2.1148	0.790823	6136|6137|6144|6158|6206|23521|200916	RPL12|RPL13|RPL21|RPL28|RPS12|RPL13A|RPL22L1	-0.989293	0	3	0	0	-8.15814	14.6388
1	-3.15698	R-HSA-9675108	M1	1	0	Reactome Gene Sets	6	Nervous system development		-3.15698	2.74281	3.98998	30284	467	331	14	4.22961	1.10625	783|3320|6136|6137|6144|6158|6206|7314|8986|23521|26019|200916|284217|100133941	CACNB2|HSP90AA1|RPL12|RPL13|RPL21|RPL28|RPS12|UBB|RPS6KA4|RPL13A|UPF2|RPL22L1|LAMA1|CD24	-0.96873	0	3	0	0	-8.15814	14.6388
1	-3.03403	R-HSA-6791226	M1	1	0	Reactome Gene Sets	6	Major pathway of rRNA processing in the nucleolus and cytosol		-3.03403	4.02165	4.29808	30284	182	331	8	2.41692	0.84412	6136|6137|6144|6158|6206|8602|23521|200916	RPL12|RPL13|RPL21|RPL28|RPS12|NOP14|RPL13A|RPL22L1	-0.911649	0	3	0	0	-8.15814	14.6388
1	-2.97325	GO:0044391	M1	1	0	GO Cellular Components	20	ribosomal subunit		-2.97325	3.93516	4.22097	30284	186	331	8	2.41692	0.84412	6136|6137|6144|6150|6158|6206|23521|122704	RPL12|RPL13|RPL21|MRPL23|RPL28|RPS12|RPL13A|MRPL52	-0.881997	0	3	0	0	-8.15814	14.6388
1	-2.91797	R-HSA-9711097	M1	1	0	Reactome Gene Sets	6	Cellular response to starvation		-2.91797	4.35678	4.2887	30284	147	331	7	2.1148	0.790823	6136|6137|6144|6158|6206|23521|200916	RPL12|RPL13|RPL21|RPL28|RPS12|RPL13A|RPL22L1	-0.846344	0	3	0	0	-8.15814	14.6388
1	-2.89961	R-HSA-8868773	M1	1	0	Reactome Gene Sets	6	rRNA processing in the nucleus and cytosol		-2.89961	3.83214	4.12755	30284	191	331	8	2.41692	0.84412	6136|6137|6144|6158|6206|8602|23521|200916	RPL12|RPL13|RPL21|RPL28|RPS12|NOP14|RPL13A|RPL22L1	-0.841711	0	3	0	0	-8.15814	14.6388
1	-2.78684	R-HSA-72312	M1	1	0	Reactome Gene Sets	6	rRNA processing		-2.78684	3.67809	3.98446	30284	199	331	8	2.41692	0.84412	6136|6137|6144|6158|6206|8602|23521|200916	RPL12|RPL13|RPL21|RPL28|RPS12|NOP14|RPL13A|RPL22L1	-0.761491	0	3	0	0	-8.15814	14.6388
1	-2.71513	GO:0022626	M1	1	0	GO Cellular Components	20	cytosolic ribosome		-2.71513	4.65216	4.17854	30284	118	331	6	1.81269	0.733289	6136|6137|6144|6158|6206|23521	RPL12|RPL13|RPL21|RPL28|RPS12|RPL13A	-0.715227	0	3	0	0	-8.15814	14.6388
1	-2.33819	GO:0006412	M1	1	0	GO Biological Processes	19	translation	19_GO:0009987 cellular process	-2.33819	2.53506	3.23647	30284	397	331	11	3.32326	0.985211	833|5610|6136|6137|6144|6150|6158|6206|23521|122704|200916	CARS1|EIF2AK2|RPL12|RPL13|RPL21|MRPL23|RPL28|RPS12|RPL13A|MRPL52|RPL22L1	-0.46949	0	3	0	0	-8.15814	14.6388
1	-7.39392	GO:0010232	M1	1	0	GO Biological Processes	19	vascular transport	19_GO:0051179 localization	-7.39392	10.5164	9.34421	30284	87	331	10	3.02115	0.940829	2171|4036|6507|6510|6565|8140|8884|9429|23428|81539	FABP5|LRP2|SLC1A3|SLC1A5|SLC15A2|SLC7A5|SLC5A6|ABCG2|SLC7A8|SLC38A1	-3.62506	0	4	1	1	-7.39392	39.211
1	-7.39392	GO:0150104	M1	1	0	GO Biological Processes	19	transport across blood-brain barrier	19_GO:0051179 localization	-7.39392	10.5164	9.34421	30284	87	331	10	3.02115	0.940829	2171|4036|6507|6510|6565|8140|8884|9429|23428|81539	FABP5|LRP2|SLC1A3|SLC1A5|SLC15A2|SLC7A5|SLC5A6|ABCG2|SLC7A8|SLC38A1	-3.62506	0	4	0	0	-7.39392	39.211
1	-5.57089	GO:0003018	M1	1	0	GO Biological Processes	19	vascular process in circulatory system	19_GO:0032501 multicellular organismal process	-5.57089	4.60753	6.35217	30284	278	331	14	4.22961	1.10625	490|2171|2643|4036|6507|6510|6565|8140|8864|8884|9429|23428|27134|81539	ATP2B1|FABP5|GCH1|LRP2|SLC1A3|SLC1A5|SLC15A2|SLC7A5|PER2|SLC5A6|ABCG2|SLC7A8|TJP3|SLC38A1	-2.42756	0	4	0	0	-7.39392	39.211
1	-5.47499	GO:0089718	M1	1	0	GO Biological Processes	19	amino acid import across plasma membrane	19_GO:0051179 localization	-5.47499	14.4462	8.71866	30284	38	331	6	1.81269	0.733289	6507|6510|8140|10550|23428|23657	SLC1A3|SLC1A5|SLC7A5|ARL6IP5|SLC7A8|SLC7A11	-2.38737	0	4	0	0	-7.39392	39.211
1	-5.4399	GO:0015711	M1	1	0	GO Biological Processes	19	organic anion transport	19_GO:0051179 localization	-5.4399	3.76603	5.94978	30284	413	331	17	5.13595	1.21324	961|2170|2171|2348|4036|6507|6510|8140|8884|9429|10550|23428|23657|29988|65010|81539|144195	CD47|FABP3|FABP5|FOLR1|LRP2|SLC1A3|SLC1A5|SLC7A5|SLC5A6|ABCG2|ARL6IP5|SLC7A8|SLC7A11|SLC2A8|SLC26A6|SLC38A1|SLC2A14	-2.37001	0	4	0	0	-7.39392	39.211
1	-5.12498	GO:0046942	M1	1	0	GO Biological Processes	19	carboxylic acid transport	19_GO:0051179 localization	-5.12498	4.21347	5.91954	30284	304	331	14	4.22961	1.10625	2170|2171|2348|4036|6507|6510|8140|8884|9429|10550|23428|23657|65010|81539	FABP3|FABP5|FOLR1|LRP2|SLC1A3|SLC1A5|SLC7A5|SLC5A6|ABCG2|ARL6IP5|SLC7A8|SLC7A11|SLC26A6|SLC38A1	-2.12941	0	4	0	0	-7.39392	39.211
1	-5.10881	GO:0015849	M1	1	0	GO Biological Processes	19	organic acid transport	19_GO:0051179 localization	-5.10881	4.19965	5.90388	30284	305	331	14	4.22961	1.10625	2170|2171|2348|4036|6507|6510|8140|8884|9429|10550|23428|23657|65010|81539	FABP3|FABP5|FOLR1|LRP2|SLC1A3|SLC1A5|SLC7A5|SLC5A6|ABCG2|ARL6IP5|SLC7A8|SLC7A11|SLC26A6|SLC38A1	-2.12941	0	4	0	0	-7.39392	39.211
1	-4.90466	GO:0045178	M1	1	0	GO Cellular Components	20	basal part of cell		-4.90466	4.02797	5.70616	30284	318	331	14	4.22961	1.10625	490|771|1740|2348|3320|4891|6507|6510|8140|8884|23428|53827|65010|81539	ATP2B1|CA12|DLG2|FOLR1|HSP90AA1|SLC11A2|SLC1A3|SLC1A5|SLC7A5|SLC5A6|SLC7A8|FXYD5|SLC26A6|SLC38A1	-2.04003	0	4	0	0	-7.39392	39.211
1	-4.89375	GO:1902475	M1	1	0	GO Biological Processes	19	L-alpha-amino acid transmembrane transport	19_GO:0051179 localization	-4.89375	9.02038	7.11247	30284	71	331	7	2.1148	0.790823	6507|6510|8140|10550|23428|23657|81539	SLC1A3|SLC1A5|SLC7A5|ARL6IP5|SLC7A8|SLC7A11|SLC38A1	-2.04003	0	4	0	0	-7.39392	39.211
1	-4.86912	GO:0003333	M1	1	0	GO Biological Processes	19	amino acid transmembrane transport	19_GO:0051179 localization	-4.86912	7.39333	6.69796	30284	99	331	8	2.41692	0.84412	6507|6510|6545|8140|10550|23428|23657|81539	SLC1A3|SLC1A5|SLC7A4|SLC7A5|ARL6IP5|SLC7A8|SLC7A11|SLC38A1	-2.04003	0	4	0	0	-7.39392	39.211
1	-4.8659	GO:0022804	M1	1	0	GO Molecular Functions	21	active transmembrane transporter activity		-4.8659	3.40344	5.44227	30284	457	331	17	5.13595	1.21324	490|1528|1537|4891|6507|6510|6565|8140|8884|9429|23428|23657|55002|65010|80024|81539|374291	ATP2B1|CYB5A|CYC1|SLC11A2|SLC1A3|SLC1A5|SLC15A2|SLC7A5|SLC5A6|ABCG2|SLC7A8|SLC7A11|TMCO3|SLC26A6|SLC8B1|SLC38A1|NDUFS7	-2.04003	0	4	0	0	-7.39392	39.211
1	-4.82765	GO:0098739	M1	1	0	GO Biological Processes	19	import across plasma membrane	19_GO:0051179 localization	-4.82765	5.545	6.15387	30284	165	331	10	3.02115	0.940829	3769|4036|6507|6510|6565|8140|8884|10550|23428|23657	KCNJ13|LRP2|SLC1A3|SLC1A5|SLC15A2|SLC7A5|SLC5A6|ARL6IP5|SLC7A8|SLC7A11	-2.03192	0	4	0	0	-7.39392	39.211
1	-4.71131	GO:0003013	M1	1	0	GO Biological Processes	19	circulatory system process	19_GO:0032501 multicellular organismal process	-4.71131	3.17315	5.24945	30284	519	331	18	5.43807	1.24643	490|783|2013|2171|2643|4036|6507|6510|6565|7026|7273|8140|8864|8884|9429|23428|27134|81539	ATP2B1|CACNB2|EMP2|FABP5|GCH1|LRP2|SLC1A3|SLC1A5|SLC15A2|NR2F2|TTN|SLC7A5|PER2|SLC5A6|ABCG2|SLC7A8|TJP3|SLC38A1	-1.95105	0	4	0	0	-7.39392	39.211
1	-4.62748	GO:1905039	M1	1	0	GO Biological Processes	19	carboxylic acid transmembrane transport	19_GO:0051179 localization	-4.62748	5.92397	6.11658	30284	139	331	9	2.71903	0.893938	4036|6507|6510|8140|8884|10550|23428|23657|81539	LRP2|SLC1A3|SLC1A5|SLC7A5|SLC5A6|ARL6IP5|SLC7A8|SLC7A11|SLC38A1	-1.90797	0	4	0	0	-7.39392	39.211
1	-4.62131	R-HSA-352230	M1	1	0	Reactome Gene Sets	6	Amino acid transport across the plasma membrane		-4.62131	14.2957	7.91047	30284	32	331	5	1.51057	0.670427	6510|8140|23428|23657|81539	SLC1A5|SLC7A5|SLC7A8|SLC7A11|SLC38A1	-1.90797	0	4	0	0	-7.39392	39.211
1	-4.61489	GO:0015804	M1	1	0	GO Biological Processes	19	neutral amino acid transport	19_GO:0051179 localization	-4.61489	10.3576	7.16756	30284	53	331	6	1.81269	0.733289	6507|6510|8140|23428|23657|81539	SLC1A3|SLC1A5|SLC7A5|SLC7A8|SLC7A11|SLC38A1	-1.90797	0	4	0	0	-7.39392	39.211
1	-4.53894	GO:0009925	M1	1	0	GO Cellular Components	20	basal plasma membrane		-4.53894	3.97793	5.43991	30284	299	331	13	3.92749	1.06769	490|771|1740|2348|3320|6507|6510|8140|8884|23428|53827|65010|81539	ATP2B1|CA12|DLG2|FOLR1|HSP90AA1|SLC1A3|SLC1A5|SLC7A5|SLC5A6|SLC7A8|FXYD5|SLC26A6|SLC38A1	-1.87738	0	4	0	0	-7.39392	39.211
1	-4.52985	GO:1903825	M1	1	0	GO Biological Processes	19	organic acid transmembrane transport	19_GO:0051179 localization	-4.52985	5.75827	5.99558	30284	143	331	9	2.71903	0.893938	4036|6507|6510|8140|8884|10550|23428|23657|81539	LRP2|SLC1A3|SLC1A5|SLC7A5|SLC5A6|ARL6IP5|SLC7A8|SLC7A11|SLC38A1	-1.87738	0	4	0	0	-7.39392	39.211
1	-4.4479	GO:0006835	M1	1	0	GO Biological Processes	19	dicarboxylic acid transport	19_GO:0051179 localization	-4.4479	7.71623	6.44091	30284	83	331	7	2.1148	0.790823	2348|4036|6507|6510|10550|23657|65010	FOLR1|LRP2|SLC1A3|SLC1A5|ARL6IP5|SLC7A11|SLC26A6	-1.81892	0	4	0	0	-7.39392	39.211
1	-4.38092	GO:0046943	M1	1	0	GO Molecular Functions	21	carboxylic acid transmembrane transporter activity		-4.38092	4.91895	5.63573	30284	186	331	10	3.02115	0.940829	2171|6507|6510|8140|8884|9429|23428|23657|65010|81539	FABP5|SLC1A3|SLC1A5|SLC7A5|SLC5A6|ABCG2|SLC7A8|SLC7A11|SLC26A6|SLC38A1	-1.7939	0	4	0	0	-7.39392	39.211
1	-4.36121	GO:0005342	M1	1	0	GO Molecular Functions	21	organic acid transmembrane transporter activity		-4.36121	4.89264	5.61303	30284	187	331	10	3.02115	0.940829	2171|6507|6510|8140|8884|9429|23428|23657|65010|81539	FABP5|SLC1A3|SLC1A5|SLC7A5|SLC5A6|ABCG2|SLC7A8|SLC7A11|SLC26A6|SLC38A1	-1.78795	0	4	0	0	-7.39392	39.211
1	-4.35815	WP3953	M1	1	0	WikiPathways	27	mRNA protein and metabolite inducation pathway by cyclosporin A		-4.35815	39.211	10.6286	30284	7	331	3	0.906344	0.520901	6510|8140|23657	SLC1A5|SLC7A5|SLC7A11	-1.78795	0	4	0	0	-7.39392	39.211
1	-4.34077	GO:0008514	M1	1	0	GO Molecular Functions	21	organic anion transmembrane transporter activity		-4.34077	4.08145	5.33648	30284	269	331	12	3.62538	1.02741	2171|6507|6510|8140|8884|9429|23428|23657|29988|65010|81539|144195	FABP5|SLC1A3|SLC1A5|SLC7A5|SLC5A6|ABCG2|SLC7A8|SLC7A11|SLC2A8|SLC26A6|SLC38A1|SLC2A14	-1.77603	0	4	0	0	-7.39392	39.211
1	-4.25218	GO:0015807	M1	1	0	GO Biological Processes	19	L-amino acid transport	19_GO:0051179 localization	-4.25218	7.19604	6.15368	30284	89	331	7	2.1148	0.790823	6507|6510|8140|10550|23428|23657|81539	SLC1A3|SLC1A5|SLC7A5|ARL6IP5|SLC7A8|SLC7A11|SLC38A1	-1.71377	0	4	0	0	-7.39392	39.211
1	-4.08557	GO:0015175	M1	1	0	GO Molecular Functions	21	neutral L-amino acid transmembrane transporter activity		-4.08557	11.1576	6.84171	30284	41	331	5	1.51057	0.670427	6507|6510|8140|23428|81539	SLC1A3|SLC1A5|SLC7A5|SLC7A8|SLC38A1	-1.60002	0	4	0	0	-7.39392	39.211
1	-4.07194	GO:0015291	M1	1	0	GO Molecular Functions	21	secondary active transmembrane transporter activity		-4.07194	3.82547	5.05575	30284	287	331	12	3.62538	1.02741	4891|6507|6510|6565|8140|8884|23428|23657|55002|65010|80024|81539	SLC11A2|SLC1A3|SLC1A5|SLC15A2|SLC7A5|SLC5A6|SLC7A8|SLC7A11|TMCO3|SLC26A6|SLC8B1|SLC38A1	-1.59254	0	4	0	0	-7.39392	39.211
1	-4.06915	GO:0015179	M1	1	0	GO Molecular Functions	21	L-amino acid transmembrane transporter activity		-4.06915	8.3175	6.25597	30284	66	331	6	1.81269	0.733289	6507|6510|8140|23428|23657|81539	SLC1A3|SLC1A5|SLC7A5|SLC7A8|SLC7A11|SLC38A1	-1.59254	0	4	0	0	-7.39392	39.211
1	-3.87651	GO:0015171	M1	1	0	GO Molecular Functions	21	amino acid transmembrane transporter activity		-3.87651	6.27889	5.61387	30284	102	331	7	2.1148	0.790823	6507|6510|6545|8140|23428|23657|81539	SLC1A3|SLC1A5|SLC7A4|SLC7A5|SLC7A8|SLC7A11|SLC38A1	-1.4559	0	4	0	0	-7.39392	39.211
1	-3.8603	GO:0006865	M1	1	0	GO Biological Processes	19	amino acid transport	19_GO:0051179 localization	-3.8603	5.34262	5.3553	30284	137	331	8	2.41692	0.84412	6507|6510|6545|8140|10550|23428|23657|81539	SLC1A3|SLC1A5|SLC7A4|SLC7A5|ARL6IP5|SLC7A8|SLC7A11|SLC38A1	-1.44938	0	4	0	0	-7.39392	39.211
1	-3.82375	R-HSA-425393	M1	1	0	Reactome Gene Sets	6	Transport of inorganic cations/anions and amino acids/oligopeptides		-3.82375	6.15815	5.53916	30284	104	331	7	2.1148	0.790823	6507|6510|8140|23428|23657|80024|81539	SLC1A3|SLC1A5|SLC7A5|SLC7A8|SLC7A11|SLC8B1|SLC38A1	-1.4351	0	4	0	0	-7.39392	39.211
1	-3.75185	GO:0016323	M1	1	0	GO Cellular Components	20	basolateral plasma membrane		-3.75185	3.7978	4.80878	30284	265	331	11	3.32326	0.985211	490|771|1740|2348|3320|8140|8884|23428|53827|65010|81539	ATP2B1|CA12|DLG2|FOLR1|HSP90AA1|SLC7A5|SLC5A6|SLC7A8|FXYD5|SLC26A6|SLC38A1	-1.38093	0	4	0	0	-7.39392	39.211
1	-3.69886	GO:0098712	M1	1	0	GO Biological Processes	19	L-glutamate import across plasma membrane	19_GO:0051179 localization	-3.69886	24.9525	8.35242	30284	11	331	3	0.906344	0.520901	6507|10550|23657	SLC1A3|ARL6IP5|SLC7A11	-1.3483	0	4	0	0	-7.39392	39.211
1	-3.60568	R-HSA-425407	M1	1	0	Reactome Gene Sets	6	SLC-mediated transmembrane transport		-3.60568	3.96071	4.74845	30284	231	331	10	3.02115	0.940829	6507|6510|8140|8884|23428|23657|29988|80024|81539|144195	SLC1A3|SLC1A5|SLC7A5|SLC5A6|SLC7A8|SLC7A11|SLC2A8|SLC8B1|SLC38A1|SLC2A14	-1.27409	0	4	0	0	-7.39392	39.211
1	-3.13444	GO:0015297	M1	1	0	GO Molecular Functions	21	antiporter activity		-3.13444	4.74405	4.58317	30284	135	331	7	2.1148	0.790823	6510|8140|23428|23657|55002|65010|80024	SLC1A5|SLC7A5|SLC7A8|SLC7A11|TMCO3|SLC26A6|SLC8B1	-0.952169	0	4	0	0	-7.39392	39.211
1	-3.08582	GO:0005902	M1	1	0	GO Cellular Components	20	microvillus		-3.08582	5.48955	4.72724	30284	100	331	6	1.81269	0.733289	6624|8140|23428|23657|51181|286262	FSCN1|SLC7A5|SLC7A8|SLC7A11|DCXR|TPRN	-0.925489	0	4	0	0	-7.39392	39.211
1	-3.02931	GO:0015172	M1	1	0	GO Molecular Functions	21	acidic amino acid transmembrane transporter activity		-3.02931	15.2487	6.35665	30284	18	331	3	0.906344	0.520901	6507|6510|23657	SLC1A3|SLC1A5|SLC7A11	-0.911649	0	4	0	0	-7.39392	39.211
1	-2.92257	GO:0098858	M1	1	0	GO Cellular Components	20	actin-based cell projection		-2.92257	3.50397	4.0508	30284	235	331	9	2.71903	0.893938	3936|4354|6624|8140|9780|23428|23657|51181|286262	LCP1|MPP1|FSCN1|SLC7A5|PIEZO1|SLC7A8|SLC7A11|DCXR|TPRN	-0.849187	0	4	0	0	-7.39392	39.211
1	-2.76753	R-HSA-210991	M1	1	0	Reactome Gene Sets	6	Basigin interactions		-2.76753	12.4762	5.66051	30284	22	331	3	0.906344	0.520901	8140|23428|23657	SLC7A5|SLC7A8|SLC7A11	-0.754542	0	4	0	0	-7.39392	39.211
1	-2.46072	GO:0015813	M1	1	0	GO Biological Processes	19	L-glutamate transmembrane transport	19_GO:0051179 localization	-2.46072	9.80276	4.89875	30284	28	331	3	0.906344	0.520901	6507|10550|23657	SLC1A3|ARL6IP5|SLC7A11	-0.545554	0	4	0	0	-7.39392	39.211
1	-2.25664	GO:0031528	M1	1	0	GO Cellular Components	20	microvillus membrane		-2.25664	8.3175	4.42123	30284	33	331	3	0.906344	0.520901	8140|23428|23657	SLC7A5|SLC7A8|SLC7A11	-0.4253	0	4	0	0	-7.39392	39.211
1	-2.25664	GO:0051938	M1	1	0	GO Biological Processes	19	L-glutamate import	19_GO:0051179 localization	-2.25664	8.3175	4.42123	30284	33	331	3	0.906344	0.520901	6507|10550|23657	SLC1A3|ARL6IP5|SLC7A11	-0.4253	0	4	0	0	-7.39392	39.211
1	-7.30226	GO:0019752	M1	1	0	GO Biological Processes	19	carboxylic acid metabolic process	19_GO:0009987 cellular process	-7.30226	3.27176	6.77046	30284	783	331	28	8.45921	1.52953	427|445|1622|1891|2348|2731|2879|3992|4357|6319|6507|7263|8864|8884|9380|10455|11343|22928|23305|23475|26227|29968|51144|51181|55268|81539|84706|114876	ASAH1|ASS1|DBI|ECH1|FOLR1|GLDC|GPX4|FADS1|MPST|SCD|SLC1A3|TST|PER2|SLC5A6|GRHPR|ECI2|MGLL|SEPHS2|ACSL6|QPRT|PHGDH|PSAT1|HSD17B12|DCXR|ECHDC2|SLC38A1|GPT2|OSBPL1A	-3.62074	0	5	1	1	-7.30226	4.34088
1	-5.95148	GO:0044283	M1	1	0	GO Biological Processes	19	small molecule biosynthetic process	19_GO:0009987 cellular process	-5.95148	3.73038	6.2441	30284	466	331	19	5.74018	1.27853	353|427|445|1588|2643|2879|3292|3992|6319|6507|8566|8864|11343|22928|26227|29968|51144|81539|114876	APRT|ASAH1|ASS1|CYP19A1|GCH1|GPX4|HSD17B1|FADS1|SCD|SLC1A3|PDXK|PER2|MGLL|SEPHS2|PHGDH|PSAT1|HSD17B12|SLC38A1|OSBPL1A	-2.68777	0	5	0	0	-7.30226	4.34088
1	-5.20155	GO:0032787	M1	1	0	GO Biological Processes	19	monocarboxylic acid metabolic process	19_GO:0009987 cellular process	-5.20155	3.31116	5.61556	30284	525	331	19	5.74018	1.27853	427|1622|1891|2879|3992|6319|6507|8864|8884|9380|10455|11343|23305|26227|51144|51181|55268|81539|114876	ASAH1|DBI|ECH1|GPX4|FADS1|SCD|SLC1A3|PER2|SLC5A6|GRHPR|ECI2|MGLL|ACSL6|PHGDH|HSD17B12|DCXR|ECHDC2|SLC38A1|OSBPL1A	-2.16508	0	5	0	0	-7.30226	4.34088
1	-5.04591	R-HSA-556833	M1	1	0	Reactome Gene Sets	6	Metabolism of lipids		-5.04591	2.91293	5.34733	30284	691	331	22	6.64653	1.36914	1583|1588|1622|2170|2171|2717|2879|3292|3992|4036|5538|5833|6319|9429|10455|11343|23305|27242|51144|79153|79603|114876	CYP11A1|CYP19A1|DBI|FABP3|FABP5|GLA|GPX4|HSD17B1|FADS1|LRP2|PPT1|PCYT2|SCD|ABCG2|ECI2|MGLL|ACSL6|TNFRSF21|HSD17B12|GDPD3|CERS4|OSBPL1A	-2.10956	0	5	0	0	-7.30226	4.34088
1	-4.937	GO:0046394	M1	1	0	GO Biological Processes	19	carboxylic acid biosynthetic process	19_GO:0009987 cellular process	-4.937	4.34088	5.83978	30284	274	331	13	3.92749	1.06769	445|2879|3992|6319|6507|8864|11343|22928|26227|29968|51144|81539|114876	ASS1|GPX4|FADS1|SCD|SLC1A3|PER2|MGLL|SEPHS2|PHGDH|PSAT1|HSD17B12|SLC38A1|OSBPL1A	-2.04003	0	5	0	0	-7.30226	4.34088
1	-4.88681	GO:0016053	M1	1	0	GO Biological Processes	19	organic acid biosynthetic process	19_GO:0009987 cellular process	-4.88681	4.29387	5.78933	30284	277	331	13	3.92749	1.06769	445|2879|3992|6319|6507|8864|11343|22928|26227|29968|51144|81539|114876	ASS1|GPX4|FADS1|SCD|SLC1A3|PER2|MGLL|SEPHS2|PHGDH|PSAT1|HSD17B12|SLC38A1|OSBPL1A	-2.04003	0	5	0	0	-7.30226	4.34088
1	-3.54714	GO:0006631	M1	1	0	GO Biological Processes	19	fatty acid metabolic process	19_GO:0009987 cellular process	-3.54714	3.35752	4.50582	30284	327	331	12	3.62538	1.02741	427|1622|1891|2879|3992|6319|8864|10455|11343|23305|51144|55268	ASAH1|DBI|ECH1|GPX4|FADS1|SCD|PER2|ECI2|MGLL|ACSL6|HSD17B12|ECHDC2	-1.24294	0	5	0	0	-7.30226	4.34088
1	-3.41635	GO:0008610	M1	1	0	GO Biological Processes	19	lipid biosynthetic process	19_GO:0009987 cellular process	-3.41635	2.58367	4.12582	30284	602	331	17	5.13595	1.21324	427|1583|1588|2171|2879|3292|3992|5538|5833|6319|9429|11343|23305|26301|51144|79603|114876	ASAH1|CYP11A1|CYP19A1|FABP5|GPX4|HSD17B1|FADS1|PPT1|PCYT2|SCD|ABCG2|MGLL|ACSL6|GBGT1|HSD17B12|CERS4|OSBPL1A	-1.14718	0	5	0	0	-7.30226	4.34088
1	-2.5452	GO:0072330	M1	1	0	GO Biological Processes	19	monocarboxylic acid biosynthetic process	19_GO:0009987 cellular process	-2.5452	3.7453	3.78447	30284	171	331	7	2.1148	0.790823	2879|3992|6319|8864|11343|51144|114876	GPX4|FADS1|SCD|PER2|MGLL|HSD17B12|OSBPL1A	-0.597196	0	5	0	0	-7.30226	4.34088
1	-7.24347	WP2004	M1	1	0	WikiPathways	27	miR targeted genes in lymphocytes		-7.24347	4.31568	7.22777	30284	424	331	20	6.0423	1.30964	396|1028|1912|3783|3992|6902|6996|7171|9429|10611|10919|29968|51144|51465|51497|81539|83451|84705|84823|140707	ARHGDIA|CDKN1C|PHC2|KCNN4|FADS1|TBCA|TDG|TPM4|ABCG2|PDLIM5|EHMT2|PSAT1|HSD17B12|UBE2J1|NELFCD|SLC38A1|ABHD11|GTPBP3|LMNB2|BRI3BP	-3.62074	0	6	1	1	-7.24347	7.20413
1	-5.84299	WP2003	M1	1	0	WikiPathways	27	miR targeted genes in leukocytes		-5.84299	7.20413	7.36516	30284	127	331	10	3.02115	0.940829	396|771|1912|3783|3992|6902|10611|23657|51497|84823	ARHGDIA|CA12|PHC2|KCNN4|FADS1|TBCA|PDLIM5|SLC7A11|NELFCD|LMNB2	-2.60561	0	6	0	0	-7.24347	7.20413
1	-5.03045	WP2005	M1	1	0	WikiPathways	27	miR targeted genes in muscle cell		-5.03045	3.88778	5.73699	30284	353	331	15	4.53172	1.14327	396|771|6902|6996|7171|9429|10611|10919|23657|29968|51144|51465|51497|81539|84823	ARHGDIA|CA12|TBCA|TDG|TPM4|ABCG2|PDLIM5|EHMT2|SLC7A11|PSAT1|HSD17B12|UBE2J1|NELFCD|SLC38A1|LMNB2	-2.10669	0	6	0	0	-7.24347	7.20413
1	-7.17591	GO:0048471	M1	1	0	GO Cellular Components	20	perinuclear region of cytoplasm		-7.17591	3.31583	6.72792	30284	745	331	27	8.1571	1.50445	309|1601|1622|2013|2778|3303|3304|3320|3936|4000|4891|5610|6277|6284|6507|7052|7164|8087|8864|9768|10013|10410|26019|79153|79658|84440|114876	ANXA6|DAB2|DBI|EMP2|GNAS|HSPA1A|HSPA1B|HSP90AA1|LCP1|LMNA|SLC11A2|EIF2AK2|S100A6|S100A13|SLC1A3|TGM2|TPD52L1|FXR1|PER2|PCLAF|HDAC6|IFITM3|UPF2|GDPD3|ARHGAP10|RAB11FIP4|OSBPL1A	-3.61117	0	7	1	1	-7.17591	3.31583
1	-6.53436	GO:0031526	M1	1	0	GO Cellular Components	20	brush border membrane		-6.53436	12.199	9.12792	30284	60	331	8	2.41692	0.84412	2348|3320|4036|4891|8884|9429|23657|65010	FOLR1|HSP90AA1|LRP2|SLC11A2|SLC5A6|ABCG2|SLC7A11|SLC26A6	-3.02077	0	8	1	1	-6.53436	12.199
1	-6.29826	GO:0098862	M1	1	0	GO Cellular Components	20	cluster of actin-based cell projections		-6.29826	6.3463	7.41322	30284	173	331	12	3.62538	1.02741	2348|3320|4036|4354|4891|8884|9429|9780|23657|51181|65010|286262	FOLR1|HSP90AA1|LRP2|MPP1|SLC11A2|SLC5A6|ABCG2|PIEZO1|SLC7A11|DCXR|SLC26A6|TPRN	-2.87182	0	8	0	0	-6.53436	12.199
1	-5.59106	GO:0031253	M1	1	0	GO Cellular Components	20	cell projection membrane		-5.59106	4.07766	6.16657	30284	359	331	16	4.83384	1.17889	2348|3320|3783|3936|4036|4891|6624|8140|8884|9429|9780|10235|23136|23428|23657|65010	FOLR1|HSP90AA1|KCNN4|LCP1|LRP2|SLC11A2|FSCN1|SLC7A5|SLC5A6|ABCG2|PIEZO1|RASGRP2|EPB41L3|SLC7A8|SLC7A11|SLC26A6	-2.42756	0	8	0	0	-6.53436	12.199
1	-5.48604	GO:0005903	M1	1	0	GO Cellular Components	20	brush border		-5.48604	7.55442	7.20638	30284	109	331	9	2.71903	0.893938	2348|3320|4036|4891|8884|9429|23657|51181|65010	FOLR1|HSP90AA1|LRP2|SLC11A2|SLC5A6|ABCG2|SLC7A11|DCXR|SLC26A6	-2.38737	0	8	0	0	-6.53436	12.199
1	-4.47629	GO:0051180	M1	1	0	GO Biological Processes	19	vitamin transport	19_GO:0051179 localization	-4.47629	9.80276	6.93109	30284	56	331	6	1.81269	0.733289	2348|4036|8884|9429|29988|144195	FOLR1|LRP2|SLC5A6|ABCG2|SLC2A8|SLC2A14	-1.83454	0	8	0	0	-6.53436	12.199
1	-3.68776	GO:0016324	M1	1	0	GO Cellular Components	20	apical plasma membrane		-3.68776	3.10144	4.52023	30284	413	331	14	4.22961	1.10625	771|2013|2348|2778|3320|4036|4891|6565|8140|8884|9429|23428|65010|81539	CA12|EMP2|FOLR1|GNAS|HSP90AA1|LRP2|SLC11A2|SLC15A2|SLC7A5|SLC5A6|ABCG2|SLC7A8|SLC26A6|SLC38A1	-1.34051	0	8	0	0	-6.53436	12.199
1	-3.54135	GO:0045177	M1	1	0	GO Cellular Components	20	apical part of cell		-3.54135	2.86511	4.32534	30284	479	331	15	4.53172	1.14327	771|2013|2348|2778|3320|4036|4891|6565|8140|8884|9429|23428|23657|65010|81539	CA12|EMP2|FOLR1|GNAS|HSP90AA1|LRP2|SLC11A2|SLC15A2|SLC7A5|SLC5A6|ABCG2|SLC7A8|SLC7A11|SLC26A6|SLC38A1	-1.24083	0	8	0	0	-6.53436	12.199
1	-3.29955	GO:0090482	M1	1	0	GO Molecular Functions	21	vitamin transmembrane transporter activity		-3.29955	10.7638	5.98811	30284	34	331	4	1.20846	0.600568	8884|9429|29988|144195	SLC5A6|ABCG2|SLC2A8|SLC2A14	-1.06725	0	8	0	0	-6.53436	12.199
1	-3.13616	GO:0072348	M1	1	0	GO Biological Processes	19	sulfur compound transport	19_GO:0051179 localization	-3.13616	7.03788	5.12265	30284	65	331	5	1.51057	0.670427	8140|8884|9429|23657|65010	SLC7A5|SLC5A6|ABCG2|SLC7A11|SLC26A6	-0.952169	0	8	0	0	-6.53436	12.199
1	-3.0273	GO:0072337	M1	1	0	GO Biological Processes	19	modified amino acid transport	19_GO:0051179 localization	-3.0273	9.14924	5.42152	30284	40	331	4	1.20846	0.600568	2348|4036|8884|23657	FOLR1|LRP2|SLC5A6|SLC7A11	-0.911649	0	8	0	0	-6.53436	12.199
1	-2.29842	GO:1901682	M1	1	0	GO Molecular Functions	21	sulfur compound transmembrane transporter activity		-2.29842	5.80904	4.01669	30284	63	331	4	1.20846	0.600568	8884|9429|23657|65010	SLC5A6|ABCG2|SLC7A11|SLC26A6	-0.44654	0	8	0	0	-6.53436	12.199
1	-2.25664	GO:0070633	M1	1	0	GO Biological Processes	19	transepithelial transport	19_GO:0051179 localization	-2.25664	8.3175	4.42123	30284	33	331	3	0.906344	0.520901	6507|9429|65010	SLC1A3|ABCG2|SLC26A6	-0.4253	0	8	0	0	-6.53436	12.199
1	-2.21693	GO:0042886	M1	1	0	GO Biological Processes	19	amide transport	19_GO:0051179 localization	-2.21693	3.68426	3.45283	30284	149	331	6	1.81269	0.733289	2348|4036|6565|8884|9429|23657	FOLR1|LRP2|SLC15A2|SLC5A6|ABCG2|SLC7A11	-0.409961	0	8	0	0	-6.53436	12.199
1	-2.13689	GO:0008028	M1	1	0	GO Molecular Functions	21	monocarboxylic acid transmembrane transporter activity		-2.13689	5.22814	3.72295	30284	70	331	4	1.20846	0.600568	2171|8884|9429|65010	FABP5|SLC5A6|ABCG2|SLC26A6	-0.361728	0	8	0	0	-6.53436	12.199
1	-2.0535	GO:0042887	M1	1	0	GO Molecular Functions	21	amide transmembrane transporter activity		-2.0535	7.03788	3.96628	30284	39	331	3	0.906344	0.520901	6565|8884|9429	SLC15A2|SLC5A6|ABCG2	-0.315127	0	8	0	0	-6.53436	12.199
1	-6.32059	WP5213	M1	1	0	WikiPathways	27	Amino acid metabolism in triple negative breast cancer cells		-6.32059	52.2814	14.2641	30284	7	331	4	1.20846	0.600568	6510|23657|26227|29968	SLC1A5|SLC7A11|PHGDH|PSAT1	-2.87182	0	9	1	1	-6.32059	52.2814
1	-4.62131	GO:0009069	M1	1	0	GO Biological Processes	19	serine family amino acid metabolic process	19_GO:0009987 cellular process	-4.62131	14.2957	7.91047	30284	32	331	5	1.51057	0.670427	2731|4357|22928|26227|29968	GLDC|MPST|SEPHS2|PHGDH|PSAT1	-1.90797	0	9	0	0	-6.32059	52.2814
1	-3.92574	GO:0008652	M1	1	0	GO Biological Processes	19	amino acid biosynthetic process	19_GO:0009987 cellular process	-3.92574	7.84221	6.02469	30284	70	331	6	1.81269	0.733289	445|6507|22928|26227|29968|81539	ASS1|SLC1A3|SEPHS2|PHGDH|PSAT1|SLC38A1	-1.47494	0	9	0	0	-6.32059	52.2814
1	-3.40256	WP5312	M1	1	0	WikiPathways	27	Metabolic pathways of fibroblasts		-3.40256	11.4366	6.20938	30284	32	331	4	1.20846	0.600568	2264|6510|26227|29968	FGFR4|SLC1A5|PHGDH|PSAT1	-1.14202	0	9	0	0	-6.32059	52.2814
1	-3.36568	GO:0170039	M1	1	0	GO Biological Processes	19	proteinogenic amino acid metabolic process	19_GO:0009987 cellular process	-3.36568	4.51815	4.71979	30284	162	331	8	2.41692	0.84412	445|2731|4357|22928|26227|29968|81539|84706	ASS1|GLDC|MPST|SEPHS2|PHGDH|PSAT1|SLC38A1|GPT2	-1.12253	0	9	0	0	-6.32059	52.2814
1	-3.26097	GO:0170033	M1	1	0	GO Biological Processes	19	L-amino acid metabolic process	19_GO:0009987 cellular process	-3.26097	4.35678	4.58641	30284	168	331	8	2.41692	0.84412	445|2731|4357|22928|26227|29968|81539|84706	ASS1|GLDC|MPST|SEPHS2|PHGDH|PSAT1|SLC38A1|GPT2	-1.04356	0	9	0	0	-6.32059	52.2814
1	-3.10498	GO:0009070	M1	1	0	GO Biological Processes	19	serine family amino acid biosynthetic process	19_GO:0009987 cellular process	-3.10498	16.1457	6.56634	30284	17	331	3	0.906344	0.520901	22928|26227|29968	SEPHS2|PHGDH|PSAT1	-0.938176	0	9	0	0	-6.32059	52.2814
1	-3.04059	GO:0006520	M1	1	0	GO Biological Processes	19	amino acid metabolic process	19_GO:0009987 cellular process	-3.04059	3.35137	4.10257	30284	273	331	10	3.02115	0.940829	445|833|2731|4357|6507|22928|26227|29968|81539|84706	ASS1|CARS1|GLDC|MPST|SLC1A3|SEPHS2|PHGDH|PSAT1|SLC38A1|GPT2	-0.911649	0	9	0	0	-6.32059	52.2814
1	-2.98644	hsa00260	M1	1	0	KEGG Pathway	24	Glycine, serine and threonine metabolism		-2.98644	8.92609	5.33866	30284	41	331	4	1.20846	0.600568	2731|9380|26227|29968	GLDC|GRHPR|PHGDH|PSAT1	-0.889673	0	9	0	0	-6.32059	52.2814
1	-2.86729	GO:0019842	M1	1	0	GO Molecular Functions	21	vitamin binding		-2.86729	4.26965	4.21999	30284	150	331	7	2.1148	0.790823	2348|2731|7086|8566|29968|84706|326625	FOLR1|GLDC|TKT|PDXK|PSAT1|GPT2|MMAB	-0.816102	0	9	0	0	-6.32059	52.2814
1	-2.85661	GO:1901605	M1	1	0	GO Biological Processes	19	alpha-amino acid metabolic process	19_GO:0009987 cellular process	-2.85661	3.77288	4.073	30284	194	331	8	2.41692	0.84412	445|2731|4357|22928|26227|29968|81539|84706	ASS1|GLDC|MPST|SEPHS2|PHGDH|PSAT1|SLC38A1|GPT2	-0.808401	0	9	0	0	-6.32059	52.2814
1	-2.85463	hsa01230	M1	1	0	KEGG Pathway	24	Biosynthesis of amino acids		-2.85463	6.0995	4.64818	30284	75	331	5	1.51057	0.670427	445|7086|26227|29968|84706	ASS1|TKT|PHGDH|PSAT1|GPT2	-0.808401	0	9	0	0	-6.32059	52.2814
1	-2.60023	hsa00270	M1	1	0	KEGG Pathway	24	Cysteine and methionine metabolism		-2.60023	7.03788	4.58085	30284	52	331	4	1.20846	0.600568	4357|7263|26227|29968	MPST|TST|PHGDH|PSAT1	-0.637546	0	9	0	0	-6.32059	52.2814
1	-2.48255	GO:0030170	M1	1	0	GO Molecular Functions	21	pyridoxal phosphate binding		-2.48255	6.53517	4.35827	30284	56	331	4	1.20846	0.600568	2731|8566|29968|84706	GLDC|PDXK|PSAT1|GPT2	-0.556303	0	9	0	0	-6.32059	52.2814
1	-2.46512	WP5355	M1	1	0	WikiPathways	27	Metabolic epileptic disorders		-2.46512	4.97242	4.0114	30284	92	331	5	1.51057	0.670427	445|2731|6510|26227|29968	ASS1|GLDC|SLC1A5|PHGDH|PSAT1	-0.545554	0	9	0	0	-6.32059	52.2814
1	-2.45465	GO:0070279	M1	1	0	GO Molecular Functions	21	vitamin B6 binding		-2.45465	6.42052	4.306	30284	57	331	4	1.20846	0.600568	2731|8566|29968|84706	GLDC|PDXK|PSAT1|GPT2	-0.541917	0	9	0	0	-6.32059	52.2814
1	-2.42732	GO:0170034	M1	1	0	GO Biological Processes	19	L-amino acid biosynthetic process	19_GO:0009987 cellular process	-2.42732	6.30982	4.25498	30284	58	331	4	1.20846	0.600568	445|22928|26227|29968	ASS1|SEPHS2|PHGDH|PSAT1	-0.525334	0	9	0	0	-6.32059	52.2814
1	-2.42732	GO:0170038	M1	1	0	GO Biological Processes	19	proteinogenic amino acid biosynthetic process	19_GO:0009987 cellular process	-2.42732	6.30982	4.25498	30284	58	331	4	1.20846	0.600568	445|22928|26227|29968	ASS1|SEPHS2|PHGDH|PSAT1	-0.525334	0	9	0	0	-6.32059	52.2814
1	-2.34849	GO:1901607	M1	1	0	GO Biological Processes	19	alpha-amino acid biosynthetic process	19_GO:0009987 cellular process	-2.34849	5.9995	4.10881	30284	61	331	4	1.20846	0.600568	445|22928|26227|29968	ASS1|SEPHS2|PHGDH|PSAT1	-0.475562	0	9	0	0	-6.32059	52.2814
1	-2.15877	WP2525	M1	1	0	WikiPathways	27	Trans sulfuration one carbon metabolism and related pathways		-2.15877	5.30391	3.76244	30284	69	331	4	1.20846	0.600568	2879|5833|26227|29968	GPX4|PCYT2|PHGDH|PSAT1	-0.375782	0	9	0	0	-6.32059	52.2814
1	-2.04327	hsa01200	M1	1	0	KEGG Pathway	24	Carbon metabolism		-2.04327	3.94364	3.33913	30284	116	331	5	1.51057	0.670427	2731|7086|26227|29968|84706	GLDC|TKT|PHGDH|PSAT1|GPT2	-0.308633	0	9	0	0	-6.32059	52.2814
1	-6.2226	GO:0043085	M1	1	0	GO Biological Processes	19	positive regulation of catalytic activity	19_GO:0065007 biological regulation	-6.2226	3.44663	6.27611	30284	584	331	22	6.64653	1.36914	1365|1512|1622|2264|2643|2778|3303|4891|5364|7052|7114|7164|9770|10235|10344|10464|10550|23348|26355|51343|54959|100133941	CLDN3|CTSH|DBI|FGFR4|GCH1|GNAS|HSPA1A|SLC11A2|PLXNB1|TGM2|TMSB4X|TPD52L1|RASSF2|RASGRP2|CCL26|PIBF1|ARL6IP5|DOCK9|FAM162A|FZR1|ODAM|CD24	-2.83395	0	10	1	1	-6.2226	4.69192
1	-5.05175	GO:0030162	M1	1	0	GO Biological Processes	19	regulation of proteolysis	19_GO:0050789 regulation of biological process	-5.05175	3.23115	5.48906	30284	538	331	19	5.74018	1.27853	831|1365|1512|1601|2264|3303|3304|4891|5774|7314|8313|10013|10550|23555|26355|51343|64215|93974|653145	CAST|CLDN3|CTSH|DAB2|FGFR4|HSPA1A|HSPA1B|SLC11A2|PTPN3|UBB|AXIN2|HDAC6|ARL6IP5|TSPAN15|FAM162A|FZR1|DNAJC1|ATP5IF1|ANXA8	-2.10956	0	10	0	0	-6.2226	4.69192
1	-4.30976	GO:0051345	M1	1	0	GO Biological Processes	19	positive regulation of hydrolase activity	19_GO:0065007 biological regulation	-4.30976	4.05133	5.3041	30284	271	331	12	3.62538	1.02741	1365|1512|3303|4891|5364|7052|10235|10344|10550|23348|26355|54959	CLDN3|CTSH|HSPA1A|SLC11A2|PLXNB1|TGM2|RASGRP2|CCL26|ARL6IP5|DOCK9|FAM162A|ODAM	-1.75574	0	10	0	0	-6.2226	4.69192
1	-3.97329	GO:0045862	M1	1	0	GO Biological Processes	19	positive regulation of proteolysis	19_GO:0048518 positive regulation of biological process	-3.97329	3.73439	4.95266	30284	294	331	12	3.62538	1.02741	1365|1512|1601|2264|3303|3304|4891|8313|10550|26355|51343|93974	CLDN3|CTSH|DAB2|FGFR4|HSPA1A|HSPA1B|SLC11A2|AXIN2|ARL6IP5|FAM162A|FZR1|ATP5IF1	-1.51406	0	10	0	0	-6.2226	4.69192
1	-3.75922	GO:0051336	M1	1	0	GO Biological Processes	19	regulation of hydrolase activity	19_GO:0065007 biological regulation	-3.75922	3.00303	4.5356	30284	457	331	15	4.53172	1.14327	831|1365|1512|3303|4891|5364|7052|10235|10344|10550|23348|26355|54959|93974|653145	CAST|CLDN3|CTSH|HSPA1A|SLC11A2|PLXNB1|TGM2|RASGRP2|CCL26|ARL6IP5|DOCK9|FAM162A|ODAM|ATP5IF1|ANXA8	-1.38481	0	10	0	0	-6.2226	4.69192
1	-2.73386	GO:0043547	M1	1	0	GO Biological Processes	19	positive regulation of GTPase activity	19_GO:0065007 biological regulation	-2.73386	4.69192	4.20603	30284	117	331	6	1.81269	0.733289	5364|7052|10235|10344|23348|54959	PLXNB1|TGM2|RASGRP2|CCL26|DOCK9|ODAM	-0.729926	0	10	0	0	-6.2226	4.69192
1	-2.0586	GO:0010952	M1	1	0	GO Biological Processes	19	positive regulation of peptidase activity	19_GO:0048518 positive regulation of biological process	-2.0586	3.97793	3.36339	30284	115	331	5	1.51057	0.670427	1365|1512|4891|10550|26355	CLDN3|CTSH|SLC11A2|ARL6IP5|FAM162A	-0.315127	0	10	0	0	-6.2226	4.69192
1	-2.02316	GO:0052547	M1	1	0	GO Biological Processes	19	regulation of peptidase activity	19_GO:0050789 regulation of biological process	-2.02316	2.99274	3.07528	30284	214	331	7	2.1148	0.790823	831|1365|1512|4891|10550|26355|653145	CAST|CLDN3|CTSH|SLC11A2|ARL6IP5|FAM162A|ANXA8	-0.29565	0	10	0	0	-6.2226	4.69192
1	-6.09599	GO:0070201	M1	1	0	GO Biological Processes	19	regulation of establishment of protein localization	19_GO:0051179 localization	-6.09599	3.51251	6.2337	30284	547	331	21	6.34441	1.33983	2778|3320|3783|3936|4836|4947|7273|7327|8864|8899|9531|10013|23657|27346|51465|51547|55638|64215|80024|80223|93974	GNAS|HSP90AA1|KCNN4|LCP1|NMT1|OAZ2|TTN|UBE2G2|PER2|PRP4K|BAG3|HDAC6|SLC7A11|TMEM97|UBE2J1|SIRT7|SYBU|DNAJC1|SLC8B1|RAB11FIP1|ATP5IF1	-2.77429	0	11	1	1	-6.09599	7.41831
1	-5.56561	GO:0051223	M1	1	0	GO Biological Processes	19	regulation of protein transport	19_GO:0051179 localization	-5.56561	3.66785	5.98707	30284	449	331	18	5.43807	1.24643	2778|3320|3783|3936|4947|7273|7327|8864|8899|9531|23657|27346|51465|51547|55638|64215|80024|80223	GNAS|HSP90AA1|KCNN4|LCP1|OAZ2|TTN|UBE2G2|PER2|PRP4K|BAG3|SLC7A11|TMEM97|UBE2J1|SIRT7|SYBU|DNAJC1|SLC8B1|RAB11FIP1	-2.42756	0	11	0	0	-6.09599	7.41831
1	-3.55143	GO:0033157	M1	1	0	GO Biological Processes	19	regulation of intracellular protein transport	19_GO:0051179 localization	-3.55143	4.81539	4.95724	30284	152	331	8	2.41692	0.84412	3320|3936|4947|7327|8899|9531|51465|51547	HSP90AA1|LCP1|OAZ2|UBE2G2|PRP4K|BAG3|UBE2J1|SIRT7	-1.24294	0	11	0	0	-6.09599	7.41831
1	-3.04059	GO:0032386	M1	1	0	GO Biological Processes	19	regulation of intracellular transport	19_GO:0051179 localization	-3.04059	3.35137	4.10257	30284	273	331	10	3.02115	0.940829	1601|3320|3936|4947|7327|8899|9531|27346|51465|51547	DAB2|HSP90AA1|LCP1|OAZ2|UBE2G2|PRP4K|BAG3|TMEM97|UBE2J1|SIRT7	-0.911649	0	11	0	0	-6.09599	7.41831
1	-2.11801	GO:0051222	M1	1	0	GO Biological Processes	19	positive regulation of protein transport	19_GO:0051179 localization	-2.11801	2.84801	3.12758	30284	257	331	8	2.41692	0.84412	3320|3783|4947|7273|8899|9531|27346|55638	HSP90AA1|KCNN4|OAZ2|TTN|PRP4K|BAG3|TMEM97|SYBU	-0.350764	0	11	0	0	-6.09599	7.41831
1	-2.11703	GO:0046825	M1	1	0	GO Biological Processes	19	regulation of protein export from nucleus	19_GO:0051179 localization	-2.11703	7.41831	4.10652	30284	37	331	3	0.906344	0.520901	8899|9531|51547	PRP4K|BAG3|SIRT7	-0.350764	0	11	0	0	-6.09599	7.41831
1	-6.04224	GO:0098657	M1	1	0	GO Biological Processes	19	import into cell	19_GO:0051179 localization	-6.04224	3.15039	6.03776	30284	697	331	24	7.25076	1.42539	1601|2348|2624|3385|3769|3783|4036|5538|6453|6507|6510|6565|7052|8140|8884|10550|11031|23428|23657|29911|51411|55647|81539|171177	DAB2|FOLR1|GATA2|ICAM3|KCNJ13|KCNN4|LRP2|PPT1|ITSN1|SLC1A3|SLC1A5|SLC15A2|TGM2|SLC7A5|SLC5A6|ARL6IP5|RAB31|SLC7A8|SLC7A11|HOOK2|BIN2|RAB20|SLC38A1|RHOV	-2.7505	0	12	1	1	-6.04224	3.15039
1	-2.81081	GO:0006897	M1	1	0	GO Biological Processes	19	endocytosis	19_GO:0051179 localization	-2.81081	2.52145	3.63537	30284	508	331	14	4.22961	1.10625	1601|2348|2624|3385|3783|4036|5538|6453|7052|11031|29911|51411|55647|171177	DAB2|FOLR1|GATA2|ICAM3|KCNN4|LRP2|PPT1|ITSN1|TGM2|RAB31|HOOK2|BIN2|RAB20|RHOV	-0.776724	0	12	0	0	-6.04224	3.15039
1	-5.28035	GO:0050839	M1	1	0	GO Molecular Functions	21	cell adhesion molecule binding		-5.28035	3.22725	5.62796	30284	567	331	20	6.0423	1.30964	800|831|961|2013|2192|3303|3385|3936|5764|6624|6811|8727|8751|9531|10611|11187|23348|27134|53827|55714	CALD1|CAST|CD47|EMP2|FBLN1|HSPA1A|ICAM3|LCP1|PTN|FSCN1|STX5|CTNNAL1|ADAM15|BAG3|PDLIM5|PKP3|DOCK9|TJP3|FXYD5|TENM3	-2.22749	0	13	1	1	-5.28035	3.22725
1	-2.91444	GO:0045296	M1	1	0	GO Molecular Functions	21	cadherin binding		-2.91444	3.01322	3.8892	30284	334	331	11	3.32326	0.985211	800|831|3303|6624|6811|8727|9531|10611|11187|23348|53827	CALD1|CAST|HSPA1A|FSCN1|STX5|CTNNAL1|BAG3|PDLIM5|PKP3|DOCK9|FXYD5	-0.845989	0	13	0	0	-5.28035	3.22725
1	-5.10588	WP4313	M1	1	0	WikiPathways	27	Ferroptosis		-5.10588	9.70374	7.44112	30284	66	331	7	2.1148	0.790823	2643|2879|4891|6510|23305|23657|81539	GCH1|GPX4|SLC11A2|SLC1A5|ACSL6|SLC7A11|SLC38A1	-2.12941	0	14	1	1	-5.10588	9.70374
1	-3.42128	M5945	M1	1	0	Hallmark Gene Sets	23	HALLMARK HEME METABOLISM		-3.42128	4.11716	4.64943	30284	200	331	9	2.71903	0.893938	831|4354|4891|7150|9429|10553|23305|23657|50865	CAST|MPP1|SLC11A2|TOP1|ABCG2|HTATIP2|ACSL6|SLC7A11|HEBP1	-1.14935	0	14	0	0	-5.10588	9.70374
1	-2.94669	hsa04216	M1	1	0	KEGG Pathway	24	Ferroptosis		-2.94669	8.71357	5.25857	30284	42	331	4	1.20846	0.600568	2879|4891|23305|23657	GPX4|SLC11A2|ACSL6|SLC7A11	-0.866249	0	14	0	0	-5.10588	9.70374
1	-4.89514	GO:0051664	M1	1	0	GO Biological Processes	19	nuclear pore localization	19_GO:0051179 localization	-4.89514	54.8955	12.6695	30284	5	331	3	0.906344	0.520901	4000|8087|84823	LMNA|FXR1|LMNB2	-2.04003	0	15	1	1	-4.89514	54.8955
1	-3.51308	WP5102	M1	1	0	WikiPathways	27	Familial partial lipodystrophy		-3.51308	12.199	6.45121	30284	30	331	4	1.20846	0.600568	2624|4000|11343|84823	GATA2|LMNA|MGLL|LMNB2	-1.21551	0	15	0	0	-4.89514	54.8955
1	-2.50644	GO:0007097	M1	1	0	GO Biological Processes	19	nuclear migration	19_GO:0051179 localization	-2.50644	10.1658	5.0088	30284	27	331	3	0.906344	0.520901	4000|10579|84823	LMNA|TACC2|LMNB2	-0.572074	0	15	0	0	-4.89514	54.8955
1	-2.41679	M3618	M1	1	0	BioCarta Gene Sets	15	BIOCARTA TNFR1 PATHWAY		-2.41679	9.46474	4.7941	30284	29	331	3	0.906344	0.520901	3725|4000|84823	JUN|LMNA|LMNB2	-0.521828	0	15	0	0	-4.89514	54.8955
1	-2.37452	M9503	M1	1	0	BioCarta Gene Sets	15	BIOCARTA FAS PATHWAY		-2.37452	9.14924	4.6944	30284	30	331	3	0.906344	0.520901	3725|4000|84823	JUN|LMNA|LMNB2	-0.494403	0	15	0	0	-4.89514	54.8955
1	-2.25664	GO:0051647	M1	1	0	GO Biological Processes	19	nucleus localization	19_GO:0051179 localization	-2.25664	8.3175	4.42123	30284	33	331	3	0.906344	0.520901	4000|10579|84823	LMNA|TACC2|LMNB2	-0.4253	0	15	0	0	-4.89514	54.8955
1	-2.10562	GO:0005200	M1	1	0	GO Molecular Functions	21	structural constituent of cytoskeleton		-2.10562	4.08448	3.43782	30284	112	331	5	1.51057	0.670427	3880|4000|9118|23136|84823	KRT19|LMNA|INA|EPB41L3|LMNB2	-0.341945	0	15	0	0	-4.89514	54.8955
1	-4.85465	M5924	M1	1	0	Hallmark Gene Sets	23	HALLMARK MTORC1 SIGNALING		-4.85465	5.03208	6.01409	30284	200	331	11	3.32326	0.985211	2717|2745|3992|4836|6319|6510|8140|23657|26227|27346|29968	GLA|GLRX|FADS1|NMT1|SCD|SLC1A5|SLC7A5|SLC7A11|PHGDH|TMEM97|PSAT1	-2.04003	0	16	1	1	-4.85465	5.03208
1	-4.85465	M5905	M1	1	0	Hallmark Gene Sets	23	HALLMARK ADIPOGENESIS		-4.85465	5.03208	6.01409	30284	200	331	11	3.32326	0.985211	1537|1891|2879|4836|6453|6510|7086|7263|8884|10975|11343	CYC1|ECH1|GPX4|NMT1|ITSN1|SLC1A5|TKT|TST|SLC5A6|UQCR11|MGLL	-2.04003	0	17	1	1	-4.85465	5.03208
1	-4.83701	M5908	M1	1	0	Hallmark Gene Sets	23	HALLMARK ANDROGEN RESPONSE		-4.83701	7.3194	6.65396	30284	100	331	8	2.41692	0.84412	1622|3880|3992|6319|6414|7113|10611|51465	DBI|KRT19|FADS1|SCD|SELENOP|TMPRSS2|PDLIM5|UBE2J1	-2.03194	0	18	1	1	-4.83701	7.3194
1	-4.79876	GO:0051668	M1	1	0	GO Biological Processes	19	localization within membrane	19_GO:0051179 localization	-4.79876	3.09867	5.27441	30284	561	331	19	5.74018	1.27853	783|1740|2013|2533|3320|4000|4836|5764|8087|10550|11031|11187|23136|23555|51608|65055|84440|84823|100133941	CACNB2|DLG2|EMP2|FYB1|HSP90AA1|LMNA|NMT1|PTN|FXR1|ARL6IP5|RAB31|PKP3|EPB41L3|TSPAN15|GET4|REEP1|RAB11FIP4|LMNB2|CD24	-2.01217	0	19	1	1	-4.79876	3.69666
1	-3.60908	GO:0072657	M1	1	0	GO Biological Processes	19	protein localization to membrane	19_GO:0051179 localization	-3.60908	2.9076	4.39092	30284	472	331	15	4.53172	1.14327	783|1740|2013|2533|3320|4836|5764|10550|11031|11187|23136|23555|51608|65055|100133941	CACNB2|DLG2|EMP2|FYB1|HSP90AA1|NMT1|PTN|ARL6IP5|RAB31|PKP3|EPB41L3|TSPAN15|GET4|REEP1|CD24	-1.27409	0	19	0	0	-4.79876	3.69666
1	-2.80061	GO:0072659	M1	1	0	GO Biological Processes	19	protein localization to plasma membrane	19_GO:0051179 localization	-2.80061	3.69666	4.00194	30284	198	331	8	2.41692	0.84412	783|2013|2533|10550|11031|11187|23136|23555	CACNB2|EMP2|FYB1|ARL6IP5|RAB31|PKP3|EPB41L3|TSPAN15	-0.768943	0	19	0	0	-4.79876	3.69666
1	-2.32313	GO:1990778	M1	1	0	GO Biological Processes	19	protein localization to cell periphery	19_GO:0051179 localization	-2.32313	3.08835	3.3929	30284	237	331	8	2.41692	0.84412	783|2013|2533|10550|11031|11187|23136|23555	CACNB2|EMP2|FYB1|ARL6IP5|RAB31|PKP3|EPB41L3|TSPAN15	-0.463902	0	19	0	0	-4.79876	3.69666
1	-4.77455	M5892	M1	1	0	Hallmark Gene Sets	23	HALLMARK CHOLESTEROL HOMEOSTASIS		-4.77455	8.65469	6.93045	30284	74	331	7	2.1148	0.790823	1891|2171|2731|5833|6319|6811|27346	ECH1|FABP5|GLDC|PCYT2|SCD|STX5|TMEM97	-1.99692	0	20	1	1	-4.77455	16.635
1	-4.05677	WP357	M1	1	0	WikiPathways	27	Fatty acid biosynthesis		-4.05677	16.635	7.71176	30284	22	331	4	1.20846	0.600568	1891|6319|23305|55268	ECH1|SCD|ACSL6|ECHDC2	-1.58458	0	20	0	0	-4.77455	16.635
1	-4.65192	GO:0006766	M1	1	0	GO Biological Processes	19	vitamin metabolic process	19_GO:0009987 cellular process	-4.65192	6.90509	6.40217	30284	106	331	8	2.41692	0.84412	1583|2348|4036|8566|8884|29968|79001|326625	CYP11A1|FOLR1|LRP2|PDXK|SLC5A6|PSAT1|VKORC1|MMAB	-1.90797	0	21	1	1	-4.65192	8.85411
1	-3.19854	GO:0006767	M1	1	0	GO Biological Processes	19	water-soluble vitamin metabolic process	19_GO:0009987 cellular process	-3.19854	7.26131	5.22967	30284	63	331	5	1.51057	0.670427	2348|8566|8884|29968|326625	FOLR1|PDXK|SLC5A6|PSAT1|MMAB	-0.99316	0	21	0	0	-4.65192	8.85411
1	-2.94349	R-HSA-196854	M1	1	0	Reactome Gene Sets	6	Metabolism of vitamins and cofactors		-2.94349	3.8933	4.18322	30284	188	331	8	2.41692	0.84412	2643|3320|4036|8566|8884|23475|79001|326625	GCH1|HSP90AA1|LRP2|PDXK|SLC5A6|QPRT|VKORC1|MMAB	-0.864826	0	21	0	0	-4.65192	8.85411
1	-2.33381	GO:0072525	M1	1	0	GO Biological Processes	19	pyridine-containing compound biosynthetic process	19_GO:0009987 cellular process	-2.33381	8.85411	4.59925	30284	31	331	3	0.906344	0.520901	8566|23475|29968	PDXK|QPRT|PSAT1	-0.46949	0	21	0	0	-4.65192	8.85411
1	-2.16233	hsa01240	M1	1	0	KEGG Pathway	24	Biosynthesis of cofactors		-2.16233	3.58794	3.37354	30284	153	331	6	1.81269	0.733289	2643|8566|23475|29968|79001|326625	GCH1|PDXK|QPRT|PSAT1|VKORC1|MMAB	-0.378447	0	21	0	0	-4.65192	8.85411
1	-4.60673	GO:1901617	M1	1	0	GO Biological Processes	19	organic hydroxy compound biosynthetic process	19_GO:0009987 cellular process	-4.60673	5.22814	5.89676	30284	175	331	10	3.02115	0.940829	427|1588|2643|2861|3292|6490|8566|8864|29968|114876	ASAH1|CYP19A1|GCH1|GPR37|HSD17B1|PMEL|PDXK|PER2|PSAT1|OSBPL1A	-1.90797	0	22	1	1	-4.60673	8.57742
1	-2.67779	GO:1901615	M1	1	0	GO Biological Processes	19	organic hydroxy compound metabolic process	19_GO:0009987 cellular process	-2.67779	2.54146	3.53283	30284	468	331	13	3.92749	1.06769	427|1583|1588|2643|2861|3292|4036|6490|8566|8864|29968|79153|114876	ASAH1|CYP11A1|CYP19A1|GCH1|GPR37|HSD17B1|LRP2|PMEL|PDXK|PER2|PSAT1|GDPD3|OSBPL1A	-0.69881	0	22	0	0	-4.60673	8.57742
1	-2.29455	GO:0034311	M1	1	0	GO Biological Processes	19	diol metabolic process	19_GO:0009987 cellular process	-2.29455	8.57742	4.5083	30284	32	331	3	0.906344	0.520901	427|2643|4036	ASAH1|GCH1|LRP2	-0.445868	0	22	0	0	-4.60673	8.57742
1	-4.59765	WP4463	M1	1	0	WikiPathways	27	Steroidogenic pathway		-4.59765	45.7462	11.5229	30284	6	331	3	0.906344	0.520901	1583|1588|3292	CYP11A1|CYP19A1|HSD17B1	-1.90797	0	23	1	1	-4.59765	45.7462
1	-3.69886	GO:0006703	M1	1	0	GO Biological Processes	19	estrogen biosynthetic process	19_GO:0065007 biological regulation	-3.69886	24.9525	8.35242	30284	11	331	3	0.906344	0.520901	1588|3292|51144	CYP19A1|HSD17B1|HSD17B12	-1.3483	0	23	0	0	-4.59765	45.7462
1	-3.45682	GO:0120178	M1	1	0	GO Biological Processes	19	steroid hormone biosynthetic process	19_GO:0009987 cellular process	-3.45682	11.8055	6.32752	30284	31	331	4	1.20846	0.600568	1583|1588|3292|51144	CYP11A1|CYP19A1|HSD17B1|HSD17B12	-1.17651	0	23	0	0	-4.59765	45.7462
1	-3.25057	R-HSA-196071	M1	1	0	Reactome Gene Sets	6	Metabolism of steroid hormones		-3.25057	10.4563	5.88426	30284	35	331	4	1.20846	0.600568	1583|1588|3292|51144	CYP11A1|CYP19A1|HSD17B1|HSD17B12	-1.03559	0	23	0	0	-4.59765	45.7462
1	-3.18578	WP4523	M1	1	0	WikiPathways	27	Classical pathway of steroidogenesis with glucocorticoid and mineralocorticoid metabolism		-3.18578	17.1548	6.7946	30284	16	331	3	0.906344	0.520901	1528|1583|1588	CYB5A|CYP11A1|CYP19A1	-0.987462	0	23	0	0	-4.59765	45.7462
1	-3.02334	R-HSA-8957322	M1	1	0	Reactome Gene Sets	6	Metabolism of steroids		-3.02334	4.54218	4.4318	30284	141	331	7	2.1148	0.790823	1583|1588|3292|4036|6319|51144|114876	CYP11A1|CYP19A1|HSD17B1|LRP2|SCD|HSD17B12|OSBPL1A	-0.909814	0	23	0	0	-4.59765	45.7462
1	-2.908	GO:0042446	M1	1	0	GO Biological Processes	19	hormone biosynthetic process	19_GO:0065007 biological regulation	-2.908	8.51093	5.18111	30284	43	331	4	1.20846	0.600568	1583|1588|3292|51144	CYP11A1|CYP19A1|HSD17B1|HSD17B12	-0.845989	0	23	0	0	-4.59765	45.7462
1	-2.83421	GO:0046906	M1	1	0	GO Molecular Functions	21	tetrapyrrole binding		-2.83421	4.21347	4.17518	30284	152	331	7	2.1148	0.790823	1528|1535|1537|1583|1588|50865|326625	CYB5A|CYBA|CYC1|CYP11A1|CYP19A1|HEBP1|MMAB	-0.792888	0	23	0	0	-4.59765	45.7462
1	-2.60023	hsa04913	M1	1	0	KEGG Pathway	24	Ovarian steroidogenesis		-2.60023	7.03788	4.58085	30284	52	331	4	1.20846	0.600568	1583|1588|2778|3292	CYP11A1|CYP19A1|GNAS|HSD17B1	-0.637546	0	23	0	0	-4.59765	45.7462
1	-2.54855	GO:0042180	M1	1	0	GO Biological Processes	19	ketone metabolic process	19_GO:0009987 cellular process	-2.54855	5.19843	4.14617	30284	88	331	5	1.51057	0.670427	1583|1588|3292|4836|79001	CYP11A1|CYP19A1|HSD17B1|NMT1|VKORC1	-0.599232	0	23	0	0	-4.59765	45.7462
1	-2.31718	GO:0020037	M1	1	0	GO Molecular Functions	21	heme binding		-2.31718	3.86588	3.5984	30284	142	331	6	1.81269	0.733289	1528|1535|1537|1583|1588|50865	CYB5A|CYBA|CYC1|CYP11A1|CYP19A1|HEBP1	-0.460006	0	23	0	0	-4.59765	45.7462
1	-2.29842	hsa00140	M1	1	0	KEGG Pathway	24	Steroid hormone biosynthesis		-2.29842	5.80904	4.01669	30284	63	331	4	1.20846	0.600568	1583|1588|3292|51144	CYP11A1|CYP19A1|HSD17B1|HSD17B12	-0.44654	0	23	0	0	-4.59765	45.7462
1	-2.23087	GO:0120254	M1	1	0	GO Biological Processes	19	olefinic compound metabolic process	19_GO:0009987 cellular process	-2.23087	3.70915	3.47308	30284	148	331	6	1.81269	0.733289	1583|1588|2879|3292|3992|11343	CYP11A1|CYP19A1|GPX4|HSD17B1|FADS1|MGLL	-0.409961	0	23	0	0	-4.59765	45.7462
1	-2.0535	GO:0008210	M1	1	0	GO Biological Processes	19	estrogen metabolic process	19_GO:0065007 biological regulation	-2.0535	7.03788	3.96628	30284	39	331	3	0.906344	0.520901	1588|3292|51144	CYP19A1|HSD17B1|HSD17B12	-0.315127	0	23	0	0	-4.59765	45.7462
1	-2.04327	GO:0006694	M1	1	0	GO Biological Processes	19	steroid biosynthetic process	19_GO:0009987 cellular process	-2.04327	3.94364	3.33913	30284	116	331	5	1.51057	0.670427	1583|1588|3292|51144|114876	CYP11A1|CYP19A1|HSD17B1|HSD17B12|OSBPL1A	-0.308633	0	23	0	0	-4.59765	45.7462
1	-4.59765	GO:0098591	M1	1	0	GO Cellular Components	20	external side of apical plasma membrane		-4.59765	45.7462	11.5229	30284	6	331	3	0.906344	0.520901	8140|9429|81539	SLC7A5|ABCG2|SLC38A1	-1.90797	0	24	1	1	-4.59765	45.7462
1	-4.52567	GO:0010958	M1	1	0	GO Biological Processes	19	regulation of amino acid import across plasma membrane	19_GO:0051179 localization	-4.52567	21.5276	8.89963	30284	17	331	4	1.20846	0.600568	8140|8864|10550|81539	SLC7A5|PER2|ARL6IP5|SLC38A1	-1.87738	0	24	0	0	-4.59765	45.7462
1	-4.52567	GO:1903789	M1	1	0	GO Biological Processes	19	regulation of amino acid transmembrane transport	19_GO:0051179 localization	-4.52567	21.5276	8.89963	30284	17	331	4	1.20846	0.600568	8140|8864|10550|81539	SLC7A5|PER2|ARL6IP5|SLC38A1	-1.87738	0	24	0	0	-4.59765	45.7462
1	-3.05974	GO:0034762	M1	1	0	GO Biological Processes	19	regulation of transmembrane transport	19_GO:0051179 localization	-3.05974	2.6797	3.89122	30284	478	331	14	4.22961	1.10625	783|1535|2171|3769|3783|4947|5774|7114|8140|8864|10550|53827|65010|81539	CACNB2|CYBA|FABP5|KCNJ13|KCNN4|OAZ2|PTPN3|TMSB4X|SLC7A5|PER2|ARL6IP5|FXYD5|SLC26A6|SLC38A1	-0.912029	0	24	0	0	-4.59765	45.7462
1	-3.02931	GO:0032328	M1	1	0	GO Biological Processes	19	alanine transport	19_GO:0051179 localization	-3.02931	15.2487	6.35665	30284	18	331	3	0.906344	0.520901	8140|23428|81539	SLC7A5|SLC7A8|SLC38A1	-0.911649	0	24	0	0	-4.59765	45.7462
1	-2.94669	GO:0051955	M1	1	0	GO Biological Processes	19	regulation of amino acid transport	19_GO:0051179 localization	-2.94669	8.71357	5.25857	30284	42	331	4	1.20846	0.600568	8140|8864|10550|81539	SLC7A5|PER2|ARL6IP5|SLC38A1	-0.866249	0	24	0	0	-4.59765	45.7462
1	-2.77868	GO:0032890	M1	1	0	GO Biological Processes	19	regulation of organic acid transport	19_GO:0051179 localization	-2.77868	5.8649	4.52239	30284	78	331	5	1.51057	0.670427	2170|8140|8864|10550|81539	FABP3|SLC7A5|PER2|ARL6IP5|SLC38A1	-0.758004	0	24	0	0	-4.59765	45.7462
1	-2.05482	GO:0034764	M1	1	0	GO Biological Processes	19	positive regulation of transmembrane transport	19_GO:0051179 localization	-2.05482	3.03529	3.1187	30284	211	331	7	2.1148	0.790823	783|3783|7114|8140|53827|65010|81539	CACNB2|KCNN4|TMSB4X|SLC7A5|FXYD5|SLC26A6|SLC38A1	-0.315127	0	24	0	0	-4.59765	45.7462
1	-4.45096	M5922	M1	1	0	Hallmark Gene Sets	23	HALLMARK UNFOLDED PROTEIN RESPONSE		-4.45096	6.47734	6.13208	30284	113	331	8	2.41692	0.84412	1978|2521|8140|8602|9531|10954|29968|55033	EIF4EBP1|FUS|SLC7A5|NOP14|BAG3|PDIA5|PSAT1|FKBP14	-1.81892	0	25	1	1	-4.45096	6.47734
1	-4.42559	GO:0016235	M1	1	0	GO Cellular Components	20	aggresome		-4.42559	13.0703	7.51089	30284	35	331	5	1.51057	0.670427	3303|3304|9531|10013|144195	HSPA1A|HSPA1B|BAG3|HDAC6|SLC2A14	-1.81577	0	26	1	1	-4.42559	19.6055
1	-4.12403	GO:0042176	M1	1	0	GO Biological Processes	19	regulation of protein catabolic process	19_GO:0050789 regulation of biological process	-4.12403	3.41572	4.94828	30284	375	331	14	4.22961	1.10625	725|1601|3303|3304|3320|4036|4947|5774|6811|7314|8313|11200|23555|51343	C4BPB|DAB2|HSPA1A|HSPA1B|HSP90AA1|LRP2|OAZ2|PTPN3|STX5|UBB|AXIN2|CHEK2|TSPAN15|FZR1	-1.62468	0	26	0	0	-4.42559	19.6055
1	-3.87406	GO:0045732	M1	1	0	GO Biological Processes	19	positive regulation of protein catabolic process	19_GO:0048518 positive regulation of biological process	-3.87406	4.27535	5.05465	30284	214	331	10	3.02115	0.940829	725|1601|3303|3304|3320|4036|4947|6811|8313|51343	C4BPB|DAB2|HSPA1A|HSPA1B|HSP90AA1|LRP2|OAZ2|STX5|AXIN2|FZR1	-1.4559	0	26	0	0	-4.42559	19.6055
1	-3.6202	GO:0031400	M1	1	0	GO Biological Processes	19	negative regulation of protein modification process	19_GO:0048519 negative regulation of biological process	-3.6202	3.42028	4.58267	30284	321	331	12	3.62538	1.02741	1028|1622|2192|3303|3304|7026|8864|9770|10013|10464|10625|51547	CDKN1C|DBI|FBLN1|HSPA1A|HSPA1B|NR2F2|PER2|RASSF2|HDAC6|PIBF1|IVNS1ABP|SIRT7	-1.27947	0	26	0	0	-4.42559	19.6055
1	-3.4731	GO:0034605	M1	1	0	GO Biological Processes	19	cellular response to heat	19_GO:0050896 response to stimulus	-3.4731	8.3175	5.70986	30284	55	331	5	1.51057	0.670427	3303|3304|3320|9531|10013	HSPA1A|HSPA1B|HSP90AA1|BAG3|HDAC6	-1.18711	0	26	0	0	-4.42559	19.6055
1	-3.4055	GO:0031396	M1	1	0	GO Biological Processes	19	regulation of protein ubiquitination	19_GO:0050789 regulation of biological process	-3.4055	4.09668	4.63049	30284	201	331	9	2.71903	0.893938	3303|3304|3320|7314|8864|10625|51343|51547|92369	HSPA1A|HSPA1B|HSP90AA1|UBB|PER2|IVNS1ABP|FZR1|SIRT7|SPSB4	-1.14202	0	26	0	0	-4.42559	19.6055
1	-3.36582	R-HSA-3371568	M1	1	0	Reactome Gene Sets	6	Attenuation phase		-3.36582	19.6055	7.3197	30284	14	331	3	0.906344	0.520901	3303|3304|3320	HSPA1A|HSPA1B|HSP90AA1	-1.12253	0	26	0	0	-4.42559	19.6055
1	-3.36523	GO:0051248	M1	1	0	GO Biological Processes	19	negative regulation of protein metabolic process	19_GO:0048519 negative regulation of biological process	-3.36523	2.33996	3.99083	30284	782	331	20	6.0423	1.30964	831|1028|1622|1978|2192|3303|3304|5610|5774|7026|8087|8864|9770|10013|10464|10625|23521|51547|64215|653145	CAST|CDKN1C|DBI|EIF4EBP1|FBLN1|HSPA1A|HSPA1B|EIF2AK2|PTPN3|NR2F2|FXR1|PER2|RASSF2|HDAC6|PIBF1|IVNS1ABP|RPL13A|SIRT7|DNAJC1|ANXA8	-1.12253	0	26	0	0	-4.42559	19.6055
1	-3.35018	GO:0045648	M1	1	0	GO Biological Processes	19	positive regulation of erythrocyte differentiation	19_GO:0042592 homeostatic process	-3.35018	11.09	6.09637	30284	33	331	4	1.20846	0.600568	2624|3303|3304|129138	GATA2|HSPA1A|HSPA1B|ANKRD54	-1.11279	0	26	0	0	-4.42559	19.6055
1	-3.27244	GO:0070424	M1	1	0	GO Biological Processes	19	regulation of nucleotide-binding domain, leucine rich repeat containing receptor signaling pathway	19_GO:0044419 biological process involved in interspecies interaction between organisms	-3.27244	18.2985	7.04447	30284	15	331	3	0.906344	0.520901	3303|3304|6565	HSPA1A|HSPA1B|SLC15A2	-1.05258	0	26	0	0	-4.42559	19.6055
1	-3.05971	hsa04915	M1	1	0	KEGG Pathway	24	Estrogen signaling pathway		-3.05971	4.60753	4.48129	30284	139	331	7	2.1148	0.790823	2778|3303|3304|3320|3725|3880|9568	GNAS|HSPA1A|HSPA1B|HSP90AA1|JUN|KRT19|GABBR2	-0.912029	0	26	0	0	-4.42559	19.6055
1	-3.04105	GO:0006457	M1	1	0	GO Biological Processes	19	protein folding	19_GO:0009987 cellular process	-3.04105	3.6435	4.19322	30284	226	331	9	2.71903	0.893938	3303|3304|3320|6902|9531|10131|10954|64215|81611	HSPA1A|HSPA1B|HSP90AA1|TBCA|BAG3|TRAP1|PDIA5|DNAJC1|ANP32E	-0.911649	0	26	0	0	-4.42559	19.6055
1	-3.0273	GO:0140662	M1	1	0	GO Molecular Functions	21	ATP-dependent protein folding chaperone		-3.0273	9.14924	5.42152	30284	40	331	4	1.20846	0.600568	3303|3304|3320|10131	HSPA1A|HSPA1B|HSP90AA1|TRAP1	-0.911649	0	26	0	0	-4.42559	19.6055
1	-2.88074	GO:0016234	M1	1	0	GO Cellular Components	20	inclusion body		-2.88074	6.18192	4.69164	30284	74	331	5	1.51057	0.670427	3303|3304|9531|10013|144195	HSPA1A|HSPA1B|BAG3|HDAC6|SLC2A14	-0.824534	0	26	0	0	-4.42559	19.6055
1	-2.85463	GO:0044183	M1	1	0	GO Molecular Functions	21	protein folding chaperone		-2.85463	6.0995	4.64818	30284	75	331	5	1.51057	0.670427	3303|3304|3320|10131|81611	HSPA1A|HSPA1B|HSP90AA1|TRAP1|ANP32E	-0.808401	0	26	0	0	-4.42559	19.6055
1	-2.82769	R-HSA-3371571	M1	1	0	Reactome Gene Sets	6	HSF1-dependent transactivation		-2.82769	13.0703	5.81657	30284	21	331	3	0.906344	0.520901	3303|3304|3320	HSPA1A|HSPA1B|HSP90AA1	-0.791221	0	26	0	0	-4.42559	19.6055
1	-2.80999	GO:1903320	M1	1	0	GO Biological Processes	19	regulation of protein modification by small protein conjugation or removal	19_GO:0050789 regulation of biological process	-2.80999	3.37472	3.91517	30284	244	331	9	2.71903	0.893938	3303|3304|3320|7314|8864|10625|51343|51547|92369	HSPA1A|HSPA1B|HSP90AA1|UBB|PER2|IVNS1ABP|FZR1|SIRT7|SPSB4	-0.776724	0	26	0	0	-4.42559	19.6055
1	-2.79782	GO:0045646	M1	1	0	GO Biological Processes	19	regulation of erythrocyte differentiation	19_GO:0042592 homeostatic process	-2.79782	7.95586	4.96303	30284	46	331	4	1.20846	0.600568	2624|3303|3304|129138	GATA2|HSPA1A|HSPA1B|ANKRD54	-0.76774	0	26	0	0	-4.42559	19.6055
1	-2.77868	R-HSA-3371556	M1	1	0	Reactome Gene Sets	6	Cellular response to heat stress		-2.77868	5.8649	4.52239	30284	78	331	5	1.51057	0.670427	3303|3304|3320|9531|10013	HSPA1A|HSPA1B|HSP90AA1|BAG3|HDAC6	-0.758004	0	26	0	0	-4.42559	19.6055
1	-2.75412	GO:0031397	M1	1	0	GO Biological Processes	19	negative regulation of protein ubiquitination	19_GO:0048519 negative regulation of biological process	-2.75412	5.79066	4.48191	30284	79	331	5	1.51057	0.670427	3303|3304|8864|10625|51547	HSPA1A|HSPA1B|PER2|IVNS1ABP|SIRT7	-0.745686	0	26	0	0	-4.42559	19.6055
1	-2.74983	GO:1901873	M1	1	0	GO Biological Processes	19	regulation of post-translational protein modification	19_GO:0050789 regulation of biological process	-2.74983	3.30696	3.84254	30284	249	331	9	2.71903	0.893938	3303|3304|3320|7314|8864|10625|51343|51547|92369	HSPA1A|HSPA1B|HSP90AA1|UBB|PER2|IVNS1ABP|FZR1|SIRT7|SPSB4	-0.742896	0	26	0	0	-4.42559	19.6055
1	-2.71471	GO:0031625	M1	1	0	GO Molecular Functions	21	ubiquitin protein ligase binding		-2.71471	3.02955	3.7262	30284	302	331	10	3.02115	0.940829	2861|3303|3304|3320|3725|7314|8313|10013|11200|51465	GPR37|HSPA1A|HSPA1B|HSP90AA1|JUN|UBB|AXIN2|HDAC6|CHEK2|UBE2J1	-0.715227	0	26	0	0	-4.42559	19.6055
1	-2.70611	GO:0032436	M1	1	0	GO Biological Processes	19	positive regulation of proteasomal ubiquitin-dependent protein catabolic process	19_GO:0048518 positive regulation of biological process	-2.70611	5.64768	4.40298	30284	81	331	5	1.51057	0.670427	1601|3303|3304|8313|51343	DAB2|HSPA1A|HSPA1B|AXIN2|FZR1	-0.713932	0	26	0	0	-4.42559	19.6055
1	-2.65585	GO:1901673	M1	1	0	GO Biological Processes	19	regulation of mitotic spindle assembly	19_GO:0050789 regulation of biological process	-2.65585	11.4366	5.37677	30284	24	331	3	0.906344	0.520901	1104|3303|3304	RCC1|HSPA1A|HSPA1B	-0.682174	0	26	0	0	-4.42559	19.6055
1	-2.60671	GO:1904813	M1	1	0	GO Cellular Components	20	ficolin-1-rich granule lumen		-2.60671	4.42705	4.01985	30284	124	331	6	1.81269	0.733289	427|1512|3303|3304|3320|51411	ASAH1|CTSH|HSPA1A|HSPA1B|HSP90AA1|BIN2	-0.638562	0	26	0	0	-4.42559	19.6055
1	-2.60383	GO:0042026	M1	1	0	GO Biological Processes	19	protein refolding	19_GO:0009987 cellular process	-2.60383	10.9791	5.24719	30284	25	331	3	0.906344	0.520901	3303|3304|3320	HSPA1A|HSPA1B|HSP90AA1	-0.638432	0	26	0	0	-4.42559	19.6055
1	-2.5144	GO:0044389	M1	1	0	GO Molecular Functions	21	ubiquitin-like protein ligase binding		-2.5144	2.84138	3.49204	30284	322	331	10	3.02115	0.940829	2861|3303|3304|3320|3725|7314|8313|10013|11200|51465	GPR37|HSPA1A|HSPA1B|HSP90AA1|JUN|UBB|AXIN2|HDAC6|CHEK2|UBE2J1	-0.572074	0	26	0	0	-4.42559	19.6055
1	-2.46512	GO:1903321	M1	1	0	GO Biological Processes	19	negative regulation of protein modification by small protein conjugation or removal	19_GO:0048519 negative regulation of biological process	-2.46512	4.97242	4.0114	30284	92	331	5	1.51057	0.670427	3303|3304|8864|10625|51547	HSPA1A|HSPA1B|PER2|IVNS1ABP|SIRT7	-0.545554	0	26	0	0	-4.42559	19.6055
1	-2.44495	GO:0009408	M1	1	0	GO Biological Processes	19	response to heat	19_GO:0050896 response to stimulus	-2.44495	4.91895	3.97892	30284	93	331	5	1.51057	0.670427	3303|3304|3320|9531|10013	HSPA1A|HSPA1B|HSP90AA1|BAG3|HDAC6	-0.533423	0	26	0	0	-4.42559	19.6055
1	-2.38598	GO:1901874	M1	1	0	GO Biological Processes	19	negative regulation of post-translational protein modification	19_GO:0048519 negative regulation of biological process	-2.38598	4.76523	3.88422	30284	96	331	5	1.51057	0.670427	3303|3304|8864|10625|51547	HSPA1A|HSPA1B|PER2|IVNS1ABP|SIRT7	-0.497931	0	26	0	0	-4.42559	19.6055
1	-2.37735	GO:1903052	M1	1	0	GO Biological Processes	19	positive regulation of proteolysis involved in protein catabolic process	19_GO:0048518 positive regulation of biological process	-2.37735	3.97793	3.68581	30284	138	331	6	1.81269	0.733289	1601|3303|3304|8313|51343|93974	DAB2|HSPA1A|HSPA1B|AXIN2|FZR1|ATP5IF1	-0.494403	0	26	0	0	-4.42559	19.6055
1	-2.36341	GO:0009896	M1	1	0	GO Biological Processes	19	positive regulation of catabolic process	19_GO:0048518 positive regulation of biological process	-2.36341	2.17494	3.13537	30284	631	331	15	4.53172	1.14327	664|725|1601|3303|3304|3320|4036|4947|6811|8087|8313|9531|10013|51343|93974	BNIP3|C4BPB|DAB2|HSPA1A|HSPA1B|HSP90AA1|LRP2|OAZ2|STX5|FXR1|AXIN2|BAG3|HDAC6|FZR1|ATP5IF1	-0.486648	0	26	0	0	-4.42559	19.6055
1	-2.22001	GO:0090169	M1	1	0	GO Biological Processes	19	regulation of spindle assembly	19_GO:0050789 regulation of biological process	-2.22001	8.07286	4.33776	30284	34	331	3	0.906344	0.520901	1104|3303|3304	RCC1|HSPA1A|HSPA1B	-0.409961	0	26	0	0	-4.42559	19.6055
1	-2.20459	GO:2000060	M1	1	0	GO Biological Processes	19	positive regulation of ubiquitin-dependent protein catabolic process	19_GO:0048518 positive regulation of biological process	-2.20459	4.31568	3.59479	30284	106	331	5	1.51057	0.670427	1601|3303|3304|8313|51343	DAB2|HSPA1A|HSPA1B|AXIN2|FZR1	-0.40146	0	26	0	0	-4.42559	19.6055
1	-2.16715	hsa04144	M1	1	0	KEGG Pathway	24	Endocytosis		-2.16715	2.90452	3.19145	30284	252	331	8	2.41692	0.84412	1601|2264|2348|3303|3304|11031|80223|84440	DAB2|FGFR4|FOLR1|HSPA1A|HSPA1B|RAB31|RAB11FIP1|RAB11FIP4	-0.38146	0	26	0	0	-4.42559	19.6055
1	-2.13495	GO:0051604	M1	1	0	GO Biological Processes	19	protein maturation	19_GO:0009987 cellular process	-2.13495	2.1864	2.93531	30284	544	331	13	3.92749	1.06769	1512|2192|3303|3304|3320|6902|7113|9531|10131|10954|23555|64215|81611	CTSH|FBLN1|HSPA1A|HSPA1B|HSP90AA1|TBCA|TMPRSS2|BAG3|TRAP1|PDIA5|TSPAN15|DNAJC1|ANP32E	-0.361728	0	26	0	0	-4.42559	19.6055
1	-2.11703	R-HSA-450408	M1	1	0	Reactome Gene Sets	6	AUF1 (hnRNP D0) binds and destabilizes mRNA		-2.11703	7.41831	4.10652	30284	37	331	3	0.906344	0.520901	3303|3304|7314	HSPA1A|HSPA1B|UBB	-0.350764	0	26	0	0	-4.42559	19.6055
1	-2.0586	GO:1901800	M1	1	0	GO Biological Processes	19	positive regulation of proteasomal protein catabolic process	19_GO:0048518 positive regulation of biological process	-2.0586	3.97793	3.36339	30284	115	331	5	1.51057	0.670427	1601|3303|3304|8313|51343	DAB2|HSPA1A|HSPA1B|AXIN2|FZR1	-0.315127	0	26	0	0	-4.42559	19.6055
1	-4.42027	WP5061	M1	1	0	WikiPathways	27	Fatty acid transporters		-4.42027	20.3317	8.62424	30284	18	331	4	1.20846	0.600568	1622|2170|2171|23305	DBI|FABP3|FABP5|ACSL6	-1.81577	0	27	1	1	-4.42027	20.3317
1	-3.04666	WP3942	M1	1	0	WikiPathways	27	PPAR signaling		-3.04666	6.72739	4.97034	30284	68	331	5	1.51057	0.670427	1622|2170|2171|6319|23305	DBI|FABP3|FABP5|SCD|ACSL6	-0.911649	0	27	0	0	-4.42027	20.3317
1	-2.82892	hsa03320	M1	1	0	KEGG Pathway	24	PPAR signaling pathway		-2.82892	6.01924	4.6055	30284	76	331	5	1.51057	0.670427	1622|2170|2171|6319|23305	DBI|FABP3|FABP5|SCD|ACSL6	-0.791221	0	27	0	0	-4.42027	20.3317
1	-2.76753	R-HSA-163560	M1	1	0	Reactome Gene Sets	6	Triglyceride catabolism		-2.76753	12.4762	5.66051	30284	22	331	3	0.906344	0.520901	2170|2171|11343	FABP3|FABP5|MGLL	-0.754542	0	27	0	0	-4.42027	20.3317
1	-2.33233	GO:0031406	M1	1	0	GO Molecular Functions	21	carboxylic acid binding		-2.33233	3.42485	3.49653	30284	187	331	7	2.1148	0.790823	2170|2171|2348|2731|6507|7026|9380	FABP3|FABP5|FOLR1|GLDC|SLC1A3|NR2F2|GRHPR	-0.46949	0	27	0	0	-4.42027	20.3317
1	-2.30741	GO:0043177	M1	1	0	GO Molecular Functions	21	organic acid binding		-2.30741	3.38861	3.46276	30284	189	331	7	2.1148	0.790823	2170|2171|2348|2731|6507|7026|9380	FABP3|FABP5|FOLR1|GLDC|SLC1A3|NR2F2|GRHPR	-0.452369	0	27	0	0	-4.42027	20.3317
1	-2.22001	R-HSA-8979227	M1	1	0	Reactome Gene Sets	6	Triglyceride metabolism		-2.22001	8.07286	4.33776	30284	34	331	3	0.906344	0.520901	2170|2171|11343	FABP3|FABP5|MGLL	-0.409961	0	27	0	0	-4.42027	20.3317
1	-2.18458	WP5323	M1	1	0	WikiPathways	27	Fatty acid and lipoprotein transport in hepatocytes		-2.18458	7.84221	4.25763	30284	35	331	3	0.906344	0.520901	1622|2170|23305	DBI|FABP3|ACSL6	-0.392524	0	27	0	0	-4.42027	20.3317
1	-4.42027	GO:0060914	M1	1	0	GO Biological Processes	19	heart formation	19_GO:0032502 developmental process	-4.42027	20.3317	8.62424	30284	18	331	4	1.20846	0.600568	2013|2348|4036|8313	EMP2|FOLR1|LRP2|AXIN2	-1.81577	0	28	1	1	-4.42027	20.3317
1	-4.19228	GO:0048645	M1	1	0	GO Biological Processes	19	animal organ formation	19_GO:0032502 developmental process	-4.19228	11.7298	7.0484	30284	39	331	5	1.51057	0.670427	2013|2348|4036|8313|8626	EMP2|FOLR1|LRP2|AXIN2|TP63	-1.66698	0	28	0	0	-4.42027	20.3317
1	-2.25018	GO:0038024	M1	1	0	GO Molecular Functions	21	cargo receptor activity		-2.25018	5.6303	3.92843	30284	65	331	4	1.20846	0.600568	1238|1601|2348|4036	ACKR2|DAB2|FOLR1|LRP2	-0.420843	0	28	0	0	-4.42027	20.3317
1	-4.3693	GO:0009055	M1	1	0	GO Molecular Functions	21	electron transfer activity		-4.3693	6.30982	6.02323	30284	116	331	8	2.41692	0.84412	1528|1535|1537|1588|2731|10975|26227|374291	CYB5A|CYBA|CYC1|CYP19A1|GLDC|UQCR11|PHGDH|NDUFS7	-1.78796	0	29	1	1	-4.3693	6.30982
1	-4.20396	GO:0016491	M1	1	0	GO Molecular Functions	21	oxidoreductase activity		-4.20396	2.63197	4.69202	30284	730	331	21	6.34441	1.33983	1528|1535|1537|1583|1588|2731|2745|2879|3292|3992|6319|9022|9380|10553|10954|26227|51144|51181|79001|84964|374291	CYB5A|CYBA|CYC1|CYP11A1|CYP19A1|GLDC|GLRX|GPX4|HSD17B1|FADS1|SCD|CLIC3|GRHPR|HTATIP2|PDIA5|PHGDH|HSD17B12|DCXR|VKORC1|ALKBH6|NDUFS7	-1.67062	0	29	0	0	-4.3693	6.30982
1	-2.16233	GO:1990204	M1	1	0	GO Cellular Components	20	oxidoreductase complex		-2.16233	3.58794	3.37354	30284	153	331	6	1.81269	0.733289	1535|1537|2731|10975|83451|374291	CYBA|CYC1|GLDC|UQCR11|ABHD11|NDUFS7	-0.378447	0	29	0	0	-4.3693	6.30982
1	-4.30976	hsa05012	M1	1	0	KEGG Pathway	24	Parkinson disease		-4.30976	4.05133	5.3041	30284	271	331	12	3.62538	1.02741	513|1537|2778|2861|4891|7314|7327|10131|10476|10975|51465|374291	ATP5F1D|CYC1|GNAS|GPR37|SLC11A2|UBB|UBE2G2|TRAP1|ATP5PD|UQCR11|UBE2J1|NDUFS7	-1.75574	0	30	1	1	-4.30976	17.1548
1	-4.08629	GO:0022853	M1	1	0	GO Molecular Functions	21	active monoatomic ion transmembrane transporter activity		-4.08629	3.83884	5.07074	30284	286	331	12	3.62538	1.02741	490|1528|1537|4891|6507|6565|8884|55002|65010|80024|81539|374291	ATP2B1|CYB5A|CYC1|SLC11A2|SLC1A3|SLC15A2|SLC5A6|TMCO3|SLC26A6|SLC8B1|SLC38A1|NDUFS7	-1.60002	0	30	0	0	-4.30976	17.1548
1	-3.8895	GO:0015075	M1	1	0	GO Molecular Functions	21	monoatomic ion transmembrane transporter activity		-3.8895	2.49849	4.42476	30284	769	331	21	6.34441	1.33983	309|490|513|783|1528|1537|3769|3783|4891|6277|6507|6565|8884|9022|9780|10476|55002|65010|80024|81539|374291	ANXA6|ATP2B1|ATP5F1D|CACNB2|CYB5A|CYC1|KCNJ13|KCNN4|SLC11A2|S100A6|SLC1A3|SLC15A2|SLC5A6|CLIC3|PIEZO1|ATP5PD|TMCO3|SLC26A6|SLC8B1|SLC38A1|NDUFS7	-1.46306	0	30	0	0	-4.30976	17.1548
1	-3.77509	GO:0031966	M1	1	0	GO Cellular Components	20	mitochondrial membrane		-3.77509	2.45069	4.32628	30284	784	331	21	6.34441	1.33983	445|513|664|1528|1537|1583|4891|6150|7314|9429|10131|10476|10975|23305|26355|65055|80024|83985|122704|140707|374291	ASS1|ATP5F1D|BNIP3|CYB5A|CYC1|CYP11A1|SLC11A2|MRPL23|UBB|ABCG2|TRAP1|ATP5PD|UQCR11|ACSL6|FAM162A|REEP1|SLC8B1|SPNS1|MRPL52|BRI3BP|NDUFS7	-1.39716	0	30	0	0	-4.30976	17.1548
1	-3.18578	CORUM:563	M1	1	0	CORUM	33	F1F0-ATP synthase, mitochondrial		-3.18578	17.1548	6.7946	30284	16	331	3	0.906344	0.520901	513|10476|93974	ATP5F1D|ATP5PD|ATP5IF1	-0.987462	0	30	0	0	-4.30976	17.1548
1	-3.039	GO:0008324	M1	1	0	GO Molecular Functions	21	monoatomic cation transmembrane transporter activity		-3.039	2.3892	3.76671	30284	651	331	17	5.13595	1.21324	490|513|783|1528|1537|3769|3783|4891|6507|6565|8884|9780|10476|55002|80024|81539|374291	ATP2B1|ATP5F1D|CACNB2|CYB5A|CYC1|KCNJ13|KCNN4|SLC11A2|SLC1A3|SLC15A2|SLC5A6|PIEZO1|ATP5PD|TMCO3|SLC8B1|SLC38A1|NDUFS7	-0.911649	0	30	0	0	-4.30976	17.1548
1	-3.00343	GO:1902600	M1	1	0	GO Biological Processes	19	proton transmembrane transport	19_GO:0051179 localization	-3.00343	3.97793	4.25926	30284	184	331	8	2.41692	0.84412	513|1528|1537|4891|6565|10476|55002|374291	ATP5F1D|CYB5A|CYC1|SLC11A2|SLC15A2|ATP5PD|TMCO3|NDUFS7	-0.895431	0	30	0	0	-4.30976	17.1548
1	-2.98829	GO:0015078	M1	1	0	GO Molecular Functions	21	proton transmembrane transporter activity		-2.98829	3.95643	4.24005	30284	185	331	8	2.41692	0.84412	513|1528|1537|4891|6565|10476|55002|374291	ATP5F1D|CYB5A|CYC1|SLC11A2|SLC15A2|ATP5PD|TMCO3|NDUFS7	-0.889673	0	30	0	0	-4.30976	17.1548
1	-2.92257	hsa04714	M1	1	0	KEGG Pathway	24	Thermogenesis		-2.92257	3.50397	4.0508	30284	235	331	9	2.71903	0.893938	513|1537|2778|8110|10476|10975|11343|23305|374291	ATP5F1D|CYC1|GNAS|DPF3|ATP5PD|UQCR11|MGLL|ACSL6|NDUFS7	-0.849187	0	30	0	0	-4.30976	17.1548
1	-2.86815	GO:0022890	M1	1	0	GO Molecular Functions	21	inorganic cation transmembrane transporter activity		-2.86815	2.37643	3.62821	30284	616	331	16	4.83384	1.17889	490|513|783|1528|1537|3769|3783|4891|6507|6565|8884|10476|55002|80024|81539|374291	ATP2B1|ATP5F1D|CACNB2|CYB5A|CYC1|KCNJ13|KCNN4|SLC11A2|SLC1A3|SLC15A2|SLC5A6|ATP5PD|TMCO3|SLC8B1|SLC38A1|NDUFS7	-0.816102	0	30	0	0	-4.30976	17.1548
1	-2.85257	GO:0015318	M1	1	0	GO Molecular Functions	21	inorganic molecular entity transmembrane transporter activity		-2.85257	2.23152	3.56053	30284	738	331	18	5.43807	1.24643	490|513|783|1528|1537|3769|3783|4891|6507|6565|8884|9022|10476|55002|65010|80024|81539|374291	ATP2B1|ATP5F1D|CACNB2|CYB5A|CYC1|KCNJ13|KCNN4|SLC11A2|SLC1A3|SLC15A2|SLC5A6|CLIC3|ATP5PD|TMCO3|SLC26A6|SLC8B1|SLC38A1|NDUFS7	-0.807987	0	30	0	0	-4.30976	17.1548
1	-2.77316	M5936	M1	1	0	Hallmark Gene Sets	23	HALLMARK OXIDATIVE PHOSPHORYLATION		-2.77316	3.6597	3.9671	30284	200	331	8	2.41692	0.84412	513|1528|1537|1891|2879|10476|10975|374291	ATP5F1D|CYB5A|CYC1|ECH1|GPX4|ATP5PD|UQCR11|NDUFS7	-0.754542	0	30	0	0	-4.30976	17.1548
1	-2.69789	GO:0098655	M1	1	0	GO Biological Processes	19	monoatomic cation transmembrane transport	19_GO:0051179 localization	-2.69789	2.21879	3.4321	30284	701	331	17	5.13595	1.21324	490|513|783|1528|1537|3769|3783|4891|6507|6565|8884|9780|10476|55002|80024|81539|374291	ATP2B1|ATP5F1D|CACNB2|CYB5A|CYC1|KCNJ13|KCNN4|SLC11A2|SLC1A3|SLC15A2|SLC5A6|PIEZO1|ATP5PD|TMCO3|SLC8B1|SLC38A1|NDUFS7	-0.708622	0	30	0	0	-4.30976	17.1548
1	-2.59308	GO:0098660	M1	1	0	GO Biological Processes	19	inorganic ion transmembrane transport	19_GO:0051179 localization	-2.59308	2.11136	3.30565	30284	780	331	18	5.43807	1.24643	490|513|783|1528|1537|3769|3783|4891|6507|6565|8884|9022|10476|55002|65010|80024|81539|374291	ATP2B1|ATP5F1D|CACNB2|CYB5A|CYC1|KCNJ13|KCNN4|SLC11A2|SLC1A3|SLC15A2|SLC5A6|CLIC3|ATP5PD|TMCO3|SLC26A6|SLC8B1|SLC38A1|NDUFS7	-0.632016	0	30	0	0	-4.30976	17.1548
1	-2.43491	hsa05208	M1	1	0	KEGG Pathway	24	Chemical carcinogenesis - reactive oxygen species		-2.43491	3.2244	3.53628	30284	227	331	8	2.41692	0.84412	513|1535|1537|3725|10476|10975|65010|374291	ATP5F1D|CYBA|CYC1|JUN|ATP5PD|UQCR11|SLC26A6|NDUFS7	-0.526991	0	30	0	0	-4.30976	17.1548
1	-2.40691	GO:0098662	M1	1	0	GO Biological Processes	19	inorganic cation transmembrane transport	19_GO:0051179 localization	-2.40691	2.13393	3.158	30284	686	331	16	4.83384	1.17889	490|513|783|1528|1537|3769|3783|4891|6507|6565|8884|10476|55002|80024|81539|374291	ATP2B1|ATP5F1D|CACNB2|CYB5A|CYC1|KCNJ13|KCNN4|SLC11A2|SLC1A3|SLC15A2|SLC5A6|ATP5PD|TMCO3|SLC8B1|SLC38A1|NDUFS7	-0.51427	0	30	0	0	-4.30976	17.1548
1	-2.22176	WP111	M1	1	0	WikiPathways	27	Electron transport chain OXPHOS system in mitochondria		-2.22176	4.35678	3.62209	30284	105	331	5	1.51057	0.670427	513|10476|10975|93974|374291	ATP5F1D|ATP5PD|UQCR11|ATP5IF1|NDUFS7	-0.409961	0	30	0	0	-4.30976	17.1548
1	-2.13531	hsa05022	M1	1	0	KEGG Pathway	24	Pathways of neurodegeneration - multiple diseases		-2.13531	2.2731	2.96494	30284	483	331	12	3.62538	1.02741	513|1537|2521|2861|7314|7327|8313|10131|10476|10975|51465|374291	ATP5F1D|CYC1|FUS|GPR37|UBB|UBE2G2|AXIN2|TRAP1|ATP5PD|UQCR11|UBE2J1|NDUFS7	-0.361728	0	30	0	0	-4.30976	17.1548
1	-2.0741	GO:0098803	M1	1	0	GO Cellular Components	20	respiratory chain complex		-2.0741	4.01283	3.38791	30284	114	331	5	1.51057	0.670427	513|1537|10476|10975|374291	ATP5F1D|CYC1|ATP5PD|UQCR11|NDUFS7	-0.324944	0	30	0	0	-4.30976	17.1548
1	-4.15757	GO:0009448	M1	1	0	GO Biological Processes	19	gamma-aminobutyric acid metabolic process	19_GO:0009987 cellular process	-4.15757	34.3097	9.90511	30284	8	331	3	0.906344	0.520901	6507|26227|81539	SLC1A3|PHGDH|SLC38A1	-1.64398	0	31	1	1	-4.15757	34.3097
1	-3.23059	GO:0170041	M1	1	0	GO Biological Processes	19	non-proteinogenic amino acid metabolic process	19_GO:0009987 cellular process	-3.23059	7.37842	5.28495	30284	62	331	5	1.51057	0.670427	445|4357|6507|26227|81539	ASS1|MPST|SLC1A3|PHGDH|SLC38A1	-1.01803	0	31	0	0	-4.15757	34.3097
1	-2.25913	GO:0015293	M1	1	0	GO Molecular Functions	21	symporter activity		-2.25913	3.75996	3.51411	30284	146	331	6	1.81269	0.733289	4891|6507|6510|6565|8884|81539	SLC11A2|SLC1A3|SLC1A5|SLC15A2|SLC5A6|SLC38A1	-0.4253	0	31	0	0	-4.15757	34.3097
1	-2.18458	GO:0005343	M1	1	0	GO Molecular Functions	21	organic acid:sodium symporter activity		-2.18458	7.84221	4.25763	30284	35	331	3	0.906344	0.520901	6507|8884|81539	SLC1A3|SLC5A6|SLC38A1	-0.392524	0	31	0	0	-4.15757	34.3097
1	-2.04327	GO:0015294	M1	1	0	GO Molecular Functions	21	solute:monoatomic cation symporter activity		-2.04327	3.94364	3.33913	30284	116	331	5	1.51057	0.670427	4891|6507|6565|8884|81539	SLC11A2|SLC1A3|SLC15A2|SLC5A6|SLC38A1	-0.308633	0	31	0	0	-4.15757	34.3097
1	-4.14018	R-HSA-9613829	M1	1	0	Reactome Gene Sets	6	Chaperone Mediated Autophagy		-4.14018	17.4271	7.91605	30284	21	331	4	1.20846	0.600568	3320|6035|7314|10013	HSP90AA1|RNASE1|UBB|HDAC6	-1.63139	0	32	1	1	-4.14018	17.4271
1	-2.50644	GO:0034643	M1	1	0	GO Biological Processes	19	establishment of mitochondrion localization, microtubule-mediated	19_GO:0051179 localization	-2.50644	10.1658	5.0088	30284	27	331	3	0.906344	0.520901	7314|10013|55638	UBB|HDAC6|SYBU	-0.572074	0	32	0	0	-4.14018	17.4271
1	-2.50644	GO:0047497	M1	1	0	GO Biological Processes	19	mitochondrion transport along microtubule	19_GO:0051179 localization	-2.50644	10.1658	5.0088	30284	27	331	3	0.906344	0.520901	7314|10013|55638	UBB|HDAC6|SYBU	-0.572074	0	32	0	0	-4.14018	17.4271
1	-2.37452	R-HSA-9615710	M1	1	0	Reactome Gene Sets	6	Late endosomal microautophagy		-2.37452	9.14924	4.6944	30284	30	331	3	0.906344	0.520901	6035|7314|10013	RNASE1|UBB|HDAC6	-0.494403	0	32	0	0	-4.14018	17.4271
1	-2.22001	GO:0051654	M1	1	0	GO Biological Processes	19	establishment of mitochondrion localization	19_GO:0051179 localization	-2.22001	8.07286	4.33776	30284	34	331	3	0.906344	0.520901	7314|10013|55638	UBB|HDAC6|SYBU	-0.409961	0	32	0	0	-4.14018	17.4271
1	-2.17641	GO:0030705	M1	1	0	GO Biological Processes	19	cytoskeleton-dependent intracellular transport	19_GO:0051179 localization	-2.17641	3.20224	3.28476	30284	200	331	7	2.1148	0.790823	1740|7314|9531|10013|29911|30850|55638	DLG2|UBB|BAG3|HDAC6|HOOK2|CDR2L|SYBU	-0.388919	0	32	0	0	-4.14018	17.4271
1	-2.0535	R-HSA-9646399	M1	1	0	Reactome Gene Sets	6	Aggrephagy		-2.0535	7.03788	3.96628	30284	39	331	3	0.906344	0.520901	3320|7314|10013	HSP90AA1|UBB|HDAC6	-0.315127	0	32	0	0	-4.14018	17.4271
1	-4.11635	M5930	M1	1	0	Hallmark Gene Sets	23	HALLMARK EPITHELIAL MESENCHYMAL TRANSITION		-4.11635	4.57462	5.33176	30284	200	331	10	3.02115	0.940829	800|966|1601|2192|3725|4616|7052|7171|9235|284217	CALD1|CD59|DAB2|FBLN1|JUN|GADD45B|TGM2|TPM4|IL32|LAMA1	-1.62165	0	33	1	1	-4.11635	4.57462
1	-2.13129	GO:0005925	M1	1	0	GO Cellular Components	20	focal adhesion		-2.13129	2.37362	2.99433	30284	424	331	11	3.32326	0.985211	309|966|1601|3303|3304|3936|6136|7052|7171|23521|84964	ANXA6|CD59|DAB2|HSPA1A|HSPA1B|LCP1|RPL12|TGM2|TPM4|RPL13A|ALKBH6	-0.358939	0	33	0	0	-4.11635	4.57462
1	-2.05976	GO:0030055	M1	1	0	GO Cellular Components	20	cell-substrate junction		-2.05976	2.31893	2.9093	30284	434	331	11	3.32326	0.985211	309|966|1601|3303|3304|3936|6136|7052|7171|23521|84964	ANXA6|CD59|DAB2|HSPA1A|HSPA1B|LCP1|RPL12|TGM2|TPM4|RPL13A|ALKBH6	-0.315127	0	33	0	0	-4.11635	4.57462
1	-3.90585	GO:0003779	M1	1	0	GO Molecular Functions	21	actin binding		-3.90585	3.09794	4.67607	30284	443	331	15	4.53172	1.14327	783|800|3936|6624|7114|7171|7273|8727|9168|10013|10611|23136|53827|286262|653145	CACNB2|CALD1|LCP1|FSCN1|TMSB4X|TPM4|TTN|CTNNAL1|TMSB10|HDAC6|PDLIM5|EPB41L3|FXYD5|TPRN|ANXA8	-1.4677	0	34	1	1	-3.90585	8.92609
1	-2.98644	GO:0002102	M1	1	0	GO Cellular Components	20	podosome		-2.98644	8.92609	5.33866	30284	41	331	4	1.20846	0.600568	3936|6624|7171|51411	LCP1|FSCN1|TPM4|BIN2	-0.889673	0	34	0	0	-3.90585	8.92609
1	-2.98109	GO:0007015	M1	1	0	GO Biological Processes	19	actin filament organization	19_GO:0009987 cellular process	-2.98109	3.2911	4.03418	30284	278	331	10	3.02115	0.940829	800|2013|3936|6624|7114|7171|7273|9168|10013|171177	CALD1|EMP2|LCP1|FSCN1|TMSB4X|TPM4|TTN|TMSB10|HDAC6|RHOV	-0.886175	0	34	0	0	-3.90585	8.92609
1	-2.9596	GO:0030036	M1	1	0	GO Biological Processes	19	actin cytoskeleton organization	19_GO:0009987 cellular process	-2.9596	2.51353	3.75167	30284	546	331	15	4.53172	1.14327	800|1365|2013|3880|3936|6624|7114|7171|7273|9168|10013|10611|11187|23136|171177	CALD1|CLDN3|EMP2|KRT19|LCP1|FSCN1|TMSB4X|TPM4|TTN|TMSB10|HDAC6|PDLIM5|PKP3|EPB41L3|RHOV	-0.872257	0	34	0	0	-3.90585	8.92609
1	-2.86815	GO:0030029	M1	1	0	GO Biological Processes	19	actin filament-based process	19_GO:0009987 cellular process	-2.86815	2.37643	3.62821	30284	616	331	16	4.83384	1.17889	783|800|1365|2013|3880|3936|6624|7114|7171|7273|9168|10013|10611|11187|23136|171177	CACNB2|CALD1|CLDN3|EMP2|KRT19|LCP1|FSCN1|TMSB4X|TPM4|TTN|TMSB10|HDAC6|PDLIM5|PKP3|EPB41L3|RHOV	-0.816102	0	34	0	0	-3.90585	8.92609
1	-2.61417	GO:0001725	M1	1	0	GO Cellular Components	20	stress fiber		-2.61417	5.38191	4.25275	30284	85	331	5	1.51057	0.670427	800|3936|6624|7171|10611	CALD1|LCP1|FSCN1|TPM4|PDLIM5	-0.644649	0	34	0	0	-3.90585	8.92609
1	-2.61417	GO:0097517	M1	1	0	GO Cellular Components	20	contractile actin filament bundle		-2.61417	5.38191	4.25275	30284	85	331	5	1.51057	0.670427	800|3936|6624|7171|10611	CALD1|LCP1|FSCN1|TPM4|PDLIM5	-0.644649	0	34	0	0	-3.90585	8.92609
1	-2.48556	GO:0042641	M1	1	0	GO Cellular Components	20	actomyosin		-2.48556	5.02706	4.04435	30284	91	331	5	1.51057	0.670427	800|3936|6624|7171|10611	CALD1|LCP1|FSCN1|TPM4|PDLIM5	-0.556809	0	34	0	0	-3.90585	8.92609
1	-2.40538	GO:0032432	M1	1	0	GO Cellular Components	20	actin filament bundle		-2.40538	4.81539	3.91534	30284	95	331	5	1.51057	0.670427	800|3936|6624|7171|10611	CALD1|LCP1|FSCN1|TPM4|PDLIM5	-0.513894	0	34	0	0	-3.90585	8.92609
1	-2.22555	GO:0015629	M1	1	0	GO Cellular Components	20	actin cytoskeleton		-2.22555	2.24415	3.03762	30284	530	331	13	3.92749	1.06769	800|1238|2533|3880|3936|6624|7171|7273|9780|10611|29126|51411|83992	CALD1|ACKR2|FYB1|KRT19|LCP1|FSCN1|TPM4|TTN|PIEZO1|PDLIM5|CD274|BIN2|CTTNBP2	-0.409961	0	34	0	0	-3.90585	8.92609
1	-2.15426	GO:0030863	M1	1	0	GO Cellular Components	20	cortical cytoskeleton		-2.15426	4.1969	3.51489	30284	109	331	5	1.51057	0.670427	800|3880|4354|7171|9780	CALD1|KRT19|MPP1|TPM4|PIEZO1	-0.373063	0	34	0	0	-3.90585	8.92609
1	-2.12418	GO:0097435	M1	1	0	GO Biological Processes	19	supramolecular fiber organization	19_GO:0009987 cellular process	-2.12418	2.10673	2.89791	30284	608	331	14	4.22961	1.10625	800|2013|2521|3880|3936|6624|7114|7171|7273|9118|9168|10013|29911|171177	CALD1|EMP2|FUS|KRT19|LCP1|FSCN1|TMSB4X|TPM4|TTN|INA|TMSB10|HDAC6|HOOK2|RHOV	-0.352703	0	34	0	0	-3.90585	8.92609
1	-2.07627	GO:0051015	M1	1	0	GO Molecular Functions	21	actin filament binding		-2.07627	3.06434	3.14807	30284	209	331	7	2.1148	0.790823	783|3936|6624|7171|7273|8727|653145	CACNB2|LCP1|FSCN1|TPM4|TTN|CTNNAL1|ANXA8	-0.325281	0	34	0	0	-3.90585	8.92609
1	-2.00292	GO:0005938	M1	1	0	GO Cellular Components	20	cell cortex		-2.00292	2.53364	2.92209	30284	325	331	9	2.71903	0.893938	800|3880|4354|6624|7171|9780|51411|83541|83992	CALD1|KRT19|MPP1|FSCN1|TPM4|PIEZO1|BIN2|FAM110A|CTTNBP2	-0.277812	0	34	0	0	-3.90585	8.92609
1	-3.90211	GO:0051560	M1	1	0	GO Biological Processes	19	mitochondrial calcium ion homeostasis	19_GO:0042592 homeostatic process	-3.90211	15.2487	7.34076	30284	24	331	4	1.20846	0.600568	309|664|7052|80024	ANXA6|BNIP3|TGM2|SLC8B1	-1.4677	0	35	1	1	-3.90211	15.2487
1	-2.70219	GO:0050801	M1	1	0	GO Biological Processes	19	monoatomic ion homeostasis	19_GO:0042592 homeostatic process	-2.70219	2.45382	3.52215	30284	522	331	14	4.22961	1.10625	309|490|664|771|783|887|4891|5538|6507|7052|55647|65010|80024|83985	ANXA6|ATP2B1|BNIP3|CA12|CACNB2|CCKBR|SLC11A2|PPT1|SLC1A3|TGM2|RAB20|SLC26A6|SLC8B1|SPNS1	-0.71148	0	35	0	0	-3.90211	15.2487
1	-2.50433	GO:0030003	M1	1	0	GO Biological Processes	19	intracellular monoatomic cation homeostasis	19_GO:0042592 homeostatic process	-2.50433	2.53559	3.38324	30284	433	331	12	3.62538	1.02741	309|490|664|783|4891|5538|6507|7052|55647|65010|80024|83985	ANXA6|ATP2B1|BNIP3|CACNB2|SLC11A2|PPT1|SLC1A3|TGM2|RAB20|SLC26A6|SLC8B1|SPNS1	-0.572074	0	35	0	0	-3.90211	15.2487
1	-2.43315	GO:0006873	M1	1	0	GO Biological Processes	19	intracellular monoatomic ion homeostasis	19_GO:0042592 homeostatic process	-2.43315	2.48396	3.30379	30284	442	331	12	3.62538	1.02741	309|490|664|783|4891|5538|6507|7052|55647|65010|80024|83985	ANXA6|ATP2B1|BNIP3|CACNB2|SLC11A2|PPT1|SLC1A3|TGM2|RAB20|SLC26A6|SLC8B1|SPNS1	-0.526421	0	35	0	0	-3.90211	15.2487
1	-2.3479	GO:0055080	M1	1	0	GO Biological Processes	19	monoatomic cation homeostasis	19_GO:0042592 homeostatic process	-2.3479	2.32305	3.17395	30284	512	331	13	3.92749	1.06769	309|490|664|783|887|4891|5538|6507|7052|55647|65010|80024|83985	ANXA6|ATP2B1|BNIP3|CACNB2|CCKBR|SLC11A2|PPT1|SLC1A3|TGM2|RAB20|SLC26A6|SLC8B1|SPNS1	-0.475562	0	35	0	0	-3.90211	15.2487
1	-3.89136	WP2359	M1	1	0	WikiPathways	27	Parkin ubiquitin proteasomal system pathway		-3.89136	7.73176	5.96972	30284	71	331	6	1.81269	0.733289	2861|3303|3304|5711|7327|51465	GPR37|HSPA1A|HSPA1B|PSMD5|UBE2G2|UBE2J1	-1.46306	0	36	1	1	-3.89136	9.63078
1	-3.1126	WP2371	M1	1	0	WikiPathways	27	Parkinson 39 s disease pathway		-3.1126	9.63078	5.5963	30284	38	331	4	1.20846	0.600568	2861|7314|7327|51465	GPR37|UBB|UBE2G2|UBE2J1	-0.941285	0	36	0	0	-3.89136	9.63078
1	-2.41679	R-HSA-8866652	M1	1	0	Reactome Gene Sets	6	Synthesis of active ubiquitin: roles of E1 and E2 enzymes		-2.41679	9.46474	4.7941	30284	29	331	3	0.906344	0.520901	7314|7327|7328	UBB|UBE2G2|UBE2H	-0.521828	0	36	0	0	-3.89136	9.63078
1	-2.18458	GO:0061631	M1	1	0	GO Molecular Functions	21	ubiquitin conjugating enzyme activity		-2.18458	7.84221	4.25763	30284	35	331	3	0.906344	0.520901	7327|7328|51465	UBE2G2|UBE2H|UBE2J1	-0.392524	0	36	0	0	-3.89136	9.63078
1	-3.87065	GO:0030308	M1	1	0	GO Biological Processes	19	negative regulation of cell growth	19_GO:0040007 growth	-3.87065	4.73237	5.19035	30284	174	331	9	2.71903	0.893938	1601|3303|3304|3621|5538|8751|10013|11007|55840	DAB2|HSPA1A|HSPA1B|ING1|PPT1|ADAM15|HDAC6|CCDC85B|EAF2	-1.4559	0	37	1	1	-3.87065	4.73237
1	-3.57578	GO:0045926	M1	1	0	GO Biological Processes	19	negative regulation of growth	19_GO:0040007 growth	-3.57578	3.92671	4.71435	30284	233	331	10	3.02115	0.940829	1601|2778|3303|3304|3621|5538|8751|10013|11007|55840	DAB2|GNAS|HSPA1A|HSPA1B|ING1|PPT1|ADAM15|HDAC6|CCDC85B|EAF2	-1.25408	0	37	0	0	-3.87065	4.73237
1	-2.23596	GO:0001558	M1	1	0	GO Biological Processes	19	regulation of cell growth	19_GO:0040007 growth	-2.23596	2.45468	3.11749	30284	410	331	11	3.32326	0.985211	1601|3303|3304|3621|5538|8751|10013|10235|11007|27346|55840	DAB2|HSPA1A|HSPA1B|ING1|PPT1|ADAM15|HDAC6|RASGRP2|CCDC85B|TMEM97|EAF2	-0.409961	0	37	0	0	-3.87065	4.73237
1	-2.07724	GO:0040008	M1	1	0	GO Biological Processes	19	regulation of growth	19_GO:0040007 growth	-2.07724	2.07937	2.84519	30284	616	331	14	4.22961	1.10625	1601|2778|3303|3304|3621|5538|6414|7086|8751|10013|10235|11007|27346|55840	DAB2|GNAS|HSPA1A|HSPA1B|ING1|PPT1|SELENOP|TKT|ADAM15|HDAC6|RASGRP2|CCDC85B|TMEM97|EAF2	-0.325281	0	37	0	0	-3.87065	4.73237
1	-3.84659	GO:0072521	M1	1	0	GO Biological Processes	19	purine-containing compound metabolic process	19_GO:0009987 cellular process	-3.84659	2.92776	4.56919	30284	500	331	16	4.83384	1.17889	353|513|1740|3094|3303|3304|4354|5538|7086|9429|10476|23305|23475|51144|51181|374291	APRT|ATP5F1D|DLG2|HINT1|HSPA1A|HSPA1B|MPP1|PPT1|TKT|ABCG2|ATP5PD|ACSL6|QPRT|HSD17B12|DCXR|NDUFS7	-1.43945	0	38	1	1	-3.84659	10.1658
1	-3.3919	GO:0055086	M1	1	0	GO Biological Processes	19	nucleobase-containing small molecule metabolic process	19_GO:0009987 cellular process	-3.3919	2.57086	4.10284	30284	605	331	17	5.13595	1.21324	353|513|1740|2745|3094|3303|3304|4354|5538|6996|7086|10476|23305|23475|51144|51181|374291	APRT|ATP5F1D|DLG2|GLRX|HINT1|HSPA1A|HSPA1B|MPP1|PPT1|TDG|TKT|ATP5PD|ACSL6|QPRT|HSD17B12|DCXR|NDUFS7	-1.13625	0	38	0	0	-3.84659	10.1658
1	-3.15553	GO:0006753	M1	1	0	GO Biological Processes	19	nucleoside phosphate metabolic process	19_GO:0009987 cellular process	-3.15553	2.53266	3.91095	30284	578	331	16	4.83384	1.17889	353|513|1740|3094|3303|3304|4354|5538|6996|7086|10476|23305|23475|51144|51181|374291	APRT|ATP5F1D|DLG2|HINT1|HSPA1A|HSPA1B|MPP1|PPT1|TDG|TKT|ATP5PD|ACSL6|QPRT|HSD17B12|DCXR|NDUFS7	-0.96873	0	38	0	0	-3.84659	10.1658
1	-3.06261	GO:0006163	M1	1	0	GO Biological Processes	19	purine nucleotide metabolic process	19_GO:0009987 cellular process	-3.06261	2.95932	3.99169	30284	371	331	12	3.62538	1.02741	353|513|1740|3094|3303|3304|4354|7086|10476|23475|51181|374291	APRT|ATP5F1D|DLG2|HINT1|HSPA1A|HSPA1B|MPP1|TKT|ATP5PD|QPRT|DCXR|NDUFS7	-0.912029	0	38	0	0	-3.84659	10.1658
1	-2.9942	GO:0009117	M1	1	0	GO Biological Processes	19	nucleotide metabolic process	19_GO:0009987 cellular process	-2.9942	2.75963	3.86776	30284	431	331	13	3.92749	1.06769	353|513|1740|3094|3303|3304|4354|6996|7086|10476|23475|51181|374291	APRT|ATP5F1D|DLG2|HINT1|HSPA1A|HSPA1B|MPP1|TDG|TKT|ATP5PD|QPRT|DCXR|NDUFS7	-0.889673	0	38	0	0	-3.84659	10.1658
1	-2.50644	GO:0046037	M1	1	0	GO Biological Processes	19	GMP metabolic process	19_GO:0009987 cellular process	-2.50644	10.1658	5.0088	30284	27	331	3	0.906344	0.520901	353|1740|4354	APRT|DLG2|MPP1	-0.572074	0	38	0	0	-3.84659	10.1658
1	-2.3687	GO:0090407	M1	1	0	GO Biological Processes	19	organophosphate biosynthetic process	19_GO:0009987 cellular process	-2.3687	2.25113	3.16712	30284	569	331	14	4.22961	1.10625	353|513|2171|3992|5538|5833|7086|8566|10476|23305|23475|51144|51181|374291	APRT|ATP5F1D|FABP5|FADS1|PPT1|PCYT2|TKT|PDXK|ATP5PD|ACSL6|QPRT|HSD17B12|DCXR|NDUFS7	-0.490818	0	38	0	0	-3.84659	10.1658
1	-2.34118	GO:0009150	M1	1	0	GO Biological Processes	19	purine ribonucleotide metabolic process	19_GO:0009987 cellular process	-2.34118	2.8691	3.34448	30284	287	331	9	2.71903	0.893938	353|513|1740|3094|3303|3304|4354|10476|374291	APRT|ATP5F1D|DLG2|HINT1|HSPA1A|HSPA1B|MPP1|ATP5PD|NDUFS7	-0.471042	0	38	0	0	-3.84659	10.1658
1	-2.33402	GO:0072522	M1	1	0	GO Biological Processes	19	purine-containing compound biosynthetic process	19_GO:0009987 cellular process	-2.33402	3.10144	3.40689	30284	236	331	8	2.41692	0.84412	353|513|5538|10476|23305|23475|51144|374291	APRT|ATP5F1D|PPT1|ATP5PD|ACSL6|QPRT|HSD17B12|NDUFS7	-0.46949	0	38	0	0	-3.84659	10.1658
1	-2.14671	GO:0009259	M1	1	0	GO Biological Processes	19	ribonucleotide metabolic process	19_GO:0009987 cellular process	-2.14671	2.67348	3.10315	30284	308	331	9	2.71903	0.893938	353|513|1740|3094|3303|3304|4354|10476|374291	APRT|ATP5F1D|DLG2|HINT1|HSPA1A|HSPA1B|MPP1|ATP5PD|NDUFS7	-0.369072	0	38	0	0	-3.84659	10.1658
1	-2.07762	GO:0019693	M1	1	0	GO Biological Processes	19	ribose phosphate metabolic process	19_GO:0009987 cellular process	-2.07762	2.6058	3.01647	30284	316	331	9	2.71903	0.893938	353|513|1740|3094|3303|3304|4354|10476|374291	APRT|ATP5F1D|DLG2|HINT1|HSPA1A|HSPA1B|MPP1|ATP5PD|NDUFS7	-0.325281	0	38	0	0	-3.84659	10.1658
1	-2.02312	GO:0009167	M1	1	0	GO Biological Processes	19	purine ribonucleoside monophosphate metabolic process	19_GO:0009987 cellular process	-2.02312	6.86193	3.89982	30284	40	331	3	0.906344	0.520901	353|1740|4354	APRT|DLG2|MPP1	-0.29565	0	38	0	0	-3.84659	10.1658
1	-3.83364	GO:0071314	M1	1	0	GO Biological Processes	19	cellular response to cocaine	19_GO:0050896 response to stimulus	-3.83364	27.4477	8.7932	30284	10	331	3	0.906344	0.520901	6507|7052|10919	SLC1A3|TGM2|EHMT2	-1.4351	0	39	1	1	-3.83364	27.4477
1	-2.45465	GO:0042220	M1	1	0	GO Biological Processes	19	response to cocaine	19_GO:0050896 response to stimulus	-2.45465	6.42052	4.306	30284	57	331	4	1.20846	0.600568	3320|6507|7052|10919	HSP90AA1|SLC1A3|TGM2|EHMT2	-0.541917	0	39	0	0	-3.83364	27.4477
1	-2.21121	GO:0071407	M1	1	0	GO Biological Processes	19	cellular response to organic cyclic compound	19_GO:0050896 response to stimulus	-2.21121	2.32608	3.05238	30284	472	331	12	3.62538	1.02741	445|2348|2778|3303|3304|6507|7052|8313|10550|10919|11200|65010	ASS1|FOLR1|GNAS|HSPA1A|HSPA1B|SLC1A3|TGM2|AXIN2|ARL6IP5|EHMT2|CHEK2|SLC26A6	-0.405193	0	39	0	0	-3.83364	27.4477
1	-2.08479	GO:0046677	M1	1	0	GO Biological Processes	19	response to antibiotic	19_GO:0050896 response to stimulus	-2.08479	7.22309	4.03513	30284	38	331	3	0.906344	0.520901	3320|6507|10919	HSP90AA1|SLC1A3|EHMT2	-0.328765	0	39	0	0	-3.83364	27.4477
1	-2.0535	GO:0071312	M1	1	0	GO Biological Processes	19	cellular response to alkaloid	19_GO:0050896 response to stimulus	-2.0535	7.03788	3.96628	30284	39	331	3	0.906344	0.520901	6507|7052|10919	SLC1A3|TGM2|EHMT2	-0.315127	0	39	0	0	-3.83364	27.4477
1	-3.83364	GO:0070841	M1	1	0	GO Biological Processes	19	inclusion body assembly	19_GO:0009987 cellular process	-3.83364	27.4477	8.7932	30284	10	331	3	0.906344	0.520901	3320|9531|10013	HSP90AA1|BAG3|HDAC6	-1.4351	0	40	1	1	-3.83364	27.4477
1	-3.46703	GO:0010658	M1	1	0	GO Biological Processes	19	striated muscle cell apoptotic process	19_GO:0009987 cellular process	-3.46703	21.1136	7.62504	30284	13	331	3	0.906344	0.520901	664|3320|9531	BNIP3|HSP90AA1|BAG3	-1.1839	0	40	0	0	-3.83364	27.4477
1	-3.36505	GO:0010656	M1	1	0	GO Biological Processes	19	negative regulation of muscle cell apoptotic process	19_GO:0048519 negative regulation of biological process	-3.36505	7.88728	5.51905	30284	58	331	5	1.51057	0.670427	2643|5514|8140|9531|27076	GCH1|PPP1R10|SLC7A5|BAG3|LYPD3	-1.12253	0	40	0	0	-3.83364	27.4477
1	-3.17923	GO:0010660	M1	1	0	GO Biological Processes	19	regulation of muscle cell apoptotic process	19_GO:0050789 regulation of biological process	-3.17923	5.71828	4.86738	30284	96	331	6	1.81269	0.733289	664|2643|5514|8140|9531|27076	BNIP3|GCH1|PPP1R10|SLC7A5|BAG3|LYPD3	-0.983239	0	40	0	0	-3.83364	27.4477
1	-3.10498	GO:0010657	M1	1	0	GO Biological Processes	19	muscle cell apoptotic process	19_GO:0009987 cellular process	-3.10498	16.1457	6.56634	30284	17	331	3	0.906344	0.520901	664|3320|9531	BNIP3|HSP90AA1|BAG3	-0.938176	0	40	0	0	-3.83364	27.4477
1	-2.56985	GO:2000573	M1	1	0	GO Biological Processes	19	positive regulation of DNA biosynthetic process	19_GO:0048518 positive regulation of biological process	-2.56985	6.90509	4.52305	30284	53	331	4	1.20846	0.600568	2264|2643|3320|5570	FGFR4|GCH1|HSP90AA1|PKIB	-0.613903	0	40	0	0	-3.83364	27.4477
1	-2.55409	GO:0032212	M1	1	0	GO Biological Processes	19	positive regulation of telomere maintenance via telomerase	19_GO:0048518 positive regulation of biological process	-2.55409	10.5568	5.12476	30284	26	331	3	0.906344	0.520901	2643|3320|5570	GCH1|HSP90AA1|PKIB	-0.603456	0	40	0	0	-3.83364	27.4477
1	-2.42732	GO:0010662	M1	1	0	GO Biological Processes	19	regulation of striated muscle cell apoptotic process	19_GO:0050789 regulation of biological process	-2.42732	6.30982	4.25498	30284	58	331	4	1.20846	0.600568	664|2643|5514|9531	BNIP3|GCH1|PPP1R10|BAG3	-0.525334	0	40	0	0	-3.83364	27.4477
1	-2.41679	GO:1904358	M1	1	0	GO Biological Processes	19	positive regulation of telomere maintenance via telomere lengthening	19_GO:0048518 positive regulation of biological process	-2.41679	9.46474	4.7941	30284	29	331	3	0.906344	0.520901	2643|3320|5570	GCH1|HSP90AA1|PKIB	-0.521828	0	40	0	0	-3.83364	27.4477
1	-2.22795	GO:0033044	M1	1	0	GO Biological Processes	19	regulation of chromosome organization	19_GO:0050789 regulation of biological process	-2.22795	2.97536	3.27019	30284	246	331	8	2.41692	0.84412	2643|3320|4000|5514|5570|8110|8313|8899	GCH1|HSP90AA1|LMNA|PPP1R10|PKIB|DPF3|AXIN2|PRP4K	-0.409961	0	40	0	0	-3.83364	27.4477
1	-2.10562	GO:0032204	M1	1	0	GO Biological Processes	19	regulation of telomere maintenance	19_GO:0050789 regulation of biological process	-2.10562	4.08448	3.43782	30284	112	331	5	1.51057	0.670427	2643|3320|4000|5514|5570	GCH1|HSP90AA1|LMNA|PPP1R10|PKIB	-0.341945	0	40	0	0	-3.83364	27.4477
1	-2.08479	GO:0010664	M1	1	0	GO Biological Processes	19	negative regulation of striated muscle cell apoptotic process	19_GO:0048519 negative regulation of biological process	-2.08479	7.22309	4.03513	30284	38	331	3	0.906344	0.520901	2643|5514|9531	GCH1|PPP1R10|BAG3	-0.328765	0	40	0	0	-3.83364	27.4477
1	-2.03285	GO:0032206	M1	1	0	GO Biological Processes	19	positive regulation of telomere maintenance	19_GO:0048518 positive regulation of biological process	-2.03285	4.8796	3.53625	30284	75	331	4	1.20846	0.600568	2643|3320|5514|5570	GCH1|HSP90AA1|PPP1R10|PKIB	-0.300622	0	40	0	0	-3.83364	27.4477
1	-3.72175	GO:0034341	M1	1	0	GO Biological Processes	19	response to type II interferon	19_GO:0044419 biological process involved in interspecies interaction between organisms	-3.72175	5.93007	5.39544	30284	108	331	7	2.1148	0.790823	445|961|2643|10410|23521|55647|65010	ASS1|CD47|GCH1|IFITM3|RPL13A|RAB20|SLC26A6	-1.36113	0	41	1	1	-3.72175	5.93007
1	-2.63666	GO:0071346	M1	1	0	GO Biological Processes	19	cellular response to type II interferon	19_GO:0044419 biological process involved in interspecies interaction between organisms	-2.63666	5.44598	4.2894	30284	84	331	5	1.51057	0.670427	445|961|23521|55647|65010	ASS1|CD47|RPL13A|RAB20|SLC26A6	-0.664376	0	41	0	0	-3.72175	5.93007
1	-2.25018	GO:0045428	M1	1	0	GO Biological Processes	19	regulation of nitric oxide biosynthetic process	19_GO:0050789 regulation of biological process	-2.25018	5.6303	3.92843	30284	65	331	4	1.20846	0.600568	445|961|2717|3320	ASS1|CD47|GLA|HSP90AA1	-0.420843	0	41	0	0	-3.72175	5.93007
1	-2.20367	GO:0080164	M1	1	0	GO Biological Processes	19	regulation of nitric oxide metabolic process	19_GO:0050789 regulation of biological process	-2.20367	5.46224	3.84377	30284	67	331	4	1.20846	0.600568	445|961|2717|3320	ASS1|CD47|GLA|HSP90AA1	-0.40146	0	41	0	0	-3.72175	5.93007
1	-2.1975	GO:0071345	M1	1	0	GO Biological Processes	19	cellular response to cytokine stimulus	19_GO:0050896 response to stimulus	-2.1975	1.97633	2.91735	30284	787	331	17	5.13595	1.21324	427|445|961|1238|2264|2731|7114|7327|8986|9118|10344|10410|23521|27242|55647|64388|65010	ASAH1|ASS1|CD47|ACKR2|FGFR4|GLDC|TMSB4X|UBE2G2|RPS6KA4|INA|CCL26|IFITM3|RPL13A|TNFRSF21|RAB20|GREM2|SLC26A6	-0.397128	0	41	0	0	-3.72175	5.93007
1	-3.70781	WP2882	M1	1	0	WikiPathways	27	Nuclear receptors meta pathway		-3.70781	3.49653	4.67467	30284	314	331	12	3.62538	1.02741	1028|1622|3303|3320|3725|4616|6319|8140|8884|23657|29988|144195	CDKN1C|DBI|HSPA1A|HSP90AA1|JUN|GADD45B|SCD|SLC7A5|SLC5A6|SLC7A11|SLC2A8|SLC2A14	-1.35057	0	42	1	1	-3.70781	3.8933
1	-2.33202	WP2884	M1	1	0	WikiPathways	27	NRF2 pathway		-2.33202	3.8933	3.61995	30284	141	331	6	1.81269	0.733289	3303|3320|8884|23657|29988|144195	HSPA1A|HSP90AA1|SLC5A6|SLC7A11|SLC2A8|SLC2A14	-0.46949	0	42	0	0	-3.70781	3.8933
1	-3.60185	GO:0007596	M1	1	0	GO Biological Processes	19	blood coagulation	19_GO:0032501 multicellular organismal process	-3.60185	4.35678	4.86632	30284	189	331	9	2.71903	0.893938	462|725|966|2192|2717|2778|23657|79001|653145	SERPINC1|C4BPB|CD59|FBLN1|GLA|GNAS|SLC7A11|VKORC1|ANXA8	-1.2739	0	43	1	1	-3.60185	4.35678
1	-3.56804	GO:0050817	M1	1	0	GO Biological Processes	19	coagulation	19_GO:0032501 multicellular organismal process	-3.56804	4.31116	4.82567	30284	191	331	9	2.71903	0.893938	462|725|966|2192|2717|2778|23657|79001|653145	SERPINC1|C4BPB|CD59|FBLN1|GLA|GNAS|SLC7A11|VKORC1|ANXA8	-1.24943	0	43	0	0	-3.60185	4.35678
1	-3.50175	GO:0007599	M1	1	0	GO Biological Processes	19	hemostasis	19_GO:0065007 biological regulation	-3.50175	4.22273	4.74603	30284	195	331	9	2.71903	0.893938	462|725|966|2192|2717|2778|23657|79001|653145	SERPINC1|C4BPB|CD59|FBLN1|GLA|GNAS|SLC7A11|VKORC1|ANXA8	-1.2129	0	43	0	0	-3.60185	4.35678
1	-3.33315	GO:0009611	M1	1	0	GO Biological Processes	19	response to wounding	19_GO:0050896 response to stimulus	-3.33315	2.85914	4.16748	30284	448	331	14	4.22961	1.10625	462|664|725|966|2192|2348|2624|2717|2778|6507|23657|54959|79001|653145	SERPINC1|BNIP3|C4BPB|CD59|FBLN1|FOLR1|GATA2|GLA|GNAS|SLC1A3|SLC7A11|ODAM|VKORC1|ANXA8	-1.09832	0	43	0	0	-3.60185	4.35678
1	-3.07272	GO:0050878	M1	1	0	GO Biological Processes	19	regulation of body fluid levels	19_GO:0065007 biological regulation	-3.07272	2.96732	4.00251	30284	370	331	12	3.62538	1.02741	462|725|966|1535|2013|2192|2717|2778|3783|23657|79001|653145	SERPINC1|C4BPB|CD59|CYBA|EMP2|FBLN1|GLA|GNAS|KCNN4|SLC7A11|VKORC1|ANXA8	-0.916641	0	43	0	0	-3.60185	4.35678
1	-2.9041	GO:0042060	M1	1	0	GO Biological Processes	19	wound healing	19_GO:0050896 response to stimulus	-2.9041	3.00423	3.87768	30284	335	331	11	3.32326	0.985211	462|725|966|2192|2624|2717|2778|23657|54959|79001|653145	SERPINC1|C4BPB|CD59|FBLN1|GATA2|GLA|GNAS|SLC7A11|ODAM|VKORC1|ANXA8	-0.844506	0	43	0	0	-3.60185	4.35678
1	-2.17641	M5921	M1	1	0	Hallmark Gene Sets	23	HALLMARK COMPLEMENT		-2.17641	3.20224	3.28476	30284	200	331	7	2.1148	0.790823	462|725|966|1512|3303|6284|23348	SERPINC1|C4BPB|CD59|CTSH|HSPA1A|S100A13|DOCK9	-0.388919	0	43	0	0	-3.60185	4.35678
1	-3.55001	GO:0043068	M1	1	0	GO Biological Processes	19	positive regulation of programmed cell death	19_GO:0048518 positive regulation of biological process	-3.55001	2.65422	4.2508	30284	586	331	17	5.13595	1.21324	664|1512|2643|3725|4616|5883|7052|7164|7314|8626|9770|10550|10553|10912|11200|26355|29126	BNIP3|CTSH|GCH1|JUN|GADD45B|RAD9A|TGM2|TPD52L1|UBB|TP63|RASSF2|ARL6IP5|HTATIP2|GADD45G|CHEK2|FAM162A|CD274	-1.24294	0	44	1	1	-3.55001	4.13525
1	-3.42128	M5939	M1	1	0	Hallmark Gene Sets	23	HALLMARK P53 PATHWAY		-3.42128	4.11716	4.64943	30284	200	331	9	2.71903	0.893938	3094|3725|5883|6206|7164|8626|23657|26355|51181	HINT1|JUN|RAD9A|RPS12|TPD52L1|TP63|SLC7A11|FAM162A|DCXR	-1.14935	0	44	0	0	-3.55001	4.13525
1	-3.22793	GO:0043065	M1	1	0	GO Biological Processes	19	positive regulation of apoptotic process	19_GO:0048518 positive regulation of biological process	-3.22793	2.57272	3.9812	30284	569	331	16	4.83384	1.17889	664|1512|2643|3725|4616|5883|7052|7164|7314|8626|9770|10550|10912|11200|26355|29126	BNIP3|CTSH|GCH1|JUN|GADD45B|RAD9A|TGM2|TPD52L1|UBB|TP63|RASSF2|ARL6IP5|GADD45G|CHEK2|FAM162A|CD274	-1.01777	0	44	0	0	-3.55001	4.13525
1	-3.11245	GO:0097193	M1	1	0	GO Biological Processes	19	intrinsic apoptotic signaling pathway	19_GO:0050896 response to stimulus	-3.11245	4.13525	4.39763	30284	177	331	8	2.41692	0.84412	664|3094|5883|8626|10550|10625|11200|100133941	BNIP3|HINT1|RAD9A|TP63|ARL6IP5|IVNS1ABP|CHEK2|CD24	-0.941285	0	44	0	0	-3.55001	4.13525
1	-2.93527	GO:0097190	M1	1	0	GO Biological Processes	19	apoptotic signaling pathway	19_GO:0050896 response to stimulus	-2.93527	3.03138	3.91237	30284	332	331	11	3.32326	0.985211	309|664|3094|5883|8626|9531|10550|10625|11200|79017|100133941	ANXA6|BNIP3|HINT1|RAD9A|TP63|BAG3|ARL6IP5|IVNS1ABP|CHEK2|GGCT|CD24	-0.85838	0	44	0	0	-3.55001	4.13525
1	-3.54895	M151	M1	1	0	Canonical Pathways	11	PID AR TF PATHWAY		-3.54895	8.63136	5.8453	30284	53	331	5	1.51057	0.670427	2624|3320|3725|7113|10919	GATA2|HSP90AA1|JUN|TMPRSS2|EHMT2	-1.24294	0	45	1	1	-3.54895	8.63136
1	-2.22001	M30	M1	1	0	Canonical Pathways	11	PID HDAC CLASSII PATHWAY		-2.22001	8.07286	4.33776	30284	34	331	3	0.906344	0.520901	2624|3320|10013	GATA2|HSP90AA1|HDAC6	-0.409961	0	45	0	0	-3.54895	8.63136
1	-2.10562	WP5426	M1	1	0	WikiPathways	27	HDAC6 interactions in the central nervous system		-2.10562	4.08448	3.43782	30284	112	331	5	1.51057	0.670427	1740|1820|2521|3320|10013	DLG2|ARID3A|FUS|HSP90AA1|HDAC6	-0.341945	0	45	0	0	-3.54895	8.63136
1	-3.5079	GO:0010821	M1	1	0	GO Biological Processes	19	regulation of mitochondrion organization	19_GO:0050789 regulation of biological process	-3.5079	5.47391	5.09691	30284	117	331	7	2.1148	0.790823	664|3303|4000|10013|26355|51547|93974	BNIP3|HSPA1A|LMNA|HDAC6|FAM162A|SIRT7|ATP5IF1	-1.21326	0	46	1	1	-3.5079	9.80276
1	-2.46072	GO:1903599	M1	1	0	GO Biological Processes	19	positive regulation of autophagy of mitochondrion	19_GO:0048518 positive regulation of biological process	-2.46072	9.80276	4.89875	30284	28	331	3	0.906344	0.520901	664|10013|93974	BNIP3|HDAC6|ATP5IF1	-0.545554	0	46	0	0	-3.5079	9.80276
1	-2.03285	GO:0051881	M1	1	0	GO Biological Processes	19	regulation of mitochondrial membrane potential	19_GO:0065007 biological regulation	-2.03285	4.8796	3.53625	30284	75	331	4	1.20846	0.600568	664|7314|10550|93974	BNIP3|UBB|ARL6IP5|ATP5IF1	-0.300622	0	46	0	0	-3.5079	9.80276
1	-2.03285	GO:0090559	M1	1	0	GO Biological Processes	19	regulation of membrane permeability	19_GO:0065007 biological regulation	-2.03285	4.8796	3.53625	30284	75	331	4	1.20846	0.600568	664|1365|3303|93974	BNIP3|CLDN3|HSPA1A|ATP5IF1	-0.300622	0	46	0	0	-3.5079	9.80276
1	-3.42128	M5934	M1	1	0	Hallmark Gene Sets	23	HALLMARK XENOBIOTIC METABOLISM		-3.42128	4.11716	4.64943	30284	200	331	9	2.71903	0.893938	1528|1891|2192|2643|4836|6510|10611|27346|51181	CYB5A|ECH1|FBLN1|GCH1|NMT1|SLC1A5|PDLIM5|TMEM97|DCXR	-1.14935	0	47	1	1	-3.42128	4.11716
1	-3.40034	hsa01212	M1	1	0	KEGG Pathway	24	Fatty acid metabolism		-3.40034	8.02565	5.5811	30284	57	331	5	1.51057	0.670427	3992|5538|6319|23305|51144	FADS1|PPT1|SCD|ACSL6|HSD17B12	-1.14202	0	48	1	1	-3.40034	10.1658
1	-3.20315	R-HSA-75105	M1	1	0	Reactome Gene Sets	6	Fatty acyl-CoA biosynthesis		-3.20315	10.1658	5.78453	30284	36	331	4	1.20846	0.600568	5538|6319|23305|51144	PPT1|SCD|ACSL6|HSD17B12	-0.995387	0	48	0	0	-3.40034	10.1658
1	-2.75867	GO:0043603	M1	1	0	GO Biological Processes	19	amide metabolic process	19_GO:0009987 cellular process	-2.75867	2.72434	3.66329	30284	403	331	12	3.62538	1.02741	427|445|1512|2348|2717|5538|8884|10550|23305|23657|51144|79603	ASAH1|ASS1|CTSH|FOLR1|GLA|PPT1|SLC5A6|ARL6IP5|ACSL6|SLC7A11|HSD17B12|CERS4	-0.748725	0	48	0	0	-3.40034	10.1658
1	-2.67668	R-HSA-8978868	M1	1	0	Reactome Gene Sets	6	Fatty acid metabolism		-2.67668	3.95338	3.96212	30284	162	331	7	2.1148	0.790823	1622|3992|5538|6319|10455|23305|51144	DBI|FADS1|PPT1|SCD|ECI2|ACSL6|HSD17B12	-0.69881	0	48	0	0	-3.40034	10.1658
1	-2.50644	hsa01040	M1	1	0	KEGG Pathway	24	Biosynthesis of unsaturated fatty acids		-2.50644	10.1658	5.0088	30284	27	331	3	0.906344	0.520901	3992|6319|51144	FADS1|SCD|HSD17B12	-0.572074	0	48	0	0	-3.40034	10.1658
1	-2.46072	GO:0046949	M1	1	0	GO Biological Processes	19	fatty-acyl-CoA biosynthetic process	19_GO:0009987 cellular process	-2.46072	9.80276	4.89875	30284	28	331	3	0.906344	0.520901	5538|23305|51144	PPT1|ACSL6|HSD17B12	-0.545554	0	48	0	0	-3.40034	10.1658
1	-2.13572	GO:0043604	M1	1	0	GO Biological Processes	19	amide biosynthetic process	19_GO:0009987 cellular process	-2.13572	3.54164	3.33489	30284	155	331	6	1.81269	0.733289	427|445|5538|23305|51144|79603	ASAH1|ASS1|PPT1|ACSL6|HSD17B12|CERS4	-0.361728	0	48	0	0	-3.40034	10.1658
1	-3.2757	GO:0008285	M1	1	0	GO Biological Processes	19	negative regulation of cell population proliferation	19_GO:0048519 negative regulation of biological process	-3.2757	2.3017	3.90982	30284	795	331	20	6.0423	1.30964	1028|1365|1601|2170|2192|2624|3303|3304|3621|4000|5364|5610|5764|7026|8313|8864|27242|29126|55840|93974	CDKN1C|CLDN3|DAB2|FABP3|FBLN1|GATA2|HSPA1A|HSPA1B|ING1|LMNA|PLXNB1|EIF2AK2|PTN|NR2F2|AXIN2|PER2|TNFRSF21|CD274|EAF2|ATP5IF1	-1.05258	0	49	1	1	-3.2757	2.46068
1	-2.24365	GO:0050678	M1	1	0	GO Biological Processes	19	regulation of epithelial cell proliferation	19_GO:0050789 regulation of biological process	-2.24365	2.46068	3.12648	30284	409	331	11	3.32326	0.985211	1028|1601|2624|5764|7026|8626|10013|10344|54959|55840|93974	CDKN1C|DAB2|GATA2|PTN|NR2F2|TP63|HDAC6|CCL26|ODAM|EAF2|ATP5IF1	-0.415305	0	49	0	0	-3.2757	2.46068
1	-3.27244	GO:0033689	M1	1	0	GO Biological Processes	19	negative regulation of osteoblast proliferation	19_GO:0048519 negative regulation of biological process	-3.27244	18.2985	7.04447	30284	15	331	3	0.906344	0.520901	5364|5610|8313	PLXNB1|EIF2AK2|AXIN2	-1.05258	0	50	1	1	-3.27244	18.2985
1	-2.33381	GO:0033688	M1	1	0	GO Biological Processes	19	regulation of osteoblast proliferation	19_GO:0050789 regulation of biological process	-2.33381	8.85411	4.59925	30284	31	331	3	0.906344	0.520901	5364|5610|8313	PLXNB1|EIF2AK2|AXIN2	-0.46949	0	50	0	0	-3.27244	18.2985
1	-3.27244	GO:0044849	M1	1	0	GO Biological Processes	19	estrous cycle	19_GO:0048511 rhythmic process	-3.27244	18.2985	7.04447	30284	15	331	3	0.906344	0.520901	771|5764|65010	CA12|PTN|SLC26A6	-1.05258	0	51	1	1	-3.27244	18.2985
1	-3.27244	GO:1901533	M1	1	0	GO Biological Processes	19	negative regulation of hematopoietic progenitor cell differentiation	19_GO:0032502 developmental process	-3.27244	18.2985	7.04447	30284	15	331	3	0.906344	0.520901	2624|7114|10443	GATA2|TMSB4X|N4BP2L2	-1.05258	0	52	1	1	-3.27244	18.2985
1	-3.02931	GO:1902036	M1	1	0	GO Biological Processes	19	regulation of hematopoietic stem cell differentiation	19_GO:0032502 developmental process	-3.02931	15.2487	6.35665	30284	18	331	3	0.906344	0.520901	5610|7114|10443	EIF2AK2|TMSB4X|N4BP2L2	-0.911649	0	52	0	0	-3.27244	18.2985
1	-2.94669	GO:1901532	M1	1	0	GO Biological Processes	19	regulation of hematopoietic progenitor cell differentiation	19_GO:0032502 developmental process	-2.94669	8.71357	5.25857	30284	42	331	4	1.20846	0.600568	2624|5610|7114|10443	GATA2|EIF2AK2|TMSB4X|N4BP2L2	-0.866249	0	52	0	0	-3.27244	18.2985
1	-3.17284	hsa04142	M1	1	0	KEGG Pathway	24	Lysosome		-3.17284	4.81539	4.63562	30284	133	331	7	2.1148	0.790823	427|1512|2717|4126|4891|5538|10053	ASAH1|CTSH|GLA|MANBA|SLC11A2|PPT1|AP1M2	-0.979167	0	53	1	1	-3.17284	4.81539
1	-2.3479	GO:0043202	M1	1	0	GO Cellular Components	20	lysosomal lumen		-2.3479	4.66798	3.82323	30284	98	331	5	1.51057	0.670427	427|2717|3320|4126|5538	ASAH1|GLA|HSP90AA1|MANBA|PPT1	-0.475562	0	53	0	0	-3.17284	4.81539
1	-2.26692	GO:0000323	M1	1	0	GO Cellular Components	20	lytic vacuole		-2.26692	2.00952	2.99086	30284	774	331	17	5.13595	1.21324	309|427|1512|1601|2171|2717|3320|4036|4126|4891|5538|8140|10053|10410|27346|29988|83985	ANXA6|ASAH1|CTSH|DAB2|FABP5|GLA|HSP90AA1|LRP2|MANBA|SLC11A2|PPT1|SLC7A5|AP1M2|IFITM3|TMEM97|SLC2A8|SPNS1	-0.425431	0	53	0	0	-3.17284	4.81539
1	-2.26692	GO:0005764	M1	1	0	GO Cellular Components	20	lysosome		-2.26692	2.00952	2.99086	30284	774	331	17	5.13595	1.21324	309|427|1512|1601|2171|2717|3320|4036|4126|4891|5538|8140|10053|10410|27346|29988|83985	ANXA6|ASAH1|CTSH|DAB2|FABP5|GLA|HSP90AA1|LRP2|MANBA|SLC11A2|PPT1|SLC7A5|AP1M2|IFITM3|TMEM97|SLC2A8|SPNS1	-0.425431	0	53	0	0	-3.17284	4.81539
1	-3.15718	GO:0099522	M1	1	0	GO Cellular Components	20	cytosolic region		-3.15718	9.89108	5.68862	30284	37	331	4	1.20846	0.600568	2171|2521|5538|10550	FABP5|FUS|PPT1|ARL6IP5	-0.96873	0	54	1	1	-3.15718	10.9791
1	-2.60383	GO:0099523	M1	1	0	GO Cellular Components	20	presynaptic cytosol		-2.60383	10.9791	5.24719	30284	25	331	3	0.906344	0.520901	2521|5538|10550	FUS|PPT1|ARL6IP5	-0.638432	0	54	0	0	-3.15718	10.9791
1	-3.11976	GO:0019904	M1	1	0	GO Molecular Functions	21	protein domain specific binding		-3.11976	2.43027	3.84443	30284	640	331	17	5.13595	1.21324	1535|2624|2861|3303|3304|3320|4036|5883|5981|6996|7150|8626|8751|10919|65010|83992|130026	CYBA|GATA2|GPR37|HSPA1A|HSPA1B|HSP90AA1|LRP2|RAD9A|RFC1|TDG|TOP1|TP63|ADAM15|EHMT2|SLC26A6|CTTNBP2|ICA1L	-0.941285	0	55	1	1	-3.11976	3.97793
1	-2.0586	GO:0017124	M1	1	0	GO Molecular Functions	21	SH3 domain binding		-2.0586	3.97793	3.36339	30284	115	331	5	1.51057	0.670427	1535|4036|5883|8751|83992	CYBA|LRP2|RAD9A|ADAM15|CTTNBP2	-0.315127	0	55	0	0	-3.11976	3.97793
1	-3.1126	M229	M1	1	0	Canonical Pathways	11	PID P38 ALPHA BETA DOWNSTREAM PATHWAY		-3.1126	9.63078	5.5963	30284	38	331	4	1.20846	0.600568	1978|3725|3880|8986	EIF4EBP1|JUN|KRT19|RPS6KA4	-0.941285	0	56	1	1	-3.1126	9.63078
1	-3.1126	R-HSA-445355	M1	1	0	Reactome Gene Sets	6	Smooth Muscle Contraction		-3.1126	9.63078	5.5963	30284	38	331	4	1.20846	0.600568	309|800|7171|8291	ANXA6|CALD1|TPM4|DYSF	-0.941285	0	57	1	1	-3.1126	9.63078
1	-2.97519	hsa05414	M1	1	0	KEGG Pathway	24	Dilated cardiomyopathy		-2.97519	5.22814	4.56231	30284	105	331	6	1.81269	0.733289	783|2778|4000|7171|7273|284217	CACNB2|GNAS|LMNA|TPM4|TTN|LAMA1	-0.882105	0	57	0	0	-3.1126	9.63078
1	-2.40925	R-HSA-397014	M1	1	0	Reactome Gene Sets	6	Muscle contraction		-2.40925	3.53838	3.60068	30284	181	331	7	2.1148	0.790823	309|490|783|800|7171|7273|8291	ANXA6|ATP2B1|CACNB2|CALD1|TPM4|TTN|DYSF	-0.515453	0	57	0	0	-3.1126	9.63078
1	-2.32921	hsa05410	M1	1	0	KEGG Pathway	24	Hypertrophic cardiomyopathy		-2.32921	4.62083	3.79336	30284	99	331	5	1.51057	0.670427	783|4000|7171|7273|284217	CACNB2|LMNA|TPM4|TTN|LAMA1	-0.468834	0	57	0	0	-3.1126	9.63078
1	-3.09674	WP5461	M1	1	0	WikiPathways	27	Primary ovarian insufficiency		-3.09674	4.6748	4.53174	30284	137	331	7	2.1148	0.790823	1588|2778|3292|4000|8626|55213|171568	CYP19A1|GNAS|HSD17B1|LMNA|TP63|RCBTB1|POLR3H	-0.932106	0	58	1	1	-3.09674	4.6748
1	-2.50335	WP5316	M1	1	0	WikiPathways	27	Primary ovarian insufficiency		-2.50335	3.68073	3.72791	30284	174	331	7	2.1148	0.790823	1588|2778|4000|8626|23305|55213|171568	CYP19A1|GNAS|LMNA|TP63|ACSL6|RCBTB1|POLR3H	-0.572074	0	58	0	0	-3.09674	4.6748
1	-3.08834	GO:0005509	M1	1	0	GO Molecular Functions	21	calcium ion binding		-3.08834	2.34262	3.78633	30284	703	331	18	5.43807	1.24643	309|2192|2643|3936|4036|6277|6284|6453|7052|7086|7171|7273|8291|10235|55033|84440|90411|653145	ANXA6|FBLN1|GCH1|LCP1|LRP2|S100A6|S100A13|ITSN1|TGM2|TKT|TPM4|TTN|DYSF|RASGRP2|FKBP14|RAB11FIP4|MCFD2|ANXA8	-0.925857	0	59	1	1	-3.08834	2.34262
1	-3.07598	GO:0016811	M1	1	0	GO Molecular Functions	21	hydrolase activity, acting on carbon-nitrogen (but not peptide) bonds, in linear amides		-3.07598	6.82779	5.02006	30284	67	331	5	1.51057	0.670427	427|3094|7052|10013|51547	ASAH1|HINT1|TGM2|HDAC6|SIRT7	-0.917778	0	60	1	1	-3.07598	12.4762
1	-2.76753	GO:0035601	M1	1	0	GO Biological Processes	19	protein deacylation	19_GO:0009987 cellular process	-2.76753	12.4762	5.66051	30284	22	331	3	0.906344	0.520901	5538|10013|51547	PPT1|HDAC6|SIRT7	-0.754542	0	60	0	0	-3.07598	12.4762
1	-2.50462	GO:0016810	M1	1	0	GO Molecular Functions	21	hydrolase activity, acting on carbon-nitrogen (but not peptide) bonds		-2.50462	4.22273	3.87094	30284	130	331	6	1.81269	0.733289	427|2643|3094|7052|10013|51547	ASAH1|GCH1|HINT1|TGM2|HDAC6|SIRT7	-0.572074	0	60	0	0	-3.07598	12.4762
1	-2.37452	GO:0098732	M1	1	0	GO Biological Processes	19	macromolecule deacylation	19_GO:0009987 cellular process	-2.37452	9.14924	4.6944	30284	30	331	3	0.906344	0.520901	5538|10013|51547	PPT1|HDAC6|SIRT7	-0.494403	0	60	0	0	-3.07598	12.4762
1	-3.06406	GO:0005770	M1	1	0	GO Cellular Components	20	late endosome		-3.06406	3.14505	4.05514	30284	320	331	11	3.32326	0.985211	309|1512|4891|6490|8291|10013|10410|11031|23555|114876|653145	ANXA6|CTSH|SLC11A2|PMEL|DYSF|HDAC6|IFITM3|RAB31|TSPAN15|OSBPL1A|ANXA8	-0.912029	0	61	1	1	-3.06406	3.14505
1	-3.04752	GO:0080135	M1	1	0	GO Biological Processes	19	regulation of cellular response to stress	19_GO:0050896 response to stimulus	-3.04752	2.56521	3.83978	30284	535	331	15	4.53172	1.14327	2521|2643|3303|5514|5610|5764|5883|8110|8313|10013|10550|11200|23657|51547|54929	FUS|GCH1|HSPA1A|PPP1R10|EIF2AK2|PTN|RAD9A|DPF3|AXIN2|HDAC6|ARL6IP5|CHEK2|SLC7A11|SIRT7|TMEM161A	-0.911649	0	62	1	1	-3.04752	3.62745
1	-3.02758	GO:0034599	M1	1	0	GO Biological Processes	19	cellular response to oxidative stress	19_GO:0050896 response to stimulus	-3.02758	3.62745	4.17704	30284	227	331	9	2.71903	0.893938	664|2861|3303|3304|4891|10013|10550|23657|54929	BNIP3|GPR37|HSPA1A|HSPA1B|SLC11A2|HDAC6|ARL6IP5|SLC7A11|TMEM161A	-0.911649	0	62	0	0	-3.04752	3.62745
1	-2.52323	GO:0006979	M1	1	0	GO Biological Processes	19	response to oxidative stress	19_GO:0050896 response to stimulus	-2.52323	2.68378	3.449	30284	375	331	11	3.32326	0.985211	664|2861|2879|3303|3304|4891|6414|10013|10550|23657|54929	BNIP3|GPR37|GPX4|HSPA1A|HSPA1B|SLC11A2|SELENOP|HDAC6|ARL6IP5|SLC7A11|TMEM161A	-0.576538	0	62	0	0	-3.04752	3.62745
1	-2.34118	GO:0062197	M1	1	0	GO Biological Processes	19	cellular response to chemical stress	19_GO:0050896 response to stimulus	-2.34118	2.8691	3.34448	30284	287	331	9	2.71903	0.893938	664|2861|3303|3304|4891|10013|10550|23657|54929	BNIP3|GPR37|HSPA1A|HSPA1B|SLC11A2|HDAC6|ARL6IP5|SLC7A11|TMEM161A	-0.471042	0	62	0	0	-3.04752	3.62745
1	-3.04079	GO:0050764	M1	1	0	GO Biological Processes	19	regulation of phagocytosis	19_GO:0051179 localization	-3.04079	5.38191	4.65997	30284	102	331	6	1.81269	0.733289	961|1535|2624|7052|8291|11031	CD47|CYBA|GATA2|TGM2|DYSF|RAB31	-0.911649	0	63	1	1	-3.04079	5.57881
1	-2.68262	GO:0030670	M1	1	0	GO Cellular Components	20	phagocytic vesicle membrane		-2.68262	5.57881	4.3645	30284	82	331	5	1.51057	0.670427	1535|6565|11031|55647|80223	CYBA|SLC15A2|RAB31|RAB20|RAB11FIP1	-0.699092	0	63	0	0	-3.04079	5.57881
1	-2.67986	GO:0030666	M1	1	0	GO Cellular Components	20	endocytic vesicle membrane		-2.67986	3.53594	3.84858	30284	207	331	8	2.41692	0.84412	1535|4036|6565|7314|11031|29988|55647|80223	CYBA|LRP2|SLC15A2|UBB|RAB31|SLC2A8|RAB20|RAB11FIP1	-0.69881	0	63	0	0	-3.04079	5.57881
1	-2.67757	GO:0030139	M1	1	0	GO Cellular Components	20	endocytic vesicle		-2.67757	2.81122	3.62395	30284	358	331	11	3.32326	0.985211	1535|3320|4036|6565|7314|8291|11031|29988|55647|80223|84440	CYBA|HSP90AA1|LRP2|SLC15A2|UBB|DYSF|RAB31|SLC2A8|RAB20|RAB11FIP1|RAB11FIP4	-0.69881	0	63	0	0	-3.04079	5.57881
1	-2.08383	GO:0045807	M1	1	0	GO Biological Processes	19	positive regulation of endocytosis	19_GO:0051179 localization	-2.08383	3.45255	3.25946	30284	159	331	6	1.81269	0.733289	961|1535|1601|2624|5538|11031	CD47|CYBA|DAB2|GATA2|PPT1|RAB31	-0.328655	0	63	0	0	-3.04079	5.57881
1	-2.07344	GO:0050766	M1	1	0	GO Biological Processes	19	positive regulation of phagocytosis	19_GO:0051179 localization	-2.07344	5.01328	3.60888	30284	73	331	4	1.20846	0.600568	961|1535|2624|11031	CD47|CYBA|GATA2|RAB31	-0.324944	0	63	0	0	-3.04079	5.57881
1	-3.02931	GO:0005666	M1	1	0	GO Cellular Components	20	RNA polymerase III complex		-3.02931	15.2487	6.35665	30284	18	331	3	0.906344	0.520901	51082|55703|171568	POLR1D|POLR3B|POLR3H	-0.911649	0	64	1	1	-3.02931	15.2487
1	-3.02931	R-HSA-73780	M1	1	0	Reactome Gene Sets	6	RNA Polymerase III Chain Elongation		-3.02931	15.2487	6.35665	30284	18	331	3	0.906344	0.520901	51082|55703|171568	POLR1D|POLR3B|POLR3H	-0.911649	0	64	0	0	-3.02931	15.2487
1	-2.908	GO:0006383	M1	1	0	GO Biological Processes	19	transcription by RNA polymerase III	19_GO:0009987 cellular process	-2.908	8.51093	5.18111	30284	43	331	4	1.20846	0.600568	10625|51082|55703|171568	IVNS1ABP|POLR1D|POLR3B|POLR3H	-0.845989	0	64	0	0	-3.02931	15.2487
1	-2.76753	R-HSA-73980	M1	1	0	Reactome Gene Sets	6	RNA Polymerase III Transcription Termination		-2.76753	12.4762	5.66051	30284	22	331	3	0.906344	0.520901	51082|55703|171568	POLR1D|POLR3B|POLR3H	-0.754542	0	64	0	0	-3.02931	15.2487
1	-2.55409	R-HSA-76071	M1	1	0	Reactome Gene Sets	6	RNA Polymerase III Transcription Initiation From Type 3 Promoter		-2.55409	10.5568	5.12476	30284	26	331	3	0.906344	0.520901	51082|55703|171568	POLR1D|POLR3B|POLR3H	-0.603456	0	64	0	0	-3.02931	15.2487
1	-2.50644	R-HSA-76066	M1	1	0	Reactome Gene Sets	6	RNA Polymerase III Transcription Initiation From Type 2 Promoter		-2.50644	10.1658	5.0088	30284	27	331	3	0.906344	0.520901	51082|55703|171568	POLR1D|POLR3B|POLR3H	-0.572074	0	64	0	0	-3.02931	15.2487
1	-2.46072	R-HSA-76061	M1	1	0	Reactome Gene Sets	6	RNA Polymerase III Transcription Initiation From Type 1 Promoter		-2.46072	9.80276	4.89875	30284	28	331	3	0.906344	0.520901	51082|55703|171568	POLR1D|POLR3B|POLR3H	-0.545554	0	64	0	0	-3.02931	15.2487
1	-2.42732	R-HSA-1834949	M1	1	0	Reactome Gene Sets	6	Cytosolic sensors of pathogen-associated DNA		-2.42732	6.30982	4.25498	30284	58	331	4	1.20846	0.600568	7314|51082|55703|171568	UBB|POLR1D|POLR3B|POLR3H	-0.525334	0	64	0	0	-3.02931	15.2487
1	-2.37452	GO:0003899	M1	1	0	GO Molecular Functions	21	DNA-directed 5'-3' RNA polymerase activity		-2.37452	9.14924	4.6944	30284	30	331	3	0.906344	0.520901	51082|55703|171568	POLR1D|POLR3B|POLR3H	-0.494403	0	64	0	0	-3.02931	15.2487
1	-2.29455	GO:0034062	M1	1	0	GO Molecular Functions	21	5'-3' RNA polymerase activity		-2.29455	8.57742	4.5083	30284	32	331	3	0.906344	0.520901	51082|55703|171568	POLR1D|POLR3B|POLR3H	-0.445868	0	64	0	0	-3.02931	15.2487
1	-2.29455	GO:0097747	M1	1	0	GO Molecular Functions	21	RNA polymerase activity		-2.29455	8.57742	4.5083	30284	32	331	3	0.906344	0.520901	51082|55703|171568	POLR1D|POLR3B|POLR3H	-0.445868	0	64	0	0	-3.02931	15.2487
1	-2.22001	R-HSA-76046	M1	1	0	Reactome Gene Sets	6	RNA Polymerase III Transcription Initiation		-2.22001	8.07286	4.33776	30284	34	331	3	0.906344	0.520901	51082|55703|171568	POLR1D|POLR3B|POLR3H	-0.409961	0	64	0	0	-3.02931	15.2487
1	-2.22001	hsa03020	M1	1	0	KEGG Pathway	24	RNA polymerase		-2.22001	8.07286	4.33776	30284	34	331	3	0.906344	0.520901	51082|55703|171568	POLR1D|POLR3B|POLR3H	-0.409961	0	64	0	0	-3.02931	15.2487
1	-2.08479	R-HSA-74158	M1	1	0	Reactome Gene Sets	6	RNA Polymerase III Transcription		-2.08479	7.22309	4.03513	30284	38	331	3	0.906344	0.520901	51082|55703|171568	POLR1D|POLR3B|POLR3H	-0.328765	0	64	0	0	-3.02931	15.2487
1	-2.08479	R-HSA-749476	M1	1	0	Reactome Gene Sets	6	RNA Polymerase III Abortive And Retractive Initiation		-2.08479	7.22309	4.03513	30284	38	331	3	0.906344	0.520901	51082|55703|171568	POLR1D|POLR3B|POLR3H	-0.328765	0	64	0	0	-3.02931	15.2487
1	-3.02162	GO:0048732	M1	1	0	GO Biological Processes	19	gland development	19_GO:0032502 developmental process	-3.02162	2.77898	3.89645	30284	428	331	13	3.92749	1.06769	445|887|1028|1588|2624|4357|5774|7052|8140|8626|26019|55840|284217	ASS1|CCKBR|CDKN1C|CYP19A1|GATA2|MPST|PTPN3|TGM2|SLC7A5|TP63|UPF2|EAF2|LAMA1	-0.909814	0	65	1	1	-3.02162	3.68426
1	-2.21693	GO:0055123	M1	1	0	GO Biological Processes	19	digestive system development	19_GO:0032502 developmental process	-2.21693	3.68426	3.45283	30284	149	331	6	1.81269	0.733289	445|887|1028|1044|1045|8626	ASS1|CCKBR|CDKN1C|CDX1|CDX2|TP63	-0.409961	0	65	0	0	-3.02162	3.68426
1	-3.01785	WP707	M1	1	0	WikiPathways	27	DNA damage response		-3.01785	6.62989	4.9216	30284	69	331	5	1.51057	0.670427	4616|5883|5981|10912|11200	GADD45B|RAD9A|RFC1|GADD45G|CHEK2	-0.907952	0	66	1	1	-3.01785	6.86193
1	-2.90728	WP1530	M1	1	0	WikiPathways	27	miRNA regulation of DNA damage response		-2.90728	6.26661	4.73591	30284	73	331	5	1.51057	0.670427	4616|5883|5981|10912|11200	GADD45B|RAD9A|RFC1|GADD45G|CHEK2	-0.845989	0	66	0	0	-3.01785	6.86193
1	-2.20367	M105	M1	1	0	Canonical Pathways	11	PID TELOMERASE PATHWAY		-2.20367	5.46224	3.84377	30284	67	331	4	1.20846	0.600568	3320|3725|5883|7026	HSP90AA1|JUN|RAD9A|NR2F2	-0.40146	0	66	0	0	-3.01785	6.86193
1	-2.02312	WP2516	M1	1	0	WikiPathways	27	ATM signaling		-2.02312	6.86193	3.89982	30284	40	331	3	0.906344	0.520901	3725|5883|11200	JUN|RAD9A|CHEK2	-0.29565	0	66	0	0	-3.01785	6.86193
1	-2.98763	GO:0016054	M1	1	0	GO Biological Processes	19	organic acid catabolic process	19_GO:0009987 cellular process	-2.98763	3.58014	4.12904	30284	230	331	9	2.71903	0.893938	1891|2731|4357|7263|10455|23475|51181|55268|84706	ECH1|GLDC|MPST|TST|ECI2|QPRT|DCXR|ECHDC2|GPT2	-0.889673	0	67	1	1	-2.98763	3.58014
1	-2.98763	GO:0046395	M1	1	0	GO Biological Processes	19	carboxylic acid catabolic process	19_GO:0009987 cellular process	-2.98763	3.58014	4.12904	30284	230	331	9	2.71903	0.893938	1891|2731|4357|7263|10455|23475|51181|55268|84706	ECH1|GLDC|MPST|TST|ECI2|QPRT|DCXR|ECHDC2|GPT2	-0.889673	0	67	0	0	-2.98763	3.58014
1	-2.74637	GO:0044248	M1	1	0	GO Biological Processes	19	cellular catabolic process	19_GO:0009987 cellular process	-2.74637	3.05995	3.76299	30284	299	331	10	3.02115	0.940829	1512|1891|2731|4357|7263|10455|23475|51181|55268|84706	CTSH|ECH1|GLDC|MPST|TST|ECI2|QPRT|DCXR|ECHDC2|GPT2	-0.740943	0	67	0	0	-2.98763	3.58014
1	-2.29268	GO:0005759	M1	1	0	GO Cellular Components	20	mitochondrial matrix		-2.29268	2.28731	3.11267	30284	520	331	13	3.92749	1.06769	513|1583|1891|2731|4357|6150|7263|10131|83451|84706|122704|326625|374291	ATP5F1D|CYP11A1|ECH1|GLDC|MPST|MRPL23|TST|TRAP1|ABHD11|GPT2|MRPL52|MMAB|NDUFS7	-0.445868	0	67	0	0	-2.98763	3.58014
1	-2.22031	GO:0044282	M1	1	0	GO Biological Processes	19	small molecule catabolic process	19_GO:0009987 cellular process	-2.22031	2.57725	3.14241	30284	355	331	10	3.02115	0.940829	1891|2582|2731|4357|7263|10455|23475|51181|55268|84706	ECH1|GALE|GLDC|MPST|TST|ECI2|QPRT|DCXR|ECHDC2|GPT2	-0.409961	0	67	0	0	-2.98763	3.58014
1	-2.95819	GO:0030540	M1	1	0	GO Biological Processes	19	female genitalia development	19_GO:0022414 reproductive process	-2.95819	14.4462	6.16309	30284	19	331	3	0.906344	0.520901	1588|4036|8626	CYP19A1|LRP2|TP63	-0.872257	0	68	1	1	-2.95819	14.4462
1	-2.72883	GO:0048806	M1	1	0	GO Biological Processes	19	genitalia development	19_GO:0022414 reproductive process	-2.72883	7.62437	4.82832	30284	48	331	4	1.20846	0.600568	1588|4036|8626|80000	CYP19A1|LRP2|TP63|GREB1L	-0.726378	0	68	0	0	-2.95819	14.4462
1	-2.55409	GO:0060065	M1	1	0	GO Biological Processes	19	uterus development	19_GO:0022414 reproductive process	-2.55409	10.5568	5.12476	30284	26	331	3	0.906344	0.520901	1028|1588|80000	CDKN1C|CYP19A1|GREB1L	-0.603456	0	68	0	0	-2.95819	14.4462
1	-2.29842	GO:0001655	M1	1	0	GO Biological Processes	19	urogenital system development	19_GO:0032502 developmental process	-2.29842	5.80904	4.01669	30284	63	331	4	1.20846	0.600568	1588|2624|8626|55840	CYP19A1|GATA2|TP63|EAF2	-0.44654	0	68	0	0	-2.95819	14.4462
1	-2.18224	GO:0048608	M1	1	0	GO Biological Processes	19	reproductive structure development	19_GO:0022414 reproductive process	-2.18224	2.70866	3.14753	30284	304	331	9	2.71903	0.893938	1028|1588|4036|7026|7314|8626|8751|55840|80000	CDKN1C|CYP19A1|LRP2|NR2F2|UBB|TP63|ADAM15|EAF2|GREB1L	-0.391108	0	68	0	0	-2.95819	14.4462
1	-2.14671	GO:0061458	M1	1	0	GO Biological Processes	19	reproductive system development	19_GO:0032502 developmental process	-2.14671	2.67348	3.10315	30284	308	331	9	2.71903	0.893938	1028|1588|4036|7026|7314|8626|8751|55840|80000	CDKN1C|CYP19A1|LRP2|NR2F2|UBB|TP63|ADAM15|EAF2|GREB1L	-0.369072	0	68	0	0	-2.95819	14.4462
1	-2.04327	GO:0046660	M1	1	0	GO Biological Processes	19	female sex differentiation	19_GO:0022414 reproductive process	-2.04327	3.94364	3.33913	30284	116	331	5	1.51057	0.670427	1588|4036|7026|7314|8626	CYP19A1|LRP2|NR2F2|UBB|TP63	-0.308633	0	68	0	0	-2.95819	14.4462
1	-2.95807	R-HSA-6798695	M1	1	0	Reactome Gene Sets	6	Neutrophil degranulation		-2.95807	2.73426	3.82989	30284	435	331	13	3.92749	1.06769	353|966|1512|1535|2171|2717|3303|3304|3320|4126|8566|11031|51411	APRT|CD59|CTSH|CYBA|FABP5|GLA|HSPA1A|HSPA1B|HSP90AA1|MANBA|PDXK|RAB31|BIN2	-0.872257	0	69	1	1	-2.95807	2.73426
1	-2.01106	GO:0034774	M1	1	0	GO Cellular Components	20	secretory granule lumen		-2.01106	2.54146	2.93242	30284	324	331	9	2.71903	0.893938	353|1512|2171|2717|3320|6414|7114|8566|51411	APRT|CTSH|FABP5|GLA|HSP90AA1|SELENOP|TMSB4X|PDXK|BIN2	-0.285173	0	69	0	0	-2.95807	2.73426
1	-2.90977	GO:0000228	M1	1	0	GO Cellular Components	20	nuclear chromosome		-2.90977	3.48912	4.0354	30284	236	331	9	2.71903	0.893938	1045|1104|3621|3725|5883|7150|7273|51547|81611	CDX2|RCC1|ING1|JUN|RAD9A|TOP1|TTN|SIRT7|ANP32E	-0.845989	0	70	1	1	-2.90977	3.48912
1	-2.90764	GO:0005635	M1	1	0	GO Cellular Components	20	nuclear envelope		-2.90764	2.58245	3.73545	30284	496	331	14	4.22961	1.10625	664|1238|2643|2879|4000|6277|6453|8087|10553|27346|51343|64215|84823|256979	BNIP3|ACKR2|GCH1|GPX4|LMNA|S100A6|ITSN1|FXR1|HTATIP2|TMEM97|FZR1|DNAJC1|LMNB2|SUN3	-0.845989	0	71	1	1	-2.90764	2.58245
1	-2.85068	GO:0001890	M1	1	0	GO Biological Processes	19	placenta development	19_GO:0032502 developmental process	-2.85068	4.24137	4.19749	30284	151	331	7	2.1148	0.790823	1028|1045|1747|2624|3880|5764|7026	CDKN1C|CDX2|DLX3|GATA2|KRT19|PTN|NR2F2	-0.807732	0	72	1	1	-2.85068	5.31933
1	-2.66045	GO:0030855	M1	1	0	GO Biological Processes	19	epithelial cell differentiation	19_GO:0032502 developmental process	-2.66045	2.26607	3.41934	30284	646	331	16	4.83384	1.17889	427|1045|1365|1601|1747|2624|3880|7026|7263|8626|23657|27134|51343|284217|286262|100133941	ASAH1|CDX2|CLDN3|DAB2|DLX3|GATA2|KRT19|NR2F2|TST|TP63|SLC7A11|TJP3|FZR1|LAMA1|TPRN|CD24	-0.683983	0	72	0	0	-2.85068	5.31933
1	-2.59199	GO:0001892	M1	1	0	GO Biological Processes	19	embryonic placenta development	19_GO:0032502 developmental process	-2.59199	5.31933	4.21667	30284	86	331	5	1.51057	0.670427	1028|1045|2624|3880|7026	CDKN1C|CDX2|GATA2|KRT19|NR2F2	-0.632016	0	72	0	0	-2.85068	5.31933
1	-2.07647	GO:0009792	M1	1	0	GO Biological Processes	19	embryo development ending in birth or egg hatching	19_GO:0032502 developmental process	-2.07647	2.01822	2.82301	30284	680	331	15	4.53172	1.14327	1028|1045|1747|2013|2348|2624|3880|4036|4836|6137|7026|8313|10443|26227|65110	CDKN1C|CDX2|DLX3|EMP2|FOLR1|GATA2|KRT19|LRP2|NMT1|RPL13|NR2F2|AXIN2|N4BP2L2|PHGDH|UPF3A	-0.325281	0	72	0	0	-2.85068	5.31933
1	-2.82769	GO:0035145	M1	1	0	GO Cellular Components	20	exon-exon junction complex		-2.82769	13.0703	5.81657	30284	21	331	3	0.906344	0.520901	26019|26093|65110	UPF2|CCDC9|UPF3A	-0.791221	0	73	1	1	-2.82769	13.0703
1	-2.77868	GO:1902373	M1	1	0	GO Biological Processes	19	negative regulation of mRNA catabolic process	19_GO:0048519 negative regulation of biological process	-2.77868	5.8649	4.52239	30284	78	331	5	1.51057	0.670427	2521|8087|8313|11187|65110	FUS|FXR1|AXIN2|PKP3|UPF3A	-0.758004	0	73	0	0	-2.82769	13.0703
1	-2.48556	GO:1902369	M1	1	0	GO Biological Processes	19	negative regulation of RNA catabolic process	19_GO:0048519 negative regulation of biological process	-2.48556	5.02706	4.04435	30284	91	331	5	1.51057	0.670427	2521|8087|8313|11187|65110	FUS|FXR1|AXIN2|PKP3|UPF3A	-0.556809	0	73	0	0	-2.82769	13.0703
1	-2.31075	GO:1903312	M1	1	0	GO Biological Processes	19	negative regulation of mRNA metabolic process	19_GO:0048519 negative regulation of biological process	-2.31075	4.57462	3.76387	30284	100	331	5	1.51057	0.670427	2521|8087|8313|11187|65110	FUS|FXR1|AXIN2|PKP3|UPF3A	-0.454646	0	73	0	0	-2.82769	13.0703
1	-2.25672	hsa03015	M1	1	0	KEGG Pathway	24	mRNA surveillance pathway		-2.25672	4.44138	3.67771	30284	103	331	5	1.51057	0.670427	2521|10250|26019|29894|65110	FUS|SRRM1|UPF2|CPSF1|UPF3A	-0.4253	0	73	0	0	-2.82769	13.0703
1	-2.78684	GO:0060348	M1	1	0	GO Biological Processes	19	bone development	19_GO:0032502 developmental process	-2.78684	3.67809	3.98446	30284	199	331	8	2.41692	0.84412	1044|2778|3292|5364|6137|7052|8313|79001	CDX1|GNAS|HSD17B1|PLXNB1|RPL13|TGM2|AXIN2|VKORC1	-0.761491	0	74	1	1	-2.78684	3.67809
1	-2.3549	GO:0001501	M1	1	0	GO Biological Processes	19	skeletal system development	19_GO:0032502 developmental process	-2.3549	2.3276	3.18169	30284	511	331	13	3.92749	1.06769	1028|1044|1404|1747|2778|3292|5364|6137|7052|8313|8626|9770|79001	CDKN1C|CDX1|HAPLN1|DLX3|GNAS|HSD17B1|PLXNB1|RPL13|TGM2|AXIN2|TP63|RASSF2|VKORC1	-0.479249	0	74	0	0	-2.78684	3.67809
1	-2.78684	M5947	M1	1	0	Hallmark Gene Sets	23	HALLMARK IL2 STAT5 SIGNALING		-2.78684	3.67809	3.98446	30284	199	331	8	2.41692	0.84412	462|1028|2879|4616|6510|7052|10410|27242	SERPINC1|CDKN1C|GPX4|GADD45B|SLC1A5|TGM2|IFITM3|TNFRSF21	-0.761491	0	75	1	1	-2.78684	3.67809
1	-2.7629	WP28	M1	1	0	WikiPathways	27	Selenium metabolism and selenoproteins		-2.7629	7.78659	4.89468	30284	47	331	4	1.20846	0.600568	2879|3725|6414|22928	GPX4|JUN|SELENOP|SEPHS2	-0.751438	0	76	1	1	-2.7629	7.78659
1	-2.71034	GO:0033762	M1	1	0	GO Biological Processes	19	response to glucagon	19_GO:0050896 response to stimulus	-2.71034	11.9338	5.51425	30284	23	331	3	0.906344	0.520901	445|1537|2778	ASS1|CYC1|GNAS	-0.713932	0	77	1	1	-2.71034	11.9338
1	-2.70718	GO:0031099	M1	1	0	GO Biological Processes	19	regeneration	19_GO:0032502 developmental process	-2.70718	4.00279	4.00334	30284	160	331	7	2.1148	0.790823	2348|3936|5764|5774|8140|8751|26019	FOLR1|LCP1|PTN|PTPN3|SLC7A5|ADAM15|UPF2	-0.713932	0	78	1	1	-2.70718	5.545
1	-2.22672	GO:0031100	M1	1	0	GO Biological Processes	19	animal organ regeneration	19_GO:0032502 developmental process	-2.22672	5.545	3.88567	30284	66	331	4	1.20846	0.600568	3936|5774|8140|26019	LCP1|PTPN3|SLC7A5|UPF2	-0.409961	0	78	0	0	-2.70718	5.545
1	-2.05853	GO:0005178	M1	1	0	GO Molecular Functions	21	integrin binding		-2.05853	3.40966	3.22264	30284	161	331	6	1.81269	0.733289	2013|2192|3385|3936|5764|8751	EMP2|FBLN1|ICAM3|LCP1|PTN|ADAM15	-0.315127	0	78	0	0	-2.70718	5.545
1	-2.70611	GO:0033116	M1	1	0	GO Cellular Components	20	endoplasmic reticulum-Golgi intermediate compartment membrane		-2.70611	5.64768	4.40298	30284	81	331	5	1.51057	0.670427	966|2348|6811|9780|90411	CD59|FOLR1|STX5|PIEZO1|MCFD2	-0.713932	0	79	1	1	-2.70611	9.46474
1	-2.70609	GO:0030662	M1	1	0	GO Cellular Components	20	coated vesicle membrane		-2.70609	3.57044	3.88191	30284	205	331	8	2.41692	0.84412	966|1601|2348|4036|6811|10053|29988|90411	CD59|DAB2|FOLR1|LRP2|STX5|AP1M2|SLC2A8|MCFD2	-0.713932	0	79	0	0	-2.70611	9.46474
1	-2.69129	GO:0030658	M1	1	0	GO Cellular Components	20	transport vesicle membrane		-2.69129	3.24186	3.77173	30284	254	331	9	2.71903	0.893938	490|966|2348|5538|6811|8291|10053|81611|90411	ATP2B1|CD59|FOLR1|PPT1|STX5|DYSF|AP1M2|ANP32E|MCFD2	-0.7049	0	79	0	0	-2.70611	9.46474
1	-2.41763	GO:0030133	M1	1	0	GO Cellular Components	20	transport vesicle		-2.41763	2.47277	3.2864	30284	444	331	12	3.62538	1.02741	490|966|2264|2348|2778|5538|6811|8291|10053|81611|83992|90411	ATP2B1|CD59|FGFR4|FOLR1|GNAS|PPT1|STX5|DYSF|AP1M2|ANP32E|CTTNBP2|MCFD2	-0.521828	0	79	0	0	-2.70611	9.46474
1	-2.41679	R-HSA-5694530	M1	1	0	Reactome Gene Sets	6	Cargo concentration in the ER		-2.41679	9.46474	4.7941	30284	29	331	3	0.906344	0.520901	966|2348|90411	CD59|FOLR1|MCFD2	-0.521828	0	79	0	0	-2.70611	9.46474
1	-2.27408	GO:0012507	M1	1	0	GO Cellular Components	20	ER to Golgi transport vesicle membrane		-2.27408	5.71828	3.97209	30284	64	331	4	1.20846	0.600568	966|2348|6811|90411	CD59|FOLR1|STX5|MCFD2	-0.430532	0	79	0	0	-2.70611	9.46474
1	-2.69187	M5902	M1	1	0	Hallmark Gene Sets	23	HALLMARK APOPTOSIS		-2.69187	3.97793	3.98265	30284	161	331	7	2.1148	0.790823	2643|2879|3725|4000|4616|5538|10410	GCH1|GPX4|JUN|LMNA|GADD45B|PPT1|IFITM3	-0.7049	0	80	1	1	-2.69187	5.22814
1	-2.42396	hsa04210	M1	1	0	KEGG Pathway	24	Apoptosis		-2.42396	4.06633	3.75355	30284	135	331	6	1.81269	0.733289	1512|3725|4000|4616|10912|84823	CTSH|JUN|LMNA|GADD45B|GADD45G|LMNB2	-0.523152	0	80	0	0	-2.69187	5.22814
1	-2.21847	hsa04010	M1	1	0	KEGG Pathway	24	MAPK signaling pathway		-2.21847	2.74477	3.19263	30284	300	331	9	2.71903	0.893938	783|2264|3303|3304|3725|4616|8986|10235|10912	CACNB2|FGFR4|HSPA1A|HSPA1B|JUN|GADD45B|RPS6KA4|RASGRP2|GADD45G	-0.409961	0	80	0	0	-2.69187	5.22814
1	-2.13689	WP2880	M1	1	0	WikiPathways	27	Glucocorticoid receptor pathway		-2.13689	5.22814	3.72295	30284	70	331	4	1.20846	0.600568	1028|3320|3725|4616	CDKN1C|HSP90AA1|JUN|GADD45B	-0.361728	0	80	0	0	-2.69187	5.22814
1	-2.07344	WP4216	M1	1	0	WikiPathways	27	Chromosomal and microsatellite instability in colorectal cancer		-2.07344	5.01328	3.60888	30284	73	331	4	1.20846	0.600568	3725|4616|8313|10912	JUN|GADD45B|AXIN2|GADD45G	-0.324944	0	80	0	0	-2.69187	5.22814
1	-2.68909	GO:0061024	M1	1	0	GO Biological Processes	19	membrane organization	19_GO:0009987 cellular process	-2.68909	2.15558	3.40081	30284	764	331	18	5.43807	1.24643	664|1104|2013|2348|3303|3320|3783|4000|5538|6811|23136|51411|51608|55647|65055|84823|93974|100133941	BNIP3|RCC1|EMP2|FOLR1|HSPA1A|HSP90AA1|KCNN4|LMNA|PPT1|STX5|EPB41L3|BIN2|GET4|RAB20|REEP1|LMNB2|ATP5IF1|CD24	-0.704129	0	81	1	1	-2.68909	2.15558
1	-2.65585	GO:1900407	M1	1	0	GO Biological Processes	19	regulation of cellular response to oxidative stress	19_GO:0050896 response to stimulus	-2.65585	11.4366	5.37677	30284	24	331	3	0.906344	0.520901	2643|10013|23657	GCH1|HDAC6|SLC7A11	-0.682174	0	82	1	1	-2.65585	11.4366
1	-2.15027	GO:1902882	M1	1	0	GO Biological Processes	19	regulation of response to oxidative stress	19_GO:0050896 response to stimulus	-2.15027	7.62437	4.18062	30284	36	331	3	0.906344	0.520901	2643|10013|23657	GCH1|HDAC6|SLC7A11	-0.370859	0	82	0	0	-2.65585	11.4366
1	-2.12259	GO:2000377	M1	1	0	GO Biological Processes	19	regulation of reactive oxygen species metabolic process	19_GO:0050789 regulation of biological process	-2.12259	3.51894	3.3158	30284	156	331	6	1.81269	0.733289	664|1535|2643|10013|10131|51181	BNIP3|CYBA|GCH1|HDAC6|TRAP1|DCXR	-0.351988	0	82	0	0	-2.65585	11.4366
1	-2.56985	GO:0035088	M1	1	0	GO Biological Processes	19	establishment or maintenance of apical/basal cell polarity	19_GO:0009987 cellular process	-2.56985	6.90509	4.52305	30284	53	331	4	1.20846	0.600568	1045|1740|6624|284217	CDX2|DLG2|FSCN1|LAMA1	-0.613903	0	83	1	1	-2.56985	6.90509
1	-2.56985	GO:0061245	M1	1	0	GO Biological Processes	19	establishment or maintenance of bipolar cell polarity	19_GO:0009987 cellular process	-2.56985	6.90509	4.52305	30284	53	331	4	1.20846	0.600568	1045|1740|6624|284217	CDX2|DLG2|FSCN1|LAMA1	-0.613903	0	83	0	0	-2.56985	6.90509
1	-2.05298	GO:1903053	M1	1	0	GO Biological Processes	19	regulation of extracellular matrix organization	19_GO:0050789 regulation of biological process	-2.05298	4.94554	3.57223	30284	74	331	4	1.20846	0.600568	2264|6624|8313|284217	FGFR4|FSCN1|AXIN2|LAMA1	-0.315127	0	83	0	0	-2.56985	6.90509
1	-2.55409	GO:2000773	M1	1	0	GO Biological Processes	19	negative regulation of cellular senescence	19_GO:0048519 negative regulation of biological process	-2.55409	10.5568	5.12476	30284	26	331	3	0.906344	0.520901	2643|8626|51343	GCH1|TP63|FZR1	-0.603456	0	84	1	1	-2.55409	10.5568
1	-2.18458	GO:0042401	M1	1	0	GO Biological Processes	19	biogenic amine biosynthetic process	19_GO:0009987 cellular process	-2.18458	7.84221	4.25763	30284	35	331	3	0.906344	0.520901	2643|2861|4947	GCH1|GPR37|OAZ2	-0.392524	0	84	0	0	-2.55409	10.5568
1	-2.18458	GO:0046189	M1	1	0	GO Biological Processes	19	phenol-containing compound biosynthetic process	19_GO:0009987 cellular process	-2.18458	7.84221	4.25763	30284	35	331	3	0.906344	0.520901	2643|2861|6490	GCH1|GPR37|PMEL	-0.392524	0	84	0	0	-2.55409	10.5568
1	-2.15027	GO:0009309	M1	1	0	GO Biological Processes	19	amine biosynthetic process	19_GO:0009987 cellular process	-2.15027	7.62437	4.18062	30284	36	331	3	0.906344	0.520901	2643|2861|4947	GCH1|GPR37|OAZ2	-0.370859	0	84	0	0	-2.55409	10.5568
1	-2.51238	GO:0062023	M1	1	0	GO Cellular Components	20	collagen-containing extracellular matrix		-2.51238	2.54146	3.39219	30284	432	331	12	3.62538	1.02741	309|462|1404|1512|2192|3320|6277|7052|81578|157869|284217|653145	ANXA6|SERPINC1|HAPLN1|CTSH|FBLN1|HSP90AA1|S100A6|TGM2|COL21A1|SBSPON|LAMA1|ANXA8	-0.572074	0	85	1	1	-2.51238	2.54146
1	-2.37533	GO:0031012	M1	1	0	GO Cellular Components	20	extracellular matrix		-2.37533	2.2551	3.17431	30284	568	331	14	4.22961	1.10625	309|462|1404|1512|2192|3320|6277|7052|9022|51144|81578|157869|284217|653145	ANXA6|SERPINC1|HAPLN1|CTSH|FBLN1|HSP90AA1|S100A6|TGM2|CLIC3|HSD17B12|COL21A1|SBSPON|LAMA1|ANXA8	-0.494403	0	85	0	0	-2.51238	2.54146
1	-2.3687	GO:0030312	M1	1	0	GO Cellular Components	20	external encapsulating structure		-2.3687	2.25113	3.16712	30284	569	331	14	4.22961	1.10625	309|462|1404|1512|2192|3320|6277|7052|9022|51144|81578|157869|284217|653145	ANXA6|SERPINC1|HAPLN1|CTSH|FBLN1|HSP90AA1|S100A6|TGM2|CLIC3|HSD17B12|COL21A1|SBSPON|LAMA1|ANXA8	-0.490818	0	85	0	0	-2.51238	2.54146
1	-2.51238	WP3888	M1	1	0	WikiPathways	27	VEGFA VEGFR2 signaling		-2.51238	2.54146	3.39219	30284	432	331	12	3.62538	1.02741	2130|2624|3303|3320|3725|6624|6902|7086|7114|9168|23521|144195	EWSR1|GATA2|HSPA1A|HSP90AA1|JUN|FSCN1|TBCA|TKT|TMSB4X|TMSB10|RPL13A|SLC2A14	-0.572074	0	86	1	1	-2.51238	3.12413
1	-2.46451	GO:0043254	M1	1	0	GO Biological Processes	19	regulation of protein-containing complex assembly	19_GO:0050789 regulation of biological process	-2.46451	2.50664	3.33885	30284	438	331	12	3.62538	1.02741	3303|3304|3320|3936|5610|6624|7114|9168|9780|10013|10344|23521	HSPA1A|HSPA1B|HSP90AA1|LCP1|EIF2AK2|FSCN1|TMSB4X|TMSB10|PIEZO1|HDAC6|CCL26|RPL13A	-0.545554	0	86	0	0	-2.51238	3.12413
1	-2.44062	GO:0010638	M1	1	0	GO Biological Processes	19	positive regulation of organelle organization	19_GO:0048518 positive regulation of biological process	-2.44062	2.38357	3.27602	30284	499	331	13	3.92749	1.06769	664|961|2643|3303|3304|3320|3936|5514|5570|6624|10344|26355|93974	BNIP3|CD47|GCH1|HSPA1A|HSPA1B|HSP90AA1|LCP1|PPP1R10|PKIB|FSCN1|CCL26|FAM162A|ATP5IF1	-0.530662	0	86	0	0	-2.51238	3.12413
1	-2.12004	GO:0031334	M1	1	0	GO Biological Processes	19	positive regulation of protein-containing complex assembly	19_GO:0048518 positive regulation of biological process	-2.12004	3.12413	3.20789	30284	205	331	7	2.1148	0.790823	3303|3304|3320|3936|6624|9780|10344	HSPA1A|HSPA1B|HSP90AA1|LCP1|FSCN1|PIEZO1|CCL26	-0.350764	0	86	0	0	-2.51238	3.12413
1	-2.48255	GO:0019212	M1	1	0	GO Molecular Functions	21	phosphatase inhibitor activity		-2.48255	6.53517	4.35827	30284	56	331	4	1.20846	0.600568	5514|5764|81611|286262	PPP1R10|PTN|ANP32E|TPRN	-0.556303	0	87	1	1	-2.48255	6.53517
1	-2.0281	GO:0019208	M1	1	0	GO Molecular Functions	21	phosphatase regulator activity		-2.0281	3.90993	3.31515	30284	117	331	5	1.51057	0.670427	5514|5610|5764|81611|286262	PPP1R10|EIF2AK2|PTN|ANP32E|TPRN	-0.296665	0	87	0	0	-2.48255	6.53517
1	-2.46168	GO:1901681	M1	1	0	GO Molecular Functions	21	sulfur compound binding		-2.46168	2.9943	3.4924	30284	275	331	9	2.71903	0.893938	462|1104|1622|2264|5764|7086|10455|51144|64388	SERPINC1|RCC1|DBI|FGFR4|PTN|TKT|ECI2|HSD17B12|GREM2	-0.545554	0	88	1	1	-2.46168	2.9943
1	-2.46072	GO:0001891	M1	1	0	GO Cellular Components	20	phagocytic cup		-2.46072	9.80276	4.89875	30284	28	331	3	0.906344	0.520901	3936|11031|51411	LCP1|RAB31|BIN2	-0.545554	0	89	1	1	-2.46072	9.80276
1	-2.43978	GO:0051087	M1	1	0	GO Molecular Functions	21	protein-folding chaperone binding		-2.43978	4.09668	3.77657	30284	134	331	6	1.81269	0.733289	2861|4036|6902|9531|51608|64215	GPR37|LRP2|TBCA|BAG3|GET4|DNAJC1	-0.530662	0	90	1	1	-2.43978	4.09668
1	-2.38598	GO:0043648	M1	1	0	GO Biological Processes	19	dicarboxylic acid metabolic process	19_GO:0009987 cellular process	-2.38598	4.76523	3.88422	30284	96	331	5	1.51057	0.670427	445|2348|9380|23475|84706	ASS1|FOLR1|GRHPR|QPRT|GPT2	-0.497931	0	91	1	1	-2.38598	4.76523
1	-2.38598	M5910	M1	1	0	Hallmark Gene Sets	23	HALLMARK PROTEIN SECRETION		-2.38598	4.76523	3.88422	30284	96	331	5	1.51057	0.670427	664|2717|2778|5538|81611	BNIP3|GLA|GNAS|PPT1|ANP32E	-0.497931	0	92	1	1	-2.38598	4.76523
1	-2.37452	M83	M1	1	0	Canonical Pathways	11	PID CDC42 REG PATHWAY		-2.37452	9.14924	4.6944	30284	30	331	3	0.906344	0.520901	396|6453|23348	ARHGDIA|ITSN1|DOCK9	-0.494403	0	93	1	1	-2.37452	9.14924
1	-2.18792	M5893	M1	1	0	Hallmark Gene Sets	23	HALLMARK MITOTIC SPINDLE		-2.18792	3.21833	3.30043	30284	199	331	7	2.1148	0.790823	396|5981|6453|6624|10013|10611|79658	ARHGDIA|RFC1|ITSN1|FSCN1|HDAC6|PDLIM5|ARHGAP10	-0.392524	0	93	0	0	-2.37452	9.14924
1	-2.33381	R-HSA-5656169	M1	1	0	Reactome Gene Sets	6	Termination of translesion DNA synthesis		-2.33381	8.85411	4.59925	30284	31	331	3	0.906344	0.520901	5981|7314|9768	RFC1|UBB|PCLAF	-0.46949	0	94	1	1	-2.33381	8.85411
1	-2.08479	R-HSA-110313	M1	1	0	Reactome Gene Sets	6	Translesion synthesis by Y family DNA polymerases bypasses lesions on DNA template		-2.08479	7.22309	4.03513	30284	38	331	3	0.906344	0.520901	5981|7314|9768	RFC1|UBB|PCLAF	-0.328765	0	94	0	0	-2.33381	8.85411
1	-2.32921	GO:0007052	M1	1	0	GO Biological Processes	19	mitotic spindle organization	19_GO:0009987 cellular process	-2.32921	4.62083	3.79336	30284	99	331	5	1.51057	0.670427	1104|10464|10579|11200|83541	RCC1|PIBF1|TACC2|CHEK2|FAM110A	-0.468834	0	95	1	1	-2.32921	4.62083
1	-2.32214	GO:2001233	M1	1	0	GO Biological Processes	19	regulation of apoptotic signaling pathway	19_GO:0050896 response to stimulus	-2.32214	2.52235	3.21786	30284	399	331	11	3.32326	0.985211	1512|3303|3304|4000|5883|7164|7314|8626|10131|10625|54929	CTSH|HSPA1A|HSPA1B|LMNA|RAD9A|TPD52L1|UBB|TP63|TRAP1|IVNS1ABP|TMEM161A	-0.463902	0	96	1	1	-2.32214	2.52235
1	-2.29252	GO:0120162	M1	1	0	GO Biological Processes	19	positive regulation of cold-induced thermogenesis	19_GO:0042592 homeostatic process	-2.29252	4.52933	3.73478	30284	101	331	5	1.51057	0.670427	2171|2778|6319|8864|10912	FABP5|GNAS|SCD|PER2|GADD45G	-0.445868	0	97	1	1	-2.29252	4.52933
1	-2.18939	GO:0120161	M1	1	0	GO Biological Processes	19	regulation of cold-induced thermogenesis	19_GO:0042592 homeostatic process	-2.18939	3.63546	3.41285	30284	151	331	6	1.81269	0.733289	2171|2778|6319|8864|10912|170394	FABP5|GNAS|SCD|PER2|GADD45G|PWWP2B	-0.392524	0	97	0	0	-2.29252	4.52933
1	-2.27408	R-HSA-9700206	M1	1	0	Reactome Gene Sets	6	Signaling by ALK in cancer		-2.27408	5.71828	3.97209	30284	64	331	4	1.20846	0.600568	833|3725|7171|7314	CARS1|JUN|TPM4|UBB	-0.430532	0	98	1	1	-2.27408	5.71828
1	-2.27408	R-HSA-9725370	M1	1	0	Reactome Gene Sets	6	Signaling by ALK fusions and activated point mutants		-2.27408	5.71828	3.97209	30284	64	331	4	1.20846	0.600568	833|3725|7171|7314	CARS1|JUN|TPM4|UBB	-0.430532	0	98	0	0	-2.27408	5.71828
1	-2.25913	R-HSA-5668914	M1	1	0	Reactome Gene Sets	6	Diseases of metabolism		-2.25913	3.0121	3.31046	30284	243	331	8	2.41692	0.84412	353|1583|1588|2582|7314|51181|157869|326625	APRT|CYP11A1|CYP19A1|GALE|UBB|DCXR|SBSPON|MMAB	-0.4253	0	99	1	1	-2.25913	3.0121
1	-2.25672	GO:0007040	M1	1	0	GO Biological Processes	19	lysosome organization	19_GO:0009987 cellular process	-2.25672	4.44138	3.67771	30284	103	331	5	1.51057	0.670427	3292|5538|29911|55647|83985	HSD17B1|PPT1|HOOK2|RAB20|SPNS1	-0.4253	0	100	1	1	-2.25672	4.44138
1	-2.25672	GO:0080171	M1	1	0	GO Biological Processes	19	lytic vacuole organization	19_GO:0009987 cellular process	-2.25672	4.44138	3.67771	30284	103	331	5	1.51057	0.670427	3292|5538|29911|55647|83985	HSD17B1|PPT1|HOOK2|RAB20|SPNS1	-0.4253	0	100	0	0	-2.25672	4.44138
1	-2.20459	GO:0006885	M1	1	0	GO Biological Processes	19	regulation of pH	19_GO:0042592 homeostatic process	-2.20459	4.31568	3.59479	30284	106	331	5	1.51057	0.670427	887|5538|55647|65010|83985	CCKBR|PPT1|RAB20|SLC26A6|SPNS1	-0.40146	0	100	0	0	-2.25672	4.44138
1	-2.25664	GO:0050873	M1	1	0	GO Biological Processes	19	brown fat cell differentiation	19_GO:0032502 developmental process	-2.25664	8.3175	4.42123	30284	33	331	3	0.906344	0.520901	664|2170|2624	BNIP3|FABP3|GATA2	-0.4253	0	101	1	1	-2.25664	8.3175
1	-2.22672	M255	M1	1	0	Canonical Pathways	11	PID HIF1 TFPATHWAY		-2.22672	5.545	3.88567	30284	66	331	4	1.20846	0.600568	664|2624|3725|9429	BNIP3|GATA2|JUN|ABCG2	-0.409961	0	101	0	0	-2.25664	8.3175
1	-2.22699	GO:0031175	M1	1	0	GO Biological Processes	19	neuron projection development	19_GO:0032502 developmental process	-2.22699	2.04167	2.96743	30284	717	331	16	4.83384	1.17889	2348|2861|2879|4036|4891|5364|5764|6277|7314|10013|23136|26227|27242|123904|284217|286262	FOLR1|GPR37|GPX4|LRP2|SLC11A2|PLXNB1|PTN|S100A6|UBB|HDAC6|EPB41L3|PHGDH|TNFRSF21|NRN1L|LAMA1|TPRN	-0.409961	0	102	1	1	-2.22699	3.97793
1	-2.0586	GO:0016358	M1	1	0	GO Biological Processes	19	dendrite development	19_GO:0032502 developmental process	-2.0586	3.97793	3.36339	30284	115	331	5	1.51057	0.670427	2861|2879|4891|5764|10013	GPR37|GPX4|SLC11A2|PTN|HDAC6	-0.315127	0	102	0	0	-2.22699	3.97793
1	-2.22672	GO:0032653	M1	1	0	GO Biological Processes	19	regulation of interleukin-10 production	19_GO:0032501 multicellular organismal process	-2.22672	5.545	3.88567	30284	66	331	4	1.20846	0.600568	961|10464|27242|29126	CD47|PIBF1|TNFRSF21|CD274	-0.409961	0	103	1	1	-2.22672	5.545
1	-2.22176	hsa04974	M1	1	0	KEGG Pathway	24	Protein digestion and absorption		-2.22176	4.35678	3.62209	30284	105	331	5	1.51057	0.670427	3769|3783|6510|23428|81578	KCNJ13|KCNN4|SLC1A5|SLC7A8|COL21A1	-0.409961	0	104	1	1	-2.22176	4.35678
1	-2.22001	GO:0008376	M1	1	0	GO Molecular Functions	21	acetylgalactosaminyltransferase activity		-2.22001	8.07286	4.33776	30284	34	331	3	0.906344	0.520901	26301|63917|283358	GBGT1|GALNT11|B4GALNT3	-0.409961	0	105	1	1	-2.22001	8.07286
1	-2.21847	GO:0016042	M1	1	0	GO Biological Processes	19	lipid catabolic process	19_GO:0009987 cellular process	-2.21847	2.74477	3.19263	30284	300	331	9	2.71903	0.893938	427|1588|1891|2717|5538|10455|11343|55268|79153	ASAH1|CYP19A1|ECH1|GLA|PPT1|ECI2|MGLL|ECHDC2|GDPD3	-0.409961	0	106	1	1	-2.21847	3.4744
1	-2.09665	M5935	M1	1	0	Hallmark Gene Sets	23	HALLMARK FATTY ACID METABOLISM		-2.09665	3.4744	3.27809	30284	158	331	6	1.81269	0.733289	1891|3320|9380|10455|11343|131076	ECH1|HSP90AA1|GRHPR|ECI2|MGLL|MIX23	-0.335533	0	106	0	0	-2.21847	3.4744
1	-2.20277	GO:0030163	M1	1	0	GO Biological Processes	19	protein catabolic process	19_GO:0009987 cellular process	-2.20277	1.97884	2.92295	30284	786	331	17	5.13595	1.21324	664|1512|3320|4126|5538|7314|7327|7328|8313|10013|10625|11200|51343|51465|51608|84078|92369	BNIP3|CTSH|HSP90AA1|MANBA|PPT1|UBB|UBE2G2|UBE2H|AXIN2|HDAC6|IVNS1ABP|CHEK2|FZR1|UBE2J1|GET4|KBTBD7|SPSB4	-0.40146	0	107	1	1	-2.20277	2.04289
1	-2.01438	R-HSA-1280218	M1	1	0	Reactome Gene Sets	6	Adaptive Immune System		-2.01438	2.04289	2.77398	30284	627	331	14	4.22961	1.10625	1512|1535|2533|3385|7314|7327|7328|10053|10235|51343|51465|84078|92369|114876	CTSH|CYBA|FYB1|ICAM3|UBB|UBE2G2|UBE2H|AP1M2|RASGRP2|FZR1|UBE2J1|KBTBD7|SPSB4|OSBPL1A	-0.287702	0	107	0	0	-2.20277	2.04289
1	-2.18939	R-HSA-9609507	M1	1	0	Reactome Gene Sets	6	Protein localization		-2.18939	3.63546	3.41285	30284	151	331	6	1.81269	0.733289	1528|1537|1891|7314|10455|51608	CYB5A|CYC1|ECH1|UBB|ECI2|GET4	-0.392524	0	108	1	1	-2.18939	3.63546
1	-2.18762	WP4932	M1	1	0	WikiPathways	27	7q11 23 copy number variation syndrome		-2.18762	4.27535	3.56783	30284	107	331	5	1.51057	0.670427	513|1028|1365|10013|83451	ATP5F1D|CDKN1C|CLDN3|HDAC6|ABHD11	-0.392524	0	109	1	1	-2.18762	4.27535
1	-2.18102	R-HSA-9659379	M1	1	0	Reactome Gene Sets	6	Sensory processing of sound		-2.18102	5.38191	3.8027	30284	68	331	4	1.20846	0.600568	490|783|4354|23136	ATP2B1|CACNB2|MPP1|EPB41L3	-0.390798	0	110	1	1	-2.18102	5.38191
1	-2.17641	M5891	M1	1	0	Hallmark Gene Sets	23	HALLMARK HYPOXIA		-2.17641	3.20224	3.28476	30284	200	331	7	2.1148	0.790823	771|1028|2745|3725|7052|9380|26355	CA12|CDKN1C|GLRX|JUN|TGM2|GRHPR|FAM162A	-0.388919	0	111	1	1	-2.17641	3.20224
1	-2.17115	GO:0018193	M1	1	0	GO Biological Processes	19	peptidyl-amino acid modification	19_GO:0009987 cellular process	-2.17115	2.53442	3.0831	30284	361	331	10	3.02115	0.940829	2264|3094|4836|7150|10013|10464|10919|51611|63917|79001	FGFR4|HINT1|NMT1|TOP1|HDAC6|PIBF1|EHMT2|DPH5|GALNT11|VKORC1	-0.384562	0	112	1	1	-2.17115	2.53442
1	-2.15721	GO:0009636	M1	1	0	GO Biological Processes	19	response to toxic substance	19_GO:0050896 response to stimulus	-2.15721	2.89304	3.17855	30284	253	331	8	2.41692	0.84412	445|2879|4357|6565|9429|10919|23657|84293	ASS1|GPX4|MPST|SLC15A2|ABCG2|EHMT2|SLC7A11|PRXL2A	-0.375121	0	113	1	1	-2.15721	5.08291
1	-2.09424	R-HSA-9759194	M1	1	0	Reactome Gene Sets	6	Nuclear events mediated by NFE2L2		-2.09424	5.08291	3.6462	30284	72	331	4	1.20846	0.600568	7086|7314|9429|23657	TKT|UBB|ABCG2|SLC7A11	-0.333981	0	113	0	0	-2.15721	5.08291
1	-2.11703	R-HSA-9725554	M1	1	0	Reactome Gene Sets	6	Differentiation of Keratinocytes in Interfollicular Epidermis in Mammalian Skin		-2.11703	7.41831	4.10652	30284	37	331	3	0.906344	0.520901	2171|3880|9429	FABP5|KRT19|ABCG2	-0.350764	0	114	1	1	-2.11703	7.41831
1	-2.09729	GO:0046903	M1	1	0	GO Biological Processes	19	secretion	19_GO:0051179 localization	-2.09729	2.16255	2.89241	30284	550	331	13	3.92749	1.06769	887|1535|2778|3783|5538|6284|6453|6510|7052|10053|11031|65010|80223	CCKBR|CYBA|GNAS|KCNN4|PPT1|S100A13|ITSN1|SLC1A5|TGM2|AP1M2|RAB31|SLC26A6|RAB11FIP1	-0.335533	0	115	1	1	-2.09729	2.218
1	-2.05562	GO:0140352	M1	1	0	GO Biological Processes	19	export from cell	19_GO:0051179 localization	-2.05562	2.218	2.8722	30284	495	331	12	3.62538	1.02741	490|2778|5538|6284|6453|6510|6565|7052|9429|10053|11031|80223	ATP2B1|GNAS|PPT1|S100A13|ITSN1|SLC1A5|SLC15A2|TGM2|ABCG2|AP1M2|RAB31|RAB11FIP1	-0.315127	0	115	0	0	-2.09729	2.218
1	-2.09665	M5941	M1	1	0	Hallmark Gene Sets	23	HALLMARK UV RESPONSE UP		-2.09665	3.4744	3.27809	30284	158	331	6	1.81269	0.733289	725|1028|2643|5538|6150|7263	C4BPB|CDKN1C|GCH1|PPT1|MRPL23|TST	-0.335533	0	116	1	1	-2.09665	3.4744
1	-2.07967	GO:0036464	M1	1	0	GO Cellular Components	20	cytoplasmic ribonucleoprotein granule		-2.07967	2.80437	3.07759	30284	261	331	8	2.41692	0.84412	1512|6158|7150|8087|9118|9960|26019|348262	CTSH|RPL28|TOP1|FXR1|INA|USP3|UPF2|MCRIP1	-0.325331	0	117	1	1	-2.07967	2.80437
1	-2.02312	GO:0015036	M1	1	0	GO Molecular Functions	21	disulfide oxidoreductase activity		-2.02312	6.86193	3.89982	30284	40	331	3	0.906344	0.520901	2745|9022|10954	GLRX|CLIC3|PDIA5	-0.29565	0	118	1	1	-2.02312	6.86193
1	-2.02312	GO:0014896	M1	1	0	GO Biological Processes	19	muscle hypertrophy	19_GO:0032501 multicellular organismal process	-2.02312	6.86193	3.89982	30284	40	331	3	0.906344	0.520901	1535|7273|10611	CYBA|TTN|PDLIM5	-0.29565	0	119	1	1	-2.02312	6.86193

## Sheet: GO_up
_MEMBER_MyList	_LogP_MyList	GO	_PATTERN_	_RANK_	GiniIndex	Category	CategoryID	Description	PARENT_GO	LogP	Enrichment	Z-score	#TotalGeneInLibrary	#GeneInGO	#GeneInHitList	#GeneInGOAndHitList	%InGO	STDV %InGO	GeneID	Hits	Log(q-value)	EvidenceCutoff	GROUP_ID	FirstInGroupByEnrichment	FirstInGroupByLogP	BestLogPInGroup	BestEnrichmentInGroup	URL
1	-10.8565	GO:0040008	M1	1	0	GO Biological Processes	19	regulation of growth	19_GO:0040007 growth	-10.8565	2.94033	8.19779	30284	616	836	50	5.98086	0.820138	604|634|657|952|2258|2260|2261|2263|3172|3643|4089|4099|4493|4495|4499|4501|4502|4879|5270|5290|5292|5357|6259|6665|6722|7046|7049|8153|8531|8692|8877|9518|10459|11143|11344|23236|23499|23677|25942|26153|51094|51193|55327|56963|57521|57678|79594|84260|84944|150465	BCL6|CEACAM1|BMPR1A|CD38|FGF13|FGFR1|FGFR3|FGFR2|HNF4A|INSR|SMAD4|MAG|MT1E|MT1G|MT1M|MT1X|MT2A|NPPB|SERPINE2|PIK3CA|PIM1|PLS1|RYK|SOX15|SRF|TGFBR1|TGFBR3|RND2|YBX3|HYAL2|SPHK1|GDF15|MAD2L2|KAT7|TWF2|PLCB1|MACF1|SH3BP4|SIN3A|KIF26A|ADIPOR1|ZNF639|LIN7C|RGMA|RPTOR|GPAM|MUL1|TCHP|MAEL|TTL	-6.38866	0	1	1	1	-10.8565	3.2649
1	-5.63269	GO:0045926	M1	1	0	GO Biological Processes	19	negative regulation of growth	19_GO:0040007 growth	-5.63269	3.2649	5.84754	30284	233	836	21	2.51196	0.541226	604|2258|2261|3172|4089|4099|4493|4495|4499|4501|4502|4879|5270|6259|8692|9518|23677|51094|56963|79594|84260	BCL6|FGF13|FGFR3|HNF4A|SMAD4|MAG|MT1E|MT1G|MT1M|MT1X|MT2A|NPPB|SERPINE2|RYK|HYAL2|GDF15|SH3BP4|ADIPOR1|RGMA|MUL1|TCHP	-3.06795	0	1	0	0	-10.8565	3.2649
1	-5.35253	GO:0001558	M1	1	0	GO Biological Processes	19	regulation of cell growth	19_GO:0040007 growth	-5.35253	2.56225	5.36624	30284	410	836	29	3.4689	0.632887	604|634|952|2258|3172|4089|4099|4879|5270|6259|6722|7046|8153|8692|8877|10459|11143|11344|23499|23677|25942|26153|51094|51193|56963|57521|79594|84260|150465	BCL6|CEACAM1|CD38|FGF13|HNF4A|SMAD4|MAG|NPPB|SERPINE2|RYK|SRF|TGFBR1|RND2|HYAL2|SPHK1|MAD2L2|KAT7|TWF2|MACF1|SH3BP4|SIN3A|KIF26A|ADIPOR1|ZNF639|RGMA|RPTOR|MUL1|TCHP|TTL	-2.88319	0	1	0	0	-10.8565	3.2649
1	-3.44684	GO:0030308	M1	1	0	GO Biological Processes	19	negative regulation of cell growth	19_GO:0040007 growth	-3.44684	2.91465	4.26759	30284	174	836	14	1.67464	0.443803	604|2258|3172|4089|4099|4879|5270|6259|8692|23677|51094|56963|79594|84260	BCL6|FGF13|HNF4A|SMAD4|MAG|NPPB|SERPINE2|RYK|HYAL2|SH3BP4|ADIPOR1|RGMA|MUL1|TCHP	-1.64083	0	1	0	0	-10.8565	3.2649
1	-9.28331	hsa04550	M1	1	0	KEGG Pathway	24	Signaling pathways regulating pluripotency of stem cells		-9.28331	5.2828	8.67984	30284	144	836	21	2.51196	0.541226	657|2103|2260|2261|2263|3397|3480|3572|4089|4090|5290|5460|5462|5595|5978|6300|6498|6657|8322|9314|84333	BMPR1A|ESRRB|FGFR1|FGFR3|FGFR2|ID1|IGF1R|IL6ST|SMAD4|SMAD5|PIK3CA|POU5F1|POU5F1B|MAPK3|REST|MAPK12|SKIL|SOX2|FZD4|KLF4|PCGF5	-5.20552	0	2	1	1	-9.28331	5.2828
1	-4.62306	WP3931	M1	1	0	WikiPathways	27	Embryonic stem cell pluripotency pathways		-4.62306	3.99088	5.48473	30284	118	836	13	1.55502	0.42792	657|2002|2258|2260|2261|2263|3572|4089|4090|4193|6300|6654|8322	BMPR1A|ELK1|FGF13|FGFR1|FGFR3|FGFR2|IL6ST|SMAD4|SMAD5|MDM2|MAPK12|SOS1|FZD4	-2.4497	0	2	0	0	-9.28331	5.2828
1	-3.93784	WP4787	M1	1	0	WikiPathways	27	Osteoblast differentiation and related diseases		-3.93784	3.65293	4.88565	30284	119	836	12	1.43541	0.411382	657|2260|2261|2263|3714|4089|4090|5290|5580|5595|6300|8322	BMPR1A|FGFR1|FGFR3|FGFR2|JAG2|SMAD4|SMAD5|PIK3CA|PRKCD|MAPK3|MAPK12|FZD4	-1.96417	0	2	0	0	-9.28331	5.2828
1	-2.62206	GO:0048863	M1	1	0	GO Biological Processes	19	stem cell differentiation	19_GO:0032502 developmental process	-2.62206	2.49166	3.46599	30284	189	836	13	1.55502	0.42792	657|1636|2260|2263|4089|4090|5595|5978|5979|6722|29072|58495|79727	BMPR1A|ACE|FGFR1|FGFR2|SMAD4|SMAD5|MAPK3|REST|RET|SRF|SETD2|OVOL2|LIN28A	-1.09225	0	2	0	0	-9.28331	5.2828
1	-9.19622	GO:0016746	M1	1	0	GO Molecular Functions	21	acyltransferase activity		-9.19622	2.57687	7.27159	30284	731	836	52	6.2201	0.835315	267|1387|1643|2959|3032|4193|5903|7126|7189|8065|8315|8877|9443|9575|9604|9830|9926|9968|10210|11065|11143|11145|26263|26270|27246|50862|51132|51601|51665|54708|54880|54941|57162|57325|57630|57678|64219|64422|64840|79594|79888|81603|84287|84333|114799|117245|127544|131405|147339|154141|166655|253558	AMFR|CREBBP|DDB2|GTF2B|HADHB|MDM2|RANBP2|TNFAIP1|TRAF6|CUL5|BRAP|SPHK1|MED7|CLOCK|RNF14|TRIM14|LPGAT1|MED12|TOPORS|UBE2C|KAT7|PLAAT3|FBXO22|FBXO6|RNF115|RNF141|RLIM|LIPT1|ASB1|MARCHF5|BCOR|RNF125|PELI1|KAT14|SH3RF1|GPAM|PJA1|ATG3|PORCN|MUL1|LPCAT1|TRIM8|ZDHHC16|PCGF5|ESCO1|PLAAT5|RNF19B|TRIM71|ARK2N|MBOAT1|TRIM60|LCLAT1	-5.20552	0	3	1	1	-9.19622	5.24998
1	-7.22412	GO:0000151	M1	1	0	GO Cellular Components	20	ubiquitin ligase complex		-7.22412	3.08735	6.63702	30284	352	836	30	3.58852	0.643308	267|1643|3652|5888|7126|7335|8065|8139|8315|8517|9443|9604|9968|10210|10238|10444|10459|11065|23142|23276|26270|51646|51665|54880|55975|84333|84961|127544|391003|645414	AMFR|DDB2|IPP|RAD51|TNFAIP1|UBE2V1|CUL5|GAN|BRAP|IKBKG|MED7|RNF14|MED12|TOPORS|DCAF7|ZER1|MAD2L2|UBE2C|DCUN1D4|KLHL18|FBXO6|YPEL5|ASB1|BCOR|KLHL7|PCGF5|FBXL20|RNF19B|PRAMEF18|PRAMEF19	-4.02716	0	3	0	0	-9.19622	5.24998
1	-6.20081	GO:0019787	M1	1	0	GO Molecular Functions	21	ubiquitin-like protein transferase activity		-6.20081	2.57129	5.84054	30284	479	836	34	4.06699	0.683152	267|1643|4193|5903|7126|7189|8065|8315|9443|9604|9830|9968|10210|11065|26263|26270|27246|50862|51132|51665|54708|54880|54941|57162|57630|64219|64422|79594|81603|84333|127544|131405|147339|166655	AMFR|DDB2|MDM2|RANBP2|TNFAIP1|TRAF6|CUL5|BRAP|MED7|RNF14|TRIM14|MED12|TOPORS|UBE2C|FBXO22|FBXO6|RNF115|RNF141|RLIM|ASB1|MARCHF5|BCOR|RNF125|PELI1|SH3RF1|PJA1|ATG3|MUL1|TRIM8|PCGF5|RNF19B|TRIM71|ARK2N|TRIM60	-3.44899	0	3	0	0	-9.19622	5.24998
1	-5.91103	GO:0004842	M1	1	0	GO Molecular Functions	21	ubiquitin-protein transferase activity		-5.91103	2.58173	5.6894	30284	449	836	32	3.82775	0.66358	267|1643|4193|7126|7189|8065|8315|9443|9604|9830|9968|10210|11065|26263|26270|27246|50862|51132|51665|54708|54880|54941|57162|57630|64219|79594|81603|84333|127544|131405|147339|166655	AMFR|DDB2|MDM2|TNFAIP1|TRAF6|CUL5|BRAP|MED7|RNF14|TRIM14|MED12|TOPORS|UBE2C|FBXO22|FBXO6|RNF115|RNF141|RLIM|ASB1|MARCHF5|BCOR|RNF125|PELI1|SH3RF1|PJA1|MUL1|TRIM8|PCGF5|RNF19B|TRIM71|ARK2N|TRIM60	-3.25611	0	3	0	0	-9.19622	5.24998
1	-5.8602	GO:0016755	M1	1	0	GO Molecular Functions	21	aminoacyltransferase activity		-5.8602	2.48316	5.61154	30284	496	836	34	4.06699	0.683152	267|1643|4193|5903|7126|7189|8065|8315|9443|9604|9830|9968|10210|11065|26263|26270|27246|50862|51132|51665|54708|54880|54941|57162|57630|64219|64422|79594|81603|84333|127544|131405|147339|166655	AMFR|DDB2|MDM2|RANBP2|TNFAIP1|TRAF6|CUL5|BRAP|MED7|RNF14|TRIM14|MED12|TOPORS|UBE2C|FBXO22|FBXO6|RNF115|RNF141|RLIM|ASB1|MARCHF5|BCOR|RNF125|PELI1|SH3RF1|PJA1|ATG3|MUL1|TRIM8|PCGF5|RNF19B|TRIM71|ARK2N|TRIM60	-3.22488	0	3	0	0	-9.19622	5.24998
1	-5.70437	GO:0061659	M1	1	0	GO Molecular Functions	21	ubiquitin-like protein ligase activity		-5.70437	2.7266	5.64568	30284	372	836	28	3.34928	0.622265	267|4193|5903|7189|8315|9443|9604|9830|9968|10210|11065|26270|27246|51132|51665|54708|54941|57162|57630|64219|64422|79594|81603|84333|127544|131405|147339|166655	AMFR|MDM2|RANBP2|TRAF6|BRAP|MED7|RNF14|TRIM14|MED12|TOPORS|UBE2C|FBXO6|RNF115|RLIM|ASB1|MARCHF5|RNF125|PELI1|SH3RF1|PJA1|ATG3|MUL1|TRIM8|PCGF5|RNF19B|TRIM71|ARK2N|TRIM60	-3.1116	0	3	0	0	-9.19622	5.24998
1	-5.17381	GO:0061630	M1	1	0	GO Molecular Functions	21	ubiquitin protein ligase activity		-5.17381	2.66812	5.31165	30284	353	836	26	3.11005	0.600371	267|4193|7189|8315|9443|9604|9830|9968|10210|11065|26270|27246|51132|51665|54708|54941|57162|57630|64219|79594|81603|84333|127544|131405|147339|166655	AMFR|MDM2|TRAF6|BRAP|MED7|RNF14|TRIM14|MED12|TOPORS|UBE2C|FBXO6|RNF115|RLIM|ASB1|MARCHF5|RNF125|PELI1|SH3RF1|PJA1|MUL1|TRIM8|PCGF5|RNF19B|TRIM71|ARK2N|TRIM60	-2.78516	0	3	0	0	-9.19622	5.24998
1	-5.03923	GO:0016567	M1	1	0	GO Biological Processes	19	protein ubiquitination	19_GO:0009987 cellular process	-5.03923	2.21408	5.01348	30284	589	836	36	4.30622	0.70208	267|1643|4193|5347|7126|7189|7335|8065|8139|8239|8315|9443|9604|9968|10210|10238|11065|23276|23328|26263|26270|27246|50862|51132|51665|54708|54941|55975|57162|57630|64219|64422|79594|81603|127544|131405	AMFR|DDB2|MDM2|PLK1|TNFAIP1|TRAF6|UBE2V1|CUL5|GAN|USP9X|BRAP|MED7|RNF14|MED12|TOPORS|DCAF7|UBE2C|KLHL18|SASH1|FBXO22|FBXO6|RNF115|RNF141|RLIM|ASB1|MARCHF5|RNF125|KLHL7|PELI1|SH3RF1|PJA1|ATG3|MUL1|TRIM8|RNF19B|TRIM71	-2.69615	0	3	0	0	-9.19622	5.24998
1	-4.96233	GO:0032446	M1	1	0	GO Biological Processes	19	protein modification by small protein conjugation	19_GO:0009987 cellular process	-4.96233	2.1181	4.91979	30284	667	836	39	4.66507	0.729377	267|1643|4193|5347|5903|7126|7189|7335|8065|8139|8239|8315|9443|9604|9968|10210|10238|10920|11065|23142|23276|23328|26263|26270|27246|50862|51132|51665|54708|54941|55975|57162|57630|64219|64422|79594|81603|127544|131405	AMFR|DDB2|MDM2|PLK1|RANBP2|TNFAIP1|TRAF6|UBE2V1|CUL5|GAN|USP9X|BRAP|MED7|RNF14|MED12|TOPORS|DCAF7|COPS8|UBE2C|DCUN1D4|KLHL18|SASH1|FBXO22|FBXO6|RNF115|RNF141|RLIM|ASB1|MARCHF5|RNF125|KLHL7|PELI1|SH3RF1|PJA1|ATG3|MUL1|TRIM8|RNF19B|TRIM71	-2.64983	0	3	0	0	-9.19622	5.24998
1	-4.72121	GO:0051865	M1	1	0	GO Biological Processes	19	protein autoubiquitination	19_GO:0009987 cellular process	-4.72121	5.24998	5.95491	30284	69	836	10	1.19617	0.375994	267|1643|4193|7189|27246|50862|54708|57630|127544|131405	AMFR|DDB2|MDM2|TRAF6|RNF115|RNF141|MARCHF5|SH3RF1|RNF19B|TRIM71	-2.52289	0	3	0	0	-9.19622	5.24998
1	-4.48971	GO:0070647	M1	1	0	GO Biological Processes	19	protein modification by small protein conjugation or removal	19_GO:0009987 cellular process	-4.48971	1.9581	4.55863	30284	777	836	42	5.02392	0.755484	267|1643|4193|4287|5347|5903|7126|7189|7335|8065|8139|8239|8315|9443|9604|9968|10210|10238|10920|11065|23142|23276|23328|23358|26263|26270|27246|50862|51132|51665|54708|54941|55975|57162|57630|64219|64422|79594|81603|124739|127544|131405	AMFR|DDB2|MDM2|ATXN3|PLK1|RANBP2|TNFAIP1|TRAF6|UBE2V1|CUL5|GAN|USP9X|BRAP|MED7|RNF14|MED12|TOPORS|DCAF7|COPS8|UBE2C|DCUN1D4|KLHL18|SASH1|USP24|FBXO22|FBXO6|RNF115|RNF141|RLIM|ASB1|MARCHF5|RNF125|KLHL7|PELI1|SH3RF1|PJA1|ATG3|MUL1|TRIM8|USP43|RNF19B|TRIM71	-2.36034	0	3	0	0	-9.19622	5.24998
1	-3.73731	GO:0000209	M1	1	0	GO Biological Processes	19	protein polyubiquitination	19_GO:0009987 cellular process	-3.73731	2.6506	4.37975	30284	246	836	18	2.15311	0.502	267|1643|4193|7189|7335|8065|9604|10210|11065|23328|26263|27246|54708|54941|57162|79594|81603|131405	AMFR|DDB2|MDM2|TRAF6|UBE2V1|CUL5|RNF14|TOPORS|UBE2C|SASH1|FBXO22|RNF115|MARCHF5|RNF125|PELI1|MUL1|TRIM8|TRIM71	-1.83177	0	3	0	0	-9.19622	5.24998
1	-3.4501	R-HSA-1280218	M1	1	0	Reactome Gene Sets	6	Adaptive Immune System		-3.4501	1.90657	3.86498	30284	627	836	33	3.94737	0.67345	1326|1515|1525|3134|3710|4792|5290|6654|7189|8065|8139|8517|8722|9341|9604|10382|11065|24137|26153|26263|26270|27246|51132|51665|55860|57630|57761|64219|84516|84790|84961|127544|131405	MAP3K8|CTSV|CXADR|HLA-F|ITPR3|NFKBIA|PIK3CA|SOS1|TRAF6|CUL5|GAN|IKBKG|CTSF|VAMP3|RNF14|TUBB4A|UBE2C|KIF4A|KIF26A|FBXO22|FBXO6|RNF115|RLIM|ASB1|ACTR10|SH3RF1|TRIB3|PJA1|DCTN5|TUBA1C|FBXL20|RNF19B|TRIM71	-1.64083	0	3	0	0	-9.19622	5.24998
1	-3.16892	GO:0030163	M1	1	0	GO Biological Processes	19	protein catabolic process	19_GO:0009987 cellular process	-3.16892	1.75133	3.59601	30284	786	836	38	4.54545	0.720417	267|634|1515|3652|4193|4287|5270|5366|7126|8065|8139|8239|8722|9575|9604|10210|10444|11065|23276|26263|26270|27246|51132|51438|51665|54941|55975|57162|64219|79718|79888|84961|127544|131405|147339|153090|391003|645414	AMFR|CEACAM1|CTSV|IPP|MDM2|ATXN3|SERPINE2|PMAIP1|TNFAIP1|CUL5|GAN|USP9X|CTSF|CLOCK|RNF14|TOPORS|ZER1|UBE2C|KLHL18|FBXO22|FBXO6|RNF115|RLIM|MAGEC2|ASB1|RNF125|KLHL7|PELI1|PJA1|TBL1XR1|LPCAT1|FBXL20|RNF19B|TRIM71|ARK2N|DAB2IP|PRAMEF18|PRAMEF19	-1.4525	0	3	0	0	-9.19622	5.24998
1	-2.84979	GO:0006511	M1	1	0	GO Biological Processes	19	ubiquitin-dependent protein catabolic process	19_GO:0009987 cellular process	-2.84979	1.85769	3.40756	30284	546	836	28	3.34928	0.622265	267|3652|4193|4287|7126|8065|8139|8239|9575|9604|10210|11065|23276|26263|26270|27246|51132|51665|54941|55975|57162|79718|84961|127544|131405|147339|391003|645414	AMFR|IPP|MDM2|ATXN3|TNFAIP1|CUL5|GAN|USP9X|CLOCK|RNF14|TOPORS|UBE2C|KLHL18|FBXO22|FBXO6|RNF115|RLIM|ASB1|RNF125|KLHL7|PELI1|TBL1XR1|FBXL20|RNF19B|TRIM71|ARK2N|PRAMEF18|PRAMEF19	-1.23495	0	3	0	0	-9.19622	5.24998
1	-2.76691	GO:0031461	M1	1	0	GO Cellular Components	20	cullin-RING ubiquitin ligase complex		-2.76691	2.39371	3.55131	30284	227	836	15	1.79426	0.459101	1643|3652|7126|8065|8139|10238|10444|10459|11065|23276|26270|55975|84961|391003|645414	DDB2|IPP|TNFAIP1|CUL5|GAN|DCAF7|ZER1|MAD2L2|UBE2C|KLHL18|FBXO6|KLHL7|FBXL20|PRAMEF18|PRAMEF19	-1.18329	0	3	0	0	-9.19622	5.24998
1	-2.7243	GO:0019941	M1	1	0	GO Biological Processes	19	modification-dependent protein catabolic process	19_GO:0009987 cellular process	-2.7243	1.821	3.29511	30284	557	836	28	3.34928	0.622265	267|3652|4193|4287|7126|8065|8139|8239|9575|9604|10210|11065|23276|26263|26270|27246|51132|51665|54941|55975|57162|79718|84961|127544|131405|147339|391003|645414	AMFR|IPP|MDM2|ATXN3|TNFAIP1|CUL5|GAN|USP9X|CLOCK|RNF14|TOPORS|UBE2C|KLHL18|FBXO22|FBXO6|RNF115|RLIM|ASB1|RNF125|KLHL7|PELI1|TBL1XR1|FBXL20|RNF19B|TRIM71|ARK2N|PRAMEF18|PRAMEF19	-1.15439	0	3	0	0	-9.19622	5.24998
1	-2.71807	GO:0051603	M1	1	0	GO Biological Processes	19	proteolysis involved in protein catabolic process	19_GO:0009987 cellular process	-2.71807	1.74053	3.25596	30284	666	836	32	3.82775	0.66358	267|1515|3652|4193|4287|5366|7126|8065|8139|8239|8722|9575|9604|10210|10444|11065|23276|26263|26270|27246|51132|51665|54941|55975|57162|79718|84961|127544|131405|147339|391003|645414	AMFR|CTSV|IPP|MDM2|ATXN3|PMAIP1|TNFAIP1|CUL5|GAN|USP9X|CTSF|CLOCK|RNF14|TOPORS|ZER1|UBE2C|KLHL18|FBXO22|FBXO6|RNF115|RLIM|ASB1|RNF125|KLHL7|PELI1|TBL1XR1|FBXL20|RNF19B|TRIM71|ARK2N|PRAMEF18|PRAMEF19	-1.14897	0	3	0	0	-9.19622	5.24998
1	-2.66889	GO:0043632	M1	1	0	GO Biological Processes	19	modification-dependent macromolecule catabolic process	19_GO:0009987 cellular process	-2.66889	1.8048	3.24482	30284	562	836	28	3.34928	0.622265	267|3652|4193|4287|7126|8065|8139|8239|9575|9604|10210|11065|23276|26263|26270|27246|51132|51665|54941|55975|57162|79718|84961|127544|131405|147339|391003|645414	AMFR|IPP|MDM2|ATXN3|TNFAIP1|CUL5|GAN|USP9X|CLOCK|RNF14|TOPORS|UBE2C|KLHL18|FBXO22|FBXO6|RNF115|RLIM|ASB1|RNF125|KLHL7|PELI1|TBL1XR1|FBXL20|RNF19B|TRIM71|ARK2N|PRAMEF18|PRAMEF19	-1.11699	0	3	0	0	-9.19622	5.24998
1	-2.62341	R-HSA-983169	M1	1	0	Reactome Gene Sets	6	Class I MHC mediated antigen processing & presentation		-2.62341	2.12393	3.33496	30284	307	836	18	2.15311	0.502	1515|3134|8065|8139|8517|9341|9604|11065|26263|26270|27246|51132|51665|57630|64219|84961|127544|131405	CTSV|HLA-F|CUL5|GAN|IKBKG|VAMP3|RNF14|UBE2C|FBXO22|FBXO6|RNF115|RLIM|ASB1|SH3RF1|PJA1|FBXL20|RNF19B|TRIM71	-1.0926	0	3	0	0	-9.19622	5.24998
1	-2.51128	GO:0043161	M1	1	0	GO Biological Processes	19	proteasome-mediated ubiquitin-dependent protein catabolic process	19_GO:0009987 cellular process	-2.51128	1.98492	3.18971	30284	365	836	20	2.39234	0.528507	3652|4193|4287|7126|8065|8139|9575|10210|11065|23276|26263|26270|51665|55975|57162|79718|84961|131405|391003|645414	IPP|MDM2|ATXN3|TNFAIP1|CUL5|GAN|CLOCK|TOPORS|UBE2C|KLHL18|FBXO22|FBXO6|ASB1|KLHL7|PELI1|TBL1XR1|FBXL20|TRIM71|PRAMEF18|PRAMEF19	-1.03067	0	3	0	0	-9.19622	5.24998
1	-2.09827	R-HSA-983168	M1	1	0	Reactome Gene Sets	6	Antigen processing: Ubiquitination & Proteasome degradation		-2.09827	2.08703	2.86657	30284	243	836	14	1.67464	0.443803	8065|8139|9604|11065|26263|26270|27246|51132|51665|57630|64219|84961|127544|131405	CUL5|GAN|RNF14|UBE2C|FBXO22|FBXO6|RNF115|RLIM|ASB1|SH3RF1|PJA1|FBXL20|RNF19B|TRIM71	-0.764616	0	3	0	0	-9.19622	5.24998
1	-2.08295	GO:0010498	M1	1	0	GO Biological Processes	19	proteasomal protein catabolic process	19_GO:0009987 cellular process	-2.08295	1.75539	2.73242	30284	454	836	22	2.63158	0.553623	267|3652|4193|4287|5366|7126|8065|8139|9575|10210|11065|23276|26263|26270|51665|55975|57162|79718|84961|131405|391003|645414	AMFR|IPP|MDM2|ATXN3|PMAIP1|TNFAIP1|CUL5|GAN|CLOCK|TOPORS|UBE2C|KLHL18|FBXO22|FBXO6|ASB1|KLHL7|PELI1|TBL1XR1|FBXL20|TRIM71|PRAMEF18|PRAMEF19	-0.752478	0	3	0	0	-9.19622	5.24998
1	-8.7412	M5939	M1	1	0	Hallmark Gene Sets	23	HALLMARK P53 PATHWAY		-8.7412	4.34699	8.00158	30284	200	836	24	2.87081	0.57753	578|1643|2232|2258|2309|3714|3732|4193|5429|7378|7508|8493|8722|8877|9314|9738|10544|10904|23654|26999|27244|57761|64393|127544	BAK1|DDB2|FDXR|FGF13|FOXO3|JAG2|CD82|MDM2|POLH|UPP1|XPC|PPM1D|CTSF|SPHK1|KLF4|CCP110|PROCR|BLCAP|PLXNB2|CYFIP2|SESN1|TRIB3|ZMAT3|RNF19B	-4.87543	0	4	1	1	-8.7412	4.34699
1	-8.39816	GO:0016301	M1	1	0	GO Molecular Functions	21	kinase activity		-8.39816	2.49483	6.86904	30284	726	836	50	5.98086	0.820138	27|157|205|657|1326|1612|1739|2260|2261|2263|2584|3098|3099|3480|3643|3705|4751|4752|5127|5165|5290|5292|5347|5379|5580|5595|5631|5979|6300|6352|6416|6733|6795|7006|7046|7049|7444|8493|8780|8877|9448|23049|23235|23729|28996|55728|79705|81788|127933|133686	ABL2|GRK3|AK4|BMPR1A|MAP3K8|DAPK1|DLG1|FGFR1|FGFR3|FGFR2|GALK1|HK1|HK2|IGF1R|INSR|ITPK1|NEK2|NEK3|CDK16|PDK3|PIK3CA|PIM1|PLK1|PMS2P1|PRKCD|MAPK3|PRPS1|RET|MAPK12|CCL5|MAP2K4|SRPK2|AURKC|TEC|TGFBR1|TGFBR3|VRK2|PPM1D|RIOK3|SPHK1|MAP4K4|SMG1|SIK2|SHPK|HIPK2|N4BP2|LRRK1|NUAK2|UHMK1|NADK2	-4.68761	0	5	1	1	-8.39816	3.01177
1	-8.25652	GO:0016310	M1	1	0	GO Biological Processes	19	phosphorylation	19_GO:0009987 cellular process	-8.25652	3.01177	7.10423	30284	433	836	36	4.30622	0.70208	27|1326|1612|2260|2263|2584|2764|3098|3099|3480|3643|4751|4752|5127|5165|5292|5347|5580|5595|5979|6300|6733|6795|7006|7046|7444|9448|10152|10549|10920|23049|23235|23729|28996|81788|127933	ABL2|MAP3K8|DAPK1|FGFR1|FGFR2|GALK1|GMFB|HK1|HK2|IGF1R|INSR|NEK2|NEK3|CDK16|PDK3|PIM1|PLK1|PRKCD|MAPK3|RET|MAPK12|SRPK2|AURKC|TEC|TGFBR1|VRK2|MAP4K4|ABI2|PRDX4|COPS8|SMG1|SIK2|SHPK|HIPK2|NUAK2|UHMK1	-4.63938	0	5	0	0	-8.39816	3.01177
1	-7.69292	GO:0016773	M1	1	0	GO Molecular Functions	21	phosphotransferase activity, alcohol group as acceptor		-7.69292	2.47968	6.53571	30284	672	836	46	5.50239	0.788648	27|157|657|1326|1612|2260|2261|2263|2584|3098|3099|3480|3643|3705|4751|4752|5127|5165|5290|5292|5347|5580|5595|5979|6300|6352|6416|6733|6795|7006|7046|7049|7444|8493|8780|8877|9448|23049|23235|23729|28996|55728|79705|81788|127933|133686	ABL2|GRK3|BMPR1A|MAP3K8|DAPK1|FGFR1|FGFR3|FGFR2|GALK1|HK1|HK2|IGF1R|INSR|ITPK1|NEK2|NEK3|CDK16|PDK3|PIK3CA|PIM1|PLK1|PRKCD|MAPK3|RET|MAPK12|CCL5|MAP2K4|SRPK2|AURKC|TEC|TGFBR1|TGFBR3|VRK2|PPM1D|RIOK3|SPHK1|MAP4K4|SMG1|SIK2|SHPK|HIPK2|N4BP2|LRRK1|NUAK2|UHMK1|NADK2	-4.26649	0	5	0	0	-8.39816	3.01177
1	-7.32875	GO:0006468	M1	1	0	GO Biological Processes	19	protein phosphorylation	19_GO:0009987 cellular process	-7.32875	2.98762	6.63922	30284	388	836	32	3.82775	0.66358	27|1326|1612|2260|2263|2764|3480|3643|4751|4752|5127|5165|5292|5347|5580|5595|5979|6300|6733|6795|7006|7046|7444|9448|10152|10549|10920|23049|23235|28996|81788|127933	ABL2|MAP3K8|DAPK1|FGFR1|FGFR2|GMFB|IGF1R|INSR|NEK2|NEK3|CDK16|PDK3|PIM1|PLK1|PRKCD|MAPK3|RET|MAPK12|SRPK2|AURKC|TEC|TGFBR1|VRK2|MAP4K4|ABI2|PRDX4|COPS8|SMG1|SIK2|HIPK2|NUAK2|UHMK1	-4.09137	0	5	0	0	-8.39816	3.01177
1	-6.98323	GO:0140993	M1	1	0	GO Molecular Functions	21	histone modifying activity		-6.98323	2.40044	6.14797	30284	664	836	44	5.26316	0.772288	27|1387|1612|1846|2260|2261|2263|2959|3480|3643|4751|4752|5290|5292|5580|5787|5979|6416|6733|6795|6839|7006|7403|7444|7803|8493|8780|9448|9575|10106|11143|11266|23049|23235|28996|29072|57325|79705|80853|81788|84333|84959|85464|127933	ABL2|CREBBP|DAPK1|DUSP4|FGFR1|FGFR3|FGFR2|GTF2B|IGF1R|INSR|NEK2|NEK3|PIK3CA|PIM1|PRKCD|PTPRB|RET|MAP2K4|SRPK2|AURKC|SUV39H1|TEC|KDM6A|VRK2|PTP4A1|PPM1D|RIOK3|MAP4K4|CLOCK|CTDSP2|KAT7|DUSP12|SMG1|SIK2|HIPK2|SETD2|KAT14|LRRK1|KDM7A|NUAK2|PCGF5|UBASH3B|SSH2|UHMK1	-3.84216	0	5	0	0	-8.39816	3.01177
1	-6.27193	GO:0004672	M1	1	0	GO Molecular Functions	21	protein kinase activity		-6.27193	2.43636	5.80692	30284	565	836	38	4.54545	0.720417	27|157|657|1326|1612|2260|2261|2263|3480|3643|4751|4752|5127|5165|5290|5292|5347|5580|5595|5979|6300|6352|6416|6733|6795|7006|7046|7049|7444|8493|8780|9448|23049|23235|28996|79705|81788|127933	ABL2|GRK3|BMPR1A|MAP3K8|DAPK1|FGFR1|FGFR3|FGFR2|IGF1R|INSR|NEK2|NEK3|CDK16|PDK3|PIK3CA|PIM1|PLK1|PRKCD|MAPK3|RET|MAPK12|CCL5|MAP2K4|SRPK2|AURKC|TEC|TGFBR1|TGFBR3|VRK2|PPM1D|RIOK3|MAP4K4|SMG1|SIK2|HIPK2|LRRK1|NUAK2|UHMK1	-3.51167	0	5	0	0	-8.39816	3.01177
1	-5.15194	GO:0141003	M1	1	0	GO Molecular Functions	21	histone H2AX kinase activity		-5.15194	2.66058	5.29522	30284	354	836	26	3.11005	0.600371	27|1612|2260|2261|2263|3480|3643|4751|4752|5290|5292|5580|5979|6416|6733|6795|7006|7444|8780|9448|23049|23235|28996|79705|81788|127933	ABL2|DAPK1|FGFR1|FGFR3|FGFR2|IGF1R|INSR|NEK2|NEK3|PIK3CA|PIM1|PRKCD|RET|MAP2K4|SRPK2|AURKC|TEC|VRK2|RIOK3|MAP4K4|SMG1|SIK2|HIPK2|LRRK1|NUAK2|UHMK1	-2.7669	0	5	0	0	-8.39816	3.01177
1	-5.08694	GO:0140996	M1	1	0	GO Molecular Functions	21	histone H3 kinase activity		-5.08694	2.63823	5.24628	30284	357	836	26	3.11005	0.600371	27|1612|2260|2261|2263|3480|3643|4751|4752|5290|5292|5580|5979|6416|6733|6795|7006|7444|8780|9448|23049|23235|28996|79705|81788|127933	ABL2|DAPK1|FGFR1|FGFR3|FGFR2|IGF1R|INSR|NEK2|NEK3|PIK3CA|PIM1|PRKCD|RET|MAP2K4|SRPK2|AURKC|TEC|VRK2|RIOK3|MAP4K4|SMG1|SIK2|HIPK2|LRRK1|NUAK2|UHMK1	-2.72291	0	5	0	0	-8.39816	3.01177
1	-5.02278	GO:0035173	M1	1	0	GO Molecular Functions	21	histone kinase activity		-5.02278	2.61624	5.19783	30284	360	836	26	3.11005	0.600371	27|1612|2260|2261|2263|3480|3643|4751|4752|5290|5292|5580|5979|6416|6733|6795|7006|7444|8780|9448|23049|23235|28996|79705|81788|127933	ABL2|DAPK1|FGFR1|FGFR3|FGFR2|IGF1R|INSR|NEK2|NEK3|PIK3CA|PIM1|PRKCD|RET|MAP2K4|SRPK2|AURKC|TEC|VRK2|RIOK3|MAP4K4|SMG1|SIK2|HIPK2|LRRK1|NUAK2|UHMK1	-2.68528	0	5	0	0	-8.39816	3.01177
1	-4.9009	GO:0004674	M1	1	0	GO Molecular Functions	21	protein serine/threonine kinase activity		-4.9009	2.42615	5.0362	30284	433	836	29	3.4689	0.632887	157|657|1326|1612|4751|4752|5127|5165|5290|5292|5347|5580|5595|6300|6416|6733|6795|7046|7049|7444|8493|8780|9448|23049|23235|28996|79705|81788|127933	GRK3|BMPR1A|MAP3K8|DAPK1|NEK2|NEK3|CDK16|PDK3|PIK3CA|PIM1|PLK1|PRKCD|MAPK3|MAPK12|MAP2K4|SRPK2|AURKC|TGFBR1|TGFBR3|VRK2|PPM1D|RIOK3|MAP4K4|SMG1|SIK2|HIPK2|LRRK1|NUAK2|UHMK1	-2.6206	0	5	0	0	-8.39816	3.01177
1	-3.69734	GO:0106310	M1	1	0	GO Molecular Functions	21	protein serine kinase activity		-3.69734	2.30796	4.2123	30284	361	836	23	2.7512	0.565718	1326|1612|4751|4752|5127|5290|5292|5347|5580|5595|6300|6416|6733|6795|7444|8780|9448|23049|23235|28996|79705|81788|127933	MAP3K8|DAPK1|NEK2|NEK3|CDK16|PIK3CA|PIM1|PLK1|PRKCD|MAPK3|MAPK12|MAP2K4|SRPK2|AURKC|VRK2|RIOK3|MAP4K4|SMG1|SIK2|HIPK2|LRRK1|NUAK2|UHMK1	-1.80973	0	5	0	0	-8.39816	3.01177
1	-3.14392	GO:0046777	M1	1	0	GO Biological Processes	19	protein autophosphorylation	19_GO:0009987 cellular process	-3.14392	2.99792	4.06324	30284	145	836	12	1.43541	0.411382	1612|2260|2263|3480|3643|4751|5292|5595|7444|23049|23235|127933	DAPK1|FGFR1|FGFR2|IGF1R|INSR|NEK2|PIM1|MAPK3|VRK2|SMG1|SIK2|UHMK1	-1.43424	0	5	0	0	-8.39816	3.01177
1	-2.89738	GO:0004694	M1	1	0	GO Molecular Functions	21	eukaryotic translation initiation factor 2alpha kinase activity		-2.89738	2.38518	3.6528	30284	243	836	16	1.91388	0.473868	1612|4751|4752|5290|5292|6733|6795|7444|8780|9448|23049|23235|28996|79705|81788|127933	DAPK1|NEK2|NEK3|PIK3CA|PIM1|SRPK2|AURKC|VRK2|RIOK3|MAP4K4|SMG1|SIK2|HIPK2|LRRK1|NUAK2|UHMK1	-1.2537	0	5	0	0	-8.39816	3.01177
1	-2.86053	GO:0004676	M1	1	0	GO Molecular Functions	21	3-phosphoinositide-dependent protein kinase activity		-2.86053	2.36571	3.61637	30284	245	836	16	1.91388	0.473868	1612|4751|4752|5290|5292|6733|6795|7444|8780|9448|23049|23235|28996|79705|81788|127933	DAPK1|NEK2|NEK3|PIK3CA|PIM1|SRPK2|AURKC|VRK2|RIOK3|MAP4K4|SMG1|SIK2|HIPK2|LRRK1|NUAK2|UHMK1	-1.24273	0	5	0	0	-8.39816	3.01177
1	-2.86053	GO:0004711	M1	1	0	GO Molecular Functions	21	ribosomal protein S6 kinase activity		-2.86053	2.36571	3.61637	30284	245	836	16	1.91388	0.473868	1612|4751|4752|5290|5292|6733|6795|7444|8780|9448|23049|23235|28996|79705|81788|127933	DAPK1|NEK2|NEK3|PIK3CA|PIM1|SRPK2|AURKC|VRK2|RIOK3|MAP4K4|SMG1|SIK2|HIPK2|LRRK1|NUAK2|UHMK1	-1.24273	0	5	0	0	-8.39816	3.01177
1	-2.86053	GO:0035175	M1	1	0	GO Molecular Functions	21	histone H3S10 kinase activity		-2.86053	2.36571	3.61637	30284	245	836	16	1.91388	0.473868	1612|4751|4752|5290|5292|6733|6795|7444|8780|9448|23049|23235|28996|79705|81788|127933	DAPK1|NEK2|NEK3|PIK3CA|PIM1|SRPK2|AURKC|VRK2|RIOK3|MAP4K4|SMG1|SIK2|HIPK2|LRRK1|NUAK2|UHMK1	-1.24273	0	5	0	0	-8.39816	3.01177
1	-2.86053	GO:0035979	M1	1	0	GO Molecular Functions	21	histone H2AXS139 kinase activity		-2.86053	2.36571	3.61637	30284	245	836	16	1.91388	0.473868	1612|4751|4752|5290|5292|6733|6795|7444|8780|9448|23049|23235|28996|79705|81788|127933	DAPK1|NEK2|NEK3|PIK3CA|PIM1|SRPK2|AURKC|VRK2|RIOK3|MAP4K4|SMG1|SIK2|HIPK2|LRRK1|NUAK2|UHMK1	-1.24273	0	5	0	0	-8.39816	3.01177
1	-2.86053	GO:0044022	M1	1	0	GO Molecular Functions	21	histone H3S28 kinase activity		-2.86053	2.36571	3.61637	30284	245	836	16	1.91388	0.473868	1612|4751|4752|5290|5292|6733|6795|7444|8780|9448|23049|23235|28996|79705|81788|127933	DAPK1|NEK2|NEK3|PIK3CA|PIM1|SRPK2|AURKC|VRK2|RIOK3|MAP4K4|SMG1|SIK2|HIPK2|LRRK1|NUAK2|UHMK1	-1.24273	0	5	0	0	-8.39816	3.01177
1	-2.86053	GO:0044023	M1	1	0	GO Molecular Functions	21	histone H4S1 kinase activity		-2.86053	2.36571	3.61637	30284	245	836	16	1.91388	0.473868	1612|4751|4752|5290|5292|6733|6795|7444|8780|9448|23049|23235|28996|79705|81788|127933	DAPK1|NEK2|NEK3|PIK3CA|PIM1|SRPK2|AURKC|VRK2|RIOK3|MAP4K4|SMG1|SIK2|HIPK2|LRRK1|NUAK2|UHMK1	-1.24273	0	5	0	0	-8.39816	3.01177
1	-2.86053	GO:0044024	M1	1	0	GO Molecular Functions	21	histone H2AS1 kinase activity		-2.86053	2.36571	3.61637	30284	245	836	16	1.91388	0.473868	1612|4751|4752|5290|5292|6733|6795|7444|8780|9448|23049|23235|28996|79705|81788|127933	DAPK1|NEK2|NEK3|PIK3CA|PIM1|SRPK2|AURKC|VRK2|RIOK3|MAP4K4|SMG1|SIK2|HIPK2|LRRK1|NUAK2|UHMK1	-1.24273	0	5	0	0	-8.39816	3.01177
1	-2.86053	GO:0044025	M1	1	0	GO Molecular Functions	21	histone H2BS14 kinase activity		-2.86053	2.36571	3.61637	30284	245	836	16	1.91388	0.473868	1612|4751|4752|5290|5292|6733|6795|7444|8780|9448|23049|23235|28996|79705|81788|127933	DAPK1|NEK2|NEK3|PIK3CA|PIM1|SRPK2|AURKC|VRK2|RIOK3|MAP4K4|SMG1|SIK2|HIPK2|LRRK1|NUAK2|UHMK1	-1.24273	0	5	0	0	-8.39816	3.01177
1	-2.86053	GO:0072354	M1	1	0	GO Molecular Functions	21	histone H3T3 kinase activity		-2.86053	2.36571	3.61637	30284	245	836	16	1.91388	0.473868	1612|4751|4752|5290|5292|6733|6795|7444|8780|9448|23049|23235|28996|79705|81788|127933	DAPK1|NEK2|NEK3|PIK3CA|PIM1|SRPK2|AURKC|VRK2|RIOK3|MAP4K4|SMG1|SIK2|HIPK2|LRRK1|NUAK2|UHMK1	-1.24273	0	5	0	0	-8.39816	3.01177
1	-2.86053	GO:0072371	M1	1	0	GO Molecular Functions	21	histone H2AS121 kinase activity		-2.86053	2.36571	3.61637	30284	245	836	16	1.91388	0.473868	1612|4751|4752|5290|5292|6733|6795|7444|8780|9448|23049|23235|28996|79705|81788|127933	DAPK1|NEK2|NEK3|PIK3CA|PIM1|SRPK2|AURKC|VRK2|RIOK3|MAP4K4|SMG1|SIK2|HIPK2|LRRK1|NUAK2|UHMK1	-1.24273	0	5	0	0	-8.39816	3.01177
1	-2.86053	GO:0072518	M1	1	0	GO Molecular Functions	21	Rho-dependent protein serine/threonine kinase activity		-2.86053	2.36571	3.61637	30284	245	836	16	1.91388	0.473868	1612|4751|4752|5290|5292|6733|6795|7444|8780|9448|23049|23235|28996|79705|81788|127933	DAPK1|NEK2|NEK3|PIK3CA|PIM1|SRPK2|AURKC|VRK2|RIOK3|MAP4K4|SMG1|SIK2|HIPK2|LRRK1|NUAK2|UHMK1	-1.24273	0	5	0	0	-8.39816	3.01177
1	-2.86053	GO:0140823	M1	1	0	GO Molecular Functions	21	histone H2BS36 kinase activity		-2.86053	2.36571	3.61637	30284	245	836	16	1.91388	0.473868	1612|4751|4752|5290|5292|6733|6795|7444|8780|9448|23049|23235|28996|79705|81788|127933	DAPK1|NEK2|NEK3|PIK3CA|PIM1|SRPK2|AURKC|VRK2|RIOK3|MAP4K4|SMG1|SIK2|HIPK2|LRRK1|NUAK2|UHMK1	-1.24273	0	5	0	0	-8.39816	3.01177
1	-2.86053	GO:0140855	M1	1	0	GO Molecular Functions	21	histone H3S57 kinase activity		-2.86053	2.36571	3.61637	30284	245	836	16	1.91388	0.473868	1612|4751|4752|5290|5292|6733|6795|7444|8780|9448|23049|23235|28996|79705|81788|127933	DAPK1|NEK2|NEK3|PIK3CA|PIM1|SRPK2|AURKC|VRK2|RIOK3|MAP4K4|SMG1|SIK2|HIPK2|LRRK1|NUAK2|UHMK1	-1.24273	0	5	0	0	-8.39816	3.01177
1	-2.86053	GO:0140995	M1	1	0	GO Molecular Functions	21	histone H2A kinase activity		-2.86053	2.36571	3.61637	30284	245	836	16	1.91388	0.473868	1612|4751|4752|5290|5292|6733|6795|7444|8780|9448|23049|23235|28996|79705|81788|127933	DAPK1|NEK2|NEK3|PIK3CA|PIM1|SRPK2|AURKC|VRK2|RIOK3|MAP4K4|SMG1|SIK2|HIPK2|LRRK1|NUAK2|UHMK1	-1.24273	0	5	0	0	-8.39816	3.01177
1	-2.86053	GO:0140997	M1	1	0	GO Molecular Functions	21	histone H4 kinase activity		-2.86053	2.36571	3.61637	30284	245	836	16	1.91388	0.473868	1612|4751|4752|5290|5292|6733|6795|7444|8780|9448|23049|23235|28996|79705|81788|127933	DAPK1|NEK2|NEK3|PIK3CA|PIM1|SRPK2|AURKC|VRK2|RIOK3|MAP4K4|SMG1|SIK2|HIPK2|LRRK1|NUAK2|UHMK1	-1.24273	0	5	0	0	-8.39816	3.01177
1	-2.86053	GO:0140998	M1	1	0	GO Molecular Functions	21	histone H2B kinase activity		-2.86053	2.36571	3.61637	30284	245	836	16	1.91388	0.473868	1612|4751|4752|5290|5292|6733|6795|7444|8780|9448|23049|23235|28996|79705|81788|127933	DAPK1|NEK2|NEK3|PIK3CA|PIM1|SRPK2|AURKC|VRK2|RIOK3|MAP4K4|SMG1|SIK2|HIPK2|LRRK1|NUAK2|UHMK1	-1.24273	0	5	0	0	-8.39816	3.01177
1	-2.86053	GO:1990244	M1	1	0	GO Molecular Functions	21	histone H2AT120 kinase activity		-2.86053	2.36571	3.61637	30284	245	836	16	1.91388	0.473868	1612|4751|4752|5290|5292|6733|6795|7444|8780|9448|23049|23235|28996|79705|81788|127933	DAPK1|NEK2|NEK3|PIK3CA|PIM1|SRPK2|AURKC|VRK2|RIOK3|MAP4K4|SMG1|SIK2|HIPK2|LRRK1|NUAK2|UHMK1	-1.24273	0	5	0	0	-8.39816	3.01177
1	-2.84228	GO:0004677	M1	1	0	GO Molecular Functions	21	DNA-dependent protein kinase activity		-2.84228	2.35609	3.59828	30284	246	836	16	1.91388	0.473868	1612|4751|4752|5290|5292|6733|6795|7444|8780|9448|23049|23235|28996|79705|81788|127933	DAPK1|NEK2|NEK3|PIK3CA|PIM1|SRPK2|AURKC|VRK2|RIOK3|MAP4K4|SMG1|SIK2|HIPK2|LRRK1|NUAK2|UHMK1	-1.23359	0	5	0	0	-8.39816	3.01177
1	-2.84228	GO:0140857	M1	1	0	GO Molecular Functions	21	histone H3T45 kinase activity		-2.84228	2.35609	3.59828	30284	246	836	16	1.91388	0.473868	1612|4751|4752|5290|5292|6733|6795|7444|8780|9448|23049|23235|28996|79705|81788|127933	DAPK1|NEK2|NEK3|PIK3CA|PIM1|SRPK2|AURKC|VRK2|RIOK3|MAP4K4|SMG1|SIK2|HIPK2|LRRK1|NUAK2|UHMK1	-1.23359	0	5	0	0	-8.39816	3.01177
1	-2.82416	GO:0035402	M1	1	0	GO Molecular Functions	21	histone H3T11 kinase activity		-2.82416	2.34655	3.58029	30284	247	836	16	1.91388	0.473868	1612|4751|4752|5290|5292|6733|6795|7444|8780|9448|23049|23235|28996|79705|81788|127933	DAPK1|NEK2|NEK3|PIK3CA|PIM1|SRPK2|AURKC|VRK2|RIOK3|MAP4K4|SMG1|SIK2|HIPK2|LRRK1|NUAK2|UHMK1	-1.22143	0	5	0	0	-8.39816	3.01177
1	-2.82416	GO:0035403	M1	1	0	GO Molecular Functions	21	histone H3T6 kinase activity		-2.82416	2.34655	3.58029	30284	247	836	16	1.91388	0.473868	1612|4751|4752|5290|5292|6733|6795|7444|8780|9448|23049|23235|28996|79705|81788|127933	DAPK1|NEK2|NEK3|PIK3CA|PIM1|SRPK2|AURKC|VRK2|RIOK3|MAP4K4|SMG1|SIK2|HIPK2|LRRK1|NUAK2|UHMK1	-1.22143	0	5	0	0	-8.39816	3.01177
1	-2.80616	GO:0004679	M1	1	0	GO Molecular Functions	21	AMP-activated protein kinase activity		-2.80616	2.33709	3.56238	30284	248	836	16	1.91388	0.473868	1612|4751|4752|5290|5292|6733|6795|7444|8780|9448|23049|23235|28996|79705|81788|127933	DAPK1|NEK2|NEK3|PIK3CA|PIM1|SRPK2|AURKC|VRK2|RIOK3|MAP4K4|SMG1|SIK2|HIPK2|LRRK1|NUAK2|UHMK1	-1.21274	0	5	0	0	-8.39816	3.01177
1	-8.37729	GO:0031667	M1	1	0	GO Biological Processes	19	response to nutrient levels	19_GO:0050896 response to stimulus	-8.37729	2.84117	7.06536	30284	510	836	40	4.78469	0.738205	178|249|360|594|1387|1545|1592|1636|2308|2309|3480|4193|4287|5020|5292|5366|5595|6657|6722|6839|7378|8493|8932|9518|10985|10999|11345|22856|23530|23710|26263|27244|29103|51100|53349|57521|79718|81788|143686|221937	AGL|ALPL|AQP3|BCKDHB|CREBBP|CYP1B1|CYP26A1|ACE|FOXO1|FOXO3|IGF1R|MDM2|ATXN3|OXT|PIM1|PMAIP1|MAPK3|SOX2|SRF|SUV39H1|UPP1|PPM1D|MBD2|GDF15|GCN1|SLC27A4|GABARAPL2|CHSY1|NNT|GABARAPL1|FBXO22|SESN1|DNAJC15|SH3GLB1|ZFYVE1|RPTOR|TBL1XR1|NUAK2|SESN3|FOXK1	-4.68761	0	6	1	1	-8.37729	5.91427
1	-6.88315	GO:0031669	M1	1	0	GO Biological Processes	19	cellular response to nutrient levels	19_GO:0050896 response to stimulus	-6.88315	3.49155	6.65167	30284	249	836	24	2.87081	0.57753	1387|2308|2309|3480|4193|4287|5292|5366|5595|6722|6839|7378|8493|10985|11345|23710|26263|27244|29103|51100|53349|57521|81788|143686	CREBBP|FOXO1|FOXO3|IGF1R|MDM2|ATXN3|PIM1|PMAIP1|MAPK3|SRF|SUV39H1|UPP1|PPM1D|GCN1|GABARAPL2|GABARAPL1|FBXO22|SESN1|DNAJC15|SH3GLB1|ZFYVE1|RPTOR|NUAK2|SESN3	-3.79554	0	6	0	0	-8.37729	5.91427
1	-6.41558	GO:0009267	M1	1	0	GO Biological Processes	19	cellular response to starvation	19_GO:0050896 response to stimulus	-6.41558	3.79318	6.52466	30284	191	836	20	2.39234	0.528507	2308|2309|3480|4287|5366|5595|6839|7378|8493|10985|11345|23710|26263|27244|29103|51100|53349|57521|81788|143686	FOXO1|FOXO3|IGF1R|ATXN3|PMAIP1|MAPK3|SUV39H1|UPP1|PPM1D|GCN1|GABARAPL2|GABARAPL1|FBXO22|SESN1|DNAJC15|SH3GLB1|ZFYVE1|RPTOR|NUAK2|SESN3	-3.581	0	6	0	0	-8.37729	5.91427
1	-5.66249	GO:0042594	M1	1	0	GO Biological Processes	19	response to starvation	19_GO:0050896 response to stimulus	-5.66249	3.27898	5.87113	30284	232	836	21	2.51196	0.541226	2308|2309|3480|4287|5366|5595|6839|7378|8493|10985|11345|23710|26263|27244|29103|51100|53349|57521|81788|143686|221937	FOXO1|FOXO3|IGF1R|ATXN3|PMAIP1|MAPK3|SUV39H1|UPP1|PPM1D|GCN1|GABARAPL2|GABARAPL1|FBXO22|SESN1|DNAJC15|SH3GLB1|ZFYVE1|RPTOR|NUAK2|SESN3|FOXK1	-3.08115	0	6	0	0	-8.37729	5.91427
1	-4.26764	GO:0042149	M1	1	0	GO Biological Processes	19	cellular response to glucose starvation	19_GO:0050896 response to stimulus	-4.26764	5.91427	5.80065	30284	49	836	8	0.956938	0.336706	2309|5366|6839|7378|27244|51100|81788|143686	FOXO3|PMAIP1|SUV39H1|UPP1|SESN1|SH3GLB1|NUAK2|SESN3	-2.19251	0	6	0	0	-8.37729	5.91427
1	-8.20412	GO:1902532	M1	1	0	GO Biological Processes	19	negative regulation of intracellular signal transduction	19_GO:0048519 negative regulation of biological process	-8.20412	2.46093	6.7605	30284	736	836	50	5.98086	0.820138	27|604|1408|1592|1739|1830|1846|2305|2308|3070|3480|4035|4089|4193|4287|4792|4795|4988|5270|5580|5595|7049|7126|8531|8692|8780|8887|9249|9314|9518|9575|9927|10395|10525|23677|27244|27250|51094|51763|54941|55075|57162|58495|64798|79594|143686|143872|153090|166655|171392	ABL2|BCL6|CRY2|CYP26A1|DLG1|DSG3|DUSP4|FOXM1|FOXO1|HELLS|IGF1R|LRP1|SMAD4|MDM2|ATXN3|NFKBIA|NFKBIL1|OPRM1|SERPINE2|PRKCD|MAPK3|TGFBR3|TNFAIP1|YBX3|HYAL2|RIOK3|TAX1BP1|DHRS3|KLF4|GDF15|CLOCK|MFN2|DLC1|HYOU1|SH3BP4|SESN1|PDCD4|ADIPOR1|INPP5K|RNF125|UACA|PELI1|OVOL2|DEPTOR|MUL1|SESN3|ARHGAP42|DAB2IP|TRIM60|ZNF675	-4.63938	0	7	1	1	-8.20412	2.46093
1	-8.12715	GO:0032535	M1	1	0	GO Biological Processes	19	regulation of cellular component size	19_GO:0065007 biological regulation	-8.12715	3.22896	7.15825	30284	359	836	32	3.82775	0.66358	394|1739|2258|4099|4478|4747|5290|5357|5580|5865|5979|6259|6711|6722|6840|8153|9821|10565|11344|23341|23499|25942|26999|56963|57521|64798|80115|85464|91663|128239|150465|154796	ARHGAP5|DLG1|FGF13|MAG|MSN|NEFL|PIK3CA|PLS1|PRKCD|RAB3B|RET|RYK|SPTBN1|SRF|SVIL|RND2|RB1CC1|ARFGEF1|TWF2|DNAJC16|MACF1|SIN3A|CYFIP2|RGMA|RPTOR|DEPTOR|BAIAP2L2|SSH2|MYADM|IQGAP3|TTL|AMOT	-4.61357	0	8	1	1	-8.12715	3.65908
1	-7.44379	GO:0090066	M1	1	0	GO Biological Processes	19	regulation of anatomical structure size	19_GO:0065007 biological regulation	-7.44379	2.70974	6.5479	30284	508	836	38	4.54545	0.720417	394|952|1636|1739|2258|4099|4478|4747|4879|5290|5357|5580|5865|5979|6259|6711|6722|6840|8153|9821|10565|11344|23341|23499|25942|26999|27345|56963|57521|59342|64798|80115|85464|91663|128239|143872|150465|154796	ARHGAP5|CD38|ACE|DLG1|FGF13|MAG|MSN|NEFL|NPPB|PIK3CA|PLS1|PRKCD|RAB3B|RET|RYK|SPTBN1|SRF|SVIL|RND2|RB1CC1|ARFGEF1|TWF2|DNAJC16|MACF1|SIN3A|CYFIP2|KCNMB4|RGMA|RPTOR|SCPEP1|DEPTOR|BAIAP2L2|SSH2|MYADM|IQGAP3|ARHGAP42|TTL|AMOT	-4.15205	0	8	0	0	-8.12715	3.65908
1	-6.40178	GO:0120035	M1	1	0	GO Biological Processes	19	regulation of plasma membrane bounded cell projection organization	19_GO:0050789 regulation of biological process	-6.40178	2.34068	5.82187	30284	650	836	42	5.02392	0.755484	27|657|952|2258|2260|2332|3480|4099|4193|4747|5290|5357|5580|5979|6239|6259|6498|6722|7046|7779|8153|8322|9314|9738|10152|10630|10806|11344|22876|23345|23499|23654|26153|51626|55704|56963|57498|64422|81618|84260|153090|154141	ABL2|BMPR1A|CD38|FGF13|FGFR1|FMR1|IGF1R|MAG|MDM2|NEFL|PIK3CA|PLS1|PRKCD|RET|RREB1|RYK|SKIL|SRF|TGFBR1|SLC30A1|RND2|FZD4|KLF4|CCP110|ABI2|PDPN|SDCCAG8|TWF2|INPP5F|SYNE1|MACF1|PLXNB2|KIF26A|DYNC2LI1|CCDC88A|RGMA|KIDINS220|ATG3|ITM2C|TCHP|DAB2IP|MBOAT1	-3.5774	0	8	0	0	-8.12715	3.65908
1	-6.10851	GO:0031344	M1	1	0	GO Biological Processes	19	regulation of cell projection organization	19_GO:0050789 regulation of biological process	-6.10851	2.28103	5.63671	30284	667	836	42	5.02392	0.755484	27|657|952|2258|2260|2332|3480|4099|4193|4747|5290|5357|5580|5979|6239|6259|6498|6722|7046|7779|8153|8322|9314|9738|10152|10630|10806|11344|22876|23345|23499|23654|26153|51626|55704|56963|57498|64422|81618|84260|153090|154141	ABL2|BMPR1A|CD38|FGF13|FGFR1|FMR1|IGF1R|MAG|MDM2|NEFL|PIK3CA|PLS1|PRKCD|RET|RREB1|RYK|SKIL|SRF|TGFBR1|SLC30A1|RND2|FZD4|KLF4|CCP110|ABI2|PDPN|SDCCAG8|TWF2|INPP5F|SYNE1|MACF1|PLXNB2|KIF26A|DYNC2LI1|CCDC88A|RGMA|KIDINS220|ATG3|ITM2C|TCHP|DAB2IP|MBOAT1	-3.38105	0	8	0	0	-8.12715	3.65908
1	-5.58476	GO:0008361	M1	1	0	GO Biological Processes	19	regulation of cell size	19_GO:0065007 biological regulation	-5.58476	3.64273	5.97495	30284	179	836	18	2.15311	0.502	394|2258|4099|4478|5979|6259|6722|8153|9821|11344|23499|25942|56963|57521|64798|128239|150465|154796	ARHGAP5|FGF13|MAG|MSN|RET|RYK|SRF|RND2|RB1CC1|TWF2|MACF1|SIN3A|RGMA|RPTOR|DEPTOR|IQGAP3|TTL|AMOT	-3.04653	0	8	0	0	-8.12715	3.65908
1	-5.04693	GO:0010975	M1	1	0	GO Biological Processes	19	regulation of neuron projection development	19_GO:0032502 developmental process	-5.04693	2.42577	5.12264	30284	448	836	30	3.58852	0.643308	27|657|952|2258|2260|3480|4099|4193|4747|5979|6259|6498|6722|7779|8153|8322|9314|10152|11344|22876|23345|23499|23654|26153|55704|56963|57498|81618|153090|154141	ABL2|BMPR1A|CD38|FGF13|FGFR1|IGF1R|MAG|MDM2|NEFL|RET|RYK|SKIL|SRF|SLC30A1|RND2|FZD4|KLF4|ABI2|TWF2|INPP5F|SYNE1|MACF1|PLXNB2|KIF26A|CCDC88A|RGMA|KIDINS220|ITM2C|DAB2IP|MBOAT1	-2.69968	0	8	0	0	-8.12715	3.65908
1	-4.5686	GO:0031346	M1	1	0	GO Biological Processes	19	positive regulation of cell projection organization	19_GO:0048518 positive regulation of biological process	-4.5686	2.51562	4.87422	30284	360	836	25	2.99043	0.589076	27|657|2260|2332|3480|4747|5290|5979|6239|6259|6498|6722|7046|7779|8153|8322|9738|10152|11344|23499|23654|55704|56963|57498|153090	ABL2|BMPR1A|FGFR1|FMR1|IGF1R|NEFL|PIK3CA|RET|RREB1|RYK|SKIL|SRF|TGFBR1|SLC30A1|RND2|FZD4|CCP110|ABI2|TWF2|MACF1|PLXNB2|CCDC88A|RGMA|KIDINS220|DAB2IP	-2.41463	0	8	0	0	-8.12715	3.65908
1	-3.38222	GO:0061387	M1	1	0	GO Biological Processes	19	regulation of extent of cell growth	19_GO:0040007 growth	-3.38222	3.65908	4.46507	30284	99	836	10	1.19617	0.375994	2258|4099|6259|6722|8153|11344|23499|25942|56963|150465	FGF13|MAG|RYK|SRF|RND2|TWF2|MACF1|SIN3A|RGMA|TTL	-1.59744	0	8	0	0	-8.12715	3.65908
1	-3.1976	GO:0050770	M1	1	0	GO Biological Processes	19	regulation of axonogenesis	19_GO:0032502 developmental process	-3.1976	3.03985	4.11967	30284	143	836	12	1.43541	0.411382	2258|4099|4747|5979|6259|6498|6722|8153|11344|23499|23654|56963	FGF13|MAG|NEFL|RET|RYK|SKIL|SRF|RND2|TWF2|MACF1|PLXNB2|RGMA	-1.46969	0	8	0	0	-8.12715	3.65908
1	-3.12728	GO:0050767	M1	1	0	GO Biological Processes	19	regulation of neurogenesis	19_GO:0032502 developmental process	-3.12728	2.14233	3.73522	30284	372	836	22	2.63158	0.553623	657|1636|2258|2332|3572|4099|4613|4747|4988|5270|5978|6259|6498|6722|7779|8153|8322|11344|23499|23654|56963|79727	BMPR1A|ACE|FGF13|FMR1|IL6ST|MAG|MYCN|NEFL|OPRM1|SERPINE2|REST|RYK|SKIL|SRF|SLC30A1|RND2|FZD4|TWF2|MACF1|PLXNB2|RGMA|LIN28A	-1.42201	0	8	0	0	-8.12715	3.65908
1	-3.02553	GO:0051960	M1	1	0	GO Biological Processes	19	regulation of nervous system development	19_GO:0032502 developmental process	-3.02553	1.99476	3.59828	30284	454	836	25	2.99043	0.589076	657|1636|1739|2258|2332|3572|4099|4613|4747|4988|5020|5270|5978|6259|6498|6722|7779|8153|8322|11344|23499|23654|56288|56963|79727	BMPR1A|ACE|DLG1|FGF13|FMR1|IL6ST|MAG|MYCN|NEFL|OPRM1|OXT|SERPINE2|REST|RYK|SKIL|SRF|SLC30A1|RND2|FZD4|TWF2|MACF1|PLXNB2|PARD3|RGMA|LIN28A	-1.3416	0	8	0	0	-8.12715	3.65908
1	-2.66102	GO:0010976	M1	1	0	GO Biological Processes	19	positive regulation of neuron projection development	19_GO:0032502 developmental process	-2.66102	2.63454	3.54724	30284	165	836	12	1.43541	0.411382	27|657|2260|3480|5979|6259|7779|11344|23654|56963|57498|153090	ABL2|BMPR1A|FGFR1|IGF1R|RET|RYK|SLC30A1|TWF2|PLXNB2|RGMA|KIDINS220|DAB2IP	-1.1143	0	8	0	0	-8.12715	3.65908
1	-2.63917	GO:0050769	M1	1	0	GO Biological Processes	19	positive regulation of neurogenesis	19_GO:0032502 developmental process	-2.63917	2.32211	3.4208	30284	234	836	15	1.79426	0.459101	1636|2332|3572|4099|4747|4988|5270|6498|6722|7779|8153|8322|11344|23499|23654	ACE|FMR1|IL6ST|MAG|NEFL|OPRM1|SERPINE2|SKIL|SRF|SLC30A1|RND2|FZD4|TWF2|MACF1|PLXNB2	-1.10432	0	8	0	0	-8.12715	3.65908
1	-2.46054	GO:0010720	M1	1	0	GO Biological Processes	19	positive regulation of cell development	19_GO:0032502 developmental process	-2.46054	1.86392	3.10045	30284	447	836	23	2.7512	0.565718	604|1636|2309|2332|3572|4099|4747|4860|4988|5270|5979|6498|6722|7189|7779|8153|8322|11344|23499|23654|57521|133522|169200	BCL6|ACE|FOXO3|FMR1|IL6ST|MAG|NEFL|PNP|OPRM1|SERPINE2|RET|SKIL|SRF|TRAF6|SLC30A1|RND2|FZD4|TWF2|MACF1|PLXNB2|RPTOR|PPARGC1B|TMEM64	-1.00491	0	8	0	0	-8.12715	3.65908
1	-2.3647	GO:0050772	M1	1	0	GO Biological Processes	19	positive regulation of axonogenesis	19_GO:0032502 developmental process	-2.3647	3.42668	3.5215	30284	74	836	7	0.837321	0.31515	4747|6498|6722|8153|11344|23499|23654	NEFL|SKIL|SRF|RND2|TWF2|MACF1|PLXNB2	-0.946865	0	8	0	0	-8.12715	3.65908
1	-2.21574	GO:0051962	M1	1	0	GO Biological Processes	19	positive regulation of nervous system development	19_GO:0032502 developmental process	-2.21574	2.03368	2.95412	30284	285	836	16	1.91388	0.473868	1636|2332|3572|4099|4747|4988|5020|5270|6498|6722|7779|8153|8322|11344|23499|23654	ACE|FMR1|IL6ST|MAG|NEFL|OPRM1|OXT|SERPINE2|SKIL|SRF|SLC30A1|RND2|FZD4|TWF2|MACF1|PLXNB2	-0.848349	0	8	0	0	-8.12715	3.65908
1	-2.12158	GO:0030516	M1	1	0	GO Biological Processes	19	regulation of axon extension	19_GO:0040007 growth	-2.12158	3.09237	3.1967	30284	82	836	7	0.837321	0.31515	4099|6259|6722|11344|23499|25942|150465	MAG|RYK|SRF|TWF2|MACF1|SIN3A|TTL	-0.78035	0	8	0	0	-8.12715	3.65908
1	-7.94568	WP5475	M1	1	0	WikiPathways	27	Hallmark of cancer sustaining proliferative signaling		-7.94568	5.91427	8.21001	30284	98	836	16	1.91388	0.473868	862|2002|2260|2261|2263|2308|3480|3643|4193|4792|5290|5595|6654|8517|57521|64798	RUNX1T1|ELK1|FGFR1|FGFR3|FGFR2|FOXO1|IGF1R|INSR|MDM2|NFKBIA|PIK3CA|MAPK3|SOS1|IKBKG|RPTOR|DEPTOR	-4.47785	0	9	1	1	-7.94568	12.075
1	-7.21623	GO:0070848	M1	1	0	GO Biological Processes	19	response to growth factor	19_GO:0050896 response to stimulus	-7.21623	2.57828	6.36339	30284	562	836	40	4.78469	0.738205	657|2002|2260|2261|2263|2309|3397|3480|3643|4089|4090|4193|4495|5290|5460|5595|5979|6352|6498|6654|6657|7046|7049|7050|7791|8239|8692|8877|9314|9372|9518|11344|27250|28996|51763|56963|57498|84287|131405|153090	BMPR1A|ELK1|FGFR1|FGFR3|FGFR2|FOXO3|ID1|IGF1R|INSR|SMAD4|SMAD5|MDM2|MT1G|PIK3CA|POU5F1|MAPK3|RET|CCL5|SKIL|SOS1|SOX2|TGFBR1|TGFBR3|TGIF1|ZYX|USP9X|HYAL2|SPHK1|KLF4|ZFYVE9|GDF15|TWF2|PDCD4|HIPK2|INPP5K|RGMA|KIDINS220|ZDHHC16|TRIM71|DAB2IP	-4.02716	0	9	0	0	-7.94568	12.075
1	-6.96757	GO:0071363	M1	1	0	GO Biological Processes	19	cellular response to growth factor stimulus	19_GO:0050896 response to stimulus	-6.96757	2.59726	6.25049	30284	530	836	38	4.54545	0.720417	657|2260|2261|2263|2309|3397|3480|3643|4089|4090|4193|4495|5290|5460|5595|5979|6352|6498|6654|7046|7049|7050|7791|8239|8692|8877|9314|9372|9518|11344|27250|28996|51763|56963|57498|84287|131405|153090	BMPR1A|FGFR1|FGFR3|FGFR2|FOXO3|ID1|IGF1R|INSR|SMAD4|SMAD5|MDM2|MT1G|PIK3CA|POU5F1|MAPK3|RET|CCL5|SKIL|SOS1|TGFBR1|TGFBR3|TGIF1|ZYX|USP9X|HYAL2|SPHK1|KLF4|ZFYVE9|GDF15|TWF2|PDCD4|HIPK2|INPP5K|RGMA|KIDINS220|ZDHHC16|TRIM71|DAB2IP	-3.84216	0	9	0	0	-7.94568	12.075
1	-6.36201	GO:0007167	M1	1	0	GO Biological Processes	19	enzyme-linked receptor protein signaling pathway	19_GO:0050896 response to stimulus	-6.36201	2.36124	5.81281	30284	629	836	41	4.90431	0.746906	27|657|1176|2260|2261|2263|2308|2886|3397|3480|3572|3643|4035|4089|4090|4879|5290|5460|5595|5979|6259|6498|6654|7046|7049|7791|8065|8239|9372|9518|10580|23236|27250|28996|55959|56963|84287|84959|131405|153090|252983	ABL2|BMPR1A|AP3S1|FGFR1|FGFR3|FGFR2|FOXO1|GRB7|ID1|IGF1R|IL6ST|INSR|LRP1|SMAD4|SMAD5|NPPB|PIK3CA|POU5F1|MAPK3|RET|RYK|SKIL|SOS1|TGFBR1|TGFBR3|ZYX|CUL5|USP9X|ZFYVE9|GDF15|SORBS1|PLCB1|PDCD4|HIPK2|SULF2|RGMA|ZDHHC16|UBASH3B|TRIM71|DAB2IP|STXBP4	-3.55578	0	9	0	0	-7.94568	12.075
1	-6.29686	GO:0043434	M1	1	0	GO Biological Processes	19	response to peptide hormone	19_GO:0050896 response to stimulus	-6.29686	2.68955	5.95238	30284	431	836	32	3.82775	0.66358	249|634|1176|1408|1545|1636|2260|2261|2263|2308|3480|3643|4193|4644|4747|5020|5290|5580|5595|5979|6443|6654|7049|10580|10999|23236|51083|51763|57085|57761|143686|252983	ALPL|CEACAM1|AP3S1|CRY2|CYP1B1|ACE|FGFR1|FGFR3|FGFR2|FOXO1|IGF1R|INSR|MDM2|MYO5A|NEFL|OXT|PIK3CA|PRKCD|MAPK3|RET|SGCB|SOS1|TGFBR3|SORBS1|SLC27A4|PLCB1|GAL|INPP5K|AGTRAP|TRIB3|SESN3|STXBP4	-3.51167	0	9	0	0	-7.94568	12.075
1	-5.97537	GO:0071375	M1	1	0	GO Biological Processes	19	cellular response to peptide hormone stimulus	19_GO:0050896 response to stimulus	-5.97537	3.02884	5.94026	30284	299	836	25	2.99043	0.589076	634|1176|1545|1636|2260|2261|2263|2308|3480|3643|4193|4644|5290|5580|5595|5979|6443|6654|10580|10999|23236|51763|57085|57761|252983	CEACAM1|AP3S1|CYP1B1|ACE|FGFR1|FGFR3|FGFR2|FOXO1|IGF1R|INSR|MDM2|MYO5A|PIK3CA|PRKCD|MAPK3|RET|SGCB|SOS1|SORBS1|SLC27A4|PLCB1|INPP5K|AGTRAP|TRIB3|STXBP4	-3.28569	0	9	0	0	-7.94568	12.075
1	-5.74082	GO:0032868	M1	1	0	GO Biological Processes	19	response to insulin	19_GO:0050896 response to stimulus	-5.74082	3.10885	5.84267	30284	268	836	23	2.7512	0.565718	249|634|1176|1408|2260|2261|2263|2308|3480|3643|4644|5290|5595|5979|6443|6654|10580|10999|51083|51763|57761|143686|252983	ALPL|CEACAM1|AP3S1|CRY2|FGFR1|FGFR3|FGFR2|FOXO1|IGF1R|INSR|MYO5A|PIK3CA|MAPK3|RET|SGCB|SOS1|SORBS1|SLC27A4|GAL|INPP5K|TRIB3|SESN3|STXBP4	-3.13033	0	9	0	0	-7.94568	12.075
1	-5.55531	GO:0032869	M1	1	0	GO Biological Processes	19	cellular response to insulin stimulus	19_GO:0050896 response to stimulus	-5.55531	3.47612	5.88976	30284	198	836	19	2.27273	0.51544	634|1176|2260|2261|2263|2308|3480|3643|4644|5290|5595|5979|6443|6654|10580|10999|51763|57761|252983	CEACAM1|AP3S1|FGFR1|FGFR3|FGFR2|FOXO1|IGF1R|INSR|MYO5A|PIK3CA|MAPK3|RET|SGCB|SOS1|SORBS1|SLC27A4|INPP5K|TRIB3|STXBP4	-3.04653	0	9	0	0	-7.94568	12.075
1	-5.49021	GO:0032870	M1	1	0	GO Biological Processes	19	cellular response to hormone stimulus	19_GO:0050896 response to stimulus	-5.49021	2.32045	5.32387	30284	562	836	36	4.30622	0.70208	634|687|1176|1545|1636|2260|2261|2263|2308|2309|3480|3643|4193|4644|5290|5292|5580|5595|5978|5979|6443|6654|7035|7357|9604|10062|10580|10999|23236|51094|51763|57085|57761|119392|133522|252983	CEACAM1|KLF9|AP3S1|CYP1B1|ACE|FGFR1|FGFR3|FGFR2|FOXO1|FOXO3|IGF1R|INSR|MDM2|MYO5A|PIK3CA|PIM1|PRKCD|MAPK3|REST|RET|SGCB|SOS1|TFPI|UGCG|RNF14|NR1H3|SORBS1|SLC27A4|PLCB1|ADIPOR1|INPP5K|AGTRAP|TRIB3|SFR1|PPARGC1B|STXBP4	-3.00416	0	9	0	0	-7.94568	12.075
1	-5.38085	GO:0071345	M1	1	0	GO Biological Processes	19	cellular response to cytokine stimulus	19_GO:0050896 response to stimulus	-5.38085	2.07131	5.13083	30284	787	836	45	5.38278	0.780522	634|1545|1612|2152|2260|2261|2263|2309|3070|3099|3480|3572|3588|3643|4089|4501|4502|4599|4605|4792|5292|5595|5979|6352|6654|6738|7132|7189|7357|7791|8322|8531|8692|8745|9314|9341|10795|23236|23729|25942|51094|51763|54941|153090|252983	CEACAM1|CYP1B1|DAPK1|F3|FGFR1|FGFR3|FGFR2|FOXO3|HELLS|HK2|IGF1R|IL6ST|IL10RB|INSR|SMAD4|MT1X|MT2A|MX1|MYBL2|NFKBIA|PIM1|MAPK3|RET|CCL5|SOS1|RO60|TNFRSF1A|TRAF6|UGCG|ZYX|FZD4|YBX3|HYAL2|ADAM23|KLF4|VAMP3|ZNF268|PLCB1|SHPK|SIN3A|ADIPOR1|INPP5K|RNF125|DAB2IP|STXBP4	-2.90425	0	9	0	0	-7.94568	12.075
1	-5.10702	GO:1901699	M1	1	0	GO Biological Processes	19	cellular response to nitrogen compound	19_GO:0050896 response to stimulus	-5.10702	2.17464	5.03223	30284	633	836	38	4.54545	0.720417	634|1176|1545|1636|2260|2261|2263|2308|2309|2562|2767|3480|3643|4035|4193|4548|4644|4988|5290|5580|5595|5888|5979|6443|6654|8780|10580|10999|23236|25942|27244|51763|57085|57521|57761|79594|143686|252983	CEACAM1|AP3S1|CYP1B1|ACE|FGFR1|FGFR3|FGFR2|FOXO1|FOXO3|GABRB3|GNA11|IGF1R|INSR|LRP1|MDM2|MTR|MYO5A|OPRM1|PIK3CA|PRKCD|MAPK3|RAD51|RET|SGCB|SOS1|RIOK3|SORBS1|SLC27A4|PLCB1|SIN3A|SESN1|INPP5K|AGTRAP|RPTOR|TRIB3|MUL1|SESN3|STXBP4	-2.7361	0	9	0	0	-7.94568	12.075
1	-4.95512	GO:0051896	M1	1	0	GO Biological Processes	19	regulation of phosphatidylinositol 3-kinase/protein kinase B signal transduction	19_GO:0050896 response to stimulus	-4.95512	2.86672	5.26831	30284	278	836	22	2.63158	0.553623	634|1739|2260|2261|3480|3643|5270|5290|5979|6259|6352|7046|8692|9518|22876|51763|55704|79594|79727|143686|153090|388581	CEACAM1|DLG1|FGFR1|FGFR3|IGF1R|INSR|SERPINE2|PIK3CA|RET|RYK|CCL5|TGFBR1|HYAL2|GDF15|INPP5F|INPP5K|CCDC88A|MUL1|LIN28A|SESN3|DAB2IP|C1QTNF12	-2.64866	0	9	0	0	-7.94568	12.075
1	-4.74365	GO:0008286	M1	1	0	GO Biological Processes	19	insulin receptor signaling pathway	19_GO:0050896 response to stimulus	-4.74365	4.09499	5.60276	30284	115	836	13	1.55502	0.42792	1176|2260|2261|2263|2308|3480|3643|5290|5595|5979|6654|10580|252983	AP3S1|FGFR1|FGFR3|FGFR2|FOXO1|IGF1R|INSR|PIK3CA|MAPK3|RET|SOS1|SORBS1|STXBP4	-2.53191	0	9	0	0	-7.94568	12.075
1	-4.1938	GO:0038127	M1	1	0	GO Biological Processes	19	ERBB signaling pathway	19_GO:0050896 response to stimulus	-4.1938	3.88124	5.14708	30284	112	836	12	1.43541	0.411382	27|2260|2261|2263|2886|3480|3643|5290|5595|5979|6654|8065	ABL2|FGFR1|FGFR3|FGFR2|GRB7|IGF1R|INSR|PIK3CA|MAPK3|RET|SOS1|CUL5	-2.15248	0	9	0	0	-7.94568	12.075
1	-4.10805	GO:0048009	M1	1	0	GO Biological Processes	19	insulin-like growth factor receptor signaling pathway	19_GO:0050896 response to stimulus	-4.10805	4.47221	5.27227	30284	81	836	10	1.19617	0.375994	2260|2261|2263|3480|3643|5290|5595|5979|6654|23236	FGFR1|FGFR3|FGFR2|IGF1R|INSR|PIK3CA|MAPK3|RET|SOS1|PLCB1	-2.08924	0	9	0	0	-7.94568	12.075
1	-3.99732	GO:0010517	M1	1	0	GO Biological Processes	19	regulation of phospholipase activity	19_GO:0065007 biological regulation	-3.99732	10.0625	6.48007	30284	18	836	5	0.598086	0.266671	2260|2261|2263|4035|6352	FGFR1|FGFR3|FGFR2|LRP1|CCL5	-2.01663	0	9	0	0	-7.94568	12.075
1	-3.84247	hsa05230	M1	1	0	KEGG Pathway	24	Central carbon metabolism in cancer		-3.84247	4.59189	5.1054	30284	71	836	9	1.07656	0.356915	2260|2261|2263|3098|3099|5290|5595|5979|441531	FGFR1|FGFR3|FGFR2|HK1|HK2|PIK3CA|MAPK3|RET|PGAM4	-1.89184	0	9	0	0	-7.94568	12.075
1	-3.70291	WP4674	M1	1	0	WikiPathways	27	Head and neck squamous cell carcinoma		-3.70291	4.40573	4.94226	30284	74	836	9	1.07656	0.356915	2260|2261|2263|3480|4089|4791|5290|27244|57521	FGFR1|FGFR3|FGFR2|IGF1R|SMAD4|NFKB2|PIK3CA|SESN1|RPTOR	-1.81251	0	9	0	0	-7.94568	12.075
1	-3.62143	GO:0010518	M1	1	0	GO Biological Processes	19	positive regulation of phospholipase activity	19_GO:0065007 biological regulation	-3.62143	12.075	6.46527	30284	12	836	4	0.478469	0.238661	2260|2261|2263|6352	FGFR1|FGFR3|FGFR2|CCL5	-1.7502	0	9	0	0	-7.94568	12.075
1	-3.60318	GO:0035924	M1	1	0	GO Biological Processes	19	cellular response to vascular endothelial growth factor stimulus	19_GO:0050896 response to stimulus	-3.60318	3.89515	4.71138	30284	93	836	10	1.19617	0.375994	2260|2261|2263|3480|3643|4495|5290|5979|8877|153090	FGFR1|FGFR3|FGFR2|IGF1R|INSR|MT1G|PIK3CA|RET|SPHK1|DAB2IP	-1.73924	0	9	0	0	-7.94568	12.075
1	-3.54949	GO:0060193	M1	1	0	GO Biological Processes	19	positive regulation of lipase activity	19_GO:0065007 biological regulation	-3.54949	8.23293	5.71809	30284	22	836	5	0.598086	0.266671	2260|2261|2263|6352|10062	FGFR1|FGFR3|FGFR2|CCL5|NR1H3	-1.70075	0	9	0	0	-7.94568	12.075
1	-3.52791	GO:0019199	M1	1	0	GO Molecular Functions	21	transmembrane receptor protein kinase activity		-3.52791	4.17979	4.73777	30284	78	836	9	1.07656	0.356915	657|2260|2261|2263|3480|3643|5979|7046|7049	BMPR1A|FGFR1|FGFR3|FGFR2|IGF1R|INSR|RET|TGFBR1|TGFBR3	-1.68902	0	9	0	0	-7.94568	12.075
1	-3.52744	GO:0007173	M1	1	0	GO Biological Processes	19	epidermal growth factor receptor signaling pathway	19_GO:0050896 response to stimulus	-3.52744	3.81315	4.62705	30284	95	836	10	1.19617	0.375994	27|2260|2261|2263|2886|3480|3643|5290|5979|6654	ABL2|FGFR1|FGFR3|FGFR2|GRB7|IGF1R|INSR|PIK3CA|RET|SOS1	-1.68902	0	9	0	0	-7.94568	12.075
1	-3.44864	GO:0060191	M1	1	0	GO Biological Processes	19	regulation of lipase activity	19_GO:0065007 biological regulation	-3.44864	6.20998	5.19624	30284	35	836	6	0.717703	0.291948	2260|2261|2263|4035|6352|10062	FGFR1|FGFR3|FGFR2|LRP1|CCL5|NR1H3	-1.64083	0	9	0	0	-7.94568	12.075
1	-3.22485	GO:0071774	M1	1	0	GO Biological Processes	19	response to fibroblast growth factor	19_GO:0050896 response to stimulus	-3.22485	3.06126	4.14825	30284	142	836	12	1.43541	0.411382	2002|2260|2261|2263|3480|3643|5979|6352|6654|8692|84287|131405	ELK1|FGFR1|FGFR3|FGFR2|IGF1R|INSR|RET|CCL5|SOS1|HYAL2|ZDHHC16|TRIM71	-1.48618	0	9	0	0	-7.94568	12.075
1	-3.00722	GO:0007169	M1	1	0	GO Biological Processes	19	cell surface receptor protein tyrosine kinase signaling pathway	19_GO:0050896 response to stimulus	-3.00722	2.02185	3.59581	30284	430	836	24	2.87081	0.57753	27|1176|2260|2261|2263|2308|2886|3480|3643|5290|5595|5979|6259|6654|8065|9518|10580|23236|55959|84287|84959|131405|153090|252983	ABL2|AP3S1|FGFR1|FGFR3|FGFR2|FOXO1|GRB7|IGF1R|INSR|PIK3CA|MAPK3|RET|RYK|SOS1|CUL5|GDF15|SORBS1|PLCB1|SULF2|ZDHHC16|UBASH3B|TRIM71|DAB2IP|STXBP4	-1.33014	0	9	0	0	-7.94568	12.075
1	-2.9935	GO:0019221	M1	1	0	GO Biological Processes	19	cytokine-mediated signaling pathway	19_GO:0050896 response to stimulus	-2.9935	2.01716	3.58352	30284	431	836	24	2.87081	0.57753	634|2152|2260|2261|2263|2309|3480|3572|3588|3643|4089|4599|4792|5595|5979|6352|6654|7132|7189|7357|8322|23236|25942|51094	CEACAM1|F3|FGFR1|FGFR3|FGFR2|FOXO3|IGF1R|IL6ST|IL10RB|INSR|SMAD4|MX1|NFKBIA|MAPK3|RET|CCL5|SOS1|TNFRSF1A|TRAF6|UGCG|FZD4|PLCB1|SIN3A|ADIPOR1	-1.31946	0	9	0	0	-7.94568	12.075
1	-2.9774	GO:0018108	M1	1	0	GO Biological Processes	19	peptidyl-tyrosine phosphorylation	19_GO:0009987 cellular process	-2.9774	4.37197	4.33094	30284	58	836	7	0.837321	0.31515	27|2260|2263|3480|3643|5595|10152	ABL2|FGFR1|FGFR2|IGF1R|INSR|MAPK3|ABI2	-1.30975	0	9	0	0	-7.94568	12.075
1	-2.9774	GO:0038063	M1	1	0	GO Biological Processes	19	collagen-activated tyrosine kinase receptor signaling pathway	19_GO:0050896 response to stimulus	-2.9774	4.37197	4.33094	30284	58	836	7	0.837321	0.31515	2260|2261|2263|3480|3643|5979|84959	FGFR1|FGFR3|FGFR2|IGF1R|INSR|RET|UBASH3B	-1.30975	0	9	0	0	-7.94568	12.075
1	-2.93286	GO:0018212	M1	1	0	GO Biological Processes	19	peptidyl-tyrosine modification	19_GO:0009987 cellular process	-2.93286	4.29787	4.27219	30284	59	836	7	0.837321	0.31515	27|2260|2263|3480|3643|5595|10152	ABL2|FGFR1|FGFR2|IGF1R|INSR|MAPK3|ABI2	-1.27995	0	9	0	0	-7.94568	12.075
1	-2.93286	GO:0036005	M1	1	0	GO Biological Processes	19	response to macrophage colony-stimulating factor	19_GO:0050896 response to stimulus	-2.93286	4.29787	4.27219	30284	59	836	7	0.837321	0.31515	249|2260|2261|2263|3480|3643|5979	ALPL|FGFR1|FGFR3|FGFR2|IGF1R|INSR|RET	-1.27995	0	9	0	0	-7.94568	12.075
1	-2.89967	GO:0044344	M1	1	0	GO Biological Processes	19	cellular response to fibroblast growth factor stimulus	19_GO:0050896 response to stimulus	-2.89967	2.97368	3.85799	30284	134	836	11	1.31579	0.394107	2260|2261|2263|3480|3643|5979|6352|6654|8692|84287|131405	FGFR1|FGFR3|FGFR2|IGF1R|INSR|RET|CCL5|SOS1|HYAL2|ZDHHC16|TRIM71	-1.25531	0	9	0	0	-7.94568	12.075
1	-2.87307	GO:0035401	M1	1	0	GO Molecular Functions	21	histone H3Y41 kinase activity		-2.87307	3.14999	3.89206	30284	115	836	10	1.19617	0.375994	27|2260|2261|2263|3480|3643|5580|5979|6416|7006	ABL2|FGFR1|FGFR3|FGFR2|IGF1R|INSR|PRKCD|RET|MAP2K4|TEC	-1.24273	0	9	0	0	-7.94568	12.075
1	-2.87307	GO:0140801	M1	1	0	GO Molecular Functions	21	histone H2AXY142 kinase activity		-2.87307	3.14999	3.89206	30284	115	836	10	1.19617	0.375994	27|2260|2261|2263|3480|3643|5580|5979|6416|7006	ABL2|FGFR1|FGFR3|FGFR2|IGF1R|INSR|PRKCD|RET|MAP2K4|TEC	-1.24273	0	9	0	0	-7.94568	12.075
1	-2.80493	GO:0038065	M1	1	0	GO Biological Processes	19	collagen-activated signaling pathway	19_GO:0050896 response to stimulus	-2.80493	4.08991	4.1035	30284	62	836	7	0.837321	0.31515	2260|2261|2263|3480|3643|5979|84959	FGFR1|FGFR3|FGFR2|IGF1R|INSR|RET|UBASH3B	-1.21274	0	9	0	0	-7.94568	12.075
1	-2.80354	WP4540	M1	1	0	WikiPathways	27	Hippo signaling regulation		-2.80354	3.32677	3.88722	30284	98	836	9	1.07656	0.356915	1005|2260|2261|2263|2767|3480|3643|5580|23236	CDH7|FGFR1|FGFR3|FGFR2|GNA11|IGF1R|INSR|PRKCD|PLCB1	-1.21193	0	9	0	0	-7.94568	12.075
1	-2.74665	GO:0004713	M1	1	0	GO Molecular Functions	21	protein tyrosine kinase activity		-2.74665	2.84624	3.68915	30284	140	836	11	1.31579	0.394107	27|2260|2261|2263|3480|3643|5580|5979|6416|7006|28996	ABL2|FGFR1|FGFR3|FGFR2|IGF1R|INSR|PRKCD|RET|MAP2K4|TEC|HIPK2	-1.17258	0	9	0	0	-7.94568	12.075
1	-2.72444	WP4223	M1	1	0	WikiPathways	27	Ras signaling		-2.72444	2.55937	3.57477	30284	184	836	13	1.55502	0.42792	27|2002|2260|2261|2263|3480|3643|5290|5595|6654|8315|8517|11145	ABL2|ELK1|FGFR1|FGFR3|FGFR2|IGF1R|INSR|PIK3CA|MAPK3|SOS1|BRAP|IKBKG|PLAAT3	-1.15439	0	9	0	0	-7.94568	12.075
1	-2.68484	GO:0038084	M1	1	0	GO Biological Processes	19	vascular endothelial growth factor signaling pathway	19_GO:0050896 response to stimulus	-2.68484	3.90114	3.94512	30284	65	836	7	0.837321	0.31515	2260|2261|2263|3480|3643|5290|5979	FGFR1|FGFR3|FGFR2|IGF1R|INSR|PIK3CA|RET	-1.12976	0	9	0	0	-7.94568	12.075
1	-2.65527	GO:0005004	M1	1	0	GO Molecular Functions	21	GPI-linked ephrin receptor activity		-2.65527	4.4357	4.05539	30284	49	836	6	0.717703	0.291948	2260|2261|2263|3480|3643|5979	FGFR1|FGFR3|FGFR2|IGF1R|INSR|RET	-1.1143	0	9	0	0	-7.94568	12.075
1	-2.65527	GO:0005008	M1	1	0	GO Molecular Functions	21	hepatocyte growth factor receptor activity		-2.65527	4.4357	4.05539	30284	49	836	6	0.717703	0.291948	2260|2261|2263|3480|3643|5979	FGFR1|FGFR3|FGFR2|IGF1R|INSR|RET	-1.1143	0	9	0	0	-7.94568	12.075
1	-2.65527	GO:0005009	M1	1	0	GO Molecular Functions	21	insulin receptor activity		-2.65527	4.4357	4.05539	30284	49	836	6	0.717703	0.291948	2260|2261|2263|3480|3643|5979	FGFR1|FGFR3|FGFR2|IGF1R|INSR|RET	-1.1143	0	9	0	0	-7.94568	12.075
1	-2.65527	GO:0005011	M1	1	0	GO Molecular Functions	21	macrophage colony-stimulating factor receptor activity		-2.65527	4.4357	4.05539	30284	49	836	6	0.717703	0.291948	2260|2261|2263|3480|3643|5979	FGFR1|FGFR3|FGFR2|IGF1R|INSR|RET	-1.1143	0	9	0	0	-7.94568	12.075
1	-2.65527	GO:0005018	M1	1	0	GO Molecular Functions	21	platelet-derived growth factor alpha-receptor activity		-2.65527	4.4357	4.05539	30284	49	836	6	0.717703	0.291948	2260|2261|2263|3480|3643|5979	FGFR1|FGFR3|FGFR2|IGF1R|INSR|RET	-1.1143	0	9	0	0	-7.94568	12.075
1	-2.65527	GO:0005020	M1	1	0	GO Molecular Functions	21	stem cell factor receptor activity		-2.65527	4.4357	4.05539	30284	49	836	6	0.717703	0.291948	2260|2261|2263|3480|3643|5979	FGFR1|FGFR3|FGFR2|IGF1R|INSR|RET	-1.1143	0	9	0	0	-7.94568	12.075
1	-2.65527	GO:0008288	M1	1	0	GO Molecular Functions	21	boss receptor activity		-2.65527	4.4357	4.05539	30284	49	836	6	0.717703	0.291948	2260|2261|2263|3480|3643|5979	FGFR1|FGFR3|FGFR2|IGF1R|INSR|RET	-1.1143	0	9	0	0	-7.94568	12.075
1	-2.65527	GO:0036323	M1	1	0	GO Biological Processes	19	vascular endothelial growth factor receptor-1 signaling pathway	19_GO:0050896 response to stimulus	-2.65527	4.4357	4.05539	30284	49	836	6	0.717703	0.291948	2260|2261|2263|3480|3643|5979	FGFR1|FGFR3|FGFR2|IGF1R|INSR|RET	-1.1143	0	9	0	0	-7.94568	12.075
1	-2.65527	GO:0036332	M1	1	0	GO Molecular Functions	21	placental growth factor receptor activity		-2.65527	4.4357	4.05539	30284	49	836	6	0.717703	0.291948	2260|2261|2263|3480|3643|5979	FGFR1|FGFR3|FGFR2|IGF1R|INSR|RET	-1.1143	0	9	0	0	-7.94568	12.075
1	-2.65527	GO:0038062	M1	1	0	GO Molecular Functions	21	protein tyrosine kinase collagen receptor activity		-2.65527	4.4357	4.05539	30284	49	836	6	0.717703	0.291948	2260|2261|2263|3480|3643|5979	FGFR1|FGFR3|FGFR2|IGF1R|INSR|RET	-1.1143	0	9	0	0	-7.94568	12.075
1	-2.65527	GO:0060175	M1	1	0	GO Molecular Functions	21	brain-derived neurotrophic factor receptor activity		-2.65527	4.4357	4.05539	30284	49	836	6	0.717703	0.291948	2260|2261|2263|3480|3643|5979	FGFR1|FGFR3|FGFR2|IGF1R|INSR|RET	-1.1143	0	9	0	0	-7.94568	12.075
1	-2.65351	GO:0008543	M1	1	0	GO Biological Processes	19	fibroblast growth factor receptor signaling pathway	19_GO:0050896 response to stimulus	-2.65351	3.16528	3.70886	30284	103	836	9	1.07656	0.356915	2260|2261|2263|3480|3643|5979|6654|84287|131405	FGFR1|FGFR3|FGFR2|IGF1R|INSR|RET|SOS1|ZDHHC16|TRIM71	-1.11357	0	9	0	0	-7.94568	12.075
1	-2.60984	GO:0005006	M1	1	0	GO Molecular Functions	21	epidermal growth factor receptor activity		-2.60984	4.34699	3.99085	30284	50	836	6	0.717703	0.291948	2260|2261|2263|3480|3643|5979	FGFR1|FGFR3|FGFR2|IGF1R|INSR|RET	-1.08493	0	9	0	0	-7.94568	12.075
1	-2.60984	GO:0005007	M1	1	0	GO Molecular Functions	21	fibroblast growth factor receptor activity		-2.60984	4.34699	3.99085	30284	50	836	6	0.717703	0.291948	2260|2261|2263|3480|3643|5979	FGFR1|FGFR3|FGFR2|IGF1R|INSR|RET	-1.08493	0	9	0	0	-7.94568	12.075
1	-2.60984	GO:0005017	M1	1	0	GO Molecular Functions	21	platelet-derived growth factor receptor activity		-2.60984	4.34699	3.99085	30284	50	836	6	0.717703	0.291948	2260|2261|2263|3480|3643|5979	FGFR1|FGFR3|FGFR2|IGF1R|INSR|RET	-1.08493	0	9	0	0	-7.94568	12.075
1	-2.60984	GO:0005019	M1	1	0	GO Molecular Functions	21	platelet-derived growth factor beta-receptor activity		-2.60984	4.34699	3.99085	30284	50	836	6	0.717703	0.291948	2260|2261|2263|3480|3643|5979	FGFR1|FGFR3|FGFR2|IGF1R|INSR|RET	-1.08493	0	9	0	0	-7.94568	12.075
1	-2.60984	GO:0035790	M1	1	0	GO Biological Processes	19	platelet-derived growth factor receptor-alpha signaling pathway	19_GO:0050896 response to stimulus	-2.60984	4.34699	3.99085	30284	50	836	6	0.717703	0.291948	2260|2261|2263|3480|3643|5979	FGFR1|FGFR3|FGFR2|IGF1R|INSR|RET	-1.08493	0	9	0	0	-7.94568	12.075
1	-2.60877	GO:0016500	M1	1	0	GO Molecular Functions	21	protein-hormone receptor activity		-2.60877	3.78469	3.84471	30284	67	836	7	0.837321	0.31515	2260|2261|2263|3480|3643|5979|51094	FGFR1|FGFR3|FGFR2|IGF1R|INSR|RET|ADIPOR1	-1.08493	0	9	0	0	-7.94568	12.075
1	-2.60209	GO:0051897	M1	1	0	GO Biological Processes	19	positive regulation of phosphatidylinositol 3-kinase/protein kinase B signal transduction	19_GO:0048518 positive regulation of biological process	-2.60209	2.47854	3.44466	30284	190	836	13	1.55502	0.42792	2260|2261|3480|3643|5290|5979|6259|6352|7046|9518|55704|79727|388581	FGFR1|FGFR3|IGF1R|INSR|PIK3CA|RET|RYK|CCL5|TGFBR1|GDF15|CCDC88A|LIN28A|C1QTNF12	-1.0812	0	9	0	0	-7.94568	12.075
1	-2.56557	GO:0005010	M1	1	0	GO Molecular Functions	21	insulin-like growth factor receptor activity		-2.56557	4.26175	3.92799	30284	51	836	6	0.717703	0.291948	2260|2261|2263|3480|3643|5979	FGFR1|FGFR3|FGFR2|IGF1R|INSR|RET	-1.05631	0	9	0	0	-7.94568	12.075
1	-2.56557	GO:0005021	M1	1	0	GO Molecular Functions	21	vascular endothelial growth factor receptor activity		-2.56557	4.26175	3.92799	30284	51	836	6	0.717703	0.291948	2260|2261|2263|3480|3643|5979	FGFR1|FGFR3|FGFR2|IGF1R|INSR|RET	-1.05631	0	9	0	0	-7.94568	12.075
1	-2.56557	GO:0005030	M1	1	0	GO Molecular Functions	21	neurotrophin receptor activity		-2.56557	4.26175	3.92799	30284	51	836	6	0.717703	0.291948	2260|2261|2263|3480|3643|5979	FGFR1|FGFR3|FGFR2|IGF1R|INSR|RET	-1.05631	0	9	0	0	-7.94568	12.075
1	-2.56557	GO:0036215	M1	1	0	GO Biological Processes	19	response to stem cell factor	19_GO:0050896 response to stimulus	-2.56557	4.26175	3.92799	30284	51	836	6	0.717703	0.291948	2260|2261|2263|3480|3643|5979	FGFR1|FGFR3|FGFR2|IGF1R|INSR|RET	-1.05631	0	9	0	0	-7.94568	12.075
1	-2.56557	GO:0036216	M1	1	0	GO Biological Processes	19	cellular response to stem cell factor stimulus	19_GO:0050896 response to stimulus	-2.56557	4.26175	3.92799	30284	51	836	6	0.717703	0.291948	2260|2261|2263|3480|3643|5979	FGFR1|FGFR3|FGFR2|IGF1R|INSR|RET	-1.05631	0	9	0	0	-7.94568	12.075
1	-2.56557	GO:0038109	M1	1	0	GO Biological Processes	19	Kit signaling pathway	19_GO:0050896 response to stimulus	-2.56557	4.26175	3.92799	30284	51	836	6	0.717703	0.291948	2260|2261|2263|3480|3643|5979	FGFR1|FGFR3|FGFR2|IGF1R|INSR|RET	-1.05631	0	9	0	0	-7.94568	12.075
1	-2.56557	GO:0038145	M1	1	0	GO Biological Processes	19	macrophage colony-stimulating factor signaling pathway	19_GO:0050896 response to stimulus	-2.56557	4.26175	3.92799	30284	51	836	6	0.717703	0.291948	2260|2261|2263|3480|3643|5979	FGFR1|FGFR3|FGFR2|IGF1R|INSR|RET	-1.05631	0	9	0	0	-7.94568	12.075
1	-2.4803	GO:0005003	M1	1	0	GO Molecular Functions	21	ephrin receptor activity		-2.4803	4.10093	3.80696	30284	53	836	6	0.717703	0.291948	2260|2261|2263|3480|3643|5979	FGFR1|FGFR3|FGFR2|IGF1R|INSR|RET	-1.01321	0	9	0	0	-7.94568	12.075
1	-2.4803	GO:0005005	M1	1	0	GO Molecular Functions	21	transmembrane-ephrin receptor activity		-2.4803	4.10093	3.80696	30284	53	836	6	0.717703	0.291948	2260|2261|2263|3480|3643|5979	FGFR1|FGFR3|FGFR2|IGF1R|INSR|RET	-1.01321	0	9	0	0	-7.94568	12.075
1	-2.4803	GO:0031547	M1	1	0	GO Biological Processes	19	brain-derived neurotrophic factor receptor signaling pathway	19_GO:0050896 response to stimulus	-2.4803	4.10093	3.80696	30284	53	836	6	0.717703	0.291948	2260|2261|2263|3480|3643|5979	FGFR1|FGFR3|FGFR2|IGF1R|INSR|RET	-1.01321	0	9	0	0	-7.94568	12.075
1	-2.4803	GO:0038064	M1	1	0	GO Molecular Functions	21	collagen receptor activity		-2.4803	4.10093	3.80696	30284	53	836	6	0.717703	0.291948	2260|2261|2263|3480|3643|5979	FGFR1|FGFR3|FGFR2|IGF1R|INSR|RET	-1.01321	0	9	0	0	-7.94568	12.075
1	-2.47372	GO:0017134	M1	1	0	GO Molecular Functions	21	fibroblast growth factor binding		-2.47372	6.29998	4.28421	30284	23	836	4	0.478469	0.238661	2260|2261|2263|7049	FGFR1|FGFR3|FGFR2|TGFBR3	-1.01321	0	9	0	0	-7.94568	12.075
1	-2.47372	WP4790	M1	1	0	WikiPathways	27	FGF23 signaling in hypophosphatemic rickets and related disorders		-2.47372	6.29998	4.28421	30284	23	836	4	0.478469	0.238661	249|2261|2263|4791	ALPL|FGFR3|FGFR2|NFKB2	-1.01321	0	9	0	0	-7.94568	12.075
1	-2.39911	GO:0036006	M1	1	0	GO Biological Processes	19	cellular response to macrophage colony-stimulating factor stimulus	19_GO:0050896 response to stimulus	-2.39911	3.95181	3.69175	30284	55	836	6	0.717703	0.291948	2260|2261|2263|3480|3643|5979	FGFR1|FGFR3|FGFR2|IGF1R|INSR|RET	-0.970791	0	9	0	0	-7.94568	12.075
1	-2.35994	GO:0035791	M1	1	0	GO Biological Processes	19	platelet-derived growth factor receptor-beta signaling pathway	19_GO:0050896 response to stimulus	-2.35994	3.88124	3.63616	30284	56	836	6	0.717703	0.291948	2260|2261|2263|3480|3643|5979	FGFR1|FGFR3|FGFR2|IGF1R|INSR|RET	-0.944807	0	9	0	0	-7.94568	12.075
1	-2.35994	GO:0048012	M1	1	0	GO Biological Processes	19	hepatocyte growth factor receptor signaling pathway	19_GO:0050896 response to stimulus	-2.35994	3.88124	3.63616	30284	56	836	6	0.717703	0.291948	2260|2261|2263|3480|3643|5979	FGFR1|FGFR3|FGFR2|IGF1R|INSR|RET	-0.944807	0	9	0	0	-7.94568	12.075
1	-2.21203	GO:0004714	M1	1	0	GO Molecular Functions	21	transmembrane receptor protein tyrosine kinase activity		-2.21203	3.62249	3.426	30284	60	836	6	0.717703	0.291948	2260|2261|2263|3480|3643|5979	FGFR1|FGFR3|FGFR2|IGF1R|INSR|RET	-0.848349	0	9	0	0	-7.94568	12.075
1	-2.18905	WP4541	M1	1	0	WikiPathways	27	Hippo Merlin signaling dysregulation		-2.18905	2.69441	3.14666	30284	121	836	9	1.07656	0.356915	1005|2260|2261|2263|2305|3480|3643|94274|154796	CDH7|FGFR1|FGFR3|FGFR2|FOXM1|IGF1R|INSR|PPP1R14A|AMOT	-0.829108	0	9	0	0	-7.94568	12.075
1	-2.1792	GO:0048010	M1	1	0	GO Biological Processes	19	vascular endothelial growth factor receptor signaling pathway	19_GO:0050896 response to stimulus	-2.1792	3.16968	3.27403	30284	80	836	7	0.837321	0.31515	2260|2261|2263|3480|3643|5979|153090	FGFR1|FGFR3|FGFR2|IGF1R|INSR|RET|DAB2IP	-0.821956	0	9	0	0	-7.94568	12.075
1	-2.17425	hsa04014	M1	1	0	KEGG Pathway	24	Ras signaling pathway		-2.17425	2.13088	2.9511	30284	238	836	14	1.67464	0.443803	27|2002|2260|2261|2263|3480|3643|5290|5595|6654|8315|8517|11145|253959	ABL2|ELK1|FGFR1|FGFR3|FGFR2|IGF1R|INSR|PIK3CA|MAPK3|SOS1|BRAP|IKBKG|PLAAT3|RALGAPA1	-0.81768	0	9	0	0	-7.94568	12.075
1	-2.12833	GO:0055057	M1	1	0	GO Biological Processes	19	neuroblast division	19_GO:0032502 developmental process	-2.12833	7.24498	4.07617	30284	15	836	3	0.358852	0.206811	2258|2260|2263	FGF13|FGFR1|FGFR2	-0.78598	0	9	0	0	-7.94568	12.075
1	-2.10945	WP474	M1	1	0	WikiPathways	27	Endochondral ossification		-2.10945	3.44999	3.27985	30284	63	836	6	0.717703	0.291948	249|657|1515|2260|2261|3480	ALPL|BMPR1A|CTSV|FGFR1|FGFR3|IGF1R	-0.772272	0	9	0	0	-7.94568	12.075
1	-2.10945	WP4808	M1	1	0	WikiPathways	27	Endochondral ossification with skeletal dysplasias		-2.10945	3.44999	3.27985	30284	63	836	6	0.717703	0.291948	249|657|1515|2260|2261|3480	ALPL|BMPR1A|CTSV|FGFR1|FGFR3|IGF1R	-0.772272	0	9	0	0	-7.94568	12.075
1	-7.60918	GO:0051301	M1	1	0	GO Biological Processes	19	cell division	19_GO:0009987 cellular process	-7.60918	2.70646	6.62635	30284	522	836	39	4.66507	0.729377	901|1058|2103|2258|2260|2263|3070|4627|4751|4752|5347|6711|6795|6990|7153|8239|8900|9183|9232|10403|10459|10776|11065|22897|22974|23276|24137|56288|56907|79441|79980|84790|91768|93426|93973|128239|151011|203523|387103	CCNG2|CENPA|ESRRB|FGF13|FGFR1|FGFR2|HELLS|MYH9|NEK2|NEK3|PLK1|SPTBN1|AURKC|DYNLT3|TOP2A|USP9X|CCNA1|ZW10|PTTG1|NDC80|MAD2L2|ARPP19|UBE2C|CEP164|TPX2|KLHL18|KIF4A|PARD3|SPIRE1|HAUS3|DSN1|TUBA1C|CABLES1|SYCE1|ACTR8|IQGAP3|SEPTIN10|ZNF449|CENPW	-4.22053	0	10	1	1	-7.60918	4.67418
1	-4.91759	R-HSA-1852241	M1	1	0	Reactome Gene Sets	6	Organelle biogenesis and maintenance		-4.91759	2.93715	5.2753	30284	259	836	21	2.51196	0.541226	1387|2553|2746|4751|4867|5147|5347|6300|9738|10382|10806|22897|51626|54585|56912|64792|79135|79441|79718|84790|133522	CREBBP|GABPB1|GLUD1|NEK2|NPHP1|PDE6D|PLK1|MAPK12|CCP110|TUBB4A|SDCCAG8|CEP164|DYNC2LI1|LZTFL1|IFT46|IFT22|APOO|HAUS3|TBL1XR1|TUBA1C|PPARGC1B	-2.6241	0	10	0	0	-7.60918	4.67418
1	-4.0109	R-HSA-1640170	M1	1	0	Reactome Gene Sets	6	Cell Cycle		-4.0109	2.04695	4.30458	30284	584	836	33	3.94737	0.67345	2305|4193|4605|4751|5347|5595|5903|7153|8900|9183|9232|9738|10382|10403|10776|10806|11065|11144|22897|22974|23243|23353|57804|79441|79980|84296|84790|91768|93426|114799|255919|286826|387103	FOXM1|MDM2|MYBL2|NEK2|PLK1|MAPK3|RANBP2|TOP2A|CCNA1|ZW10|PTTG1|CCP110|TUBB4A|NDC80|ARPP19|SDCCAG8|UBE2C|DMC1|CEP164|TPX2|ANKRD28|SUN1|POLD4|HAUS3|DSN1|GINS4|TUBA1C|CABLES1|SYCE1|ESCO1|CNEP1R1|LIN9|CENPW	-2.02691	0	10	0	0	-7.60918	4.67418
1	-3.52961	R-HSA-8854518	M1	1	0	Reactome Gene Sets	6	AURKA Activation by TPX2		-3.52961	4.67418	4.87943	30284	62	836	8	0.956938	0.336706	4751|5347|9738|10382|10806|22897|22974|79441	NEK2|PLK1|CCP110|TUBB4A|SDCCAG8|CEP164|TPX2|HAUS3	-1.68902	0	10	0	0	-7.60918	4.67418
1	-3.49805	R-HSA-5617833	M1	1	0	Reactome Gene Sets	6	Cilium Assembly		-3.49805	2.94854	4.31795	30284	172	836	14	1.67464	0.443803	4751|4867|5147|5347|9738|10382|10806|22897|51626|54585|56912|64792|79441|84790	NEK2|NPHP1|PDE6D|PLK1|CCP110|TUBB4A|SDCCAG8|CEP164|DYNC2LI1|LZTFL1|IFT46|IFT22|HAUS3|TUBA1C	-1.6647	0	10	0	0	-7.60918	4.67418
1	-3.43113	R-HSA-69278	M1	1	0	Reactome Gene Sets	6	Cell Cycle, Mitotic		-3.43113	2.0591	3.91998	30284	475	836	27	3.22967	0.61143	2305|4605|4751|5347|5595|5903|7153|8900|9183|9232|9738|10382|10403|10776|10806|11065|22897|22974|57804|79441|79980|84296|84790|91768|114799|255919|286826	FOXM1|MYBL2|NEK2|PLK1|MAPK3|RANBP2|TOP2A|CCNA1|ZW10|PTTG1|CCP110|TUBB4A|NDC80|ARPP19|SDCCAG8|UBE2C|CEP164|TPX2|POLD4|HAUS3|DSN1|GINS4|TUBA1C|CABLES1|ESCO1|CNEP1R1|LIN9	-1.62795	0	10	0	0	-7.60918	4.67418
1	-3.36065	R-HSA-69275	M1	1	0	Reactome Gene Sets	6	G2/M Transition		-3.36065	2.99951	4.23224	30284	157	836	13	1.55502	0.42792	2305|4605|4751|5347|8900|9738|10382|10806|22897|22974|79441|84790|286826	FOXM1|MYBL2|NEK2|PLK1|CCNA1|CCP110|TUBB4A|SDCCAG8|CEP164|TPX2|HAUS3|TUBA1C|LIN9	-1.58631	0	10	0	0	-7.60918	4.67418
1	-3.30808	R-HSA-453274	M1	1	0	Reactome Gene Sets	6	Mitotic G2-G2/M phases		-3.30808	2.96178	4.17889	30284	159	836	13	1.55502	0.42792	2305|4605|4751|5347|8900|9738|10382|10806|22897|22974|79441|84790|286826	FOXM1|MYBL2|NEK2|PLK1|CCNA1|CCP110|TUBB4A|SDCCAG8|CEP164|TPX2|HAUS3|TUBA1C|LIN9	-1.55121	0	10	0	0	-7.60918	4.67418
1	-2.88929	R-HSA-380259	M1	1	0	Reactome Gene Sets	6	Loss of Nlp from mitotic centrosomes		-2.88929	4.22624	4.21474	30284	60	836	7	0.837321	0.31515	4751|5347|9738|10382|10806|22897|79441	NEK2|PLK1|CCP110|TUBB4A|SDCCAG8|CEP164|HAUS3	-1.25205	0	10	0	0	-7.60918	4.67418
1	-2.88929	R-HSA-380284	M1	1	0	Reactome Gene Sets	6	Loss of proteins required for interphase microtubule organization from the centrosome		-2.88929	4.22624	4.21474	30284	60	836	7	0.837321	0.31515	4751|5347|9738|10382|10806|22897|79441	NEK2|PLK1|CCP110|TUBB4A|SDCCAG8|CEP164|HAUS3	-1.25205	0	10	0	0	-7.60918	4.67418
1	-2.82021	R-HSA-5620912	M1	1	0	Reactome Gene Sets	6	Anchoring of the basal body to the plasma membrane		-2.82021	3.66834	4.0012	30284	79	836	8	0.956938	0.336706	4751|4867|5347|9738|10382|10806|22897|79441	NEK2|NPHP1|PLK1|CCP110|TUBB4A|SDCCAG8|CEP164|HAUS3	-1.22021	0	10	0	0	-7.60918	4.67418
1	-2.6824	R-HSA-380320	M1	1	0	Reactome Gene Sets	6	Recruitment of NuMA to mitotic centrosomes		-2.6824	3.49155	3.82978	30284	83	836	8	0.956938	0.336706	4751|5347|9738|10382|10806|22897|79441|84790	NEK2|PLK1|CCP110|TUBB4A|SDCCAG8|CEP164|HAUS3|TUBA1C	-1.12944	0	10	0	0	-7.60918	4.67418
1	-2.50016	R-HSA-380270	M1	1	0	Reactome Gene Sets	6	Recruitment of mitotic centrosome proteins and complexes		-2.50016	3.62249	3.70112	30284	70	836	7	0.837321	0.31515	4751|5347|9738|10382|10806|22897|79441	NEK2|PLK1|CCP110|TUBB4A|SDCCAG8|CEP164|HAUS3	-1.02134	0	10	0	0	-7.60918	4.67418
1	-2.50016	R-HSA-380287	M1	1	0	Reactome Gene Sets	6	Centrosome maturation		-2.50016	3.62249	3.70112	30284	70	836	7	0.837321	0.31515	4751|5347|9738|10382|10806|22897|79441	NEK2|PLK1|CCP110|TUBB4A|SDCCAG8|CEP164|HAUS3	-1.02134	0	10	0	0	-7.60918	4.67418
1	-2.49186	R-HSA-68877	M1	1	0	Reactome Gene Sets	6	Mitotic Prometaphase		-2.49186	2.51271	3.36194	30284	173	836	12	1.43541	0.411382	4751|5347|5903|9183|9738|10382|10403|10806|22897|79441|79980|84790	NEK2|PLK1|RANBP2|ZW10|CCP110|TUBB4A|NDC80|SDCCAG8|CEP164|HAUS3|DSN1|TUBA1C	-1.01481	0	10	0	0	-7.60918	4.67418
1	-2.39762	R-HSA-2565942	M1	1	0	Reactome Gene Sets	6	Regulation of PLK1 Activity at G2/M Transition		-2.39762	3.47362	3.56522	30284	73	836	7	0.837321	0.31515	4751|5347|9738|10382|10806|22897|79441	NEK2|PLK1|CCP110|TUBB4A|SDCCAG8|CEP164|HAUS3	-0.970791	0	10	0	0	-7.60918	4.67418
1	-2.31832	GO:0007098	M1	1	0	GO Biological Processes	19	centrosome cycle	19_GO:0009987 cellular process	-2.31832	3.05052	3.37268	30284	95	836	8	0.956938	0.336706	4751|5347|7405|9738|10403|10806|79441|80817	NEK2|PLK1|UVRAG|CCP110|NDC80|SDCCAG8|HAUS3|CEP44	-0.91905	0	10	0	0	-7.60918	4.67418
1	-7.53392	WP2857	M1	1	0	WikiPathways	27	Mesodermal commitment pathway		-7.53392	4.65049	7.50091	30284	148	836	19	2.27273	0.51544	657|2260|3172|3251|4089|5090|5460|6657|6722|7403|8322|9314|10124|23499|27244|29072|55704|80312|131405	BMPR1A|FGFR1|HNF4A|HPRT1|SMAD4|PBX3|POU5F1|SOX2|SRF|KDM6A|FZD4|KLF4|ARL4A|MACF1|SESN1|SETD2|CCDC88A|TET1|TRIM71	-4.21012	0	11	1	1	-7.53392	9.65997
1	-4.50652	GO:0019827	M1	1	0	GO Biological Processes	19	stem cell population maintenance	19_GO:0032502 developmental process	-4.50652	3.89193	5.37054	30284	121	836	13	1.55502	0.42792	657|2103|2308|2309|5460|5978|6657|9314|9443|9968|79727|80312|81603	BMPR1A|ESRRB|FOXO1|FOXO3|POU5F1|REST|SOX2|KLF4|MED7|MED12|LIN28A|TET1|TRIM8	-2.36911	0	11	0	0	-7.53392	9.65997
1	-4.35707	GO:0098727	M1	1	0	GO Biological Processes	19	maintenance of cell number	19_GO:0032502 developmental process	-4.35707	3.76739	5.22386	30284	125	836	13	1.55502	0.42792	657|2103|2308|2309|5460|5978|6657|9314|9443|9968|79727|80312|81603	BMPR1A|ESRRB|FOXO1|FOXO3|POU5F1|REST|SOX2|KLF4|MED7|MED12|LIN28A|TET1|TRIM8	-2.25186	0	11	0	0	-7.53392	9.65997
1	-4.31884	WP2853	M1	1	0	WikiPathways	27	Endoderm differentiation		-4.31884	3.52186	5.111	30284	144	836	14	1.67464	0.443803	657|1112|1846|2308|3251|4089|5090|5460|6657|9425|10459|27244|80312|131405	BMPR1A|FOXN3|DUSP4|FOXO1|HPRT1|SMAD4|PBX3|POU5F1|SOX2|CDYL|MAD2L2|SESN1|TET1|TRIM71	-2.22941	0	11	0	0	-7.53392	9.65997
1	-3.65152	R-HSA-452723	M1	1	0	Reactome Gene Sets	6	Transcriptional regulation of pluripotent stem cells		-3.65152	8.62497	5.88934	30284	21	836	5	0.598086	0.266671	4089|5460|6657|9314|79727	SMAD4|POU5F1|SOX2|KLF4|LIN28A	-1.77587	0	11	0	0	-7.53392	9.65997
1	-3.32509	GO:0007492	M1	1	0	GO Biological Processes	19	endoderm development	19_GO:0032502 developmental process	-3.32509	3.928	4.50064	30284	83	836	9	1.07656	0.356915	657|1846|4089|4627|5460|6657|9968|29072|100506013	BMPR1A|DUSP4|SMAD4|MYH9|POU5F1|SOX2|MED12|SETD2|APELA	-1.56115	0	11	0	0	-7.53392	9.65997
1	-3.20962	WP3299	M1	1	0	WikiPathways	27	let 7 inhibition of ES cell reprogramming		-3.20962	9.65997	5.65246	30284	15	836	4	0.478469	0.238661	5460|6657|9314|131405	POU5F1|SOX2|KLF4|TRIM71	-1.47739	0	11	0	0	-7.53392	9.65997
1	-3.06953	GO:0035019	M1	1	0	GO Biological Processes	19	somatic stem cell population maintenance	19_GO:0032502 developmental process	-3.06953	4.52811	4.45252	30284	56	836	7	0.837321	0.31515	657|5460|5978|6657|9314|9443|9968	BMPR1A|POU5F1|REST|SOX2|KLF4|MED7|MED12	-1.37617	0	11	0	0	-7.53392	9.65997
1	-2.96556	GO:0007369	M1	1	0	GO Biological Processes	19	gastrulation	19_GO:0032502 developmental process	-2.96556	2.7221	3.82731	30284	173	836	13	1.55502	0.42792	657|1846|2263|4089|4627|5460|6657|6722|9314|10139|29072|154796|100506013	BMPR1A|DUSP4|FGFR2|SMAD4|MYH9|POU5F1|SOX2|SRF|KLF4|ARFRP1|SETD2|AMOT|APELA	-1.30158	0	11	0	0	-7.53392	9.65997
1	-2.92989	GO:1902893	M1	1	0	GO Biological Processes	19	regulation of miRNA transcription	19_GO:0050789 regulation of biological process	-2.92989	3.81315	4.13726	30284	76	836	8	0.956938	0.336706	657|2309|4089|4613|5460|5978|6722|9314	BMPR1A|FOXO3|SMAD4|MYCN|POU5F1|REST|SRF|KLF4	-1.27896	0	11	0	0	-7.53392	9.65997
1	-2.65437	GO:0001704	M1	1	0	GO Biological Processes	19	formation of primary germ layer	19_GO:0032502 developmental process	-2.65437	2.94511	3.64208	30284	123	836	10	1.19617	0.375994	657|1846|2263|4627|5460|6657|6722|9314|29072|100506013	BMPR1A|DUSP4|FGFR2|MYH9|POU5F1|SOX2|SRF|KLF4|SETD2|APELA	-1.11391	0	11	0	0	-7.53392	9.65997
1	-2.4031	GO:2000628	M1	1	0	GO Biological Processes	19	regulation of miRNA metabolic process	19_GO:0050789 regulation of biological process	-2.4031	3.14999	3.47984	30284	92	836	8	0.956938	0.336706	657|2309|4089|4613|5460|5978|6722|9314	BMPR1A|FOXO3|SMAD4|MYCN|POU5F1|REST|SRF|KLF4	-0.9723	0	11	0	0	-7.53392	9.65997
1	-2.35994	GO:1902895	M1	1	0	GO Biological Processes	19	positive regulation of miRNA transcription	19_GO:0048518 positive regulation of biological process	-2.35994	3.88124	3.63616	30284	56	836	6	0.717703	0.291948	657|2309|4089|4613|6722|9314	BMPR1A|FOXO3|SMAD4|MYCN|SRF|KLF4	-0.944807	0	11	0	0	-7.53392	9.65997
1	-2.33776	GO:0097150	M1	1	0	GO Biological Processes	19	neuronal stem cell population maintenance	19_GO:0032502 developmental process	-2.33776	5.79598	4.04199	30284	25	836	4	0.478469	0.238661	2308|2309|5978|6657	FOXO1|FOXO3|REST|SOX2	-0.928736	0	11	0	0	-7.53392	9.65997
1	-2.2843	WP3527	M1	1	0	WikiPathways	27	Pre implantation embryo		-2.2843	3.7474	3.52875	30284	58	836	6	0.717703	0.291948	360|5460|6657|9314|342900|503582	AQP3|POU5F1|SOX2|KLF4|LEUTX|ARGFX	-0.896739	0	11	0	0	-7.53392	9.65997
1	-7.53183	hsa04068	M1	1	0	KEGG Pathway	24	FoxO signaling pathway		-7.53183	4.90262	7.59986	30284	133	836	18	2.15311	0.502	604|901|1387|2308|2309|3480|3643|4089|4193|5290|5347|5595|6300|6654|7046|11067|11345|23710	BCL6|CCNG2|CREBBP|FOXO1|FOXO3|IGF1R|INSR|SMAD4|MDM2|PIK3CA|PLK1|MAPK3|MAPK12|SOS1|TGFBR1|DEPP1|GABARAPL2|GABARAPL1	-4.21012	0	12	1	1	-7.53183	5.66014
1	-5.63653	WP481	M1	1	0	WikiPathways	27	Insulin signaling		-5.63653	3.84889	6.08772	30284	160	836	17	2.03349	0.488154	1326|2002|2308|2309|3480|3643|5290|5580|5595|6300|6416|6654|6722|9448|10580|57761|252983	MAP3K8|ELK1|FOXO1|FOXO3|IGF1R|INSR|PIK3CA|PRKCD|MAPK3|MAPK12|MAP2K4|SOS1|SRF|MAP4K4|SORBS1|TRIB3|STXBP4	-3.06795	0	12	0	0	-7.53183	5.66014
1	-4.83673	WP1403	M1	1	0	WikiPathways	27	AMP activated protein kinase signaling		-4.83673	5.4067	6.08415	30284	67	836	10	1.19617	0.375994	3172|3643|5290|8900|23236|51094|55437|57521|92335|133522	HNF4A|INSR|PIK3CA|CCNA1|PLCB1|ADIPOR1|STRADB|RPTOR|STRADA|PPARGC1B	-2.5803	0	12	0	0	-7.53183	5.66014
1	-4.11062	WP3915	M1	1	0	WikiPathways	27	Angiopoietin like protein 8 regulatory pathway		-4.11062	3.5676	4.98117	30284	132	836	13	1.55502	0.42792	1326|2308|2309|3643|5290|5595|6300|6416|6654|9448|10062|57521|143686	MAP3K8|FOXO1|FOXO3|INSR|PIK3CA|MAPK3|MAPK12|MAP2K4|SOS1|MAP4K4|NR1H3|RPTOR|SESN3	-2.08924	0	12	0	0	-7.53183	5.66014
1	-4.06231	WP2261	M1	1	0	WikiPathways	27	Glioblastoma signaling		-4.06231	4.41767	5.22148	30284	82	836	10	1.19617	0.375994	2260|2263|2308|2309|3480|4193|5290|5580|5595|6416	FGFR1|FGFR2|FOXO1|FOXO3|IGF1R|MDM2|PIK3CA|PRKCD|MAPK3|MAP2K4	-2.06283	0	12	0	0	-7.53183	5.66014
1	-3.72097	hsa04211	M1	1	0	KEGG Pathway	24	Longevity regulating pathway		-3.72097	4.02499	4.84238	30284	90	836	10	1.19617	0.375994	2308|2309|3480|3643|5290|9821|27244|51094|57521|143686	FOXO1|FOXO3|IGF1R|INSR|PIK3CA|RB1CC1|SESN1|ADIPOR1|RPTOR|SESN3	-1.82368	0	12	0	0	-7.53183	5.66014
1	-3.62569	WP710	M1	1	0	WikiPathways	27	DNA damage response only ATM dependent		-3.62569	3.62249	4.64267	30284	110	836	11	1.31579	0.394107	578|604|901|2309|3643|4089|4193|4791|5290|5366|6654	BAK1|BCL6|CCNG2|FOXO3|INSR|SMAD4|MDM2|NFKB2|PIK3CA|PMAIP1|SOS1	-1.75336	0	12	0	0	-7.53183	5.66014
1	-3.33666	hsa04910	M1	1	0	KEGG Pathway	24	Insulin signaling pathway		-3.33666	3.14999	4.26516	30284	138	836	12	1.43541	0.411382	2002|2308|3098|3099|3643|5290|5595|5834|6654|10580|57521|79660	ELK1|FOXO1|HK1|HK2|INSR|PIK3CA|MAPK3|PYGB|SOS1|SORBS1|RPTOR|PPP1R3B	-1.56765	0	12	0	0	-7.53183	5.66014
1	-3.31957	M7955	M1	1	0	Canonical Pathways	11	SIG INSULIN RECEPTOR PATHWAY IN CARDIAC MYOCYTES		-3.31957	4.97204	4.78336	30284	51	836	7	0.837321	0.31515	2308|5269|5290|5595|6654|10580|56288	FOXO1|SERPINB6|PIK3CA|MAPK3|SOS1|SORBS1|PARD3	-1.55817	0	12	0	0	-7.53183	5.66014
1	-3.23755	hsa04152	M1	1	0	KEGG Pathway	24	AMPK signaling pathway		-3.23755	3.26618	4.22589	30284	122	836	11	1.31579	0.394107	2308|2309|3172|3480|3643|5290|8900|51094|55437|57521|92335	FOXO1|FOXO3|HNF4A|IGF1R|INSR|PIK3CA|CCNA1|ADIPOR1|STRADB|RPTOR|STRADA	-1.49564	0	12	0	0	-7.53183	5.66014
1	-2.765	WP3844	M1	1	0	WikiPathways	27	PI3K AKT mTOR signaling and therapeutic opportunities in prostate cancer		-2.765	5.66014	4.44397	30284	32	836	5	0.598086	0.266671	2308|2309|5290|9821|57521	FOXO1|FOXO3|PIK3CA|RB1CC1|RPTOR	-1.18329	0	12	0	0	-7.53183	5.66014
1	-2.34066	hsa04150	M1	1	0	KEGG Pathway	24	mTOR signaling pathway		-2.34066	2.52199	3.23179	30284	158	836	11	1.31579	0.394107	3480|3643|5290|5595|6654|7132|8322|55437|57521|64798|92335	IGF1R|INSR|PIK3CA|MAPK3|SOS1|TNFRSF1A|FZD4|STRADB|RPTOR|DEPTOR|STRADA	-0.928736	0	12	0	0	-7.53183	5.66014
1	-2.151	M16	M1	1	0	Canonical Pathways	11	PID INSULIN PATHWAY		-2.151	4.11646	3.48556	30284	44	836	5	0.598086	0.266671	2309|3643|5290|6654|10580	FOXO3|INSR|PIK3CA|SOS1|SORBS1	-0.800577	0	12	0	0	-7.53183	5.66014
1	-2.1429	hsa04213	M1	1	0	KEGG Pathway	24	Longevity regulating pathway - multiple species		-2.1429	3.50563	3.32756	30284	62	836	6	0.717703	0.291948	2308|2309|3480|3643|5290|57521	FOXO1|FOXO3|IGF1R|INSR|PIK3CA|RPTOR	-0.795646	0	12	0	0	-7.53183	5.66014
1	-7.33235	R-HSA-556833	M1	1	0	Reactome Gene Sets	6	Metabolism of lipids		-7.33235	2.4115	6.32411	30284	691	836	46	5.50239	0.788648	224|231|1387|1545|2173|2232|2820|3032|4706|5019|5290|5660|7357|8871|9334|9374|9443|9477|9536|9575|9926|9968|11145|22876|25942|50814|51360|51573|51763|53947|54477|55301|56261|57153|57678|57761|65977|66036|79152|79718|79888|133522|154141|171586|253558|284161	ALDH3A2|AKR1B1|CREBBP|CYP1B1|FABP7|FDXR|GPD2|HADHB|NDUFAB1|OXCT1|PIK3CA|PSAP|UGCG|SYNJ2|B4GALT5|PPT2|MED7|MED20|PTGES|CLOCK|LPGAT1|MED12|PLAAT3|INPP5F|SIN3A|NSDHL|MBTPS2|GDE1|INPP5K|A4GALT|PLEKHA5|OLAH|GPCPD1|SLC44A2|GPAM|TRIB3|PLEKHA3|MTMR9|FA2H|TBL1XR1|LPCAT1|PPARGC1B|MBOAT1|ABHD3|LCLAT1|GDPD1	-4.09137	0	13	1	1	-7.33235	12.075
1	-6.36085	GO:0006650	M1	1	0	GO Biological Processes	19	glycerophospholipid metabolic process	19_GO:0009987 cellular process	-6.36085	3.17762	6.22338	30284	285	836	25	2.99043	0.589076	4952|5290|5333|5359|7405|8871|9926|10026|10062|11145|22876|23049|23236|51573|51763|56261|57153|57678|66036|79888|117245|154141|171586|253558|284161	OCRL|PIK3CA|PLCD1|PLSCR1|UVRAG|SYNJ2|LPGAT1|PIGK|NR1H3|PLAAT3|INPP5F|SMG1|PLCB1|GDE1|INPP5K|GPCPD1|SLC44A2|GPAM|MTMR9|LPCAT1|PLAAT5|MBOAT1|ABHD3|LCLAT1|GDPD1	-3.55578	0	13	0	0	-7.33235	12.075
1	-6.30669	R-HSA-1483257	M1	1	0	Reactome Gene Sets	6	Phospholipid metabolism		-6.30669	3.73452	6.43793	30284	194	836	20	2.39234	0.528507	2820|3032|5290|8871|9926|11145|22876|51573|51763|54477|56261|57153|57678|65977|66036|79888|154141|171586|253558|284161	GPD2|HADHB|PIK3CA|SYNJ2|LPGAT1|PLAAT3|INPP5F|GDE1|INPP5K|PLEKHA5|GPCPD1|SLC44A2|GPAM|PLEKHA3|MTMR9|LPCAT1|MBOAT1|ABHD3|LCLAT1|GDPD1	-3.51167	0	13	0	0	-7.33235	12.075
1	-4.73126	GO:0046486	M1	1	0	GO Biological Processes	19	glycerolipid metabolic process	19_GO:0009987 cellular process	-4.73126	2.57279	5.00091	30284	352	836	25	2.99043	0.589076	4952|5290|5333|5359|7405|8871|9926|10026|10062|11145|22876|23049|23236|51573|51763|56261|57153|57678|66036|79888|117245|154141|171586|253558|284161	OCRL|PIK3CA|PLCD1|PLSCR1|UVRAG|SYNJ2|LPGAT1|PIGK|NR1H3|PLAAT3|INPP5F|SMG1|PLCB1|GDE1|INPP5K|GPCPD1|SLC44A2|GPAM|MTMR9|LPCAT1|PLAAT5|MBOAT1|ABHD3|LCLAT1|GDPD1	-2.5306	0	13	0	0	-7.33235	12.075
1	-4.60872	GO:0006644	M1	1	0	GO Biological Processes	19	phospholipid metabolic process	19_GO:0009987 cellular process	-4.60872	2.52967	4.90557	30284	358	836	25	2.99043	0.589076	4952|5290|5333|5359|7405|8871|9926|10026|10062|11145|22876|23049|23236|51573|51763|56261|57153|57678|66036|79888|117245|154141|171586|253558|284161	OCRL|PIK3CA|PLCD1|PLSCR1|UVRAG|SYNJ2|LPGAT1|PIGK|NR1H3|PLAAT3|INPP5F|SMG1|PLCB1|GDE1|INPP5K|GPCPD1|SLC44A2|GPAM|MTMR9|LPCAT1|PLAAT5|MBOAT1|ABHD3|LCLAT1|GDPD1	-2.43974	0	13	0	0	-7.33235	12.075
1	-3.8703	GO:0090407	M1	1	0	GO Biological Processes	19	organophosphate biosynthetic process	19_GO:0009987 cellular process	-3.8703	2.03725	4.2085	30284	569	836	32	3.82775	0.66358	205|3098|3251|3614|4706|4860|4879|4952|5290|5359|5631|5635|5636|7378|7405|8871|9374|9926|10026|11145|22876|23049|25874|51763|57153|57678|79888|91373|133686|154141|171586|253558	AK4|HK1|HPRT1|IMPDH1|NDUFAB1|PNP|NPPB|OCRL|PIK3CA|PLSCR1|PRPS1|PRPSAP1|PRPSAP2|UPP1|UVRAG|SYNJ2|PPT2|LPGAT1|PIGK|PLAAT3|INPP5F|SMG1|MPC2|INPP5K|SLC44A2|GPAM|LPCAT1|UAP1L1|NADK2|MBOAT1|ABHD3|LCLAT1	-1.91168	0	13	0	0	-7.33235	12.075
1	-3.60981	GO:0046488	M1	1	0	GO Biological Processes	19	phosphatidylinositol metabolic process	19_GO:0009987 cellular process	-3.60981	3.18192	4.48333	30284	148	836	13	1.55502	0.42792	4952|5290|5333|7405|8871|9926|10026|22876|23049|23236|51763|66036|253558	OCRL|PIK3CA|PLCD1|UVRAG|SYNJ2|LPGAT1|PIGK|INPP5F|SMG1|PLCB1|INPP5K|MTMR9|LCLAT1	-1.74186	0	13	0	0	-7.33235	12.075
1	-3.50514	GO:0008654	M1	1	0	GO Biological Processes	19	phospholipid biosynthetic process	19_GO:0009987 cellular process	-3.50514	2.62052	4.20193	30284	235	836	17	2.03349	0.488154	4952|5290|5359|7405|8871|9926|10026|11145|22876|23049|51763|57153|57678|79888|154141|171586|253558	OCRL|PIK3CA|PLSCR1|UVRAG|SYNJ2|LPGAT1|PIGK|PLAAT3|INPP5F|SMG1|INPP5K|SLC44A2|GPAM|LPCAT1|MBOAT1|ABHD3|LCLAT1	-1.67078	0	13	0	0	-7.33235	12.075
1	-3.26783	R-HSA-1483206	M1	1	0	Reactome Gene Sets	6	Glycerophospholipid biosynthesis		-3.26783	3.29317	4.2586	30284	121	836	11	1.31579	0.394107	2820|3032|9926|11145|56261|57153|57678|79888|154141|171586|253558	GPD2|HADHB|LPGAT1|PLAAT3|GPCPD1|SLC44A2|GPAM|LPCAT1|MBOAT1|ABHD3|LCLAT1	-1.52016	0	13	0	0	-7.33235	12.075
1	-3.02177	GO:0045017	M1	1	0	GO Biological Processes	19	glycerolipid biosynthetic process	19_GO:0009987 cellular process	-3.02177	2.53913	3.80706	30284	214	836	15	1.79426	0.459101	4952|5290|5359|7405|8871|9926|10026|22876|23049|51763|57153|57678|79888|171586|253558	OCRL|PIK3CA|PLSCR1|UVRAG|SYNJ2|LPGAT1|PIGK|INPP5F|SMG1|INPP5K|SLC44A2|GPAM|LPCAT1|ABHD3|LCLAT1	-1.33998	0	13	0	0	-7.33235	12.075
1	-3.00063	GO:0046474	M1	1	0	GO Biological Processes	19	glycerophospholipid biosynthetic process	19_GO:0009987 cellular process	-3.00063	2.62771	3.82219	30284	193	836	14	1.67464	0.443803	4952|5290|5359|7405|8871|10026|22876|23049|51763|57153|57678|79888|171586|253558	OCRL|PIK3CA|PLSCR1|UVRAG|SYNJ2|PIGK|INPP5F|SMG1|INPP5K|SLC44A2|GPAM|LPCAT1|ABHD3|LCLAT1	-1.32519	0	13	0	0	-7.33235	12.075
1	-2.81999	GO:0008610	M1	1	0	GO Biological Processes	19	lipid biosynthetic process	19_GO:0009987 cellular process	-2.81999	1.80523	3.36236	30284	602	836	30	3.58852	0.643308	231|2232|4706|4952|5066|5290|5359|7357|7405|8871|8877|9334|9374|9536|9926|10026|11145|22876|23049|50814|51763|53947|55301|57153|57678|79152|79888|154141|171586|253558	AKR1B1|FDXR|NDUFAB1|OCRL|PAM|PIK3CA|PLSCR1|UGCG|UVRAG|SYNJ2|SPHK1|B4GALT5|PPT2|PTGES|LPGAT1|PIGK|PLAAT3|INPP5F|SMG1|NSDHL|INPP5K|A4GALT|OLAH|SLC44A2|GPAM|FA2H|LPCAT1|MBOAT1|ABHD3|LCLAT1	-1.22021	0	13	0	0	-7.33235	12.075
1	-2.80839	GO:0047144	M1	1	0	GO Molecular Functions	21	2-acylglycerol-3-phosphate O-acyltransferase activity		-2.80839	12.075	5.59881	30284	9	836	3	0.358852	0.206811	9926|79888|154141	LPGAT1|LPCAT1|MBOAT1	-1.21388	0	13	0	0	-7.33235	12.075
1	-2.62486	GO:0003841	M1	1	0	GO Molecular Functions	21	1-acylglycerol-3-phosphate O-acyltransferase activity		-2.62486	6.89998	4.557	30284	21	836	4	0.478469	0.238661	9926|79888|154141|253558	LPGAT1|LPCAT1|MBOAT1|LCLAT1	-1.09304	0	13	0	0	-7.33235	12.075
1	-2.50016	GO:0046470	M1	1	0	GO Biological Processes	19	phosphatidylcholine metabolic process	19_GO:0009987 cellular process	-2.50016	3.62249	3.70112	30284	70	836	7	0.837321	0.31515	9926|10062|11145|57153|79888|154141|171586	LPGAT1|NR1H3|PLAAT3|SLC44A2|LPCAT1|MBOAT1|ABHD3	-1.02134	0	13	0	0	-7.33235	12.075
1	-2.47372	GO:0042171	M1	1	0	GO Molecular Functions	21	lysophosphatidic acid acyltransferase activity		-2.47372	6.29998	4.28421	30284	23	836	4	0.478469	0.238661	9926|79888|154141|253558	LPGAT1|LPCAT1|MBOAT1|LCLAT1	-1.01321	0	13	0	0	-7.33235	12.075
1	-2.47372	GO:0071617	M1	1	0	GO Molecular Functions	21	lysophospholipid acyltransferase activity		-2.47372	6.29998	4.28421	30284	23	836	4	0.478469	0.238661	9926|79888|154141|253558	LPGAT1|LPCAT1|MBOAT1|LCLAT1	-1.01321	0	13	0	0	-7.33235	12.075
1	-2.41714	GO:0036152	M1	1	0	GO Biological Processes	19	phosphatidylethanolamine acyl-chain remodeling	19_GO:0009987 cellular process	-2.41714	9.05622	4.70301	30284	12	836	3	0.358852	0.206811	9926|11145|154141	LPGAT1|PLAAT3|MBOAT1	-0.979912	0	13	0	0	-7.33235	12.075
1	-2.10972	hsa00564	M1	1	0	KEGG Pathway	24	Glycerophospholipid metabolism		-2.10972	2.81358	3.10645	30284	103	836	8	0.956938	0.336706	2820|9926|11145|56261|57678|79888|154141|253558	GPD2|LPGAT1|PLAAT3|GPCPD1|GPAM|LPCAT1|MBOAT1|LCLAT1	-0.772272	0	13	0	0	-7.33235	12.075
1	-6.97714	GO:0072524	M1	1	0	GO Biological Processes	19	pyridine-containing compound metabolic process	19_GO:0009987 cellular process	-6.97714	4.77382	7.23721	30284	129	836	17	2.03349	0.488154	249|952|2026|2232|2584|2820|3098|3099|4860|5236|23530|23729|23786|51071|133686|221937|441531	ALPL|CD38|ENO2|FDXR|GALK1|GPD2|HK1|HK2|PNP|PGM1|NNT|SHPK|BCL2L13|DERA|NADK2|FOXK1|PGAM4	-3.84216	0	14	1	1	-6.97714	10.35
1	-6.42851	GO:0016052	M1	1	0	GO Biological Processes	19	carbohydrate catabolic process	19_GO:0009987 cellular process	-6.42851	4.63678	6.86497	30284	125	836	16	1.91388	0.473868	178|2026|2584|2820|3098|3099|5236|5834|8277|9821|23710|23786|51071|64422|221937|441531	AGL|ENO2|GALK1|GPD2|HK1|HK2|PGM1|PYGB|TKTL1|RB1CC1|GABARAPL1|BCL2L13|DERA|ATG3|FOXK1|PGAM4	-3.581	0	14	0	0	-6.97714	10.35
1	-5.99463	GO:0005975	M1	1	0	GO Biological Processes	19	carbohydrate metabolic process	19_GO:0009987 cellular process	-5.99463	2.60494	5.74672	30284	445	836	32	3.82775	0.66358	178|231|2026|2584|2820|3098|3099|3572|5236|5290|5834|8277|8692|9334|9435|9821|11285|22856|23553|23710|23729|23786|51071|51805|55501|64422|79660|221937|282969|347404|388581|441531	AGL|AKR1B1|ENO2|GALK1|GPD2|HK1|HK2|IL6ST|PGM1|PIK3CA|PYGB|TKTL1|HYAL2|B4GALT5|CHST2|RB1CC1|B4GALT7|CHSY1|HYAL4|GABARAPL1|SHPK|BCL2L13|DERA|COQ3|CHST12|ATG3|PPP1R3B|FOXK1|FUOM|LANCL3|C1QTNF12|PGAM4	-3.29023	0	14	0	0	-6.97714	10.35
1	-5.88661	GO:0019362	M1	1	0	GO Biological Processes	19	pyridine nucleotide metabolic process	19_GO:0009987 cellular process	-5.88661	4.49069	6.48248	30284	121	836	15	1.79426	0.459101	952|2026|2232|2584|2820|3098|3099|5236|23530|23729|23786|51071|133686|221937|441531	CD38|ENO2|FDXR|GALK1|GPD2|HK1|HK2|PGM1|NNT|SHPK|BCL2L13|DERA|NADK2|FOXK1|PGAM4	-3.24485	0	14	0	0	-6.97714	10.35
1	-5.88661	GO:0046496	M1	1	0	GO Biological Processes	19	nicotinamide nucleotide metabolic process	19_GO:0009987 cellular process	-5.88661	4.49069	6.48248	30284	121	836	15	1.79426	0.459101	952|2026|2232|2584|2820|3098|3099|5236|23530|23729|23786|51071|133686|221937|441531	CD38|ENO2|FDXR|GALK1|GPD2|HK1|HK2|PGM1|NNT|SHPK|BCL2L13|DERA|NADK2|FOXK1|PGAM4	-3.24485	0	14	0	0	-6.97714	10.35
1	-5.61482	GO:0009135	M1	1	0	GO Biological Processes	19	purine nucleoside diphosphate metabolic process	19_GO:0009987 cellular process	-5.61482	5.85991	6.75987	30284	68	836	11	1.31579	0.394107	205|1739|2026|2584|3098|3099|5236|9583|23786|221937|441531	AK4|DLG1|ENO2|GALK1|HK1|HK2|PGM1|ENTPD4|BCL2L13|FOXK1|PGAM4	-3.0608	0	14	0	0	-6.97714	10.35
1	-5.61482	GO:0009179	M1	1	0	GO Biological Processes	19	purine ribonucleoside diphosphate metabolic process	19_GO:0009987 cellular process	-5.61482	5.85991	6.75987	30284	68	836	11	1.31579	0.394107	205|1739|2026|2584|3098|3099|5236|9583|23786|221937|441531	AK4|DLG1|ENO2|GALK1|HK1|HK2|PGM1|ENTPD4|BCL2L13|FOXK1|PGAM4	-3.0608	0	14	0	0	-6.97714	10.35
1	-5.34802	GO:0046434	M1	1	0	GO Biological Processes	19	organophosphate catabolic process	19_GO:0009987 cellular process	-5.34802	3.50563	5.77537	30284	186	836	18	2.15311	0.502	2026|2584|3098|3099|3251|4860|5236|7378|9583|22876|23236|23786|51071|51573|56261|221937|284161|441531	ENO2|GALK1|HK1|HK2|HPRT1|PNP|PGM1|UPP1|ENTPD4|INPP5F|PLCB1|BCL2L13|DERA|GDE1|GPCPD1|FOXK1|GDPD1|PGAM4	-2.88319	0	14	0	0	-6.97714	10.35
1	-5.31735	GO:0009261	M1	1	0	GO Biological Processes	19	ribonucleotide catabolic process	19_GO:0009987 cellular process	-5.31735	4.99654	6.28979	30284	87	836	12	1.43541	0.411382	2026|2584|3098|3099|3251|4860|5236|7378|9583|23786|221937|441531	ENO2|GALK1|HK1|HK2|HPRT1|PNP|PGM1|UPP1|ENTPD4|BCL2L13|FOXK1|PGAM4	-2.86655	0	14	0	0	-6.97714	10.35
1	-5.25239	GO:0006163	M1	1	0	GO Biological Processes	19	purine nucleotide metabolic process	19_GO:0009987 cellular process	-5.25239	2.63631	5.34316	30284	371	836	27	3.22967	0.61143	205|952|1739|2026|2232|2584|2820|3098|3099|3251|3614|4706|4860|4879|5236|5631|5635|5636|9583|23530|23729|23786|51071|55669|133686|221937|441531	AK4|CD38|DLG1|ENO2|FDXR|GALK1|GPD2|HK1|HK2|HPRT1|IMPDH1|NDUFAB1|PNP|NPPB|PGM1|PRPS1|PRPSAP1|PRPSAP2|ENTPD4|NNT|SHPK|BCL2L13|DERA|MFN1|NADK2|FOXK1|PGAM4	-2.82199	0	14	0	0	-6.97714	10.35
1	-4.96392	GO:0009185	M1	1	0	GO Biological Processes	19	ribonucleoside diphosphate metabolic process	19_GO:0009987 cellular process	-4.96392	5.04397	6.06397	30284	79	836	11	1.31579	0.394107	205|1739|2026|2584|3098|3099|5236|9583|23786|221937|441531	AK4|DLG1|ENO2|GALK1|HK1|HK2|PGM1|ENTPD4|BCL2L13|FOXK1|PGAM4	-2.64983	0	14	0	0	-6.97714	10.35
1	-4.87593	GO:0009137	M1	1	0	GO Biological Processes	19	purine nucleoside diphosphate catabolic process	19_GO:0009987 cellular process	-4.87593	6.15139	6.32428	30284	53	836	9	1.07656	0.356915	2026|2584|3098|3099|5236|9583|23786|221937|441531	ENO2|GALK1|HK1|HK2|PGM1|ENTPD4|BCL2L13|FOXK1|PGAM4	-2.604	0	14	0	0	-6.97714	10.35
1	-4.87593	GO:0009181	M1	1	0	GO Biological Processes	19	purine ribonucleoside diphosphate catabolic process	19_GO:0009987 cellular process	-4.87593	6.15139	6.32428	30284	53	836	9	1.07656	0.356915	2026|2584|3098|3099|5236|9583|23786|221937|441531	ENO2|GALK1|HK1|HK2|PGM1|ENTPD4|BCL2L13|FOXK1|PGAM4	-2.604	0	14	0	0	-6.97714	10.35
1	-4.85801	GO:0009154	M1	1	0	GO Biological Processes	19	purine ribonucleotide catabolic process	19_GO:0009987 cellular process	-4.85801	4.91943	5.95134	30284	81	836	11	1.31579	0.394107	2026|2584|3098|3099|3251|4860|5236|9583|23786|221937|441531	ENO2|GALK1|HK1|HK2|HPRT1|PNP|PGM1|ENTPD4|BCL2L13|FOXK1|PGAM4	-2.59183	0	14	0	0	-6.97714	10.35
1	-4.82641	GO:0009166	M1	1	0	GO Biological Processes	19	nucleotide catabolic process	19_GO:0009987 cellular process	-4.82641	4.16746	5.68369	30284	113	836	13	1.55502	0.42792	2026|2584|3098|3099|3251|4860|5236|7378|9583|23786|51071|221937|441531	ENO2|GALK1|HK1|HK2|HPRT1|PNP|PGM1|UPP1|ENTPD4|BCL2L13|DERA|FOXK1|PGAM4	-2.57342	0	14	0	0	-6.97714	10.35
1	-4.78149	GO:0061615	M1	1	0	GO Biological Processes	19	glycolytic process through fructose-6-phosphate	19_GO:0009987 cellular process	-4.78149	10.35	7.22168	30284	21	836	6	0.717703	0.291948	2026|2584|3098|3099|23786|221937	ENO2|GALK1|HK1|HK2|BCL2L13|FOXK1	-2.5567	0	14	0	0	-6.97714	10.35
1	-4.78149	GO:0061620	M1	1	0	GO Biological Processes	19	glycolytic process through glucose-6-phosphate	19_GO:0009987 cellular process	-4.78149	10.35	7.22168	30284	21	836	6	0.717703	0.291948	2026|2584|3098|3099|23786|221937	ENO2|GALK1|HK1|HK2|BCL2L13|FOXK1	-2.5567	0	14	0	0	-6.97714	10.35
1	-4.74053	GO:0072526	M1	1	0	GO Biological Processes	19	pyridine-containing compound catabolic process	19_GO:0009987 cellular process	-4.74053	5.92771	6.16296	30284	55	836	9	1.07656	0.356915	2026|2584|3098|3099|4860|5236|23786|221937|441531	ENO2|GALK1|HK1|HK2|PNP|PGM1|BCL2L13|FOXK1|PGAM4	-2.53191	0	14	0	0	-6.97714	10.35
1	-4.67512	GO:0009191	M1	1	0	GO Biological Processes	19	ribonucleoside diphosphate catabolic process	19_GO:0009987 cellular process	-4.67512	5.82186	6.08525	30284	56	836	9	1.07656	0.356915	2026|2584|3098|3099|5236|9583|23786|221937|441531	ENO2|GALK1|HK1|HK2|PGM1|ENTPD4|BCL2L13|FOXK1|PGAM4	-2.48832	0	14	0	0	-6.97714	10.35
1	-4.67512	GO:0046031	M1	1	0	GO Biological Processes	19	ADP metabolic process	19_GO:0009987 cellular process	-4.67512	5.82186	6.08525	30284	56	836	9	1.07656	0.356915	205|2026|2584|3098|3099|5236|23786|221937|441531	AK4|ENO2|GALK1|HK1|HK2|PGM1|BCL2L13|FOXK1|PGAM4	-2.48832	0	14	0	0	-6.97714	10.35
1	-4.65596	GO:0009132	M1	1	0	GO Biological Processes	19	nucleoside diphosphate metabolic process	19_GO:0009987 cellular process	-4.65596	4.68793	5.7368	30284	85	836	11	1.31579	0.394107	205|1739|2026|2584|3098|3099|5236|9583|23786|221937|441531	AK4|DLG1|ENO2|GALK1|HK1|HK2|PGM1|ENTPD4|BCL2L13|FOXK1|PGAM4	-2.47269	0	14	0	0	-6.97714	10.35
1	-4.57703	GO:0006091	M1	1	0	GO Biological Processes	19	generation of precursor metabolites and energy	19_GO:0009987 cellular process	-4.57703	2.46557	4.85693	30284	382	836	26	3.11005	0.600371	178|2026|2232|2584|2820|3098|3099|3572|4706|5019|5236|5834|9821|9927|23530|23710|23729|23786|29103|51071|64422|79660|92014|113115|221937|441531	AGL|ENO2|FDXR|GALK1|GPD2|HK1|HK2|IL6ST|NDUFAB1|OXCT1|PGM1|PYGB|RB1CC1|MFN2|NNT|GABARAPL1|SHPK|BCL2L13|DNAJC15|DERA|ATG3|PPP1R3B|SLC25A51|MTFR2|FOXK1|PGAM4	-2.41883	0	14	0	0	-6.97714	10.35
1	-4.55571	GO:0006090	M1	1	0	GO Biological Processes	19	pyruvate metabolic process	19_GO:0009987 cellular process	-4.55571	5.03123	5.77018	30284	72	836	10	1.19617	0.375994	2026|2584|3098|3099|4200|5236|23786|25874|221937|441531	ENO2|GALK1|HK1|HK2|ME2|PGM1|BCL2L13|MPC2|FOXK1|PGAM4	-2.4101	0	14	0	0	-6.97714	10.35
1	-4.5166	GO:0009117	M1	1	0	GO Biological Processes	19	nucleotide metabolic process	19_GO:0009987 cellular process	-4.5166	2.35336	4.76795	30284	431	836	28	3.34928	0.622265	205|952|1739|2026|2232|2584|2820|3098|3099|3251|3614|4706|4860|4879|5236|5631|5635|5636|7378|9583|23530|23729|23786|51071|55669|133686|221937|441531	AK4|CD38|DLG1|ENO2|FDXR|GALK1|GPD2|HK1|HK2|HPRT1|IMPDH1|NDUFAB1|PNP|NPPB|PGM1|PRPS1|PRPSAP1|PRPSAP2|UPP1|ENTPD4|NNT|SHPK|BCL2L13|DERA|MFN1|NADK2|FOXK1|PGAM4	-2.37715	0	14	0	0	-6.97714	10.35
1	-4.48741	GO:0009134	M1	1	0	GO Biological Processes	19	nucleoside diphosphate catabolic process	19_GO:0009987 cellular process	-4.48741	5.52583	5.86294	30284	59	836	9	1.07656	0.356915	2026|2584|3098|3099|5236|9583|23786|221937|441531	ENO2|GALK1|HK1|HK2|PGM1|ENTPD4|BCL2L13|FOXK1|PGAM4	-2.36003	0	14	0	0	-6.97714	10.35
1	-4.42011	GO:0006195	M1	1	0	GO Biological Processes	19	purine nucleotide catabolic process	19_GO:0009987 cellular process	-4.42011	4.42749	5.4867	30284	90	836	11	1.31579	0.394107	2026|2584|3098|3099|3251|4860|5236|9583|23786|221937|441531	ENO2|GALK1|HK1|HK2|HPRT1|PNP|PGM1|ENTPD4|BCL2L13|FOXK1|PGAM4	-2.30446	0	14	0	0	-6.97714	10.35
1	-4.3345	GO:0006096	M1	1	0	GO Biological Processes	19	glycolytic process	19_GO:0009987 cellular process	-4.3345	6.03748	5.885	30284	48	836	8	0.956938	0.336706	2026|2584|3098|3099|5236|23786|221937|441531	ENO2|GALK1|HK1|HK2|PGM1|BCL2L13|FOXK1|PGAM4	-2.24142	0	14	0	0	-6.97714	10.35
1	-4.26764	GO:0019320	M1	1	0	GO Biological Processes	19	hexose catabolic process	19_GO:0009987 cellular process	-4.26764	5.91427	5.80065	30284	49	836	8	0.956938	0.336706	2026|2584|3098|3099|5236|8277|23786|221937	ENO2|GALK1|HK1|HK2|PGM1|TKTL1|BCL2L13|FOXK1	-2.19251	0	14	0	0	-6.97714	10.35
1	-4.227	GO:0044282	M1	1	0	GO Biological Processes	19	small molecule catabolic process	19_GO:0009987 cellular process	-4.227	2.44901	4.62714	30284	355	836	24	2.87081	0.57753	275|594|1592|2026|2584|2746|2820|3032|3098|3099|4329|4860|5019|5236|5860|7378|8277|9583|9673|10999|23786|51071|171586|221937	AMT|BCKDHB|CYP26A1|ENO2|GALK1|GLUD1|GPD2|HADHB|HK1|HK2|ALDH6A1|PNP|OXCT1|PGM1|QDPR|UPP1|TKTL1|ENTPD4|SLC25A44|SLC27A4|BCL2L13|DERA|ABHD3|FOXK1	-2.17213	0	14	0	0	-6.97714	10.35
1	-4.20503	GO:0006007	M1	1	0	GO Biological Processes	19	glucose catabolic process	19_GO:0009987 cellular process	-4.20503	8.35959	6.3255	30284	26	836	6	0.717703	0.291948	2026|3098|3099|8277|23786|221937	ENO2|HK1|HK2|TKTL1|BCL2L13|FOXK1	-2.15551	0	14	0	0	-6.97714	10.35
1	-4.20247	GO:0046032	M1	1	0	GO Biological Processes	19	ADP catabolic process	19_GO:0009987 cellular process	-4.20247	5.79598	5.71859	30284	50	836	8	0.956938	0.336706	2026|2584|3098|3099|5236|23786|221937|441531	ENO2|GALK1|HK1|HK2|PGM1|BCL2L13|FOXK1|PGAM4	-2.15551	0	14	0	0	-6.97714	10.35
1	-4.1574	GO:0072521	M1	1	0	GO Biological Processes	19	purine-containing compound metabolic process	19_GO:0009987 cellular process	-4.1574	2.17349	4.45809	30284	500	836	30	3.58852	0.643308	205|952|1739|2026|2232|2584|2820|3098|3099|3251|3614|4706|4860|4879|5236|5631|5635|5636|9374|9583|23530|23729|23786|25874|51071|55669|57678|133686|221937|441531	AK4|CD38|DLG1|ENO2|FDXR|GALK1|GPD2|HK1|HK2|HPRT1|IMPDH1|NDUFAB1|PNP|NPPB|PGM1|PRPS1|PRPSAP1|PRPSAP2|PPT2|ENTPD4|NNT|SHPK|BCL2L13|MPC2|DERA|MFN1|GPAM|NADK2|FOXK1|PGAM4	-2.12094	0	14	0	0	-6.97714	10.35
1	-4.07691	GO:0019364	M1	1	0	GO Biological Processes	19	pyridine nucleotide catabolic process	19_GO:0009987 cellular process	-4.07691	5.57306	5.56096	30284	52	836	8	0.956938	0.336706	2026|2584|3098|3099|5236|23786|221937|441531	ENO2|GALK1|HK1|HK2|PGM1|BCL2L13|FOXK1|PGAM4	-2.06952	0	14	0	0	-6.97714	10.35
1	-4.04349	GO:1901292	M1	1	0	GO Biological Processes	19	nucleoside phosphate catabolic process	19_GO:0009987 cellular process	-4.04349	3.51435	4.91485	30284	134	836	13	1.55502	0.42792	2026|2584|3098|3099|3251|4860|5236|7378|9583|23786|51071|221937|441531	ENO2|GALK1|HK1|HK2|HPRT1|PNP|PGM1|UPP1|ENTPD4|BCL2L13|DERA|FOXK1|PGAM4	-2.04695	0	14	0	0	-6.97714	10.35
1	-4.0273	R-HSA-71387	M1	1	0	Reactome Gene Sets	6	Metabolism of carbohydrates		-4.0273	2.62499	4.56943	30284	276	836	20	2.39234	0.528507	178|231|2026|2584|3098|3099|5236|5549|5631|5834|5903|8692|9334|9394|9435|11285|22856|23729|51071|55501	AGL|AKR1B1|ENO2|GALK1|HK1|HK2|PGM1|PRELP|PRPS1|PYGB|RANBP2|HYAL2|B4GALT5|HS6ST1|CHST2|B4GALT7|CHSY1|SHPK|DERA|CHST12	-2.03368	0	14	0	0	-6.97714	10.35
1	-4.01639	GO:0046365	M1	1	0	GO Biological Processes	19	monosaccharide catabolic process	19_GO:0009987 cellular process	-4.01639	5.46791	5.48517	30284	53	836	8	0.956938	0.336706	2026|2584|3098|3099|5236|8277|23786|221937	ENO2|GALK1|HK1|HK2|PGM1|TKTL1|BCL2L13|FOXK1	-2.02712	0	14	0	0	-6.97714	10.35
1	-3.87466	GO:0006735	M1	1	0	GO Biological Processes	19	NADH regeneration	19_GO:0009987 cellular process	-3.87466	9.53286	6.26868	30284	19	836	5	0.598086	0.266671	2026|3098|3099|23786|221937	ENO2|HK1|HK2|BCL2L13|FOXK1	-1.91468	0	14	0	0	-6.97714	10.35
1	-3.87466	GO:0061621	M1	1	0	GO Biological Processes	19	canonical glycolysis	19_GO:0009987 cellular process	-3.87466	9.53286	6.26868	30284	19	836	5	0.598086	0.266671	2026|3098|3099|23786|221937	ENO2|HK1|HK2|BCL2L13|FOXK1	-1.91468	0	14	0	0	-6.97714	10.35
1	-3.87466	GO:0061718	M1	1	0	GO Biological Processes	19	glucose catabolic process to pyruvate	19_GO:0009987 cellular process	-3.87466	9.53286	6.26868	30284	19	836	5	0.598086	0.266671	2026|3098|3099|23786|221937	ENO2|HK1|HK2|BCL2L13|FOXK1	-1.91468	0	14	0	0	-6.97714	10.35
1	-3.77615	GO:1901136	M1	1	0	GO Biological Processes	19	carbohydrate derivative catabolic process	19_GO:0009987 cellular process	-3.77615	2.8693	4.49133	30284	202	836	16	1.91388	0.473868	2026|2584|3098|3099|3251|4860|5236|7378|8692|9583|23553|23786|26270|51071|221937|441531	ENO2|GALK1|HK1|HK2|HPRT1|PNP|PGM1|UPP1|HYAL2|ENTPD4|HYAL4|BCL2L13|FBXO6|DERA|FOXK1|PGAM4	-1.85487	0	14	0	0	-6.97714	10.35
1	-3.74763	GO:0006753	M1	1	0	GO Biological Processes	19	nucleoside phosphate metabolic process	19_GO:0009987 cellular process	-3.74763	2.00553	4.11255	30284	578	836	32	3.82775	0.66358	205|952|1739|2026|2232|2584|2820|3098|3099|3251|3614|4706|4860|4879|5236|5631|5635|5636|7378|9374|9583|23530|23729|23786|25874|51071|55669|57678|91373|133686|221937|441531	AK4|CD38|DLG1|ENO2|FDXR|GALK1|GPD2|HK1|HK2|HPRT1|IMPDH1|NDUFAB1|PNP|NPPB|PGM1|PRPS1|PRPSAP1|PRPSAP2|UPP1|PPT2|ENTPD4|NNT|SHPK|BCL2L13|MPC2|DERA|MFN1|GPAM|UAP1L1|NADK2|FOXK1|PGAM4	-1.8363	0	14	0	0	-6.97714	10.35
1	-3.73193	GO:0072523	M1	1	0	GO Biological Processes	19	purine-containing compound catabolic process	19_GO:0009987 cellular process	-3.73193	3.72405	4.75602	30284	107	836	11	1.31579	0.394107	2026|2584|3098|3099|3251|4860|5236|9583|23786|221937|441531	ENO2|GALK1|HK1|HK2|HPRT1|PNP|PGM1|ENTPD4|BCL2L13|FOXK1|PGAM4	-1.82877	0	14	0	0	-6.97714	10.35
1	-3.72757	GO:0055086	M1	1	0	GO Biological Processes	19	nucleobase-containing small molecule metabolic process	19_GO:0009987 cellular process	-3.72757	1.9759	4.0854	30284	605	836	33	3.94737	0.67345	205|952|1739|2026|2232|2584|2820|3098|3099|3251|3614|4329|4706|4860|4879|5236|5631|5635|5636|7378|9374|9583|23530|23729|23786|25874|51071|55669|57678|91373|133686|221937|441531	AK4|CD38|DLG1|ENO2|FDXR|GALK1|GPD2|HK1|HK2|HPRT1|IMPDH1|ALDH6A1|NDUFAB1|PNP|NPPB|PGM1|PRPS1|PRPSAP1|PRPSAP2|UPP1|PPT2|ENTPD4|NNT|SHPK|BCL2L13|MPC2|DERA|MFN1|GPAM|UAP1L1|NADK2|FOXK1|PGAM4	-1.82876	0	14	0	0	-6.97714	10.35
1	-3.6736	GO:0019693	M1	1	0	GO Biological Processes	19	ribose phosphate metabolic process	19_GO:0009987 cellular process	-3.6736	2.40735	4.23732	30284	316	836	21	2.51196	0.541226	205|1739|2026|2584|3098|3099|3251|3614|4706|4860|4879|5236|5631|5635|5636|7378|9583|23786|55669|221937|441531	AK4|DLG1|ENO2|GALK1|HK1|HK2|HPRT1|IMPDH1|NDUFAB1|PNP|NPPB|PGM1|PRPS1|PRPSAP1|PRPSAP2|UPP1|ENTPD4|BCL2L13|MFN1|FOXK1|PGAM4	-1.79123	0	14	0	0	-6.97714	10.35
1	-3.59427	GO:0006734	M1	1	0	GO Biological Processes	19	NADH metabolic process	19_GO:0009987 cellular process	-3.59427	6.58634	5.4099	30284	33	836	6	0.717703	0.291948	2026|2820|3098|3099|23786|221937	ENO2|GPD2|HK1|HK2|BCL2L13|FOXK1	-1.73496	0	14	0	0	-6.97714	10.35
1	-3.54949	GO:0019677	M1	1	0	GO Biological Processes	19	NAD catabolic process	19_GO:0009987 cellular process	-3.54949	8.23293	5.71809	30284	22	836	5	0.598086	0.266671	2026|3098|3099|23786|221937	ENO2|HK1|HK2|BCL2L13|FOXK1	-1.70075	0	14	0	0	-6.97714	10.35
1	-3.48114	GO:0019674	M1	1	0	GO Biological Processes	19	NAD metabolic process	19_GO:0009987 cellular process	-3.48114	4.59998	4.81938	30284	63	836	8	0.956938	0.336706	952|2026|2820|3098|3099|23786|133686|221937	CD38|ENO2|GPD2|HK1|HK2|BCL2L13|NADK2|FOXK1	-1.65774	0	14	0	0	-6.97714	10.35
1	-3.10373	GO:0032787	M1	1	0	GO Biological Processes	19	monocarboxylic acid metabolic process	19_GO:0009987 cellular process	-3.10373	1.93199	3.62959	30284	525	836	28	3.34928	0.622265	224|231|1545|1592|2026|2584|3032|3098|3099|4200|4706|5236|7132|8034|9536|10999|23786|25874|51094|55301|55501|57380|57678|59342|79152|171586|221937|441531	ALDH3A2|AKR1B1|CYP1B1|CYP26A1|ENO2|GALK1|HADHB|HK1|HK2|ME2|NDUFAB1|PGM1|TNFRSF1A|SLC25A16|PTGES|SLC27A4|BCL2L13|MPC2|ADIPOR1|OLAH|CHST12|MRS2|GPAM|SCPEP1|FA2H|ABHD3|FOXK1|PGAM4	-1.40231	0	14	0	0	-6.97714	10.35
1	-2.97674	GO:0034655	M1	1	0	GO Biological Processes	19	nucleobase-containing compound catabolic process	19_GO:0009987 cellular process	-2.97674	2.17567	3.63476	30284	333	836	20	2.39234	0.528507	2026|2584|3098|3099|3251|4860|5236|7378|9583|9941|10957|23049|23786|51071|79727|167227|221937|441531|550643|729082	ENO2|GALK1|HK1|HK2|HPRT1|PNP|PGM1|UPP1|ENTPD4|EXOG|PNRC1|SMG1|BCL2L13|DERA|LIN28A|DCP2|FOXK1|PGAM4|NBDY|OIP5-AS1	-1.30975	0	14	0	0	-6.97714	10.35
1	-2.84456	hsa01200	M1	1	0	KEGG Pathway	24	Carbon metabolism		-2.84456	3.12283	3.85964	30284	116	836	10	1.19617	0.375994	275|2026|2746|3098|3099|4200|4329|5631|8277|441531	AMT|ENO2|GLUD1|HK1|HK2|ME2|ALDH6A1|PRPS1|TKTL1|PGAM4	-1.23359	0	14	0	0	-6.97714	10.35
1	-2.765	hsa00052	M1	1	0	KEGG Pathway	24	Galactose metabolism		-2.765	5.66014	4.44397	30284	32	836	5	0.598086	0.266671	231|2584|3098|3099|5236	AKR1B1|GALK1|HK1|HK2|PGM1	-1.18329	0	14	0	0	-6.97714	10.35
1	-2.75038	GO:0019318	M1	1	0	GO Biological Processes	19	hexose metabolic process	19_GO:0009987 cellular process	-2.75038	2.69999	3.64406	30284	161	836	12	1.43541	0.411382	231|2026|2584|3098|3099|5236|5290|8277|23786|221937|282969|388581	AKR1B1|ENO2|GALK1|HK1|HK2|PGM1|PIK3CA|TKTL1|BCL2L13|FOXK1|FUOM|C1QTNF12	-1.17461	0	14	0	0	-6.97714	10.35
1	-2.64643	M255	M1	1	0	Canonical Pathways	11	PID HIF1 TFPATHWAY		-2.64643	3.84203	3.89442	30284	66	836	7	0.837321	0.31515	1387|3098|3099|3172|4089|5054|5236	CREBBP|HK1|HK2|HNF4A|SMAD4|SERPINE1|PGM1	-1.11056	0	14	0	0	-6.97714	10.35
1	-2.61683	WP4018	M1	1	0	WikiPathways	27	Clear cell renal cell carcinoma pathways		-2.61683	3.4094	3.74798	30284	85	836	8	0.956938	0.336706	1387|2026|3098|3099|5236|29072|57521|64798	CREBBP|ENO2|HK1|HK2|PGM1|SETD2|RPTOR|DEPTOR	-1.08802	0	14	0	0	-6.97714	10.35
1	-2.60877	hsa00010	M1	1	0	KEGG Pathway	24	Glycolysis / Gluconeogenesis		-2.60877	3.78469	3.84471	30284	67	836	7	0.837321	0.31515	224|501|2026|3098|3099|5236|441531	ALDH3A2|ALDH7A1|ENO2|HK1|HK2|PGM1|PGAM4	-1.08493	0	14	0	0	-6.97714	10.35
1	-2.60827	GO:0009259	M1	1	0	GO Biological Processes	19	ribonucleotide metabolic process	19_GO:0009987 cellular process	-2.60827	2.11704	3.31995	30284	308	836	18	2.15311	0.502	205|1739|2026|2584|3098|3099|3251|3614|4706|4860|4879|5236|7378|9583|23786|55669|221937|441531	AK4|DLG1|ENO2|GALK1|HK1|HK2|HPRT1|IMPDH1|NDUFAB1|PNP|NPPB|PGM1|UPP1|ENTPD4|BCL2L13|MFN1|FOXK1|PGAM4	-1.08492	0	14	0	0	-6.97714	10.35
1	-2.5541	GO:0009150	M1	1	0	GO Biological Processes	19	purine ribonucleotide metabolic process	19_GO:0009987 cellular process	-2.5541	2.14572	3.28592	30284	287	836	17	2.03349	0.488154	205|1739|2026|2584|3098|3099|3251|3614|4706|4860|4879|5236|9583|23786|55669|221937|441531	AK4|DLG1|ENO2|GALK1|HK1|HK2|HPRT1|IMPDH1|NDUFAB1|PNP|NPPB|PGM1|ENTPD4|BCL2L13|MFN1|FOXK1|PGAM4	-1.0525	0	14	0	0	-6.97714	10.35
1	-2.53313	WP5394	M1	1	0	WikiPathways	27	UDP derived sugars synthesis in fibroblasts		-2.53313	9.87951	4.96286	30284	11	836	3	0.358852	0.206811	3098|3099|5236	HK1|HK2|PGM1	-1.04576	0	14	0	0	-6.97714	10.35
1	-2.47885	hsa01250	M1	1	0	KEGG Pathway	24	Biosynthesis of nucleotide sugars		-2.47885	4.89525	3.99457	30284	37	836	5	0.598086	0.266671	2584|3098|3099|5236|91373	GALK1|HK1|HK2|PGM1|UAP1L1	-1.01321	0	14	0	0	-6.97714	10.35
1	-2.46681	GO:0009199	M1	1	0	GO Biological Processes	19	ribonucleoside triphosphate metabolic process	19_GO:0009987 cellular process	-2.46681	2.39047	3.29899	30284	197	836	13	1.55502	0.42792	205|2026|2584|3098|3099|3614|4706|5236|9583|23786|55669|221937|441531	AK4|ENO2|GALK1|HK1|HK2|IMPDH1|NDUFAB1|PGM1|ENTPD4|BCL2L13|MFN1|FOXK1|PGAM4	-1.00843	0	14	0	0	-6.97714	10.35
1	-2.40973	GO:0019752	M1	1	0	GO Biological Processes	19	carboxylic acid metabolic process	19_GO:0009987 cellular process	-2.40973	1.61925	2.95802	30284	783	836	35	4.1866	0.692693	224|231|275|594|1545|1592|2026|2584|2746|3032|3098|3099|4200|4329|4548|4706|5236|5860|7132|8034|9536|9673|10999|23786|25874|51094|55301|55501|57380|57678|59342|79152|171586|221937|441531	ALDH3A2|AKR1B1|AMT|BCKDHB|CYP1B1|CYP26A1|ENO2|GALK1|GLUD1|HADHB|HK1|HK2|ME2|ALDH6A1|MTR|NDUFAB1|PGM1|QDPR|TNFRSF1A|SLC25A16|PTGES|SLC25A44|SLC27A4|BCL2L13|MPC2|ADIPOR1|OLAH|CHST12|MRS2|GPAM|SCPEP1|FA2H|ABHD3|FOXK1|PGAM4	-0.974116	0	14	0	0	-6.97714	10.35
1	-2.4031	WP5355	M1	1	0	WikiPathways	27	Metabolic epileptic disorders		-2.4031	3.14999	3.47984	30284	92	836	8	0.956938	0.336706	275|501|2026|2746|3098|3099|23474|25874	AMT|ALDH7A1|ENO2|GLUD1|HK1|HK2|ETHE1|MPC2	-0.9723	0	14	0	0	-6.97714	10.35
1	-2.32945	WP500	M1	1	0	WikiPathways	27	Glycogen synthesis and degradation		-2.32945	4.52811	3.76207	30284	40	836	5	0.598086	0.266671	178|3098|3099|5236|5834	AGL|HK1|HK2|PGM1|PYGB	-0.927944	0	14	0	0	-6.97714	10.35
1	-2.32945	hsa00500	M1	1	0	KEGG Pathway	24	Starch and sucrose metabolism		-2.32945	4.52811	3.76207	30284	40	836	5	0.598086	0.266671	178|3098|3099|5236|5834	AGL|HK1|HK2|PGM1|PYGB	-0.927944	0	14	0	0	-6.97714	10.35
1	-2.27822	GO:0005996	M1	1	0	GO Biological Processes	19	monosaccharide metabolic process	19_GO:0009987 cellular process	-2.27822	2.36249	3.12345	30284	184	836	12	1.43541	0.411382	231|2026|2584|3098|3099|5236|5290|8277|23786|221937|282969|388581	AKR1B1|ENO2|GALK1|HK1|HK2|PGM1|PIK3CA|TKTL1|BCL2L13|FOXK1|FUOM|C1QTNF12	-0.892462	0	14	0	0	-6.97714	10.35
1	-2.21216	GO:0006006	M1	1	0	GO Biological Processes	19	glucose metabolic process	19_GO:0009987 cellular process	-2.21216	2.71687	3.1751	30284	120	836	9	1.07656	0.356915	2026|3098|3099|5236|5290|8277|23786|221937|388581	ENO2|HK1|HK2|PGM1|PIK3CA|TKTL1|BCL2L13|FOXK1|C1QTNF12	-0.848349	0	14	0	0	-6.97714	10.35
1	-2.18485	GO:0009141	M1	1	0	GO Biological Processes	19	nucleoside triphosphate metabolic process	19_GO:0009987 cellular process	-2.18485	2.21091	2.98815	30284	213	836	13	1.55502	0.42792	205|2026|2584|3098|3099|3614|4706|5236|9583|23786|55669|221937|441531	AK4|ENO2|GALK1|HK1|HK2|IMPDH1|NDUFAB1|PGM1|ENTPD4|BCL2L13|MFN1|FOXK1|PGAM4	-0.82592	0	14	0	0	-6.97714	10.35
1	-2.17008	GO:0009205	M1	1	0	GO Biological Processes	19	purine ribonucleoside triphosphate metabolic process	19_GO:0009987 cellular process	-2.17008	2.28789	3.00047	30284	190	836	12	1.43541	0.411382	205|2026|2584|3098|3099|3614|4706|5236|23786|55669|221937|441531	AK4|ENO2|GALK1|HK1|HK2|IMPDH1|NDUFAB1|PGM1|BCL2L13|MFN1|FOXK1|PGAM4	-0.81418	0	14	0	0	-6.97714	10.35
1	-2.05073	GO:0009144	M1	1	0	GO Biological Processes	19	purine nucleoside triphosphate metabolic process	19_GO:0009987 cellular process	-2.05073	2.20659	2.86272	30284	197	836	12	1.43541	0.411382	205|2026|2584|3098|3099|3614|4706|5236|23786|55669|221937|441531	AK4|ENO2|GALK1|HK1|HK2|IMPDH1|NDUFAB1|PGM1|BCL2L13|MFN1|FOXK1|PGAM4	-0.730284	0	14	0	0	-6.97714	10.35
1	-2.04705	R-HSA-70221	M1	1	0	Reactome Gene Sets	6	Glycogen breakdown (glycogenolysis)		-2.04705	6.79217	3.90466	30284	16	836	3	0.358852	0.206811	178|5236|5834	AGL|PGM1|PYGB	-0.730284	0	14	0	0	-6.97714	10.35
1	-6.89268	GO:0007507	M1	1	0	GO Biological Processes	19	heart development	19_GO:0032502 developmental process	-6.89268	2.50691	6.16317	30284	578	836	40	4.78469	0.738205	657|1525|1636|2260|2263|2767|3480|3643|4089|4090|4193|4879|5020|5460|5595|5978|6416|6443|6654|6722|7046|7049|7132|7403|8932|9249|9821|9968|10395|23345|27250|29072|54880|55212|55717|55742|58495|84287|84516|100506013	BMPR1A|CXADR|ACE|FGFR1|FGFR2|GNA11|IGF1R|INSR|SMAD4|SMAD5|MDM2|NPPB|OXT|POU5F1|MAPK3|REST|MAP2K4|SGCB|SOS1|SRF|TGFBR1|TGFBR3|TNFRSF1A|KDM6A|MBD2|DHRS3|RB1CC1|MED12|DLC1|SYNE1|PDCD4|SETD2|BCOR|BBS7|WDR11|PARVA|OVOL2|ZDHHC16|DCTN5|APELA	-3.79554	0	15	1	1	-6.89268	13.5843
1	-4.4177	M11420	M1	1	0	BioCarta Gene Sets	15	BIOCARTA CTCF PATHWAY		-4.4177	9.05622	6.65238	30284	24	836	6	0.717703	0.291948	4089|4090|4193|5290|7046|7049	SMAD4|SMAD5|MDM2|PIK3CA|TGFBR1|TGFBR3	-2.30398	0	15	0	0	-6.89268	13.5843
1	-4.33052	GO:0060021	M1	1	0	GO Biological Processes	19	roof of mouth development	19_GO:0032502 developmental process	-4.33052	4.33124	5.39173	30284	92	836	11	1.31579	0.394107	657|1739|2562|3714|4089|6654|7046|7049|9249|54880|55212	BMPR1A|DLG1|GABRB3|JAG2|SMAD4|SOS1|TGFBR1|TGFBR3|DHRS3|BCOR|BBS7	-2.23927	0	15	0	0	-6.89268	13.5843
1	-4.10611	GO:0002053	M1	1	0	GO Biological Processes	19	positive regulation of mesenchymal cell proliferation	19_GO:0048518 positive regulation of biological process	-4.10611	8.04997	6.17492	30284	27	836	6	0.717703	0.291948	394|657|2260|2263|4613|23345	ARHGAP5|BMPR1A|FGFR1|FGFR2|MYCN|SYNE1	-2.08924	0	15	0	0	-6.89268	13.5843
1	-3.7017	GO:0035051	M1	1	0	GO Biological Processes	19	cardiocyte differentiation	19_GO:0032502 developmental process	-3.7017	3.44999	4.64326	30284	126	836	12	1.43541	0.411382	657|1525|4089|5460|5595|5978|6416|6443|6722|7049|23345|27250	BMPR1A|CXADR|SMAD4|POU5F1|MAPK3|REST|MAP2K4|SGCB|SRF|TGFBR3|SYNE1|PDCD4	-1.81251	0	15	0	0	-6.89268	13.5843
[truncated: 1,137 more rows]
