# Supplementary material for: Maternal acute SARS-CoV-2 infection impairs preimplantation embryo development and reprograms the early offspring hematopoietic system
Source: Cell Discov. 2025 Dec 23;11:104. doi: 10.1038/s41421-025-00856-3 (PMC12728194; doi:10.1038/s41421-025-00856-3)
Supplement: Supplementary file 3 — Supplementary Table S3 [file 41421_2025_856_MOESM3_ESM.xlsx]

## Sheet: Sheet1
cell	total_reads	unique_reads	multiple_reads	mapping_rate	mapping_efficiency	bis_efficiency	CpG_number	pass_QC
PBAT.NI_Embryo6_sc.1	16191956	6494926	358532	0.423	0.401	0.9959	7668793	YES
PBAT.NI_Embryo6_sc.2	15354162	5877318	318122	0.404	0.383	0.9962	7464072	YES
PBAT.NI_Embryo6_sc.3	15101282	5994410	352378	0.42	0.397	0.9961	6847394	YES
PBAT.NI_Embryo6_sc.4	15991422	6485408	407570	0.431	0.406	0.9961	7843622	YES
PBAT.NI_Embryo6_sc.5	40356654	15849840	1024338	0.418	0.393	0.996	13755798	YES
PBAT.NI_Embryo7_sc.1	10192488	2834032	152280	0.293	0.278	0.994	217761	YES
PBAT.NI_Embryo7_sc.2	15234016	4627186	292954	0.323	0.304	0.994	6310773	YES
PBAT.NI_Embryo7_sc.3	9562192	2735110	70856	0.293	0.286	0.9944	577147	YES
PBAT.NI_Embryo7_sc.4	16916748	5389976	366816	0.34	0.319	0.9942	7034715	YES
PBAT.NI_Embryo7_sc.5	12539294	3677722	198824	0.309	0.293	0.9941	4565850	YES
PBAT.NI_Embryo7_sc.6	35557328	11431426	855892	0.346	0.321	0.9941	12358508	YES
PBAT.NI_Embryo7_sc.7	13393708	3705646	96900	0.284	0.277	0.9947	680525	YES
PBAT.NI_Embryo7_sc.8	39262652	12928388	998768	0.355	0.329	0.9946	13370688	YES
PBAT.NI_Embryo7_sc.9	9504626	2523514	57520	0.272	0.266	0.9943	412542	YES
PBAT.NI_Embryo7_sc.10	11881246	3132976	177392	0.279	0.264	0.9944	2132193	YES
PBAT.NI_Embryo8_sc.19	10294978	2927250	174596	0.301	0.284	0.9948	4780950	YES
PBAT.NI_Embryo8_sc.20	12197098	3339680	246336	0.294	0.274	0.9943	5415924	YES
PBAT.NI_Embryo8_sc.21	10702726	2824090	163288	0.279	0.264	0.9947	4607424	YES
PBAT.NI_Embryo8_sc.22	9135690	2553966	156624	0.297	0.28	0.994	4116230	YES
PBAT.NI_Embryo8_sc.23	14327994	4285756	301250	0.32	0.299	0.9943	6533756	YES
PBAT.NI_Embryo8_sc.24	9947622	2869342	191998	0.308	0.288	0.9945	4470534	YES
PBAT.NI_Embryo8_sc.25	10036536	2889172	180846	0.306	0.288	0.9944	4556829	YES
PBAT.NI_Embryo8_sc.26	10729076	3036500	199588	0.302	0.283	0.9944	4628144	YES
PBAT.NI_Embryo8_sc.27	17085326	5555992	430212	0.35	0.325	0.9942	7378262	YES
PBAT.NI_Embryo8_sc.28	11545692	3526664	196888	0.323	0.305	0.9946	5021619	YES
PBAT.NI_Embryo8_sc.29	13727090	4206780	244340	0.324	0.306	0.9946	5289874	YES
PBAT.NI_Embryo8_sc.30	13853394	4165962	254718	0.319	0.301	0.9945	5441854	YES
PBAT.NI_Embryo8_sc.31	13473034	4214416	259370	0.332	0.313	0.9942	5398796	YES
PBAT.NI_Embryo8_sc.32	10223770	3102464	172790	0.32	0.303	0.9942	4432431	YES
PBAT.NI_Embryo8_sc.33	15157228	4693906	303056	0.33	0.31	0.9941	6419482	YES
PBAT.NI_Embryo8_sc.34	12653424	3820076	218884	0.319	0.302	0.9941	5527787	YES
PBAT.NI_Embryo8_sc.35	18898708	5910156	413752	0.335	0.313	0.9939	8295420	YES
PBAT.NI_Embryo8_sc.36	15545554	4737458	312026	0.325	0.305	0.994	7251121	YES
PBAT.NI_Embryo8_sc.37	16507602	4944814	267882	0.316	0.3	0.9945	5913709	YES
PBAT.NI_Embryo8_sc.38	15248316	4716056	246842	0.325	0.309	0.9944	5708169	YES
PBAT.NI_Embryo8_sc.39	16746200	5146876	373902	0.33	0.307	0.9944	7573265	YES
PBAT.NI_Embryo8_sc.40	12223922	3695924	212072	0.32	0.302	0.9941	5283581	YES
PBAT.NI_Embryo8_sc.41	13137232	3738640	221336	0.301	0.285	0.9944	5123660	YES
PBAT.NI_Embryo9_sc.43	13307162	3712092	203136	0.294	0.279	0.9947	5686729	YES
PBAT.NI_Embryo9_sc.44	12531652	3633420	239928	0.309	0.29	0.9943	5731896	YES
PBAT.NI_Embryo9_sc.45	16308098	4395334	252014	0.285	0.27	0.9933	6146826	YES
PBAT.NI_Embryo9_sc.46	11605958	3170898	188252	0.289	0.273	0.9943	4987502	YES
PBAT.NI_Embryo9_sc.47	20681132	2016120	137624	0.104	0.097	0.9929	2850948	YES
PBAT.NI_Embryo9_sc.48	12961650	3912302	230408	0.32	0.302	0.9943	5779886	YES
PBAT.NI_Embryo9_sc.49	13439846	3977618	228898	0.313	0.296	0.9945	6539137	YES
PBAT.NI_Embryo9_sc.50	11490500	3467096	199360	0.319	0.302	0.9945	5336930	YES
PBAT.NI_Embryo9_sc.51	12073904	3742920	218682	0.328	0.31	0.9944	5472798	YES
PBAT.NI_Embryo9_sc.52	11244726	3509782	210782	0.331	0.312	0.9941	5020572	YES
PBAT.NI_Embryo9_sc.53	15388172	4813656	311468	0.333	0.313	0.9941	6383971	YES
PBAT.NI_Embryo9_sc.54	14726416	4681098	289202	0.338	0.318	0.994	6419674	YES
PBAT.NI_Embryo9_sc.55	10597256	3303004	182358	0.329	0.312	0.9941	4213245	YES
PBAT.NI_Embryo9_sc.56	12895444	3981582	253008	0.328	0.309	0.994	5508810	YES
PBAT.NI_Embryo9_sc.57	11250194	3628392	175852	0.338	0.323	0.9943	4767706	YES
PBAT.NI_Embryo9_sc.58	11281512	3399156	202176	0.319	0.301	0.9942	5055948	YES
PBAT.NI_Embryo9_sc.59	2818	776	42	0.29	0.275	0.9962	1513	NO
PBAT.NI_Embryo9_sc.60	9516908	2619172	144904	0.29	0.275	0.9943	4108346	YES
PBAT.NI_Embryo9_sc.61	9940948	2791100	167304	0.298	0.281	0.9944	4260408	YES
PBAT.NI_Embryo9_sc.62	39984912	10921264	795812	0.293	0.273	0.9942	14003946	YES
PBAT.IS_Embryo1_sc.1	15568560	4920408	332012	0.337	0.316	0.9939	6535363	YES
PBAT.IS_Embryo1_sc.2	11195322	3092222	198268	0.294	0.276	0.9944	4102927	YES
PBAT.IS_Embryo1_sc.3	9315460	2241082	86810	0.25	0.241	0.9943	1096581	YES
PBAT.IS_Embryo1_sc.4	9720578	2934224	117872	0.314	0.302	0.9943	2000696	YES
PBAT.IS_Embryo1_sc.5	12763374	3146190	198656	0.262	0.247	0.9941	3926542	YES
PBAT.IS_Embryo1_sc.6	13603626	3843970	249422	0.301	0.283	0.9943	5316143	YES
PBAT.IS_Embryo1_sc.7	8874442	2332386	83640	0.272	0.263	0.9942	920469	NO
PBAT.IS_Embryo1_sc.8	8530538	1651040	65620	0.201	0.194	0.9948	1365217	NO
PBAT.IS_Embryo2_sc.9	13813360	4407946	339404	0.344	0.319	0.994	5506164	YES
PBAT.IS_Embryo2_sc.10	26970508	8983432	746488	0.361	0.333	0.9936	10637747	YES
PBAT.IS_Embryo2_sc.11	13483828	4266304	273434	0.337	0.316	0.9941	5287495	YES
PBAT.IS_Embryo2_sc.12	13051690	4212616	299484	0.346	0.323	0.9942	5562153	YES
PBAT.IS_Embryo2_sc.13	7084764	2078430	48798	0.3	0.293	0.9941	101056	NO
PBAT.IS_Embryo2_sc.14	10341140	3247738	216488	0.335	0.314	0.9939	4578608	YES
PBAT.IS_Embryo2_sc.15	10797066	3228060	206192	0.318	0.299	0.9937	3980588	YES
PBAT.IS_Embryo2_sc.16	14337198	4307856	313264	0.322	0.3	0.9938	5717050	YES
PBAT.IS_Embryo2_sc.17	11282880	3144872	211546	0.297	0.279	0.9944	3742389	YES
PBAT.IS_Embryo2_sc.18	11870518	3760442	267814	0.339	0.317	0.9938	5053670	YES
PBAT.IS_Embryo2_sc.19	13003068	4005880	274978	0.329	0.308	0.9941	5060302	YES
PBAT.IS_Embryo2_sc.20	12218790	3892452	270328	0.341	0.319	0.9936	5178124	YES
PBAT.IS_Embryo2_sc.21	10809496	3272104	213094	0.322	0.303	0.9945	4615084	YES
PBAT.IS_Embryo2_sc.22	22270734	1926660	157518	0.094	0.087	0.9934	2641569	YES
PBAT.IS_Embryo2_sc.23	12277760	3679728	263892	0.321	0.3	0.9939	4956792	YES
PBAT.IS_Embryo2_sc.24	13278674	3945960	313166	0.321	0.297	0.9941	5137387	YES
PBAT.IS_Embryo2_sc.25	23963502	7382120	449816	0.327	0.308	0.9938	6399518	YES
PBAT.IS_Embryo2_sc.26	44514046	12887252	841222	0.308	0.29	0.9941	11521857	YES
PBAT.IS_Embryo2_sc.27	27992226	8219494	488558	0.311	0.294	0.9945	7089051	YES
PBAT.IS_Embryo2_sc.28	43910036	13174978	852646	0.319	0.3	0.9942	11739840	YES

## Sheet: IS_high_methy_promoter
chr	start	end	gene	delta	p_value	FDR
chr1	4570486	4571986	LINC01646	0.284433	0.00029908	1
chr1	8866090	8867590	MIR6728	0.297553	9.12735e-12	2.34701e-07
chr1	15437442	15438942	CTRC	0.274379	2.41851e-13	6.22598e-09
chr1	15455731	15457231	CELA2A	0.201598	3.42532e-05	0.856673
chr1	15735257	15736757	SLC25A34	0.218269	2.78763e-19	7.20464e-15
chr1	16459947	16461447	LINC01772	0.283544	1.71446e-06	0.0434306
chr1	16492201	16493701	CROCCP3	0.285526	3.19221e-06	0.0807247
chr1	22632866	22634366	MIR6127	0.216124	0.00033416	1
chr1	22862726	22864226	MIR4253	0.213743	5.04873e-09	0.000129222
chr1	25271485	25272985	RHD	0.269198	7.8887e-07	0.0200247
chr1	42856621	42858121	LOC339539	0.333632	2.31824e-08	0.000592309
chr1	43336817	43338317	MPL	0.226534	2.10543e-05	0.527978
chr1	44670556	44672056	SNORD145	0.205144	0.000277876	1
chr1	61253018	61254518	NFIA-AS1	0.361842	0.0489096	1
chr1	62077785	62079285	MIR3116-1	0.268328	0.0357565	1
chr1	65057342	65058842	MIR3671	0.207616	0.0222172	1
chr1	65058008	65059508	MIR101-1	0.301599	0.00376413	1
chr1	77059142	77060642	MIR7156	0.455279	0.000479634	1
chr1	94745400	94746900	MIR378G	0.310416	0.0309472	1
chr1	155919542	155921042	SNORA80E	0.235945	0.00112071	1
chr1	155979060	155980560	ARHGEF2	0.203592	0.000383367	1
chr1	158288922	158290422	CD1C	0.220588	0.00952275	1
chr1	169585981	169587481	F5	0.215051	4.30821e-06	0.108834
chr1	171652188	171653688	MYOC	0.237033	2.90173e-05	0.726478
chr1	175968040	175969540	SCARNA3	0.327647	0.021476	1
chr1	181173483	181174983	LINC01732	0.220873	4.42197e-05	1
chr1	182400167	182401667	TEDDM1	0.207955	0.000421578	1
chr1	187091841	187093341	LINC01036	0.417879	1.98035e-05	0.496949
chr1	204140407	204141907	ERLNC1	0.256842	9.22623e-06	0.23239
chr1	205083960	205085460	TMEM81	0.4	2.0139e-06	0.050992
chr1	218918011	218919511	LINC01710	0.455279	0.000359275	1
chr1	223142748	223144248	TLR5	0.214302	1.18598e-29	3.07287e-25
chr1	236517213	236518713	LGALS8	0.24174	0.00167768	1
chr1	247533339	247534839	OR2C3	0.203418	0.0137251	1
chr1	247747658	247749158	OR14A2	0.315152	0.0170498	1
chr1	247757906	247759406	OR1C1	0.302366	2.02812e-05	0.508815
chr1	247964331	247965831	OR2AK2	0.328526	0.028923	1
chr1	248347774	248349274	OR14C36	0.307557	0.000272187	1
chr1	248472350	248473850	OR2T3	0.233356	0.0322904	1
chr1	248593268	248594768	OR2T10	0.227609	0.0143787	1
chr1	248626628	248628128	OR2T11	0.206159	0.000572927	1
chr10	3502338	3503838	LINC02669	0.225057	0.00617766	1
chr10	4915773	4917273	AKR1C6P	0.321132	7.82633e-06	0.19727
chr10	5017533	5019033	AKR1C2	0.435444	0.00152453	1
chr10	5195836	5197336	AKR1C4	0.408405	0.00111258	1
chr10	14435575	14437075	MIR1265	0.271504	0.000399776	1
chr10	15042942	15044442	OLAH	0.292513	0.000171322	1
chr10	43908295	43909795	LINC00841	0.266667	0.0405686	1
chr10	46374775	46376275	ANXA8L1	0.230456	4.75531e-08	0.00121403
chr10	48031140	48032640	AGAP12P	0.213488	2.04446e-06	0.0517624
chr10	73700828	73702328	AGAP5	0.275217	0.00265791	1
chr10	79948605	79950105	SFTPD	0.255609	0.0281499	1
chr10	82232420	82233920	NRG3-AS1	0.322799	5.27739e-09	0.000135064
chr10	85576730	85578230	GRID1-AS1	0.360902	0.028632	1
chr10	89062911	89064411	MIR4679-2	0.235294	0.0413103	1
chr10	97771499	97772999	SFRP5	0.220232	2.98923e-48	7.75347e-44
chr10	100534942	100536442	HIF1AN	0.250062	7.99098e-19	2.06495e-14
chr10	101175321	101176821	LINC01514	0.231432	6.34906e-06	0.16018
chr10	104352832	104354332	CFAP58	0.235297	1.20714e-26	3.12648e-22
chr10	104353075	104354575	CFAP58-DT	0.228038	4.34849e-27	1.12635e-22
chr10	112356095	112357595	GUCY2GP	0.392273	0.0133144	1
chr10	112373115	112374615	ACSL5	0.24054	0.0010734	1
chr10	114238253	114239753	VWA2	0.202218	3.60866e-14	9.29735e-10
chr10	116827068	116828568	MIR9851	0.263188	1.42874e-10	3.66859e-06
chr10	120596948	120598448	LINC01561	0.227446	0.000842033	1
chr10	122559753	122561253	DMBT1	0.264648	0.0115857	1
chr10	125972773	125974273	FANK1-AS1	0.373016	0.0102828	1
chr11	4820320	4821820	OR51F2	0.207576	0.00898673	1
chr11	4863152	4864652	OR51H1	0.617512	0.000261225	1
chr11	5059127	5060627	OR52E2	0.240255	0.0385924	1
chr11	5068371	5069871	OR52E1	0.498168	0.0120634	1
chr11	5137856	5139356	OR52A5	0.223295	0.0213249	1
chr11	5269445	5270945	HBE1	0.206561	0.0349554	1
chr11	5388376	5389876	OR51M1	0.407059	3.57887e-06	0.0904702
chr11	5684574	5686074	TRIM5	0.269519	1.32986e-09	3.40803e-05
chr11	5857202	5858702	OR52E8	0.376603	0.000746618	1
chr11	5986485	5987985	OR52L1	0.215808	0.0431699	1
chr11	6768457	6769957	OR2AG2	0.223398	0.00155761	1
chr11	10568165	10569665	LYVE1	0.261821	0.000334543	1
chr11	15111423	15112923	INSC	0.246531	9.52126e-05	1
chr11	26188122	26189622	ANO3	0.535714	0.0179706	1
chr11	26571763	26573263	MUC15	0.210526	0.00029178	1
chr11	27514547	27516047	MIR8087	0.395933	3.55356e-05	0.888532
chr11	28055814	28057314	MIR610	0.327396	0.00971806	1
chr11	32040818	32042318	LOC100506675	0.361378	0.00339661	1
chr11	43920444	43921944	ALKBH3-AS1	0.211111	0.00428355	1
chr11	54603498	54604998	OR4C46	0.273148	0.0106956	1
chr11	56175617	56177117	OR5J2	0.442971	0.0113433	1
chr11	58029952	58031452	OR6Q1	0.270914	0.00110652	1
chr11	60184166	60185666	MS4A6A	0.392324	0.000652918	1
chr11	63288902	63290402	SLC22A10	0.266667	0.0337032	1
chr11	86277332	86278832	MIR6755	0.232293	0.0380025	1
chr11	89176874	89178374	TYR	0.231576	0.0139558	1
chr11	93730146	93731646	SNORA25	0.562319	0.000170032	1
chr11	93730599	93732099	SNORA32	0.65641	0.00010514	1
chr11	93731073	93732573	SNORD6	0.595	2.89518e-05	0.724867
chr11	93731999	93733499	SNORA8	0.561275	0.00207543	1
chr11	93732800	93734300	SNORD5	0.547645	1.36893e-08	0.000349886
chr11	93733097	93734597	SNORA18	0.531429	1.08483e-07	0.0027647
chr11	93733264	93734764	MIR1304	0.547619	6.53648e-08	0.00166772
chr11	102466254	102467754	LOC102723838	0.286248	0.000603647	1
chr11	112260360	112261860	PLET1	0.222457	0.044306	1
chr11	118642999	118644499	MIR6716	0.209617	1.24548e-06	0.0315774
chr11	124440585	124442085	OR8B8	0.206896	2.93897e-06	0.0743471
chr11	128207765	128209265	LINC02098	0.297908	0.00160911	1
chr11	128525141	128526641	ETS1-AS1	0.333333	0.0120185	1
chr11	130671955	130673455	LINC02873	0.252656	1.62763e-07	0.00414607
chr11	131663056	131664556	NTM-AS1	0.255275	5.56655e-06	0.140494
chr12	2856539	2858039	TEX52	0.285166	2.61708e-08	0.000668534
chr12	6646932	6648432	ACRBP	0.207921	6.96385e-30	1.80447e-25
chr12	7303331	7304831	ACSM4	0.346607	4.547e-05	1
chr12	7443685	7445185	CD163L1	0.487013	0.0417491	1
chr12	8821620	8823120	A2ML1	0.267679	0.000197813	1
chr12	9233707	9235207	A2MP1	0.234856	0.000259721	1
chr12	9668712	9670212	CLEC2D	0.265306	0.0405659	1
chr12	12048860	12050360	BCL2L14	0.208072	1.32691e-06	0.0336346
chr12	14843026	14844526	ART4	0.215845	0.0166485	1
chr12	21014695	21016195	SLCO1B7	0.37232	0.0130067	1
chr12	45064911	45066411	RACGAP1P1	0.317422	2.98396e-09	7.64311e-05
chr12	55491377	55492877	OR6C68	0.330952	0.014837	1
chr12	71850483	71851983	MRS2P2	0.202356	0.000251433	1
chr12	72273009	72274509	TRHDE-AS1	0.26824	9.49704e-48	2.46315e-43
chr12	86744649	86746149	MIR3059	0.566667	0.0425352	1
chr12	92701988	92703488	PLEKHG7	0.25172	0.00144843	1
chr12	94570852	94572352	MIR7844	0.286397	3.0588e-08	0.000781187
chr12	112037215	112038715	MIR3657	0.405263	0.000605205	1
chr12	116986837	116988337	LOC100506551	0.25344	8.97542e-10	2.30112e-05
chr12	126736006	126737506	LINC00943	0.26686	0.00190147	1
chr13	19181032	19182532	LOC101928697	0.235541	1.39716e-29	3.6199e-25
chr13	19181324	19182824	TUBA3C	0.226508	3.14346e-27	8.1425e-23
chr13	27124532	27126032	USP12-AS1	0.331662	5.4477e-10	1.39739e-05
chr13	27254063	27255563	SNORD102	0.465844	1.27062e-09	3.25646e-05
chr13	27254400	27255900	SNORA27	0.27445	0.000504046	1
chr13	29487250	29488750	MTUS2-AS1	0.23818	0.000389076	1
chr13	32497992	32499492	MICOS10P1	0.50908	1.45392e-11	3.73773e-07
chr13	33334766	33336266	LINC02344	0.323683	8.16537e-05	1
chr13	34640185	34641685	LINC00457	0.327318	1.64466e-05	0.413072
chr13	35476189	35477689	MAB21L1	0.326666	1.20283e-06	0.0305002
chr13	36369680	36371180	SPART	0.362434	0.00279556	1
chr13	44147235	44148735	LINC00390	0.275172	0.00925278	1
chr13	45335947	45337447	SNORA31B	0.254699	0.0141113	1
chr13	45615239	45616739	ERICH6B	0.436495	1.10003e-24	2.84743e-20
chr13	45701319	45702819	CBY2	0.327731	0.0264735	1
chr13	46897582	46899082	HTR2A	0.219707	0.00425423	1
chr13	48444169	48445669	LPAR6	0.528168	2.81156e-10	7.21614e-06
chr13	50526949	50528449	DLEU1-AS1	0.367549	1.94913e-07	0.00496307
chr13	50843439	50844939	DLEU7	0.311829	5.39477e-17	1.39245e-12
chr13	53027812	53029312	OLFM4	0.345996	6.29403e-07	0.0159843
chr13	60267604	60269104	LINC00434	0.343237	6.77604e-12	1.74259e-07
chr13	60671954	60673454	LINC00378	0.266041	0.00299745	1
chr13	66824168	66825668	PCDH9-AS2	0.412879	3.013e-06	0.0762169
chr13	70106212	70107712	ATXN8OS	0.452562	6.54438e-18	1.69009e-13
chr13	70107993	70109493	KLHL1	0.341073	6.30412e-11	1.61953e-06
chr13	76947510	76949010	ACOD1	0.452899	0.000102455	1
chr13	77994273	77995773	LINC01069	0.200089	0.0464076	1
chr13	80010076	80011576	LINC01080	0.235403	0.0262645	1
chr13	81226483	81227983	LINC00564	0.319627	0.000782908	1
chr13	85798919	85800419	SLITRK6	0.583333	0.0146726	1
chr13	92489162	92490662	MIR548AS	0.474138	0.0235987	1
chr13	97140833	97142333	MBNL2	0.511321	0.00878114	1
chr13	97179122	97180622	LINC00456	0.205608	0.0254139	1
chr13	98176769	98178269	RNF113B	0.352176	9.17897e-31	2.37873e-26
chr13	99257928	99259428	GPR18	0.527778	0.0227347	1
chr13	99355130	99356630	MIR623	0.308511	7.01584e-08	0.00178988
chr13	99642058	99643558	MIR4306	0.253431	0.0361568	1
chr13	99690471	99691971	CLYBL-AS2	0.43259	0.000410636	1
chr13	99728501	99730001	CLYBL-AS1	0.255374	0.000266598	1
chr13	100943864	100945364	LINC00411	0.215198	0.0448589	1
chr13	101451674	101453174	ITGBL1	0.384544	0.000100938	1
chr13	102806145	102807645	BIVM-ERCC5	0.273666	3.83065e-06	0.0968042
chr13	102879098	102880598	METTL21EP	0.265848	0.0148837	1
chr13	108594904	108596404	MYO16	0.357143	0.00371602	1
chr13	109727273	109728773	LINC00676	0.242495	0.000479809	1
chr13	110507679	110509179	COL4A2-AS1	0.381299	8.14508e-32	2.11112e-27
chr13	111094837	111096337	LINC00368	0.434056	4.20819e-18	1.08706e-13
chr13	112330725	112332225	LINC01044	0.31931	7.23782e-20	1.87091e-15
chr13	112754231	112755731	ATP11A-AS1	0.298209	3.91172e-23	1.01208e-18
chr13	113157647	113159147	PROZ	0.20706	0.000537528	1
chr13	113261919	113263419	MIR8075	0.214852	2.63451e-16	6.79729e-12
chr13	113973576	113975076	C13orf46	0.364659	1.96331e-37	5.09048e-33
chr13	114272827	114274327	MIR4502	0.443667	0.00032437	1
chr14	19746427	19747927	OR4Q3	0.616204	1.59271e-05	0.40009
chr14	24204695	24206195	TSSK4	0.216883	5.42147e-05	1
chr14	35080080	35081580	LOC101927178	0.255217	0.0466127	1
chr14	36069426	36070926	LINC00609	0.275199	0.00855394	1
chr14	46063158	46064658	LINC00871	0.24157	0.000160138	1
chr14	51599452	51600952	FRMD6-AS2	0.4	0.00461518	1
chr14	55796174	55797674	LINC00520	0.238994	0.0440082	1
chr14	59646520	59648020	MIR5586	0.336462	0.00197612	1
chr14	65043687	65045187	MIR4706	0.276029	2.71234e-08	0.000692814
chr14	71486860	71488360	LOC145474	0.464832	5.21474e-05	1
chr14	73463142	73464642	LOC101928143	0.321478	5.42783e-07	0.0137899
chr14	80210418	80211918	DIO2-AS1	0.267538	3.62294e-07	0.00921277
chr14	100952348	100953848	SNORD114-3	0.426984	4.30371e-05	1
chr14	100953343	100954843	SNORD114-4	0.620968	5.60585e-05	1
chr14	101038689	101040189	MIR376C	0.240408	4.75188e-08	0.0012132
chr14	101039068	101040568	MIR376A2	0.257971	1.58903e-10	4.07969e-06
chr14	101039218	101040718	MIR654	0.227671	4.68249e-09	0.000119867
chr14	101053305	101054805	MIR382	0.218677	4.65136e-09	0.000119075
chr14	101053686	101055186	MIR134	0.205172	6.02239e-10	1.54462e-05
chr14	101054418	101055918	MIR485	0.206008	1.17452e-10	3.01629e-06
chr15	34655264	34656764	LINC02252	0.31037	0.00343047	1
chr15	38072490	38073990	LINC01852	0.214475	2.20797e-23	5.71356e-19
chr15	41920416	41921916	EHD4-AS1	0.214707	0.000514664	1
chr15	51104776	51106276	TNFAIP8L3	0.237963	0.00279257	1
chr15	77993725	77995225	LOC91450	0.213195	2.26215e-09	5.79518e-05
chr15	101841118	101842618	OR4F13P	0.302334	2.65791e-06	0.0672503
chr16	4670317	4671817	MIR6769A	0.201011	2.5776e-05	0.64587
chr16	8589338	8590838	TMEM114	0.214585	2.4602e-30	6.37537e-26
chr16	9455005	9456505	LINC01195	0.273376	0.0132389	1
chr16	10876201	10877701	CIITA	0.286985	1.66773e-11	4.28691e-07
chr16	14900507	14902007	MIR3179-1	0.216826	0.00284924	1
chr16	14900507	14902007	MIR3179-2	0.216826	0.00284924	1
chr16	14900507	14902007	MIR3179-3	0.216826	0.00284924	1
chr16	14900507	14902007	MIR3179-4	0.216826	0.00284924	1
chr16	35362415	35363915	LINC01566	0.432806	0.000615929	1
chr16	52084280	52085780	LINC02180	0.204004	0.0477112	1
chr16	59754691	59756191	APOOP5	0.217147	9.86552e-08	0.00251452
chr16	67644143	67645643	CARMIL2	0.203521	1.23087e-31	3.19005e-27
chr16	71488824	71490324	ZNF19	0.30793	1.37466e-18	3.5517e-14
chr16	72171950	72173450	PMFBP1	0.278407	0.0058256	1
chr16	74215021	74216521	LOC101928035	0.237987	0.00196198	1
chr16	78021547	78023047	CLEC3A	0.212286	0.01528	1
chr17	3214620	3216120	OR1A1	0.215238	0.00887795	1
chr17	3292082	3293582	OR3A1	0.246363	9.9816e-07	0.0253263
chr17	3397910	3399410	OR1E1	0.250666	0.000123174	1
chr17	3608911	3610411	TRPV1	0.283862	6.2347e-18	1.61017e-13
chr17	15105687	15107187	CDRT8	0.267143	1.37835e-05	0.346517
chr17	15251196	15252696	MIR4731	0.214075	0.00109351	1
chr17	18107755	18109255	MYO15A	0.236993	2.29003e-15	5.90621e-11
chr17	28722428	28723928	SNORD42A	0.215702	4.21763e-05	1
chr17	28722680	28724180	SNORD4B	0.246293	0.000120581	1
chr17	31321122	31322622	EVI2A	0.406627	2.29974e-05	0.576499
chr17	37243800	37245300	SNORA90	0.223646	0.000617586	1
chr17	37614539	37616039	MIR378J	0.411442	1.8645e-14	4.80555e-10
chr17	39296399	39297899	MIR548BC	0.213612	0.00912361	1
chr17	42493772	42495272	MIR548AT	0.301802	0.001894	1
chr17	45520023	45521523	LRRC37A4P	0.450292	0.00218099	1
chr17	46511709	46513209	LRRC37A2	0.353052	1.91488e-05	0.480598
chr17	58543828	58545328	SEPTIN4	0.307987	8.21753e-07	0.0208585
chr17	75999905	76001405	CDK3	0.219345	4.64677e-21	1.20165e-16
chr17	77396554	77398054	MIR4316	0.210033	7.71939e-07	0.0195964
chr17	78576896	78578396	DNAH17	0.204928	3.29952e-06	0.083425
chr17	78902701	78904201	CEP295NL	0.234163	8.27051e-16	2.13346e-11
chr17	80805132	80806632	LOC101928855	0.255699	9.13049e-06	0.229988
chr18	13427034	13428534	LDLRAD4-AS1	0.200266	0.00122066	1
chr18	13458946	13460446	MIR5190	0.20788	0.000617644	1
chr18	14336422	14337922	CYP4F35P	0.282902	4.60661e-07	0.0117082
chr18	24320674	24322174	MIR320C2	0.297515	0.000617654	1
chr18	24459636	24461136	HRH4	0.317945	0.00238211	1
chr18	24987479	24988979	LINC01894	0.291113	0.000117166	1
chr18	35904426	35905926	MIR187	0.223431	7.19868e-07	0.0182775
chr18	39751495	39752995	MIR924HG	0.241381	0.0408497	1
chr18	44530778	44532278	LINC01601	0.494203	0.0010608	1
chr18	44531197	44532697	LINC01478	0.498485	0.000990652	1
chr18	50126063	50127563	MIR4320	0.216524	0.0055149	1
chr18	53567446	53568946	LINC01919	0.321331	0.000248534	1
chr18	58628591	58630091	ALPK2	0.275974	7.34582e-05	1
chr18	61332429	61333929	CDH20	0.201459	4.59698e-26	1.19034e-21
chr18	70650454	70651954	GTSCR1	0.283344	0.0015738	1
chr19	4931686	4933186	MIR4747	0.278733	6.98336e-24	1.80729e-19
chr19	9214371	9215871	OR7D4	0.236654	0.000524488	1
chr19	14621212	14622712	SNORA104	0.253683	0.000128873	1
chr19	16014633	16016133	LINC00661	0.226974	4.02353e-11	1.03401e-06
chr19	16133027	16134527	HSH2D	0.288609	5.81873e-09	0.000148907
chr19	21504601	21506101	ZNF429	0.377278	8.46814e-32	2.19477e-27
chr19	28964130	28965630	LINC00906	0.275	0.00769998	1
chr19	34544886	34546386	ZNF807P	0.25	0.0173453	1
chr19	34594085	34595585	SCGB2B2	0.211738	3.38615e-06	0.0856085
chr19	34644872	34646372	SCGB2B3P	0.248382	1.45102e-06	0.0367702
chr19	36032373	36033873	CLIP3	0.260928	8.99962e-22	2.32775e-17
chr19	38743974	38745474	CAPN12	0.233353	2.92645e-14	7.5403e-10
chr19	41428230	41429730	B3GNT8	0.226644	6.24262e-05	1
chr19	42442446	42443946	CXCL17	0.213095	2.65786e-05	0.665953
chr19	42820862	42822362	PSG8-AS1	0.26531	6.57677e-06	0.165906
chr19	43082201	43083701	PSG2	0.22569	1.08215e-05	0.272377
chr19	44556417	44557917	CEACAM22P	0.292164	0.000845004	1
chr19	46209241	46210741	LOC93429	0.205367	0.00335128	1
chr19	48703348	48704848	LOC105447645	0.204747	2.01998e-13	5.20105e-09
chr19	49156791	49158291	TRPM4	0.204002	2.33896e-24	6.05369e-20
chr19	49489616	49491116	SNORD33	0.216767	1.27245e-21	3.29093e-17
chr19	49489906	49491406	SNORD34	0.232862	9.67987e-22	2.5036e-17
chr19	49490174	49491674	SNORD35A	0.263249	4.65879e-23	1.20532e-18
chr19	51887024	51888524	ZNF649-AS1	0.317306	8.35578e-26	2.16339e-21
chr19	51887451	51888951	ZNF577	0.313135	5.43189e-26	1.40648e-21
chr19	53681158	53682658	MIR520F	0.254939	1.62792e-07	0.00414664
chr19	53687480	53688980	MIR1283-1	0.20616	0.00220462	1
chr19	53696532	53698032	MIR525	0.239104	0.000168156	1
chr19	53697384	53698884	MIR523	0.234874	0.000964668	1
chr19	53699014	53700514	MIR518F	0.316347	6.74964e-07	0.017138
chr19	53701736	53703236	MIR518B	0.212662	0.000305042	1
chr19	53705251	53706751	MIR526A1	0.257234	6.2754e-06	0.158335
chr19	53715593	53717093	MIR521-2	0.230607	6.04415e-07	0.0153509
chr19	53725921	53727421	MIR526A2	0.254096	5.52155e-09	0.000141307
chr19	53735844	53737344	MIR516B1	0.252584	1.65892e-05	0.416621
chr19	53738332	53739832	MIR518A2	0.217344	6.56517e-05	1
chr19	53740312	53741812	MIR517C	0.312618	9.68626e-11	2.48792e-06
chr19	53753017	53754517	MIR527	0.258267	4.73851e-09	0.000121296
chr19	53823903	53825403	NLRP12	0.200902	6.38155e-10	1.63655e-05
chr19	55402157	55403657	SNORD157	0.311649	8.1234e-09	0.00020778
chr19	55545043	55546543	SBK3	0.222091	2.5177e-10	6.46218e-06
chr19	55580348	55581848	ZNF579	0.231954	3.08469e-12	7.93568e-08
chr19	55737902	55739402	NLRP9	0.338876	3.97583e-06	0.100469
chr19	55946831	55948331	NLRP8	0.296127	1.80797e-06	0.0457851
chr19	55998725	56000225	NLRP5	0.262647	1.06462e-08	0.000272222
chr19	56065683	56067183	LINC01864	0.250706	1.67898e-13	4.32337e-09
chr19	57826962	57828462	FKBP1AP1	0.298936	5.75396e-12	1.47986e-07
chr2	3973532	3975032	LINC01304	0.201774	0.000119457	1
chr2	6650019	6651519	MIR7515HG	0.217391	0.000437782	1
chr2	7077380	7078880	LOC101929452	0.282222	0.00194364	1
chr2	11533044	11534544	GREB1	0.390774	4.73595e-07	0.0120364
chr2	12198129	12199629	MIR3681	0.257794	0.0015648	1
chr2	21710152	21711652	LINC01822	0.262973	0.00276704	1
chr2	24084715	24086215	TP53I3	0.255681	8.25449e-15	2.12842e-10
chr2	28735705	28737205	LOC100505774	0.339454	9.63017e-06	0.242526
chr2	39916633	39918133	SLC8A1-AS1	0.425505	0.0227574	1
chr2	46579738	46581238	RHOQ-AS1	0.379137	8.80637e-08	0.00224554
chr2	49154015	49155515	FSHR	0.319444	0.00276982	1
chr2	56185270	56186770	LOC100129434	0.209868	6.68201e-08	0.00170478
chr2	60386945	60388445	MIR4432	0.204421	0.00314797	1
chr2	64339758	64341258	MIR4433A	0.228085	0.00213811	1
chr2	64340348	64341848	MIR4433B	0.212703	9.46674e-05	1
chr2	66439830	66441330	MEIS1-AS2	0.294204	3.30613e-19	8.54437e-15
chr2	68733810	68735310	ARHGAP25	0.248564	0.00232313	1
chr2	68973635	68975135	GKN1	0.381313	0.000248259	1
chr2	69102681	69104181	MIR3126	0.225633	0.000153652	1
chr2	75089811	75091311	MIR5000	0.337681	0.00337832	1
chr2	87454426	87455926	CYTOR	0.235969	0.000441836	1
chr2	91940132	91941632	ACTR3BP2	0.238994	0.0440082	1
chr2	96213638	96215138	SNORA112	0.223532	1.59915e-05	0.401689
chr2	97668742	97670242	C2orf92	0.205452	0.000995151	1
chr2	102310562	102312062	IL1RL1	0.232467	0.0215027	1
chr2	107349025	107350525	MIR548AU	0.458502	0.0011295	1
chr2	111115088	111116588	ACOXL-AS1	0.361654	0.00734439	1
chr2	113720868	113722368	MIR4782	0.447253	2.9544e-05	0.739575
chr2	114441640	114443140	DPP10	0.204648	0.00388066	1
chr2	118602466	118603966	LOC101927709	0.242424	0.00568158	1
chr2	132914556	132916056	NCKAP5-AS1	0.480235	8.46075e-07	0.0214751
chr2	134837615	134839115	ACMSD	0.385714	0.0190272	1
chr2	140586185	140587685	MIR7157	0.212732	0.0201714	1
chr2	143128418	143129918	ARHGAP15	0.469388	0.00168252	1
chr2	170177146	170178646	MYO3B	0.231439	0.0196362	1
chr2	182522345	182523845	PDE1A	0.394048	1.27157e-05	0.319774
chr2	197196990	197198490	ANKRD44-AS1	0.218423	0.000891754	1
chr2	202290316	202291816	SNORD11B	0.213074	0.00286362	1
chr2	202292050	202293550	SNORD11	0.318715	1.27679e-06	0.0323679
chr2	206116072	206117572	GCSHP3	0.316707	8.66799e-18	2.23842e-13
chr2	207238810	207240310	MYOSLID	0.337546	9.87894e-06	0.248752
chr2	212925836	212927336	MIR4776-2	0.329808	0.00355455	1
chr2	230224729	230226229	SP140	0.364703	9.19743e-07	0.0233412
chr2	230225136	230226636	SP110	0.335673	7.48081e-07	0.0189923
chr2	233616644	233618144	UGT1A8	0.226226	0.011228	1
chr2	233680937	233682437	UGT1A7	0.319272	1.1887e-11	3.05604e-07
chr2	235517421	235518921	TNRC17	0.309379	3.37887e-08	0.000862829
chr2	239304461	239305961	MIR4269	0.239202	2.16484e-08	0.000553139
chr2	239761859	239763359	LOC150935	0.272237	3.55035e-10	9.11056e-06
chr2	240690865	240692365	AQP12A	0.261685	3.87015e-08	0.000988243
chr3	5249755	5251255	MIR4790	0.287274	3.53487e-05	0.883929
chr3	6893517	6895017	GRM7-AS2	0.9	0.000843833	1
chr3	8015807	8017307	LOC101927394	0.382025	0.000180463	1
chr3	10279350	10280850	MIR12127	0.230417	5.21537e-07	0.0132533
chr3	10626307	10627807	ATP2B2-IT2	0.283377	6.55735e-05	1
chr3	45509045	45510545	LARS2-AS1	0.275007	0.000610986	1
chr3	46085344	46086844	XCR1	0.314176	3.06645e-05	0.76747
chr3	55658969	55660469	ERC2-IT1	0.259048	0.00217859	1
chr3	57059663	57061163	SPATA12	0.247026	6.93374e-06	0.174848
chr3	58606079	58607579	FAM3D-AS1	0.225629	0.00670967	1
chr3	69122095	69123595	LMOD3	0.25627	0.0194704	1
chr3	71288757	71290257	FOXP1-AS1	0.257576	0.0316849	1
chr3	80992867	80994367	LINC02027	0.364532	0.00172308	1
chr3	98496680	98498180	OR5K2	0.257473	0.0178723	1
chr3	108821785	108823285	TRAT1	0.4	0.0131785	1
chr3	112301477	112302977	LOC105374042	0.202844	0.000231592	1
chr3	112974603	112976103	CD200R1	0.271003	0.00444664	1
chr3	116551472	116552972	LINC00903	0.512821	0.0205621	1
chr3	116708787	116710287	TUSC7	0.23685	0.0269537	1
chr3	127586676	127588176	MIR7976	0.262501	9.56293e-10	2.45146e-05
chr3	131478733	131480233	SNORA58	0.233835	0.000960953	1
chr3	132653445	132654945	UBA5	0.345952	0.00516559	1
chr3	140508289	140509789	CLSTN2-AS1	0.342134	0.00209932	1
chr3	150971677	150973177	CLRN1-AS1	0.232916	0.000422541	1
chr3	150972499	150973999	CLRN1	0.260822	0.000176167	1
chr3	151278042	151279542	P2RY14	0.234604	0.0478123	1
chr3	151813115	151814615	AADAC	0.239662	0.00157505	1
chr3	169663212	169664712	MECOM	0.355695	4.82814e-16	1.24552e-11
chr3	175270596	175272096	NAALADL2-AS2	0.301282	0.00182131	1
chr3	178418200	178419700	LINC01014	0.343985	0.0486739	1
chr3	180413172	180414672	LINC02053	0.509091	0.0162902	1
chr3	182985418	182986918	DCUN1D1	0.24563	2.76337e-07	0.00703166
chr3	187207129	187208629	LOC101929106	0.421807	0.000149435	1
chr3	189240094	189241594	TPRG1-AS2	0.508333	0.0265127	1
chr4	17320382	17321882	SNORA75B	0.249189	0.0414401	1
chr4	36425928	36427428	MIR1255B1	0.23712	0.0233937	1
chr4	53694900	53696400	LOC100506444	0.263968	0.00343419	1
chr4	70333980	70335480	CABS1	0.225763	0.0356683	1
chr4	82897725	82899225	SNORD144	0.314082	0.0109149	1
chr4	85721467	85722967	MIR4451	0.375	0.0120308	1
chr4	89056685	89058185	FAM13A	0.24864	0.0290307	1
chr4	100674613	100676113	LINC01216	0.511111	6.21753e-05	1
chr4	105826672	105828172	GSTCD-AS1	0.657143	0.00466438	1
chr4	117833400	117834900	LINC02264	0.328852	1.85166e-07	0.00471526
chr4	139012146	139013646	LOC105377448	0.244411	5.62261e-05	1
chr4	145679145	145680645	C4orf51	0.257635	0.0219372	1
chr4	165279523	165281023	GK3P	0.430634	7.13761e-14	1.83858e-09
chr4	165385241	165386741	MIR578	0.441176	0.0276415	1
chr4	168496051	168497551	PALLD	0.267045	0.0458328	1
chr4	185050895	185052395	LINC02436	0.232865	1.05779e-06	0.0268341
chr4	187672141	187673641	LINC02492	0.307988	1.04799e-09	2.68611e-05
chr5	13944188	13945688	DNAH5	0.225694	0.0226522	1
chr5	17155492	17156992	MIR10522	0.220001	0.0381849	1
chr5	34124028	34125528	C1QTNF3-AMACR	0.465041	0.00239877	1
chr5	69159807	69161307	SNORA50D	0.241432	3.27914e-05	0.820278
chr5	80650508	80652008	MTRNR2L2	0.211639	1.16265e-08	0.000297231
chr5	116374070	116375570	LOC101927190	0.27845	0.0281856	1
chr5	119153636	119155136	MIR5706	0.236508	0.0190832	1
chr5	132217418	132218918	MIR6830	0.216073	0.000326058	1
chr5	137127196	137128696	LOC105379192	0.229167	0.0369152	1
chr5	137735589	137737089	KLHL3	0.244482	1.70264e-05	0.427551
chr5	138138928	138140428	NME5	0.242232	1.64719e-13	4.24168e-09
chr5	138558541	138560041	SNORD63B	0.206519	0.00879199	1
chr5	139277779	139279279	SNORA74A	0.220563	0.0335068	1
chr5	146105077	146106577	PLAC8L1	0.348718	0.0169246	1
chr5	147906038	147907538	C5orf46	0.225582	0.000106796	1
chr5	148267793	148269293	SPINK13	0.209893	0.0191029	1
chr5	148636561	148638061	HTR4	0.305556	0.0411484	1
chr5	150289630	150291130	CAMK2A	0.228479	9.29079e-12	2.38894e-07
chr5	153898487	153899987	LINC01861	0.228139	0.0280948	1
chr5	160339070	160340570	CCNJL	0.241379	0.00907323	1
chr5	160938126	160939626	LINC02159	0.223276	0.019451	1
chr5	172661164	172662664	MIR5003	0.220107	0.000171421	1
chr5	173578633	173580133	LOC285593	0.262143	0.00687872	1
chr6	7985101	7986601	PIP5K1P1	0.200281	7.64333e-14	1.96877e-09
chr6	22146693	22148193	NBAT1	0.241269	2.18808e-14	5.63891e-10
chr6	35664289	35665789	MIR5690	0.468908	1.77246e-11	4.55594e-07
chr6	41097287	41098787	OARD1	0.226569	0.00400746	1
chr6	54017915	54019415	MLIP	0.329132	0.0149629	1
chr6	57389131	57390631	MIR548U	0.472222	0.00976609	1
chr6	70393201	70394701	EVADR	0.28022	0.0114723	1
chr6	74068450	74069950	LOC101928516	0.409091	0.0122085	1
chr6	84688457	84689957	TBX18-AS1	0.465686	0.0107754	1
chr6	87343812	87345312	C6orf163	0.469349	0.00152612	1
chr6	97304585	97306085	LOC101927314	0.343697	0.0014186	1
chr6	118500372	118501872	BRD7P3	0.281023	4.22636e-05	1
chr6	118709575	118711075	CEP85L	0.223639	0.00149807	1
chr6	126483630	126485130	MIR588	0.337069	0.0138038	1
chr6	131572225	131573725	ARG1	0.380383	0.00332684	1
chr6	133820146	133821646	LINC01312	0.279069	0.00391315	1
chr6	136783046	136784546	LOC101928429	0.290825	0.000226058	1
chr6	138434794	138436294	MIR3145	0.267512	0.0249878	1
chr6	158000106	158001606	SYNJ2-IT1	0.281906	4.30007e-09	0.000110112
chr6	159785233	159786733	SNORA29	0.300752	0.0443624	1
chr6	164821563	164823063	MEAT6	0.289725	0.00458855	1
chr6	166508933	166510433	MIR1913	0.274807	0.000194267	1
chr6	169798325	169799825	LINC00242	0.215189	0.00116206	1
chr7	5495417	5496917	MIR589	0.205954	8.74582e-19	2.25992e-14
chr7	7254153	7255653	LOC101927354	0.356242	0.0259842	1
chr7	30389884	30391384	LINC01176	0.360016	8.29161e-05	1
chr7	31340226	31341726	NEUROD6	0.246309	0.00603104	1
chr7	36599620	36601120	AOAH-IT1	0.252335	2.58245e-06	0.0653438
chr7	55704067	55705567	FKBP9P1	0.238394	0.000660777	1
chr7	56059469	56060969	SNORA15	0.259434	0.0346697	1
chr7	56812236	56813736	LOC401357	0.211453	1.15762e-12	2.97891e-08
chr7	64573694	64575194	LOC100128885	0.265389	1.24151e-17	3.20559e-13
chr7	66399908	66401408	LINC00174	0.221068	0.014179	1
chr7	74209005	74210505	LAT2	0.285995	6.09927e-21	1.57709e-16
chr7	77060381	77061881	SPDYE18	0.233893	0.00141225	1
chr7	88795237	88796737	TEX47	0.3924	6.47895e-06	0.163444
chr7	99207615	99209115	KPNA7	0.215361	1.14731e-08	0.000293321
chr7	99734696	99736196	CYP3A7	0.445538	0.000129636	1
chr7	99734696	99736196	CYP3A7-CYP3A51P	0.445538	0.000129636	1
chr7	109959713	109961213	EIF3IP1	0.335131	0.000561551	1
chr7	112995143	112996643	HRAT17	0.446023	0.0137106	1
chr7	117019210	117020710	MIR6132	0.20867	0.000181267	1
chr7	141973273	141974773	TAS2R38	0.319519	7.15147e-08	0.00182434
chr7	142665298	142666798	MTRNR2L6	0.227207	0.00207451	1
chr7	142748471	142749971	PRSS1	0.219074	0.000579465	1
chr7	143442452	143443952	TAS2R60	0.27745	1.04627e-05	0.263367
chr7	143476872	143478372	TAS2R41	0.217975	4.79558e-05	1
chr8	6744163	6745663	MIR4659A	0.387573	7.34721e-07	0.0186538
chr8	7017797	7019297	DEFA3	0.312934	7.33569e-05	1
chr8	7336114	7337614	USP17L4	0.3125	3.59852e-05	0.899702
chr8	9740671	9742171	MIR597	0.544856	1.58181e-17	4.08391e-13
chr8	10473564	10475064	LINCR-0001	0.241591	0.00366775	1
chr8	11367401	11368901	FAM167A-AS1	0.356125	0.00322945	1
chr8	20952632	20954132	LOC102467222	0.254054	0.0200976	1
chr8	32439745	32441245	NRG1-IT3	0.442857	0.000244664	1
chr8	57977357	57978857	LINC01602	0.332776	0.00703193	1
chr8	66191113	66192613	LINC00967	0.23066	0.0499168	1
chr8	127012153	127013653	PCAT1	0.327809	0.000254382	1
chr8	128564179	128565679	LINC00824	0.20708	0.0357427	1
chr8	135233130	135234630	LINC01591	0.225194	0.000236576	1
chr9	12692384	12693884	TYRP1	0.52	0.00481098	1
chr9	16275813	16277313	C9orf92	0.205484	1.24903e-05	0.314119
chr9	21439438	21440938	IFNA1	0.344369	9.02581e-05	1
chr9	31380990	31382490	LINC01243	0.298485	0.00390182	1
chr9	34690776	34692276	CCL19	0.25354	3.60993e-06	0.0912518
chr9	34709636	34711136	CCL21	0.316968	3.68919e-12	9.49043e-08
chr9	34728988	34730488	FAM205A	0.25245	0.000830234	1
chr9	34838086	34839586	FAM205BP	0.25608	0.00273086	1
chr9	35040094	35041594	C9orf131	0.279909	0.0109288	1
chr9	68357366	68358866	PGM5-AS1	0.280451	1.07805e-13	2.77641e-09
chr9	86259157	86260657	C9orf153	0.201096	4.06867e-05	1
chr9	96301676	96303176	HSD17B3	0.208141	2.85992e-05	0.716095
chr9	98228717	98230217	MIR6854	0.274286	2.74537e-05	0.687714
chr9	101384506	101386006	BAAT	0.436174	6.32539e-10	1.62221e-05
chr9	106599927	106601427	MIR8081	0.209627	0.0056446	1
chr9	111270714	111272214	MIR7702	0.294723	0.0333199	1
chr9	122518140	122519640	OR1J4	0.205912	0.0399355	1
chr9	122567977	122569477	OR1L8	0.253801	0.00488505	1
chr9	127868995	127870495	MIR4672	0.223428	4.58853e-17	1.18439e-12
chr9	135471749	135473249	PPP1R26-AS1	0.214552	1.70047e-09	4.35711e-05
chrX	2903903	2905403	ARSD-AS1	0.257117	0.00193478	1
chrX	3039233	3040733	ARSF	0.208749	3.39271e-05	0.84855
chrX	13319899	13321399	ATXN3L	0.23545	0.0429739	1
chrX	15664305	15665805	CLTRN	0.258962	0.00192002	1
chrX	47369577	47371077	ZNF157	0.255475	1.45942e-05	0.366781
chrX	49588514	49590014	GAGE2A	0.258889	2.18944e-17	5.65205e-13
chrX	49588528	49590028	GAGE2B	0.271893	1.65065e-20	4.2676e-16
chrX	49588528	49590028	GAGE2C	0.271893	1.65065e-20	4.2676e-16
chrX	54926304	54927804	SNORA11G	0.244475	3.10112e-05	0.776024
chrX	55181942	55183442	MTRNR2L10	0.413275	3.43305e-07	0.00873195
chrX	101857077	101858577	NXF5	0.360606	0.000346982	1
chrX	119786984	119788484	SNORA69	0.237899	1.78245e-06	0.0451478
chr1	35365577	35367077	ZMYM4-AS1	0.415945	3.02217e-06	0.0764398
chr1	62078356	62079856	MIR3116-2	0.328223	0.00229373	1
chr1	113871259	113872759	PTPN22	0.302326	0.0130788	1
chr1	113887081	113888581	BCL2L15	0.256211	0.00858313	1
chr1	154104092	154105592	MIR5698	0.375396	5.48223e-08	0.00139917
chr1	155783332	155784832	SCARNA26B	0.235135	0.0170819	1
chr1	158753815	158755315	OR6K6	0.215245	0.01554	1
chr1	171863191	171864691	DNM3-IT1	0.344074	0.00467736	1
chr1	179726775	179728275	FAM163A	0.298613	0.0110605	1
chr1	235852560	235854060	MIR1537	0.319424	0.000759749	1
chr10	7702315	7703815	ITIH2	0.298942	0.00596017	1
chr10	74911785	74913285	LOC101929165	0.474359	0.00914745	1
chr10	113750681	113752181	PLEKHS1	0.36	0.00630912	1
chr11	5249357	5250857	HBG1	0.362637	0.0133794	1
chr11	5301446	5302946	OR51B4	0.344301	0.000704125	1
chr11	5323852	5325352	OR51B2	0.250744	0.0341008	1
chr11	5509457	5510957	UBQLN3	0.203364	0.00863882	1
chr11	6844682	6846182	OR10A5	0.310606	0.0367726	1
chr11	94466080	94467580	MIR548L	0.261957	0.00621999	1
chr11	122422371	122423871	MIR100HG	0.265908	0.0163308	1
chr11	124935547	124937047	HEPACAM	0.221452	1.96038e-06	0.0496387
chr11	127270069	127271569	LINC02712	0.364055	0.0212148	1
chr12	10098485	10099985	CLEC1A	0.284041	5.08644e-05	1
chr12	13376245	13377745	LINC01559	0.291698	0.000504268	1
chr12	29499193	29500693	OVCH1	0.22309	0.0019601	1
chr12	50233712	50235212	MIR1293	0.279902	4.36124e-08	0.00111351
chr13	32427630	32429130	N4BP2L1	0.35347	2.12233e-33	5.50173e-29
chr13	40809765	40811265	MIR621	0.211885	0.0134222	1
chr13	47932122	47933622	LINC00562	0.452819	0.014627	1
chr13	60011717	60013217	DIAPH3-AS1	0.55	0.000119275	1
chr13	94187491	94188991	GPC6-AS1	0.533334	2.49795e-05	0.625986
chr13	98831083	98832583	DOCK9-AS1	0.203774	0.0104554	1
chr14	19919606	19921106	OR4K5	0.364532	0.0101013	1
chr14	35277557	35279057	PSMA6	0.212493	0.00882498	1
chr14	73566619	73568119	ACOT2	0.220142	5.86647e-08	0.00149718
chr14	80230557	80232057	DIO2	0.412121	0.0307839	1
chr14	95137486	95138986	MIR3173	0.241278	0.044205	1
chr15	43717760	43719260	STRCP1	0.226744	0.0221849	1
chr16	22384768	22386268	MFSD13B	0.213731	0.000306871	1
chr16	25148532	25150032	LCMT1-AS2	0.225247	1.07466e-07	0.00273888
chr16	29301286	29302786	SNX29P2	0.267028	1.05021e-17	2.71186e-13
chr16	71512810	71514310	LOC105371335	0.24379	0.00130203	1
chr17	10549158	10550658	MYH2	0.223158	0.00481783	1
chr17	17677188	17678688	SMCR2	0.438445	0.000146399	1
chr17	18520752	18522252	USP32P2	0.382353	0.0264943	1
chr17	20416019	20417519	FAM106B	0.291053	3.96761e-07	0.0100865
chr18	35933642	35935142	MIR3929	0.324524	0.000355913	1
chr18	70334438	70335938	LINC01909	0.380952	0.00567444	1
chr19	50365139	50366639	NAPSA	0.206901	6.16582e-06	0.155576
chr19	53665672	53667172	MIR512-2	0.261126	3.01459e-06	0.0762541
chr19	53665678	53667178	MIR512-1	0.261126	3.01459e-06	0.0762541
chr19	53706452	53707952	MIR520C	0.332927	2.10514e-05	0.527926
chr2	22535478	22536978	LINC01884	0.414773	0.0189334	1
chr2	47344574	47346074	EPCAM-DT	0.333878	1.71308e-05	0.430153
chr2	67214819	67216319	LINC01829	0.25	0.00030876	1
chr2	69439067	69440567	NFU1	0.22214	0.000472335	1
chr2	77521933	77523433	LRRTM4	0.285714	0.0400929	1
chr2	110069542	110071042	MIR4267	0.267959	6.35384e-05	1
chr2	168581942	168583442	MIR4774	0.270414	0.0262193	1
chr2	172465522	172467022	ITGA6-AS1	0.252717	3.32832e-07	0.00846624
chr2	197675087	197676587	RFTN2	0.435185	0.000750679	1
chr3	25384427	25385927	RARB-AS1	0.210165	0.029654	1
chr3	64186543	64188043	PRICKLE2-AS3	0.224138	0.0281689	1
chr3	98389665	98391165	OR5K3	0.456522	0.0238332	1
chr3	193552212	193553712	ATP13A4-AS1	0.289732	0.000310916	1
chr4	29213291	29214791	LINC02472	0.261775	0.00275001	1
chr4	76574550	76576050	MIR548AH	0.357843	0.0236794	1
chr4	143828848	143830348	LOC105377458	0.203253	0.00401263	1
chr5	14825512	14827012	MIR4637	0.416502	5.13792e-05	1
chr5	31935659	31937159	MIR4279	0.200792	0.00463525	1
chr5	59703203	59704703	MIR582	0.566667	0.0190746	1
chr5	129096687	129098187	MIR4633	0.209284	0.00174557	1
chr5	132365099	132366599	MIR3936	0.284965	0.000980389	1
chr6	4705137	4706637	CDYL	0.236209	0.00414601	1
chr6	11111225	11112725	ERVFRD-1	0.220723	6.62071e-06	0.167001
chr6	71376531	71378031	MIR30C2	0.417857	0.0269672	1
chr6	149895559	149897059	RAET1E	0.281884	0.000327766	1
chr7	29124032	29125532	LOC101928168	0.351786	0.0247221	1
chr7	36996795	36998295	ELMO1-AS1	0.220271	0.00502217	1
chr7	75942782	75944282	SNORA14A	0.257137	1.69773e-06	0.0430086
chr7	77199319	77200819	FGL2	0.223876	0.00107433	1
chr7	102544288	102545788	UPK3BL2	0.232612	0.0013686	1
chr8	124040282	124041782	FER1L6-AS1	0.345201	0.000324078	1
chr9	21077442	21078942	IFNB1	0.227273	0.039552	1
chr9	106615057	106616557	LINC01505	0.245049	0.00200142	1
chrX	85379165	85380665	POF1B	0.38215	4.54164e-09	0.000116271
chrX	140925731	140927231	MIR320D2	0.250465	0.0463015	1
chr1	9966380	9967880	MIR5697	0.205096	0.00785775	1
chr1	13314580	13316080	PRAMEF15	0.208333	0.0218223	1
chr1	162341545	162343045	MIR556	0.252591	0.0156014	1
chr10	8896988	8898488	LINC02676	0.239367	0.0299397	1
chr10	17844106	17845606	MIR511	0.221939	0.0069149	1
chr11	123885170	123886670	TMEM225	0.241198	0.0401771	1
chr13	33276553	33278053	STARD13-AS	0.753695	1.21387e-06	0.0307788
chr13	103065917	103067417	SLC10A2	0.265278	0.00202691	1
chr13	114243504	114245004	MIR548AR	0.577382	4.21482e-12	1.08418e-07
chr14	100985056	100986556	SNORD114-25	0.310784	9.43302e-05	1
chr17	31313554	31315054	EVI2B	0.325311	0.0100282	1
chr17	68412622	68414122	PRKAR1A	0.234162	3.51299e-18	9.0751e-14
chr2	54528221	54529721	RPL23AP32	0.359445	3.24406e-06	0.0820294
chr2	56089882	56091382	LINC01813	0.403706	0.00550597	1
chr2	151367911	151369411	MIR4773-2	0.296825	0.0391469	1
chr8	49511680	49513180	LOC100507464	0.279762	0.0195945	1
chr9	62451489	62452989	LINC01189	0.352253	5.50087e-05	1
chrX	133027772	133029272	USP26	0.369565	0.0281295	1
chr1	43726843	43728343	ST3GAL3-AS1	0.271023	0.00854576	1
chr1	100280240	100281740	MIR553	0.244393	0.0299425	1
chr1	119413930	119415430	HSD3B2	0.220588	0.0276896	1
chr1	193135502	193137002	MIR1278	0.37807	0.000333628	1
chr11	5178211	5179711	OR52Z1	0.236382	0.0119731	1
chr11	58203681	58205181	OR1S2	0.265123	0.0151507	1
chr11	93731633	93733133	SNORA1	0.6	0.012885	1
chr12	106684200	106685700	LOC100505978	0.285567	0.000131384	1
chr13	27236757	27238257	LINC00412	0.383302	0.00521164	1
chr13	74418172	74419672	LINC00381	0.324038	0.0476047	1
chr13	76927450	76928950	BTF3P11	0.409722	0.0046468	1
chr13	98207523	98209023	MIR3170	0.302764	0.000293945	1
chr13	101967246	101968746	MIR2681	0.354575	0.00583171	1
chr14	81202334	81203834	SNORA79	0.333946	0.00833461	1
chr16	15009897	15011397	MIR1972-1	0.449894	0.00025901	1
chr16	15009897	15011397	MIR1972-2	0.449894	0.00025901	1
chr17	78003236	78004736	TNRC6C	0.375541	0.000637518	1
chr18	39621675	39623175	MIR924	0.575	0.00514057	1
chr18	69956299	69957799	CD226	0.222824	0.0033789	1
chr2	6839964	6841464	NRIR	0.40303	0.0319804	1
chr2	6876776	6878276	RSAD2	0.370481	1.47019e-06	0.0372531
chr2	28926066	28927566	SNORD53	0.285396	0.0285582	1
chr2	50695762	50697262	MIR8485	0.27395	0.00761801	1
chr2	66702727	66704227	LINC01797	0.3525	0.00307847	1
chr2	112783993	112785493	IL1A	0.351906	1.1214e-05	0.282222
chr2	164687277	164688777	SNORA70F	0.382372	2.22377e-05	0.557522
chr4	145502480	145503980	SMAD1-AS2	0.429827	7.57195e-06	0.190881
chr4	146407582	146409082	MIR7849	0.26506	0.00379094	1
chr6	54047094	54048594	MLIP-AS1	0.37	0.0067837	1
chr7	157465230	157466730	LOC101927914	0.296129	1.73121e-19	4.47467e-15
chr1	64578846	64580346	MIR4794	0.539683	0.000566635	1
chr1	82985708	82987208	LINC01361	0.549809	1.22323e-07	0.00311655
chr1	103695951	103697451	AMY1A	0.537698	8.87161e-06	0.223503
chr1	103695954	103697454	AMY1C	0.537698	8.87161e-06	0.223503
chr1	119046404	119047904	WARS2-IT1	0.460509	0.0013449	1
chr1	153140993	153142493	SPRR2C	0.245	0.0195765	1
chr1	170934470	170935970	MROH9	0.303704	0.0281473	1
chr1	171337895	171339395	TOP1P1	0.363488	0.00153496	1
chr1	192315991	192317491	RGS21	0.563636	0.00534837	1
chr1	216071464	216072964	USH2A-AS2	0.507246	0.00100806	1
chr1	226147002	226148502	ACBD3-AS1	0.404446	0.000159604	1
chr1	227697207	227698707	ZNF847P	0.239423	0.0384766	1
chr1	248404994	248406494	OR2T1	0.3125	0.0496505	1
chr10	133569458	133570958	SPRNP1	0.243301	4.92843e-05	1
chr11	6002692	6004192	OR56A4	0.27654	0.00778607	1
chr11	19759583	19761083	MIR4694	0.233434	0.0324732	1
chr11	125680347	125681847	ACRV1	0.33462	0.0141654	1
chr12	95648254	95649754	PGAM1P5	0.251085	0.00111385	1
chr13	54311548	54313048	MIR1297	0.638095	3.69216e-14	9.51211e-10
chr13	55173453	55174953	MIR5007	0.666667	0.00394977	1
chr13	79803385	79804885	LINC01038	0.445402	0.0063708	1
chr13	91350064	91351564	MIR20A	0.469249	0.000516876	1
chr13	91350191	91351691	MIR19B1	0.410128	0.00174546	1
chr13	91350313	91351813	MIR92A1	0.37782	0.0035404	1
chr14	20326039	20327539	SNORD126	0.254483	0.0424785	1
chr14	45109874	45111374	SNORD127	0.338558	0.0148437	1
chr16	20575867	20577367	ACSM2B	0.324638	0.00662119	1
chr17	52389521	52391021	LINC01982	0.326144	0.0189589	1
chr18	35590736	35592236	MIR3975	0.313239	0.0288227	1
chr19	35404606	35406106	LINC01531	0.200987	7.51067e-08	0.00191567
chr19	56811479	56812979	PEG3-AS1	0.308234	0.00411673	1
chr19	57866759	57868259	UBE2CP5	0.286256	1.31767e-09	3.37691e-05
chr2	74342916	74344416	SLC4A5	0.216987	0.00398764	1
chr2	151378871	151380371	LOC101929319	0.348279	5.22855e-07	0.0132863
chr2	215843036	215844536	LINC00607	0.406803	0.00360199	1
chr3	112846356	112847856	CD200R1L	0.329012	0.00917543	1
chr4	74307469	74308969	EPGN	0.3875	0.0175284	1
chr4	122620566	122622066	IL21	0.283073	0.0481663	1
chr4	137192755	137194255	LINC02510	0.654762	0.0045139	1
chr4	153308311	153309811	ANXA2P1	0.304348	0.0367075	1
chr5	97503695	97505195	LINC01340	0.28973	0.0152064	1
chr6	128026864	128028364	PTPRK-AS1	0.324164	0.00500835	1
chr7	21470057	21471557	MIR1183	0.371432	0.0255923	1
chr7	99679496	99680996	CYP3A5	0.305358	5.16522e-05	1
chr7	139427026	139428526	LOC100129148	0.285947	0.00066172	1
chr8	41270643	41272143	MIR548AO	0.217656	0.0198618	1
chr8	125950697	125952197	LINC00861	0.290404	0.030809	1
chr9	116503282	116504782	ASTN2-AS1	0.370844	0.0098614	1
chr1	12643084	12644584	AADACL4	0.229839	0.00026873	1
chr1	76010323	76011823	LOC101927342	0.438517	0.000131112	1
chr1	107896222	107897722	MIR7852	0.367931	0.0154732	1
chr1	111427235	111428735	OVGP1	0.231606	0.0230232	1
chr1	176462174	176463674	PAPPA2	0.232579	0.0229037	1
chr1	220267215	220268715	AURKAP1	0.22194	0.0237841	1
chr1	247255071	247256571	VN1R5	0.392135	0.00272307	1
chr10	19047800	19049300	MALRD1	0.5	0.0149564	1
chr10	35079180	35080680	MIR3611	0.591216	0.00154803	1
chr11	6868754	6870254	OR10A2	0.334499	0.0378174	1
chr12	9880488	9881988	KLRF2	0.376249	0.00968296	1
chr13	88539828	88541328	LINC00433	0.356818	0.0337023	1
chr13	91349750	91351250	MIR18A	0.420312	0.0318519	1
chr13	91349890	91351390	MIR19A	0.503056	0.000850463	1
chr14	24212988	24214488	CHMP4A	0.299053	2.58212e-23	6.68123e-19
chr15	45510135	45511635	HMGN2P46	0.239583	0.0426752	1
chr16	16315221	16316721	PKD1P4-NPIPA8	0.433333	0.00205446	1
chr16	21232698	21234198	ANKS4B	0.205822	0.0125615	1
chr18	55781225	55782725	LINC01415	0.420984	8.89513e-05	1
chr19	53741511	53743011	MIR520H	0.555926	8.99459e-14	2.31665e-09
chr2	97428744	97430244	LOC100506076	0.428571	0.000200214	1
chr2	157380009	157381509	FAM133DP	0.229064	0.000165641	1
chr4	17185557	17187057	LINC02493	0.322552	0.000317534	1
chr5	53951099	53952599	MIR581	0.385714	0.00771817	1
chr6	32371403	32372903	TSBP1	0.208668	0.0272715	1
chr7	16209485	16210985	CRPPA-AS1	0.278896	0.0143702	1
chr7	136902166	136903666	MIR490	0.268519	0.0364433	1
chr9	94177833	94179333	MIRLET7D	0.219003	0.00684792	1
chrX	66017869	66019369	MIR223	0.212338	0.0246914	1
chr1	103695767	103697267	AMY1B	0.577273	5.86025e-05	1
chr1	152324739	152326239	FLG	0.349231	0.0342215	1
chr1	158420366	158421866	OR10K2	0.212608	0.0455493	1
chr1	197066760	197068260	F13B	0.714286	0.00823735	1
chr1	243842782	243844282	AKT3	0.31701	5.04081e-05	1
chr11	5753692	5755192	OR52N4	0.343053	0.00619496	1
chr11	41713567	41715067	LINC01499	0.493506	0.000331143	1
chr12	87784211	87785711	MKRN9P	0.269137	0.000236771	1
chr14	18600116	18601616	OR11H12	0.8	0.0161301	1
chr14	37901624	37903124	LINC00517	0.276273	0.0109398	1
chr15	30817035	30818535	HERC2P10	0.293282	3.29948e-08	0.000842588
chr15	44884194	44885694	SORD2P	0.262843	0.0229788	1
chr15	82428979	82430479	GOLGA6L9	0.307879	0.010359	1
chr16	2637981	2639481	FLJ42627	0.301846	5.65367e-06	0.142682
chr16	30247913	30249413	NPIPB13	0.6	0.00512107	1
chr17	36063271	36064771	CCL18	0.20116	0.0420512	1
chr17	59137372	59138872	MIR454	0.254642	0.00371548	1
chr18	45166962	45168462	SLC14A2	0.258198	0.025324	1
chr2	62672877	62674377	EHBP1	0.536842	3.83503e-05	0.958565
chr2	108321237	108322737	SULT1C2P1	0.340316	0.00240611	1
chr2	149858691	149860191	LINC01931	0.30303	0.0278574	1
chr2	212925256	212926756	MIR4776-1	0.358944	0.0115846	1
chr3	44439398	44440898	C3orf86	0.212963	0.00974844	1
chr3	169446866	169448366	MECOM-AS1	0.708333	0.00409398	1
chr5	8459924	8461424	MIR4458	0.634146	6.68998e-11	1.71845e-06
chr5	69538764	69540264	SNORD13B-1	0.416667	0.0171805	1
chr5	69538764	69540264	SNORD13B-2	0.416667	0.0171805	1
chr5	112627435	112628935	LINC02200	0.215686	0.0429416	1
chr7	16804499	16805999	AGR2	0.233895	0.00297031	1
chr7	25227986	25229486	NPVF	0.321429	0.002671	1
chr7	29680328	29681828	MIR550A3	0.505952	0.0338689	1
chr7	54329696	54331196	LINC01445	0.222944	0.0447106	1
chr7	64678063	64679563	MIR6839	0.255602	0.0181596	1
chr8	8088589	8090089	MIR548I3	0.801586	5.26063e-09	0.00013464
chr8	78723874	78725374	LOC101241902	0.647059	5.7131e-05	1
chr9	21216811	21218311	IFNA16	0.405797	0.0250332	1
chr9	96867899	96869399	LOC100132781	0.484211	0.00639149	1
chrX	95062726	95064226	MIR548M	0.5	0.000378358	1
chrX	102246099	102247599	NXF2B	0.277778	0.0204118	1
chrX	102246166	102247666	NXF2	0.277778	0.0204118	1
chr11	63368784	63370284	SLC22A9	0.343137	0.0377369	1
chr11	102874482	102875982	MMP12	0.247253	0.0120714	1
chr13	77606051	77607551	SCEL-AS1	0.280208	0.0476554	1
chr18	45723180	45724680	SLC14A1	0.467381	1.86914e-05	0.469191
chr2	134856819	134858319	MIR5590	0.747768	0.00155142	1
chr5	87323128	87324628	LOC644285	0.385522	0.031325	1
chr13	92721114	92722614	GPC5-AS1	0.619048	1.40405e-05	0.352937
chr18	54586758	54588258	DYNAP	0.291667	0.0423519	1
chr2	87699982	87701482	ANAPC1P4	0.533333	0.0358572	1
chr2	177313382	177314882	MIR6512	0.304065	0.0452769	1
chr6	123636450	123637950	TRDN	0.260918	0.0470621	1
chr8	7331386	7332886	USP17L1	0.333254	0.0014998	1
chr8	7331386	7332886	USP17L3	0.333254	0.0014998	1
chr11	5245046	5246546	BGLT3	0.738095	1.68759e-13	4.34538e-09
chr19	53211947	53213447	ZNF818P	0.424242	3.02031e-05	0.756043
chr4	130375360	130376860	LINC02479	0.663636	1.52999e-05	0.384364
chr15	50943128	50944628	DCAF13P3	0.642857	0.000324401	1
chr4	154562010	154563510	FGB	0.99998	9.60077e-19	2.48074e-14
chrY	9374962	9376462	FAM197Y4	0.550408	0.0344136	1
chrY	9374962	9376462	FAM197Y5	0.550408	0.0344136	1
chrY	9374962	9376462	FAM197Y7	0.550408	0.0344136	1
chrY	9374962	9376462	FAM197Y8	0.550408	0.0344136	1
chr13	92351707	92353207	GPC5-AS2	0.229167	0.0447645	1
chr2	197486403	197487903	SNORA105A	0.266026	0.0262036	1
chr2	197486403	197487903	SNORA105B	0.266026	0.0262036	1
chr7	115077957	115079457	LINC01393	0.444444	0.0352652	1
chr1	173634337	173635837	TEX50	0.383333	0.0241643	1
chr15	69591199	69592699	PCAT29	0.653846	3.33883e-07	0.00849264
chr17	46294130	46295630	LRRC37A	0.999983	2.44109e-23	6.31656e-19
chr17	69244348	69245848	ABCA10	0.777778	0.000735902	1
chr4	168091536	168093036	ANXA10	0.577778	0.0472787	1
chr13	107530748	107532248	MIR1267	0.5625	0.000525731	1
chr13	32508895	32510395	N4BP2L2-IT2	0.608696	6.92249e-06	0.174571
chr2	191689180	191690680	NABP1-OT1	0.642857	0.00917757	1
chr12	10389541	10391041	KLRK1	0.777778	0.000735902	1
chrX	97564035	97565535	DIAPH2-AS1	0.65	1.01973e-05	0.256707
chr9	40496849	40498349	LOC105379443	0.571429	0.0300197	1
chr11	124398524	124400024	OR8B3	0.789474	1.67393e-07	0.00426366
chr13	50806854	50808354	DLEU7-AS1	0.585366	3.6369e-09	9.3141e-05
chr2	165203550	165205050	SCN3A	0.9	5.99044e-11	1.53906e-06
chr3	132596269	132597769	ACKR4	0.555556	0.0133491	1
chrX	1399530	1401030	ASMTL-AS1	0.8	0.0161301	1

## Sheet: IS_low_methy_promoter
chr	start	end	gene	delta	p_value	FDR
chr1	3948480	3949980	LINC01345	-0.242424	8.4779e-08	0.00216195
chr1	86156484	86157984	COL24A1	-0.298149	6.27923e-46	1.62846e-41
chr1	106027753	106029253	LINC01677	-0.293103	0.00165848	1
chr1	181032386	181033886	MR1	-0.303331	0.000737956	1
chr1	206473802	206475302	MIR6769B	-0.213501	2.15587e-14	5.55611e-10
chr1	209651925	209653425	LAMB3	-0.23003	6.35413e-12	1.63415e-07
chr10	14774397	14775897	FAM107B	-0.218347	1.73035e-20	4.47329e-16
chr10	45315108	45316608	OR13A1	-0.445455	0.00554439	1
chr10	124449535	124451035	NKX1-2	-0.211848	4.31346e-92	1.11921e-87
chr11	17050885	17052385	OR7E14P	-0.276898	1.44253e-29	3.7373e-25
chr11	46451389	46452889	MIR3160-1	-0.382353	0.00502101	1
chr12	15321507	15323007	PTPRO	-0.208738	1.02588e-40	2.6601e-36
chr12	127655088	127656588	LOC105370068	-0.269015	1.61761e-09	4.14495e-05
chr13	29646692	29648192	LOC102723345	-0.282828	1.24334e-08	0.000317836
chr13	41441563	41443063	OR7E37P	-0.266667	1.02557e-08	0.00026225
chr13	93857973	93859473	GPC6-AS2	-0.475	0.000428956	1
chr14	50299446	50300946	MIR4504	-0.214252	0.0102854	1
chr14	77422556	77424056	NOXRED1	-0.223291	0.0257801	1
chr14	97762331	97763831	LINC02312	-0.205882	0.000615715	1
chr15	25087802	25089302	SNORD116-21	-0.205853	0.0217328	1
chr15	25093035	25094535	SNORD116-24	-0.271664	0.00115844	1
chr15	37933639	37935139	TMCO5A	-0.27573	0.00319249	1
chr15	92470676	92472176	C15orf32	-0.258567	0.00058018	1
chr16	32289481	32290981	LOC390705	-0.238611	0.000344272	1
chr16	56903263	56904763	MIR6863	-0.237036	5.62818e-18	1.45359e-13
chr17	15013804	15015304	LOC101928475	-0.221616	2.01388e-05	0.505302
chr17	67739669	67741169	SNORA38B	-0.24523	1.60505e-05	0.403157
chr18	63906957	63908457	SERPINB10	-0.208333	0.0218223	1
chr2	6634206	6635706	LINC01246	-0.342105	0.00550246	1
chr2	67825062	67826562	LINC01812	-0.25	0.0109225	1
chr2	68870897	68872397	BMP10	-0.232226	0.000722819	1
chr2	70767700	70769200	ADD2	-0.243915	6.1959e-78	1.60759e-73
chr2	210314674	210316174	MYL1	-0.306437	0.000664834	1
chr3	58536690	58538190	ACOX2	-0.201178	1.15378e-11	2.96637e-07
chr3	73808243	73809743	LINC02005	-0.297366	1.72972e-14	4.45854e-10
chr3	128845807	128847307	MIR12124	-0.260283	6.3433e-48	1.64526e-43
chr4	47830344	47831844	LOC101927179	-0.20625	7.98649e-05	1
chr4	73739568	73741068	CXCL8	-0.200966	0.012257	1
chr4	76022997	76024497	CXCL10	-0.28	0.00544289	1
chr4	117359651	117361151	LINC02263	-0.26087	0.0107596	1
chr4	158520713	158522213	RXFP1	-0.202093	0.0203365	1
chr5	164466902	164468402	LINC02143	-0.317931	1.77193e-06	0.044883
chr6	5457575	5459075	LOC101927972	-0.260664	3.99977e-06	0.10107
chr6	116125632	116127132	COL10A1	-0.426332	0.00279182	1
chr7	121324366	121325866	WNT16	-0.255708	3.69607e-06	0.0934181
chr7	130686932	130688432	TSGA13	-0.332517	0.000233955	1
chr7	153411734	153413234	LINC01287	-0.240277	9.1775e-17	2.36834e-12
chr8	12128797	12130297	LOC392196	-0.236492	1.18467e-07	0.00301866
chr8	109085584	109087084	TRHR	-0.40442	2.67875e-07	0.00681688
chr8	109691100	109692600	SYBU	-0.295562	1.21027e-125	3.14041e-121
chr8	129240740	129242240	LINC00977	-0.260204	0.0403326	1
chr9	23671899	23673399	LOC101929563	-0.212733	0.00120396	1
chr9	110667790	110669290	MUSK	-0.285461	9.66359e-08	0.00246325
chr9	120952331	120953831	C5-OT1	-0.226538	7.01771e-05	1
chrX	15490809	15492309	PIR-FIGF	-0.326192	1.01405e-07	0.0025845
chrX	30833622	30835122	TAB3-AS1	-0.207576	0.00914244	1
chrX	43175993	43177493	PINCR	-0.204885	0.0023477	1
chrX	50007963	50009463	MIR362	-0.356736	0.00346551	1
chrX	54998034	54999534	PFKFB1	-0.241743	0.000548807	1
chrX	110054328	110055828	MIR652	-0.237179	0.00280054	1
chrX	112780288	112781788	MIR4329	-0.256946	1.21436e-07	0.00309407
chr1	239718619	239720119	CHRM3-AS2	-0.204468	0.00902539	1
chr12	10504892	10506392	EIF2S3B	-0.240231	5.45437e-08	0.00139212
chr13	65865046	65866546	LINC01052	-0.211538	5.71623e-07	0.0145192
chr13	66217249	66218749	MIR4704	-0.342857	0.000116805	1
chr13	90492287	90493787	LINC01049	-0.206897	0.0115554	1
chr15	86931879	86933379	LOC105370954	-0.454545	0.000419181	1
chr15	101333436	101334936	PCSK6-AS1	-0.234487	4.69392e-15	1.21042e-10
chr16	28751434	28752934	NPIPB9	-0.266667	0.0405686	1
chr4	70382130	70383630	SMR3B	-0.5	0.000710327	1
chr4	106432623	106434123	LINC02173	-0.308846	0.000102893	1
chr4	147344217	147345717	MIR548G	-0.333333	0.00251171	1
chr5	86745817	86747317	LINC02059	-0.515152	1.77164e-06	0.0448774
chr6	26439503	26441003	BTN3A3	-0.20303	0.00318031	1
chr6	78538809	78540309	MIR10524	-0.473684	0.000794488	1
chr7	143934232	143935732	OR2F2	-0.208604	0.0204119	1
chr8	23854306	23855806	STC1	-0.203006	9.4434e-06	0.237841
chr8	90082379	90083879	CALB1	-0.295726	1.43213e-14	3.69174e-10
chrX	30242730	30244230	MAGEB1	-0.202532	2.81065e-05	0.703816
chrX	75742579	75744079	TTC3P1	-0.226215	0.00614215	1
chr1	193056915	193058415	SCARNA18B	-0.218406	5.69062e-05	1
chr11	55649903	55651403	OR4S2	-0.225806	0.00598822	1
chr12	48202792	48204292	OR10AD1	-0.233864	3.06026e-05	0.765953
chr7	130495110	130496610	MIR335	-0.232955	0.00487988	1
chr8	6979592	6981092	DEFA1	-0.761905	1.16566e-07	0.00297046
chr8	6979592	6981092	DEFA1B	-0.761905	1.16566e-07	0.00297046
chrX	16122564	16124064	GRPR	-0.298068	0.000105396	1
chrX	71577023	71578523	GCNA	-0.209341	6.42301e-13	1.65309e-08
chrX	147236527	147238027	MIR508	-0.306809	0.0161013	1
chr1	198540445	198541945	ATP6V1G3	-0.262581	0.00894711	1
chr1	212051551	212053051	RPL21P28	-0.267687	0.00545464	1
chr13	77817936	77819436	EDNRB-AS1	-0.444442	0.0103899	1
chr15	30603029	30604529	GOLGA8H	-0.213859	0.01619	1
chr15	30603029	30604529	GOLGA8IP	-0.213859	0.01619	1
chr15	30603029	30604529	GOLGA8N	-0.213859	0.01619	1
chr15	30603029	30604529	GOLGA8T	-0.213859	0.01619	1
chr7	56054364	56055864	SNORA22B	-0.371641	5.85636e-05	1
chr11	7796442	7797942	OR5P2	-0.239583	0.00678337	1
chr12	70636929	70638429	PTPRB	-0.30603	0.0213654	1
chr15	28653441	28654941	HERC2P9	-0.31746	0.0315127	1
chr16	14926783	14928283	LOC100288162	-0.2873	2.45914e-08	0.000628262
chr6	50049429	50050929	DEFB112	-0.277778	0.0204118	1
chr8	7925336	7926836	ZNF705B	-0.222222	0.0113328	1
chr9	104693421	104694921	OR13D1	-0.5	0.0331455	1
chrX	134169112	134170612	MIR92A2	-0.2825	6.50422e-09	0.000166423
chrX	134169266	134170766	MIR19B2	-0.269048	7.51408e-09	0.000192218
chrX	134169377	134170877	MIR20B	-0.247222	3.2955e-07	0.00838343
chrX	134169611	134171111	MIR18B	-0.218085	0.000499169	1
chr10	90540305	90541805	LINC02653	-0.428571	0.000946671	1
chr11	6795408	6796908	OR6A2	-0.388889	0.0104412	1
chr11	104917675	104919175	CASP4LP	-0.227273	0.0214503	1
chr14	100950855	100952355	SNORD114-2	-0.5	0.000710327	1
chr3	141662198	141663698	LINC02618	-0.239925	0.0105757	1
chr4	9223895	9225395	USP17L13	-0.571429	4.72004e-05	1
chr4	73507802	73509302	LINC02499	-0.200658	0.0412389	1
chr6	55105468	55106968	HCRTR2	-0.208333	0.0218223	1
chr6	160510624	160512124	LPAL2	-0.317254	0.00136267	1
chr1	66050218	66051718	PDE4B-AS1	-0.265306	0.000129498	1
chr1	99712453	99713953	MIR548N	-0.316667	0.0147898	1
chr1	161631463	161632963	FCGR3B	-0.208675	0.000362223	1
chr1	218441625	218443125	TGFB2-OT1	-0.269231	0.00555184	1
chr11	55261154	55262654	TRIM48	-0.26087	0.0107596	1
chr11	56374623	56376123	OR8U1	-0.4	0.000134933	1
chr11	56374623	56376123	OR8U8	-0.4	0.000134933	1
chr12	47414007	47415507	LINC02156	-0.289474	0.000411359	1
chr14	26821620	26823120	LINC02294	-0.217391	0.0216455	1
chr15	33967496	33968996	CHRM5	-0.385684	2.78228e-05	0.696822
chr15	42199166	42200666	MIR627	-0.244361	0.0244631	1
chr3	176635032	176636532	LINC01208	-0.296296	0.00274824	1
chr3	189170970	189172470	TPRG1	-0.408681	0.00182577	1
chr5	67792212	67793712	LOC101928858	-0.285229	0.0449309	1
chr6	63319483	63320983	LGSN	-0.458333	0.000201845	1
chr6	152696945	152698445	MYCT1	-0.236842	2.95057e-07	0.00750683
chr7	19704936	19706436	MIR3146	-0.248355	0.0495815	1
chr7	102911999	102913499	LRRC17	-0.269917	0.000592174	1
chr7	125183568	125185068	LOC101928283	-0.571429	0.00111315	1
chr9	33952354	33953854	SNORD121A	-0.273797	0.0376997	1
chr9	104503262	104504762	OR13F1	-0.233333	0.00591295	1
chrX	19969764	19971264	BCLAF3	-0.307377	0.0073167	1
chrX	45745766	45747266	MIR221	-0.26393	0.0452311	1
chr14	20059044	20060544	OR4L1	-0.25	0.040969	1
chr3	155293183	155294683	STRIT1	-0.300699	0.0353642	1
chr4	70066385	70067885	CSN1S2AP	-0.444444	0.0352652	1
chr4	103424041	103425541	LINC02428	-0.517241	7.53717e-06	0.190012
chr4	129770618	129772118	LINC02465	-0.23873	0.0370332	1
chr5	32393975	32395475	MIR579	-0.479472	0.0029857	1
chr8	39018185	39019685	SNORD38D	-0.533333	0.00131605	1
chrX	147281530	147283030	MIR514A2	-0.359477	0.0422785	1
chrX	147281530	147283030	MIR514A3	-0.359477	0.0422785	1
chr13	66976388	66977888	PCDH9-AS3	-0.244444	0.00047861	1
chr2	110657749	110659249	SNORD132	-0.369565	0.00131839	1
chr8	12138260	12139760	USP17L2	-0.363006	1.90586e-18	4.92397e-14
chrX	134168952	134170452	MIR363	-0.291237	5.91042e-09	0.000151248
chr7	77038479	77039979	PMS2P9	-0.481383	0.00568623	1
chrX	55622399	55623899	FOXR2	-0.204545	0.0284892	1
chr1	78648788	78650288	IFI44	-0.324324	0.000190224	1
chr13	62320304	62321804	LINC01074	-0.210526	0.0418611	1
chr15	32402792	32404292	GOLGA8K	-0.544872	0.00377478	1
chr7	67113897	67115397	MIR4650-1	-0.27977	0.00350194	1
chr7	67113897	67115397	MIR4650-2	-0.27977	0.00350194	1
chr12	10825769	10827269	TAS2R10	-0.324324	0.000190224	1
chr1	158478877	158480377	OR10R2	-0.321429	0.0224364	1
chr14	27632778	27634278	MIR3171	-0.213904	0.020948	1
chr3	113402997	113404497	CFAP44-AS1	-0.277778	0.00327931	1
chr1	86467926	86469426	CLCA1	-0.237348	2.56621e-05	0.643066
chr7	143757196	143758696	CTAGE6	-1.00005	3.18294e-05	0.796403
chr17	59150721	59152221	MIR301A	-0.358871	0.0344956	1
chr3	146068685	146070185	LNCSRLR	-0.290323	0.00146414	1
chr4	68129369	68130869	TMPRSS11F	-0.269231	0.00555184	1
chrX	141584238	141585738	SPANXA1	-0.5	0.0068723	1
chrX	141584238	141585738	SPANXA2	-0.5	0.0068723	1
chr12	55425253	55426753	OR6C76	-0.4375	0.0038327	1
