# Supplementary material for: Maternal acute SARS-CoV-2 infection impairs preimplantation embryo development and reprograms the early offspring hematopoietic system
Source: Cell Discov. 2025 Dec 23;11:104. doi: 10.1038/s41421-025-00856-3 (PMC12728194; doi:10.1038/s41421-025-00856-3)
Supplement: Supplementary file 4 — Supplementary Table S4 [file 41421_2025_856_MOESM4_ESM.xlsx]

## Sheet: patient info
Group	Donor ID	Age	Oocyte retrieval date	Embryo transfer date	Time interval between oocyte retrieval and embryo transfer	BMI	AMH ng/ml	FSH IU/L	LH IU/L	E2 pmol/ml	P nmol/L	Gestational week
NI	NI.Donor1	36	/	/	/	25.3	/	/	/	/	/	40+4
NI	NI.Donor2	27	/	/	/	23.3	/	/	/	/		40+4
NI	NI.Donor3	33	/	/	/	19.9	/	/	/	/	/	39+3
NI	NI.Donor4	33	/	/	/	26.6	/	/	/	/	/	38+4
IS	IS.Donor1	23	12/31/2022	3/4/2023	64 days	24.68	2.49	19	3.9	15555	2.85	40+6
IS	IS.Donor2	31	12/23/2022	3/13/2023	81 days	23.53	5.72	10.2	4.1	9919	4.23	39+6
IS	IS.Donor3	28	1/3/2023	3/3/2023	60 days	18.07	5.35	11.4	2.2	10441	2.3	41+1
IS	IS.Donor4	32	1/6/2023	3/7/2023	61 days	19.53	2.24	15.4	2.3	10799.2	2.65	40+5

## Sheet: RNA-seq
Sample	Group	Donor ID	Structure	Raw reads	Raw bases	Clean reads	Clean bases	Q20	Q30	QC content	Mapping rate	Gene number
RNA_NI_1_BD	NI	NI.Donor1	Basal decidua (BD)	64471428	9670714200	63674668	9551200200	0.9954	0.9782	0.4952	0.955	10716
RNA_NI_1_CP	NI	NI.Donor1	Chorionic plate (CP)	50097062	7514559300	49330808	7399620816	0.9931	0.9714	0.494	0.947	10203
RNA_NI_1_InS	NI	NI.Donor1	Intervillous space (InS)	43197328	6479599200	42611424	6391713600	0.9929	0.971	0.4945	0.946	10352
RNA_NI_2_BD	NI	NI.Donor2	Basal decidua (BD)	44565384	6684807600	44028774	6604315980	0.9928	0.9707	0.4961	0.947	10698
RNA_NI_2_CP	NI	NI.Donor2	Chorionic plate (CP)	41405674	6210851100	40787700	6118154891	0.993	0.9705	0.502	0.947	10851
RNA_NI_2_InS	NI	NI.Donor2	Intervillous space (InS)	55063290	8259493500	54372682	8155902300	0.9938	0.9711	0.49	0.955	11065
RNA_NI_3_BD	NI	NI.Donor3	Basal decidua (BD)	56277210	8441581500	54678814	8201821956	0.9931	0.972	0.4935	0.945	10546
RNA_NI_3_CP	NI	NI.Donor3	Chorionic plate (CP)	47899562	7184934300	47127734	7069159654	0.9927	0.9701	0.503	0.944	9920
RNA_NI_3_InS	NI	NI.Donor3	Intervillous space (InS)	52368518	7855277700	50763310	7614495723	0.9945	0.9739	0.492	0.954	10719
RNA_NI_4_BD	NI	NI.Donor4	Basal decidua (BD)	48038142	7205721300	46601496	6990224400	0.9939	0.972	0.4959	0.955	10838
RNA_NI_4_CP	NI	NI.Donor4	Chorionic plate (CP)	51336856	7700528400	49864290	7479643500	0.9941	0.9732	0.4986	0.955	10485
RNA_NI_4_InS	NI	NI.Donor4	Intervillous space (InS)	43487522	6523128300	42561620	6384243000	0.9946	0.975	0.4973	0.957	10657
RNA_IS_1_BD	IS	IS.Donor1	Basal decidua (BD)	47530406	7129560900	43906706	6586005485	0.9929	0.9716	0.4948	0.937	11067
RNA_IS_1_CP	IS	IS.Donor1	Chorionic plate (CP)	43541420	6531213000	42453488	6368023131	0.9929	0.9709	0.4986	0.945	11332
RNA_IS_1_InS	IS	IS.Donor1	Intervillous space (InS)	42174302	6326145300	40762584	6114387320	0.993	0.9719	0.5021	0.945	10147
RNA_IS_2_BD	IS	IS.Donor2	Basal decidua (BD)	52610244	7891536600	51685134	7752770100	0.9945	0.9743	0.492	0.957	10828
RNA_IS_2_CP	IS	IS.Donor2	Chorionic plate (CP)	42318858	6347828700	40920552	6138082800	0.9928	0.9709	0.4917	0.942	11007
RNA_IS_2_InS	IS	IS.Donor2	Intervillous space (InS)	53920220	8088033000	51397336	7709599888	0.9928	0.9711	0.4891	0.941	11123
RNA_IS_3_BD	IS	IS.Donor3	Basal decidua (BD)	64657646	9698646900	63502342	9525351300	0.995	0.9754	0.5024	0.96	9793
RNA_IS_3_CP	IS	IS.Donor3	Chorionic plate (CP)	51168458	7675268700	50242770	7536415257	0.9946	0.9747	0.4953	0.957	10508
RNA_IS_3_InS	IS	IS.Donor3	Intervillous space (InS)	50131132	7519669800	49183838	7377575648	0.9931	0.9707	0.4962	0.948	10589
RNA_IS_4_BD	IS	IS.Donor4	Basal decidua (BD)	46555612	6983341800	45121386	6768207900	0.9935	0.9729	0.5068	0.945	10310
RNA_IS_4_CP	IS	IS.Donor4	Chorionic plate (CP)	56236648	8435497200	55354892	8303233427	0.9929	0.9713	0.5125	0.942	10726
RNA_IS_4_InS	IS	IS.Donor4	Intervillous space (InS)	46534508	6980176200	45732360	6859854000	0.9932	0.9725	0.5064	0.947	10240

## Sheet: DEG between IS and NI
gene	logFC	Pvalue	FDR	baseMean	lfcSE	stat	cluster
AADACL2	3.72414	0.000363663	0.0257358	97.2856	1.0446	3.56514	IS
AADACP1	2.4613	0.000724841	0.0351476	4.32413	0.728195	3.38001	IS
ABCB5	3.23473	0.00137749	0.049633	3.35392	1.01107	3.19933	IS
ABHD14A	0.863285	0.00127792	0.0475552	58.6753	0.268027	3.22089	IS
ABI3BP	2.44594	9.18218e-05	0.0138477	3385.34	0.62536	3.91124	IS
ABLIM2	2.70329	0.000880357	0.0388978	186.96	0.812723	3.32621	IS
ACKR4	2.04968	3.76283e-05	0.008732	22.442	0.497304	4.12158	IS
ACOT11	0.726717	0.000931938	0.0400138	49.1268	0.219532	3.31031	IS
ACP5	1.22455	8.98971e-06	0.00461148	447.103	0.27579	4.44015	IS
ADAMTS5	1.15246	0.000752557	0.0358212	1900.2	0.34201	3.36968	IS
ADAMTSL5	1.06966	0.00108998	0.044022	226.86	0.327493	3.26621	IS
ADARB2	1.94949	0.00106822	0.0436537	11.4204	0.595824	3.27191	IS
ADCY1	2.80396	0.000110434	0.0151597	252.429	0.725203	3.86644	IS
ADRA1B	2.30116	4.62809e-09	2.61201e-05	30.0074	0.392687	5.86002	IS
ADRA2C	2.68228	0.000182223	0.0179295	1386.54	0.716714	3.74247	IS
AGR2	1.76926	2.27129e-05	0.00688744	55.4851	0.417633	4.2364	IS
AHNAK2	3.27142	1.24851e-05	0.00517812	1351.3	0.748791	4.36894	IS
ALDH3B1	1.03681	0.00125569	0.0470716	650.656	0.321401	3.22592	IS
ALOX15B	2.69221	0.000119795	0.0155992	50.6067	0.699904	3.84655	IS
ALS2CL	0.705346	0.0012212	0.0464939	1043.92	0.218111	3.23388	IS
ANKRD65	0.709393	0.000864814	0.0385827	199.994	0.212956	3.33117	IS
ANXA8	1.06946	0.00119243	0.045666	575.823	0.33001	3.24069	IS
APOA1	3.50279	4.26799e-06	0.00396171	45.4511	0.761826	4.59789	IS
APOD	1.64977	7.86439e-05	0.0128824	5087.2	0.417822	3.9485	IS
AR	2.05953	0.000133327	0.016449	65.9038	0.539112	3.82023	IS
ARL17B	1.23099	0.000418705	0.0275737	13.277	0.34892	3.528	IS
ASPDH	1.4281	9.79856e-05	0.01447	5.78341	0.3666	3.89553	IS
ATOH8	2.68077	1.02979e-05	0.00501842	558.599	0.60777	4.41082	IS
ATP8A2	3.31872	6.29489e-05	0.0112287	161.719	0.829375	4.00147	IS
AVPR1A	3.32948	1.76714e-05	0.00603512	102.575	0.77566	4.29245	IS
B3GALT5	2.74489	5.26909e-06	0.0042796	39.7993	0.602771	4.55378	IS
B4GALNT2	3.35946	3.41011e-05	0.00850432	20.3734	0.810644	4.14419	IS
B4GALNT3	1.93603	0.000156932	0.0173604	52.9725	0.5122	3.77984	IS
B9D1	1.34739	0.00014413	0.0169167	98.1031	0.354487	3.80097	IS
BCL11B	1.94087	6.27014e-06	0.00440953	15.9606	0.429675	4.51707	IS
BHMT2	2.64744	0.000707177	0.0346357	79.7157	0.781699	3.38678	IS
BMP8A	2.06847	3.48139e-05	0.00850432	127.808	0.499697	4.13945	IS
BMS1P2	0.742669	0.000164625	0.0173604	62.8747	0.197104	3.7679	IS
C5orf38	0.934553	0.00134626	0.0490518	123.509	0.291508	3.20593	IS
C6orf132	1.15476	0.00114372	0.0447683	170.161	0.355032	3.25255	IS
C6orf15	6.07589	0.00105103	0.0431465	8.70412	1.85439	3.2765	IS
CAB39L	1.46649	0.000460713	0.0286009	875.594	0.418684	3.50262	IS
CACNA1G	2.61628	0.000511531	0.0299437	128.398	0.752963	3.47464	IS
CAMK2N1	1.15326	8.17923e-05	0.0131767	621.389	0.292772	3.93909	IS
CAPN5	1.91353	0.000370457	0.025976	271.781	0.537465	3.56028	IS
CARD9	1.36258	0.000226385	0.0204259	142.063	0.369503	3.68759	IS
CATSPERG	0.876952	0.000699302	0.0343363	21.4248	0.258699	3.38985	IS
CCDC159	0.640868	0.000151426	0.0171171	164.628	0.169152	3.78872	IS
CCDC74B	2.50607	0.0004999	0.0297403	14.7381	0.719969	3.48081	IS
CCL18	3.68276	5.94838e-06	0.00440953	214.4	0.813292	4.52822	IS
CCL21	3.5871	0.000500837	0.0297403	21.4957	1.03068	3.48031	IS
CCN6	1.76123	0.00068753	0.0340153	6.26909	0.518848	3.3945	IS
CCT6B	0.779628	8.4592e-05	0.0135122	26.1201	0.198328	3.931	IS
CCZ1	0.818509	0.000412295	0.0273314	277.509	0.231735	3.53209	IS
CD2	2.7425	5.09036e-05	0.0103555	55.188	0.676919	4.05144	IS
CD247	1.278	0.000787799	0.0368119	66.2203	0.380693	3.35705	IS
CD248	2.17458	0.000339246	0.0248606	6651.94	0.606861	3.58333	IS
CD3E	2.31302	0.000181113	0.0179295	72.4323	0.617794	3.744	IS
CD3G	1.93607	0.000453814	0.0285303	15.4774	0.552116	3.50663	IS
CD40LG	2.45949	0.00125945	0.0471217	9.65776	0.762616	3.22506	IS
CD5	2.20185	0.000629414	0.0322026	18.1582	0.644077	3.41861	IS
CD52	1.30735	9.16847e-05	0.0138477	23.5547	0.334223	3.91161	IS
CD6	2.03264	3.4902e-05	0.00850432	38.4008	0.49111	4.13887	IS
CD8A	2.38181	1.63679e-05	0.0056975	49.099	0.552699	4.30943	IS
CD8B	2.54091	0.000122245	0.015781	9.1449	0.661423	3.84158	IS
CD96	1.76422	0.000264377	0.0223095	50.7419	0.483624	3.64791	IS
CDC14B	0.70098	3.21432e-06	0.00329772	323.416	0.150534	4.65663	IS
CDHR4	3.38376	8.57078e-06	0.00461148	18.3351	0.760327	4.45041	IS
CDK20	0.757133	6.23179e-05	0.0112287	155.519	0.189101	4.00386	IS
CDNF	1.08666	0.000204244	0.0193269	15.695	0.292607	3.71371	IS
CDSN	5.39891	6.54955e-08	0.000212784	506.713	0.999223	5.40311	IS
CEP126	1.31418	0.00118462	0.0455459	131.734	0.405292	3.24256	IS
CERNA2	4.25783	0.00047147	0.0289867	7.43759	1.21775	3.49646	IS
CFD	1.16565	0.0009467	0.0403808	1851.93	0.352597	3.30591	IS
CFH	1.47509	0.000212367	0.019807	1575.17	0.398261	3.70383	IS
CHRD	1.55335	0.000902896	0.0392861	325.435	0.467996	3.31916	IS
CHST7	1.43477	0.000570318	0.0307105	262.031	0.416436	3.44535	IS
CIITA	1.06919	3.57262e-05	0.00858076	245.111	0.258664	4.13351	IS
CLDN10	2.60569	0.000413623	0.0273314	15.2822	0.737899	3.53124	IS
CNR1	3.06479	0.000529002	0.0300637	957.526	0.884339	3.46562	IS
CNTN3	3.40055	7.35079e-05	0.0123525	12.8578	0.85772	3.96464	IS
COL26A1	3.45733	2.88652e-05	0.00760364	96.7771	0.82667	4.18224	IS
COL4A6	1.94345	0.000321206	0.023898	315.902	0.540213	3.59757	IS
COX6B2	2.57527	0.00124915	0.0469165	9.69876	0.797935	3.22741	IS
CPEB1	2.74276	0.000538132	0.03023	29.6324	0.79247	3.46102	IS
CPT1C	1.53777	0.000148563	0.0170349	92.211	0.405373	3.79346	IS
CPXM1	2.45904	5.34578e-05	0.0105258	4025.07	0.608679	4.03997	IS
CRIP1	1.63949	6.97705e-05	0.0120357	877.232	0.412237	3.97707	IS
CRISPLD2	1.34308	0.000215171	0.0199373	7001.82	0.362946	3.7005	IS
CRLF1	2.91973	1.37537e-06	0.00167563	1659.01	0.604682	4.82854	IS
CST2	4.38901	0.000159652	0.0173604	140.912	1.16248	3.77555	IS
CTSK	2.67127	4.86112e-06	0.00411991	1281.24	0.584435	4.57069	IS
CXCL9	3.36086	1.16121e-06	0.00161682	162.226	0.691231	4.86214	IS
CXCR3	2.8936	0.000441083	0.0280475	13.6749	0.823401	3.5142	IS
CYP27A1	1.23227	8.90427e-05	0.0137755	183.971	0.314462	3.91866	IS
CYP2T1P	2.05867	6.3364e-05	0.0112287	83.499	0.514679	3.99992	IS
CYP3A5	1.85727	0.000364391	0.0257358	39.2122	0.521028	3.56461	IS
CYP4B1	2.94525	0.000835777	0.0378	350.023	0.881636	3.34067	IS
D2HGDH	0.638274	6.01803e-05	0.0112287	523.448	0.159087	4.0121	IS
DBNDD1	1.74972	0.000260206	0.022053	9.59634	0.479112	3.652	IS
DENND2C	1.96285	5.22708e-05	0.0105043	27.3277	0.485224	4.04523	IS
DKK1	2.59108	0.000374402	0.026065	3723.22	0.728344	3.5575	IS
DLEC1	1.42955	0.000255427	0.0220311	33.7496	0.390935	3.65676	IS
DMGDH	2.20172	0.000147615	0.0170264	17.8669	0.580156	3.79505	IS
DMKN	2.39343	4.23107e-05	0.0093723	167.73	0.58455	4.09449	IS
DNAH7	2.13743	0.000744032	0.0356963	6.55524	0.633723	3.37282	IS
DOK7	1.28117	0.000186342	0.0180714	14.6805	0.342849	3.73685	IS
DRP2	2.46251	0.00115977	0.045048	14.228	0.758024	3.24859	IS
DSG3	3.5512	9.20687e-05	0.0138477	24.5159	0.908097	3.9106	IS
ENTPD2	3.12129	8.04951e-06	0.00461148	89.247	0.699234	4.46386	IS
EPDR1	2.15648	0.00128323	0.0475552	392.875	0.669776	3.2197	IS
EPHX3	1.22592	0.000925519	0.039846	9.03675	0.370117	3.31224	IS
ESR1	1.86823	0.0012384	0.0466928	115.512	0.578421	3.22988	IS
ESYT3	2.1643	0.00026884	0.0223953	134.461	0.593998	3.64361	IS
EVA1C	1.49034	0.000292597	0.0228816	351.718	0.411494	3.62177	IS
FAM102A	0.954167	0.00117466	0.0455223	1001.26	0.294046	3.24496	IS
FAM131C	3.61087	0.000173061	0.0176622	7.64387	0.961513	3.7554	IS
FAM153CP	2.53639	0.00038335	0.0263165	8.2767	0.714216	3.55129	IS
FAM180A	2.37419	7.61126e-05	0.0126809	45.3121	0.6001	3.95632	IS
FAM180B	3.94776	0.000166519	0.0173604	17.9973	1.04853	3.76505	IS
FAM53B	0.755688	0.000541769	0.0303468	977.681	0.218457	3.45921	IS
FAM83A	4.10263	1.33858e-06	0.00167563	193.938	0.848714	4.83394	IS
FAM83E	1.15678	0.00101953	0.0425883	91.1383	0.352132	3.28508	IS
FAM83G	1.52912	0.00113729	0.044749	157.869	0.469897	3.25416	IS
FBXL16	1.03033	0.00117844	0.0455459	26.8506	0.317605	3.24405	IS
FGG	3.54822	0.000871103	0.0387681	291.639	1.0658	3.32915	IS
FNDC4	1.81814	0.000127121	0.0160907	120.684	0.474467	3.83197	IS
FOXL2	2.74536	0.000518999	0.0299656	68.1274	0.790997	3.47075	IS
FOXO1	1.55366	0.000509888	0.0299375	1450.82	0.447032	3.47551	IS
FPR3	1.37919	0.0010064	0.042371	249.669	0.419368	3.28873	IS
GABRP	3.31093	6.78226e-06	0.00451723	98.7001	0.735694	4.50041	IS
GAL	3.59279	0.000244098	0.021727	26.539	0.979395	3.66837	IS
GALNT13	3.03616	0.000383414	0.0263165	74.3251	0.854956	3.55124	IS
GBP5	1.37824	0.00025927	0.022053	127.913	0.377299	3.65292	IS
GCNT3	3.38618	0.000893507	0.039084	26.4526	1.0193	3.32207	IS
GDF7	1.78888	0.000524342	0.0299656	316.177	0.515824	3.468	IS
GDPD2	2.13564	6.86757e-05	0.0119526	24.4394	0.536481	3.98083	IS
GJB3	2.81419	8.07963e-05	0.0131247	254.784	0.713894	3.94203	IS
GLYAT	3.41227	0.000763881	0.0360541	1.72783	1.01388	3.36556	IS
GOLGA8A	1.38369	0.000130907	0.0164274	605.05	0.361772	3.82475	IS
GOLGA8B	0.798412	0.00108271	0.0439692	408.911	0.244304	3.2681	IS
GPBAR1	2.00498	1.91104e-05	0.00631388	286.524	0.468998	4.27504	IS
GREB1	3.00895	0.000532762	0.0301018	1020.08	0.868704	3.46372	IS
GREB1L	0.916808	0.000589483	0.0310562	430.002	0.266793	3.43641	IS
GRK4	1.0729	0.000864958	0.0385827	52.7567	0.322083	3.33112	IS
GZMA	2.07151	0.000588437	0.0310562	85.8502	0.602728	3.43689	IS
GZMH	2.23815	4.7668e-05	0.00988502	25.9476	0.550351	4.06678	IS
GZMK	2.28311	0.000474363	0.0289867	17.7395	0.653282	3.49483	IS
HAND2	1.68713	0.000283321	0.0226369	1957.02	0.464763	3.63009	IS
HAND2-AS1	1.68386	0.000758801	0.0359635	1325.44	0.500048	3.3674	IS
HERC3	0.610086	0.000476993	0.0290475	519.522	0.174642	3.49335	IS
HLA-DMA	0.96036	0.00058726	0.0310562	413.061	0.279383	3.43743	IS
HLA-DOA	1.29694	0.00136237	0.049362	105.362	0.404975	3.20251	IS
HLA-DOB	2.04557	0.000273584	0.0226311	11.5235	0.562108	3.63911	IS
HLA-DPA1	1.1874	0.000753434	0.0358212	860.752	0.35241	3.36936	IS
HLA-DPB1	1.65938	1.95654e-06	0.00224346	521.712	0.348765	4.75786	IS
HLA-DRB1	2.34089	4.56449e-08	0.000177951	1062.67	0.428147	5.46749	IS
HLA-DRB5	4.25025	9.52697e-08	0.000232137	485.951	0.796594	5.33552	IS
HOMER2	2.21373	0.000178976	0.0178912	26.473	0.590804	3.74698	IS
HOXD9	2.51986	0.000473252	0.0289867	118.765	0.720897	3.49546	IS
HSBP1L1	0.591407	2.38958e-05	0.00689377	215.034	0.139979	4.22498	IS
HSD11B1	2.15906	0.000829741	0.037774	2053.46	0.645907	3.34268	IS
HSD3B7	1.75029	0.000165281	0.0173604	325.85	0.464649	3.76691	IS
HSPB6	2.02133	0.000581722	0.0308978	2093.61	0.587598	3.44	IS
IFNG	5.31857	2.26919e-07	0.000442333	5.18714	1.02758	5.17581	IS
IGFBP6	2.81171	0.000277556	0.0226311	1043.02	0.773427	3.63539	IS
IGSF9	1.23511	0.000501952	0.0297403	93.2938	0.354946	3.47971	IS
IKZF3	1.70871	4.33076e-05	0.00948534	65.736	0.417871	4.08909	IS
IL15	1.97344	0.000522006	0.0299656	199.501	0.568845	3.4692	IS
IL17RC	0.979752	0.00030961	0.0236676	425.373	0.271616	3.60712	IS
IRS2	1.52827	0.000254987	0.0220311	2486.91	0.417881	3.6572	IS
ISLR	2.33465	0.000350882	0.0251461	2103.92	0.653138	3.57451	IS
ISLR2	4.09281	1.00208e-06	0.00150257	51.4895	0.836765	4.89123	IS
ITGB7	1.9087	0.000396797	0.0265371	19.7174	0.538844	3.5422	IS
ITK	1.59889	0.000315486	0.0238677	38.8479	0.443861	3.60224	IS
ITPR3	1.30275	1.1614e-05	0.00514528	931.676	0.297113	4.38471	IS
JAKMIP2	2.39489	0.000124864	0.016013	11.4512	0.624259	3.83637	IS
KCNC3	1.06956	0.000317288	0.0238677	207.95	0.297036	3.60076	IS
KCNJ10	2.09331	0.00045875	0.02857	5.47237	0.597449	3.50375	IS
KCNN3	2.03964	0.00107729	0.0438405	15.1806	0.623836	3.26952	IS
KIAA0513	0.877695	4.60154e-05	0.00984112	374.076	0.215386	4.07499	IS
KIAA1958	1.00623	0.000279232	0.0226311	59.5514	0.276905	3.63384	IS
KIF5A	2.70863	0.000603933	0.0313932	23.0316	0.789726	3.42984	IS
KIRREL3	2.36579	8.58546e-06	0.00461148	23.8987	0.531634	4.45004	IS
KLHL13	2.28549	0.000225151	0.0204259	100.532	0.619544	3.68898	IS
KLRB1	1.36723	0.000668882	0.0336044	43.945	0.401888	3.40203	IS
KRT14	3.86488	0.000102068	0.0145209	1041.69	0.994662	3.88562	IS
KRT17	3.42383	8.87932e-06	0.00461148	970.597	0.770646	4.44281	IS
KRT24	6.34993	5.3599e-09	2.61201e-05	1063.78	1.08814	5.83559	IS
KRT6A	4.68076	2.79907e-05	0.00755705	4344.15	1.11733	4.18923	IS
KRT71	3.27575	0.000357632	0.025536	2.23709	0.917699	3.56952	IS
KRTAP5-9	2.36215	0.000343731	0.0249084	2.32613	0.659837	3.5799	IS
LAG3	2.14785	4.79765e-06	0.00411991	55.7461	0.469634	4.57345	IS
LAMB3	2.63949	1.56572e-05	0.00555629	1327.62	0.611102	4.31923	IS
LCK	1.82732	0.000249569	0.0218154	45.254	0.4989	3.6627	IS
LGALS3	1.43528	4.61202e-05	0.00984112	4519.01	0.352262	4.07447	IS
LGALS9	1.06247	0.000853714	0.0384329	824.686	0.318604	3.33477	IS
LINC00173	3.14513	3.98374e-05	0.00902966	12.4717	0.765531	4.10842	IS
LINC00484	2.68364	0.000581717	0.0308978	8.53445	0.78013	3.44	IS
LINC00707	3.82053	0.000492831	0.0296505	226.959	1.0964	3.48462	IS
LINC00861	1.13948	0.000859674	0.0385233	24.6868	0.341895	3.33283	IS
LINC00930	2.06996	0.000745314	0.0356963	5.58237	0.613804	3.37234	IS
LINC01252	1.89425	0.000267798	0.0223953	15.444	0.519739	3.64461	IS
LINC01290	2.20384	0.000573962	0.030737	2.04527	0.639975	3.44363	IS
LINC02210	0.951226	0.0001028	0.0145209	48.9114	0.244916	3.88389	IS
LINC02384	3.29767	0.00137583	0.049633	19.173	1.03063	3.19967	IS
LINC02432	2.87275	0.000342845	0.0249084	98.0353	0.802316	3.58057	IS
LINC02532	2.59501	0.000544108	0.030384	11.2614	0.750425	3.45805	IS
LINC02762	1.45216	2.02903e-05	0.00659197	7.86531	0.340749	4.26167	IS
LINP1	3.70698	0.000612285	0.0316434	25.8493	1.08198	3.42611	IS
LOC100129316	1.96565	0.000839555	0.037883	2.97877	0.588622	3.33941	IS
LOC100129603	4.44327	0.000777675	0.0364404	3.4209	1.32216	3.36062	IS
LOC100287387	1.825	0.00031835	0.0238677	32.7581	0.506959	3.59989	IS
LOC100506388	1.16295	0.0001666	0.0173604	43.3779	0.30889	3.76492	IS
LOC100652758	1.19101	0.00061439	0.0316434	20.2425	0.347721	3.42518	IS
LOC101928034	1.73772	0.00024658	0.0218154	19.4127	0.474039	3.66579	IS
LOC105371267	1.29	0.000915845	0.0397298	60.6755	0.389119	3.31518	IS
LOC105371414	0.654575	0.000891263	0.039084	36.0109	0.196996	3.32278	IS
LOC283731	4.05937	0.000828291	0.037774	5.20184	1.21423	3.34316	IS
LOC440300	1.09926	0.00119194	0.045666	110.618	0.339195	3.2408	IS
LOC613206	1.40369	0.000478339	0.0290475	4.88196	0.401903	3.4926	IS
LONRF2	2.06431	0.000113112	0.0154188	466.978	0.534713	3.86059	IS
LPCAT4	0.688325	0.00112495	0.0446337	277.804	0.211321	3.25726	IS
LRRC15	4.3641	6.17657e-05	0.0112287	337.43	1.0894	4.00596	IS
LRRN4	2.68337	0.00111927	0.0446245	7.11412	0.823449	3.25869	IS
LRRN4CL	2.705	0.000951999	0.0405182	107.624	0.818621	3.30434	IS
LSAMP	2.32378	0.0012283	0.0465452	128.912	0.71894	3.23223	IS
LYNX1	1.34029	0.00113382	0.044749	183.553	0.411759	3.25502	IS
MAMDC2	1.97312	5.0999e-05	0.0103555	410.255	0.48707	4.051	IS
MAP3K21	0.84736	0.00087439	0.0387832	23.9171	0.254607	3.3281	IS
MATK	1.42987	0.000653743	0.0330998	46.72	0.419529	3.40828	IS
MELTF	2.13671	0.000455185	0.0285303	323.48	0.609474	3.50583	IS
METTL27	1.57069	1.477e-05	0.00555629	51.9363	0.362571	4.33209	IS
MFSD2B	2.15042	0.00118274	0.0455459	65.7063	0.663093	3.24301	IS
MGST1	2.58854	0.00133126	0.0488139	647.512	0.80661	3.20916	IS
MIAT	2.16805	6.33076e-05	0.0112287	65.4943	0.541995	4.00013	IS
MITF	1.27599	0.00028955	0.0228816	182.132	0.352048	3.62447	IS
MLPH	2.47068	3.27225e-05	0.00839289	436.918	0.594822	4.15364	IS
MMP19	1.25517	0.00104226	0.0430439	1379.9	0.382806	3.27886	IS
MMP2	1.45331	0.000202975	0.0193269	7089.2	0.391169	3.71528	IS
MORN1	0.650019	3.90287e-05	0.00895044	55.7227	0.158034	4.11316	IS
MOV10L1	2.68081	7.05983e-06	0.00451723	69.7054	0.596812	4.49188	IS
MPZL2	2.9586	1.22835e-05	0.00517812	153.327	0.67664	4.3725	IS
MPZL3	2.01377	0.000182982	0.0179295	117.689	0.538236	3.74142	IS
MUC12	2.82094	0.00048973	0.0296469	16.8165	0.809149	3.48631	IS
MUC16	2.06291	0.000171768	0.0176225	151.173	0.549042	3.75728	IS
MXRA7	1.39884	0.000507327	0.0298771	5912.76	0.402327	3.47686	IS
MXRA8	1.0994	0.00103738	0.043025	2758.31	0.335164	3.28019	IS
MYH14	1.58582	0.000435632	0.0279335	37.0597	0.450837	3.5175	IS
NFASC	1.00971	0.00109647	0.044022	1721.24	0.309298	3.26453	IS
NMNAT3	1.21978	0.000943528	0.0403338	13.853	0.368865	3.30685	IS
NPW	4.43042	3.19392e-09	2.61201e-05	119.352	0.748217	5.92131	IS
NR1D1	1.46236	0.000166436	0.0173604	250.061	0.388391	3.76517	IS
NUPR1	0.934827	0.000347092	0.0250587	952.196	0.261318	3.57735	IS
OAF	1.94647	0.000227385	0.0204259	718.97	0.528003	3.68647	IS
OSR2	1.81848	0.000892943	0.039084	517.187	0.547362	3.32225	IS
OTUD7A	1.05663	0.000425558	0.0278369	15.233	0.299862	3.52371	IS
OXT	4.13755	7.30502e-05	0.0123525	7.08885	1.04322	3.96613	IS
P4HA3	2.54493	0.000517372	0.0299656	613.483	0.733072	3.4716	IS
PABPC1L	0.697976	0.000316008	0.0238677	394.911	0.193785	3.60181	IS
PADI1	2.48364	0.000157482	0.0173604	447.062	0.657228	3.77896	IS
PAEP	4.48849	0.00030835	0.023664	2504.18	1.24398	3.60818	IS
PAMR1	1.49209	0.000292427	0.0228816	1569.55	0.41196	3.62192	IS
PANX2	1.28433	2.29664e-05	0.00688744	22.2178	0.303343	4.23391	IS
PARP4	0.711737	0.000971088	0.0412405	1041.75	0.215758	3.29877	IS
PATJ	0.779117	0.000430312	0.0278673	391.048	0.221292	3.52076	IS
PAX8	1.60289	0.0010135	0.0424862	154.378	0.487682	3.28675	IS
PC	0.984075	0.000183039	0.0179295	547.926	0.263027	3.74134	IS
PCBP3	2.17377	0.00102038	0.0425883	91.0771	0.661757	3.28485	IS
PCDH20	4.56482	0.000259959	0.022053	189.151	1.24987	3.65224	IS
PCOLCE	1.33009	0.000731667	0.035303	769.288	0.393816	3.37743	IS
PDCD1	2.97075	0.00128152	0.0475552	8.33095	0.922568	3.22009	IS
PDZK1	1.9052	0.0002086	0.0196437	54.5741	0.513758	3.70837	IS
PELI3	0.644965	2.8276e-05	0.00755705	105.797	0.154043	4.18692	IS
PEMT	1.74396	0.00011763	0.0155992	352.883	0.452856	3.85101	IS
PGR	1.58012	0.000768555	0.0361871	273.447	0.469733	3.36388	IS
PHEX	2.00073	0.000320067	0.023898	26.3691	0.55599	3.59849	IS
PITPNM3	1.47734	0.000596591	0.0311956	29.3043	0.430315	3.43316	IS
PKD1L2	1.7244	0.000203337	0.0193269	198.857	0.464192	3.71483	IS
PKHD1L1	3.19836	0.000797459	0.0370116	44.7416	0.953689	3.35368	IS
PLA2G2D	5.11167	2.76593e-06	0.00299535	13.4468	1.0905	4.68748	IS
PLCD1	1.29964	0.000341184	0.0249084	328.12	0.362841	3.58184	IS
PLCH2	1.19556	0.000748668	0.0357691	32.7864	0.354648	3.37111	IS
PLEKHH2	1.44625	0.000641515	0.0327334	426.396	0.423693	3.41343	IS
PLEKHN1	1.7517	0.000409441	0.0272397	34.2259	0.495681	3.53392	IS
PNCK	1.92395	0.000535486	0.0301683	270.501	0.555677	3.46235	IS
PNPLA7	1.74465	1.53328e-05	0.00555629	183.671	0.403495	4.32385	IS
PODNL1	1.71087	0.000305168	0.0235124	368.924	0.47381	3.61087	IS
POLR1E	0.780592	8.68439e-05	0.013652	243.916	0.198893	3.92468	IS
PPIEL	0.822548	9.23513e-05	0.0138477	81.2307	0.210378	3.90986	IS
PPP1R1A	3.01242	0.00107296	0.0437557	1.87041	0.921044	3.27066	IS
PRIMA1	1.80071	0.00135693	0.0492562	131.575	0.562078	3.20366	IS
PRKCQ	1.88067	7.70011e-05	0.0127202	16.0271	0.475691	3.95355	IS
PRKX	0.795511	0.00011912	0.0155992	321.476	0.206737	3.84793	IS
PRL	3.59125	0.000548688	0.030384	1175.88	1.0392	3.45579	IS
PROK1	1.45757	3.15724e-05	0.00820588	1194.1	0.350224	4.16182	IS
PRR15	2.259	2.40485e-05	0.00689377	509.36	0.534859	4.22355	IS
PSD	1.6809	0.00105138	0.0431465	100.145	0.513033	3.2764	IS
PSORS1C1	2.23684	0.000397519	0.0265371	31.9333	0.631569	3.54173	IS
PSORS1C2	2.08858	0.000499175	0.0297403	10.2983	0.59996	3.4812	IS
PTPN22	1.52924	0.000859615	0.0385233	31.4847	0.458838	3.33285	IS
RAB27B	1.56972	0.000109972	0.0151597	306.376	0.405879	3.86747	IS
RAMP1	2.50503	1.45402e-05	0.00555629	357.447	0.577789	4.33554	IS
RBP1	2.51896	2.80878e-05	0.00755705	1297.22	0.601407	4.18844	IS
REC8	0.741975	4.69514e-05	0.00984112	173.51	0.18229	4.07031	IS
RELN	4.31936	0.000566016	0.0307105	10.3961	1.25294	3.4474	IS
RGL3	0.705413	0.000280959	0.0226311	809.721	0.194208	3.63225	IS
RGS22	2.55078	0.000611446	0.0316434	46.4165	0.744432	3.42649	IS
RHOF	2.90275	0.000204067	0.0193269	3.32731	0.781584	3.71393	IS
RIMS2	2.4375	0.0012201	0.0464939	13.0954	0.753679	3.23414	IS
RIN1	1.33765	0.000175472	0.0177227	170.054	0.356522	3.75194	IS
RIPOR3	1.18035	9.92612e-05	0.0145013	105.978	0.303245	3.89239	IS
RN7SL1	1.72103	8.52615e-05	0.0135122	761.802	0.438021	3.92911	IS
RN7SL2	1.88416	3.45444e-05	0.00850432	1477.07	0.454977	4.14123	IS
RND2	1.91449	0.000668423	0.0336044	31.5672	0.562718	3.40221	IS
RNF112	1.47858	0.00112655	0.0446337	56.9526	0.453992	3.25685	IS
RNF227	1.18244	0.000137445	0.0167661	101.126	0.31013	3.81272	IS
RORC	2.76551	0.000165312	0.0173604	12.9705	0.734169	3.76686	IS
RPL21P44	1.42624	0.000160342	0.0173604	7.15093	0.377864	3.77448	IS
RPRM	3.375	0.00101092	0.0424697	26.9896	1.02662	3.28747	IS
RTL10	0.751068	0.000279219	0.0226311	658.613	0.206686	3.63385	IS
RUFY4	4.17996	5.29765e-07	0.000938792	39.5339	0.833457	5.01521	IS
S100A13	0.595198	0.000434273	0.0279335	732.602	0.169171	3.51833	IS
S100A14	4.34755	1.13044e-07	0.00024484	79.3212	0.819612	5.3044	IS
S100A4	1.93161	7.22222e-05	0.0123494	1126.98	0.486694	3.96884	IS
S100A6	1.13627	0.000553344	0.0303873	4747.02	0.32902	3.45351	IS
SAMD11	2.7895	0.000175418	0.0177227	47.4189	0.743467	3.75202	IS
SCEL	2.7273	7.18382e-06	0.00451723	99.2778	0.607665	4.48817	IS
SCNN1A	2.44269	2.73783e-05	0.00755705	153.122	0.58239	4.19424	IS
SDHAP3	1.01004	0.000397188	0.0265371	47.2349	0.285165	3.54195	IS
SDK1	1.58846	0.000350094	0.0251461	599.366	0.444312	3.5751	IS
SEC14L6	2.82009	0.00024844	0.0218154	37.4509	0.769705	3.66386	IS
SEMA3C	1.53179	0.000167432	0.0173604	458.892	0.406992	3.76368	IS
SEMA4D	0.658059	0.000392939	0.0265371	450.507	0.185642	3.54478	IS
SEPT5-GP1BB	1.74585	0.00115892	0.045048	23.8204	0.537383	3.2488	IS
SEPTIN1	1.81399	9.52263e-06	0.00475961	37.9125	0.409687	4.42774	IS
SERPINA3	3.57578	0.00111945	0.0446245	617.191	1.09732	3.25865	IS
SERPINB5	2.48043	6.17093e-05	0.0112287	69.0824	0.619152	4.00618	IS
SERPINB7	2.16248	0.000596931	0.0311956	37.0576	0.629909	3.43301	IS
SERPING1	1.49185	0.000380855	0.0263165	7356.81	0.419884	3.55301	IS
SETDB2	1.09159	0.000617463	0.0316742	111.959	0.318822	3.42383	IS
SFMBT2	0.649785	0.000599882	0.031266	401.54	0.18935	3.43167	IS
SFN	2.87278	0.000396002	0.0265371	396.927	0.810893	3.54273	IS
SH2D1A	1.94827	0.00013221	0.0164274	13.6744	0.509711	3.8223	IS
SHC3	2.39944	0.000215809	0.0199373	94.9358	0.64854	3.69975	IS
SHISAL2A	1.57556	0.0010461	0.0431113	5.85008	0.480673	3.27783	IS
SIGLEC14	6.81632	2.04485e-14	3.98602e-10	10.2937	0.891281	7.64778	IS
SIT1	2.25204	2.11021e-05	0.00668897	12.9795	0.529531	4.2529	IS
SKAP1	1.65038	0.000298809	0.0232059	24.1286	0.456369	3.61633	IS
SLAMF7	1.84359	0.000317018	0.0238677	61.8713	0.511968	3.60098	IS
SLC22A14	1.58479	0.000676792	0.0339144	3.55041	0.466279	3.39881	IS
SLC22A18	0.692752	1.7957e-05	0.00603512	165.186	0.161523	4.28889	IS
SLC25A42	0.718572	0.00054792	0.030384	210.498	0.20791	3.45617	IS
SLC47A1	1.91597	2.35563e-05	0.00689377	26.4897	0.45314	4.22821	IS
SLC5A9	1.20333	0.000372435	0.0260211	18.6905	0.338119	3.55888	IS
SLC9A3-AS1	0.97291	0.000458296	0.02857	75.5896	0.277656	3.50402	IS
SLCO3A1	1.76866	0.000191749	0.0185038	128.198	0.474217	3.72965	IS
SLITRK6	3.28383	1.11946e-05	0.00507481	53.3159	0.747563	4.39271	IS
SMOX	2.71209	1.56772e-05	0.00555629	509.738	0.627952	4.31895	IS
SNED1	1.45541	0.000565764	0.0307105	210.685	0.422163	3.44752	IS
SNHG18	1.23264	0.000829732	0.037774	126.615	0.368759	3.34268	IS
SORCS1	3.68404	0.000268558	0.0223953	7.41508	1.01102	3.64388	IS
SPATA17	1.45708	0.00133731	0.0489007	7.90915	0.454222	3.20785	IS
SPATA31C1	3.18294	0.000393886	0.0265371	2.45209	0.898083	3.54415	IS
SPOCK2	2.41177	0.000248549	0.0218154	677.98	0.658278	3.66375	IS
SPRR3	4.65793	0.000143455	0.0169167	44.6155	1.22508	3.80213	IS
ST6GALNAC2	1.07171	0.000132309	0.0164274	530.258	0.280397	3.82212	IS
STAR	2.7704	0.000255168	0.0220311	56.1408	0.757558	3.65702	IS
STAT1	1.12649	0.000397127	0.0265371	2613.4	0.31804	3.54199	IS
STAT2	0.730215	0.000392984	0.0265371	2260.13	0.205999	3.54475	IS
STAT4	1.12412	0.000668012	0.0336044	102.712	0.330391	3.40238	IS
STMN2	4.83469	0.000276616	0.0226311	26.1565	1.32957	3.63627	IS
SVOPL	1.74339	0.000501264	0.0297403	24.0535	0.500962	3.48008	IS
TANC2	0.629196	0.000448568	0.0282975	712.732	0.179272	3.50973	IS
TBC1D3L	1.14281	0.000791268	0.0368119	9.24625	0.340545	3.35583	IS
TBX1	2.44364	2.12751e-05	0.00668897	45.0007	0.574828	4.25107	IS
TFF3	4.13369	0.000643148	0.0327334	45.6905	1.21125	3.41273	IS
TGM1	1.34655	0.000730053	0.035303	84.7904	0.398618	3.37804	IS
THBS2	2.25065	0.000824019	0.037774	458.377	0.672922	3.3446	IS
THPO	2.09137	0.000280331	0.0226311	25.6626	0.575686	3.63283	IS
TIFAB	2.15537	0.000645891	0.0327874	4.5178	0.631782	3.41157	IS
TIGIT	2.19409	5.77501e-05	0.0111458	17.3247	0.545546	4.02182	IS
TMEM105	2.51577	0.000521717	0.0299656	12.3461	0.725141	3.46935	IS
TMEM238	1.52235	0.000774934	0.0363995	16.1278	0.452864	3.3616	IS
TMEM45A	1.74651	0.0006829	0.0340153	1877.46	0.514231	3.39635	IS
TMEM59L	3.78199	3.59941e-06	0.00350817	195.42	0.816268	4.63327	IS
TNFRSF18	2.29765	0.000142196	0.0169167	36.806	0.603959	3.80432	IS
TNK1	2.85526	8.07833e-08	0.000224958	69.5391	0.532164	5.36537	IS
TNXB	1.46404	6.00035e-06	0.00440953	2606.87	0.323447	4.52638	IS
TOB1	1.09327	0.00122429	0.0465207	428.398	0.338141	3.23316	IS
TP53I3	0.870793	0.00133222	0.0488139	222.949	0.271364	3.20895	IS
TP53TG1	0.841506	8.40507e-07	0.00136533	115.203	0.170839	4.92572	IS
TREH	1.48584	0.00114015	0.044749	9.13669	0.456697	3.25344	IS
TRIM66	0.628364	0.000256702	0.0220436	200.984	0.171897	3.65548	IS
TRIML2	0.696636	0.000471443	0.0289867	230.108	0.199239	3.49648	IS
TSC22D3	0.636694	0.00127842	0.0475552	3396.1	0.197683	3.22078	IS
TSHZ2	1.63161	0.000115956	0.0155992	98.1876	0.423297	3.85452	IS
TSPAN1	3.62331	6.33391e-06	0.00440953	257.889	0.802518	4.51493	IS
TSPAN32	1.20258	0.000300035	0.0232087	23.1082	0.33264	3.61527	IS
TULP2	2.03941	0.00121119	0.0462935	8.36397	0.63018	3.23623	IS
TWIST2	1.79677	0.00114094	0.044749	392.894	0.5523	3.25325	IS
TXN	0.971784	0.00102912	0.042773	1983.42	0.296055	3.28244	IS
TXNDC12-AS1	2.64693	0.000277946	0.0226311	1.53052	0.728171	3.63503	IS
UAP1L1	0.717833	8.81101e-05	0.0137402	302.337	0.183065	3.9212	IS
UBXN10	0.904882	0.000573508	0.030737	40.7036	0.262754	3.44384	IS
UCA1	1.85349	0.000917171	0.0397298	452.917	0.559159	3.31477	IS
UPK1B	3.15124	5.93586e-05	0.0112287	1186.94	0.784798	4.01535	IS
UPK3B	1.64154	0.00112442	0.0446337	28.1026	0.503942	3.25739	IS
VASN	1.04119	0.00068718	0.0340153	2127.65	0.306717	3.39464	IS
VTRNA1-2	4.24764	0.000811964	0.0374175	3.00524	1.26845	3.34868	IS
VWA7	1.73162	0.000177386	0.0178236	15.1432	0.461863	3.74922	IS
WHRN	1.99361	0.000230265	0.0205897	278.738	0.541261	3.68327	IS
WNT1	4.93378	0.000142592	0.0169167	63.6159	1.29713	3.80363	IS
WNT11	1.7344	6.2056e-05	0.0112287	185.673	0.433073	4.00485	IS
WNT16	2.84019	0.000335398	0.0247648	26.1378	0.791955	3.5863	IS
WNT4	2.53047	0.000359005	0.0255404	640.846	0.709109	3.56852	IS
WNT5A	2.05751	0.00128874	0.0476686	2626	0.639282	3.21848	IS
WNT9A	1.44147	0.000161359	0.0173604	257.727	0.382058	3.7729	IS
XRRA1	0.970217	2.18508e-05	0.00676091	157.919	0.22855	4.24509	IS
ZBED2	3.62725	0.000290244	0.0228816	110.421	1.00094	3.62386	IS
ZDHHC15	3.93517	0.000120037	0.0155992	7.77053	1.02317	3.84605	IS
ZMIZ1-AS1	1.50976	0.00109154	0.044022	27.565	0.462294	3.2658	IS
ZNF516	2.03952	0.000224183	0.0204259	642.981	0.552702	3.69008	IS
ZNF676	2.15902	0.00108725	0.044022	11.5356	0.660874	3.26692	IS
ZNF683	3.13346	0.000116296	0.0155992	13.1479	0.813083	3.85381	IS
ZNF727	2.8982	0.00129757	0.0479045	17.2202	0.901038	3.21652	IS
ZPLD1	3.3927	0.00102249	0.0425883	4.88774	1.03302	3.28427	IS
A1BG	0.569364	0.095999	0.354749	59.6689	0.342049	1.66457	NOT_CHANGE
A1BG-AS1	0.360069	0.297291	0.577661	11.9292	0.34547	1.04226	NOT_CHANGE
A2M	-0.27796	0.168813	0.44817	16052.6	0.202002	-1.37603	NOT_CHANGE
A2M-AS1	-0.286902	0.260738	0.54389	14.8989	0.255104	-1.12465	NOT_CHANGE
A2ML1	1.08612	0.0170623	0.160907	38.3152	0.455326	2.38536	NOT_CHANGE
A2MP1	-0.734208	0.0375923	0.233074	5.20207	0.353108	-2.07927	NOT_CHANGE
A4GALT	0.226902	0.15424	0.433875	823.147	0.159261	1.42471	NOT_CHANGE
A4GNT	2.10474	0.0228065	0.184264	2.59527	0.924487	2.27666	NOT_CHANGE
AAAS	-0.0143368	0.844853	0.930909	632.269	0.0732631	-0.19569	NOT_CHANGE
AACS	0.321372	0.119162	0.388756	431.456	0.206232	1.5583	NOT_CHANGE
AADAC	1.80177	0.178609	0.459258	113.213	1.33956	1.34505	NOT_CHANGE
AADACL2-AS1	-0.551557	0.42241	0.677662	2.22808	0.687515	-0.802247	NOT_CHANGE
AADACL3	0.913873	0.316267	0.594044	258.551	0.911904	1.00216	NOT_CHANGE
AADACL4	3.28376	0.00716507	0.109094	11.5468	1.22115	2.68907	NOT_CHANGE
AADAT	0.593297	0.0327692	0.21795	51.5947	0.277904	2.1349	NOT_CHANGE
AAGAB	0.123748	0.133912	0.408121	577.101	0.082562	1.49885	NOT_CHANGE
AAK1	-0.1153	0.393571	0.657007	1876.8	0.135145	-0.85316	NOT_CHANGE
AAMDC	0.363301	0.0860545	0.338116	133.304	0.211641	1.71659	NOT_CHANGE
AAMP	0.0114345	0.905017	0.959716	1591.25	0.0958258	0.119326	NOT_CHANGE
AANAT	0.260468	0.608155	0.802264	3.88722	0.508022	0.512709	NOT_CHANGE
AAR2	-0.0172803	0.855731	0.936266	604.376	0.0950453	-0.181811	NOT_CHANGE
AARD	-1.32756	0.0137322	0.146043	16.1891	0.53874	-2.46419	NOT_CHANGE
AARS1	0.146697	0.0639301	0.296853	1814.8	0.0791813	1.85267	NOT_CHANGE
AARS2	-0.195787	0.022249	0.182508	335.809	0.0856428	-2.28609	NOT_CHANGE
AASDH	-0.123305	0.163793	0.443141	243.957	0.0885539	-1.39243	NOT_CHANGE
AASDHPPT	-0.138462	0.226645	0.508867	767.746	0.114521	-1.20905	NOT_CHANGE
AASS	0.14195	0.362291	0.631507	457.468	0.155816	0.911008	NOT_CHANGE
AATBC	0.679042	0.0355424	0.227008	9.61193	0.323026	2.10212	NOT_CHANGE
AATF	0.0568068	0.522939	0.748983	750.162	0.0889244	0.638821	NOT_CHANGE
AATK	-0.198264	0.458924	0.703401	124.894	0.2677	-0.74062	NOT_CHANGE
ABALON	0.303045	0.391915	0.65608	5.05919	0.353963	0.856149	NOT_CHANGE
ABAT	0.0852706	0.783716	0.898197	334.922	0.310663	0.27448	NOT_CHANGE
ABCA1	0.187796	0.147187	0.425309	2478.69	0.129556	1.44954	NOT_CHANGE
ABCA10	0.185606	0.406235	0.665606	19.1616	0.223477	0.830537	NOT_CHANGE
ABCA11P	-0.343225	0.0525835	0.272537	91.2873	0.177073	-1.93833	NOT_CHANGE
ABCA12	0.344963	0.263809	0.54764	121.392	0.30871	1.11743	NOT_CHANGE
ABCA13	0.418653	0.482726	0.720258	6.89454	0.596435	0.701925	NOT_CHANGE
ABCA17P	1.97987	0.0317284	0.214379	4.21649	0.921805	2.14782	NOT_CHANGE
ABCA2	0.456808	0.0134798	0.144852	587.461	0.18488	2.47084	NOT_CHANGE
ABCA3	-0.147263	0.578915	0.784103	391.282	0.265352	-0.55497	NOT_CHANGE
ABCA4	0.103458	0.624294	0.810804	66.8598	0.211236	0.489774	NOT_CHANGE
ABCA5	-0.135715	0.595636	0.79522	534.11	0.255735	-0.530687	NOT_CHANGE
ABCA6	0.468656	0.0528835	0.273147	113.479	0.242091	1.93587	NOT_CHANGE
ABCA7	0.388015	0.0888843	0.342686	509.589	0.228068	1.70131	NOT_CHANGE
ABCA8	0.589629	0.0321869	0.215831	560.297	0.27526	2.14208	NOT_CHANGE
ABCA9	0.94755	0.00769711	0.11197	43.6407	0.355543	2.66508	NOT_CHANGE
ABCB1	-1.40783	0.0145813	0.149765	697.595	0.576363	-2.44262	NOT_CHANGE
ABCB10	-0.0523131	0.628752	0.81318	422.455	0.1082	-0.483485	NOT_CHANGE
ABCB11	-0.885295	0.131876	0.405167	1.89635	0.587554	-1.50675	NOT_CHANGE
ABCB4	-0.786285	0.0453921	0.254188	9.20307	0.392946	-2.001	NOT_CHANGE
ABCB6	-0.122531	0.274804	0.557342	285.34	0.112201	-1.09207	NOT_CHANGE
ABCB7	-0.0195752	0.818813	0.916322	348.663	0.0854545	-0.229072	NOT_CHANGE
ABCB8	-0.0119428	0.937965	0.973851	846.461	0.15345	-0.0778282	NOT_CHANGE
ABCB9	0.0411834	0.792157	0.902571	82.9653	0.156288	0.26351	NOT_CHANGE
ABCC1	0.138901	0.443059	0.692649	894.556	0.181088	0.767038	NOT_CHANGE
ABCC10	0.163549	0.146066	0.424004	535.309	0.112515	1.45357	NOT_CHANGE
ABCC11	-0.626336	0.199761	0.482881	9.72068	0.488473	-1.28223	NOT_CHANGE
ABCC13	0.521122	0.24843	0.5314	4.88775	0.451512	1.15417	NOT_CHANGE
ABCC2	-0.122342	0.705494	0.857246	66.5493	0.323728	-0.377915	NOT_CHANGE
ABCC3	1.29347	0.00157871	0.0522179	524.176	0.409349	3.15981	NOT_CHANGE
ABCC4	0.363759	0.0681889	0.304934	112.214	0.199456	1.82376	NOT_CHANGE
ABCC5	0.230519	0.243405	0.526647	497.197	0.197612	1.16652	NOT_CHANGE
ABCC6	-0.0335331	0.931674	0.970975	7.7397	0.39111	-0.0857383	NOT_CHANGE
ABCC8	-0.203397	0.698639	0.854096	7.38758	0.525359	-0.387159	NOT_CHANGE
ABCC9	-0.493349	0.019175	0.170909	398.927	0.210643	-2.34211	NOT_CHANGE
ABCD1	0.101949	0.65129	0.827336	870.564	0.225566	0.451971	NOT_CHANGE
ABCD2	2.47656	0.0043312	0.0865928	2.89831	0.868062	2.85298	NOT_CHANGE
ABCD3	-0.137232	0.212832	0.49582	791.438	0.110154	-1.24582	NOT_CHANGE
ABCD4	-0.075451	0.486823	0.72313	777.079	0.108505	-0.695371	NOT_CHANGE
ABCE1	-0.155975	0.0885366	0.34211	919.443	0.0915792	-1.70317	NOT_CHANGE
ABCF1	-0.0494816	0.685047	0.846878	1861.26	0.122	-0.405586	NOT_CHANGE
ABCF2	-0.0934885	0.40362	0.664302	160.443	0.111939	-0.835174	NOT_CHANGE
ABCF3	-0.0525874	0.631945	0.814663	883.706	0.109788	-0.47899	NOT_CHANGE
ABCG1	0.0250718	0.903274	0.959025	738.159	0.206308	0.121526	NOT_CHANGE
ABCG2	-0.78974	0.0380279	0.235252	994.782	0.38068	-2.07455	NOT_CHANGE
ABCG4	-0.191901	0.651656	0.827425	3.75923	0.425066	-0.451463	NOT_CHANGE
ABHD1	0.7327	0.303858	0.584021	1.62912	0.712609	1.02819	NOT_CHANGE
ABHD10	-0.00785106	0.944028	0.976276	326.327	0.111825	-0.0702086	NOT_CHANGE
ABHD11	-0.271887	0.318863	0.596116	662.15	0.272761	-0.996797	NOT_CHANGE
ABHD11-AS1	1.30558	0.0552251	0.279257	8.81705	0.681017	1.9171	NOT_CHANGE
ABHD12	0.104383	0.62882	0.813183	1541.98	0.21594	0.483389	NOT_CHANGE
ABHD12B	0.424291	0.286266	0.567554	9.63121	0.397892	1.06635	NOT_CHANGE
ABHD13	-0.264107	0.0038574	0.0818374	424.504	0.0913993	-2.88959	NOT_CHANGE
ABHD14B	0.752989	0.00423593	0.0857435	473.315	0.26328	2.86004	NOT_CHANGE
ABHD15	0.456725	0.0105214	0.130908	303.446	0.178533	2.55821	NOT_CHANGE
ABHD16A	-0.15217	0.0493931	0.265021	915.343	0.0774331	-1.96518	NOT_CHANGE
ABHD17A	-0.175099	0.156078	0.435006	1714.73	0.123449	-1.41839	NOT_CHANGE
ABHD17B	-0.0758027	0.637782	0.817919	268.321	0.161007	-0.470802	NOT_CHANGE
ABHD17C	-0.526658	0.240286	0.52351	493.705	0.448497	-1.17427	NOT_CHANGE
ABHD18	-0.131516	0.279324	0.561671	257.438	0.121567	-1.08184	NOT_CHANGE
ABHD2	0.236893	0.110668	0.377604	1088.2	0.148504	1.5952	NOT_CHANGE
ABHD3	-0.137752	0.290093	0.571652	322.486	0.130211	-1.05792	NOT_CHANGE
ABHD4	-0.117468	0.211168	0.494748	640.25	0.0939476	-1.25036	NOT_CHANGE
ABHD5	-0.23629	0.257434	0.540575	756.541	0.208649	-1.13248	NOT_CHANGE
ABHD6	-0.0606194	0.75288	0.88276	173.721	0.192537	-0.314845	NOT_CHANGE
ABHD8	0.0334901	0.847759	0.932372	513.443	0.174447	0.191979	NOT_CHANGE
ABI1	0.122856	0.13592	0.410743	1230.36	0.0823894	1.49116	NOT_CHANGE
ABI2	-0.165119	0.264134	0.547975	1135.56	0.147867	-1.11667	NOT_CHANGE
ABI3	0.0768341	0.69958	0.854497	165.53	0.19911	0.385887	NOT_CHANGE
ABITRAM	0.101151	0.332391	0.606392	269.039	0.104354	0.969309	NOT_CHANGE
ABL1	0.139473	0.421283	0.67695	1725.19	0.173432	0.804197	NOT_CHANGE
ABL2	0.0204588	0.915603	0.964505	734.969	0.193054	0.105975	NOT_CHANGE
ABLIM1	0.000933427	0.996069	0.997949	2608.19	0.189455	0.0049269	NOT_CHANGE
ABLIM3	-0.108491	0.626812	0.81235	2305.77	0.223131	-0.486219	NOT_CHANGE
ABO	1.0669	0.00460999	0.0887524	50.6693	0.376585	2.83309	NOT_CHANGE
ABR	0.263063	0.0535874	0.274528	1023.47	0.136291	1.93016	NOT_CHANGE
ABRACL	0.290947	0.245682	0.528565	290.558	0.250621	1.1609	NOT_CHANGE
ABRAXAS1	-0.00278956	0.984611	0.993375	82.6195	0.144622	-0.0192887	NOT_CHANGE
ABRAXAS2	0.0503753	0.546844	0.763093	411.722	0.0836111	0.602495	NOT_CHANGE
ABT1	-0.162137	0.130521	0.403399	613.188	0.10723	-1.51205	NOT_CHANGE
ABTB1	0.11154	0.264061	0.547894	698.463	0.0998712	1.11684	NOT_CHANGE
ABTB2	0.468493	0.105732	0.370996	458.52	0.289608	1.61768	NOT_CHANGE
ACAA1	0.140536	0.0844147	0.3352	569.433	0.0814408	1.72563	NOT_CHANGE
ACAA2	0.0411325	0.65862	0.831812	624.787	0.0930981	0.441819	NOT_CHANGE
ACACA	-0.234606	0.0657319	0.299794	840.012	0.127486	-1.84025	NOT_CHANGE
ACACB	0.30353	0.165852	0.445076	374.853	0.219052	1.38565	NOT_CHANGE
ACAD10	0.108478	0.175043	0.455192	369.694	0.0799883	1.35618	NOT_CHANGE
ACAD8	0.0818395	0.316194	0.594031	287.835	0.0816509	1.00231	NOT_CHANGE
ACAD9	0.128168	0.185759	0.468131	481.564	0.0968603	1.32323	NOT_CHANGE
ACADL	-0.178143	0.615815	0.806239	58.8054	0.355015	-0.50179	NOT_CHANGE
ACADM	-0.183825	0.214126	0.496422	356.436	0.147972	-1.2423	NOT_CHANGE
ACADS	-0.0796235	0.639017	0.818562	398.846	0.169746	-0.469074	NOT_CHANGE
ACADSB	-0.0317092	0.758895	0.885797	261.075	0.10331	-0.306932	NOT_CHANGE
ACADVL	-0.13569	0.520223	0.746738	6840.77	0.211026	-0.643002	NOT_CHANGE
ACAN	-0.246383	0.655384	0.829904	27.9594	0.552061	-0.446296	NOT_CHANGE
ACAP1	0.973763	0.00572994	0.098779	139.877	0.352449	2.76285	NOT_CHANGE
ACAP2	-0.012427	0.885126	0.95104	840.219	0.0860159	-0.144474	NOT_CHANGE
ACAP3	0.152593	0.323286	0.599374	1189.58	0.154489	0.987727	NOT_CHANGE
ACAT1	0.127584	0.434514	0.686106	536.314	0.163257	0.781491	NOT_CHANGE
ACAT2	-0.353412	0.0996845	0.360899	112.138	0.214659	-1.64639	NOT_CHANGE
ACBD3	-0.109879	0.31623	0.594031	1277.59	0.109634	-1.00224	NOT_CHANGE
ACBD3-AS1	0.259024	0.437416	0.688039	7.43117	0.333551	0.776565	NOT_CHANGE
ACBD4	-0.129964	0.450531	0.698746	232.429	0.172245	-0.75453	NOT_CHANGE
ACBD5	-0.0346957	0.75158	0.881936	492.956	0.109604	-0.316556	NOT_CHANGE
ACBD6	-0.225464	0.114368	0.382595	530.571	0.142802	-1.57886	NOT_CHANGE
ACBD7	-0.286693	0.466947	0.709145	12.2275	0.394103	-0.727456	NOT_CHANGE
ACBD7-DCLRE1CP1	-1.27411	0.197123	0.480462	4.2187	0.987843	-1.28979	NOT_CHANGE
ACCS	0.974561	0.012977	0.142967	191.667	0.392272	2.4844	NOT_CHANGE
ACD	-0.0794805	0.401203	0.66316	250.098	0.0946789	-0.839475	NOT_CHANGE
ACE	0.158879	0.547735	0.763909	937.83	0.264289	0.601158	NOT_CHANGE
ACE2	1.18015	0.0107005	0.132099	155.425	0.462383	2.55233	NOT_CHANGE
ACER2	-0.514634	0.0854678	0.337359	714.276	0.29924	-1.71981	NOT_CHANGE
ACER3	-0.609352	0.0453488	0.254165	1575.99	0.304462	-2.0014	NOT_CHANGE
ACHE	0.679266	0.0667738	0.301861	76.2367	0.370537	1.83319	NOT_CHANGE
ACIN1	-0.0450586	0.547289	0.763495	3348.62	0.0748697	-0.601827	NOT_CHANGE
ACKR1	0.17989	0.673616	0.839963	187.608	0.427098	0.421191	NOT_CHANGE
ACKR2	0.147336	0.596174	0.795539	1220.2	0.27804	0.52991	NOT_CHANGE
ACKR3	-0.26239	0.100254	0.361563	1911.27	0.159641	-1.64362	NOT_CHANGE
ACLY	-0.0238623	0.794641	0.903941	2372.32	0.0916764	-0.260289	NOT_CHANGE
ACMSD	0.0434515	0.941702	0.975357	5.60755	0.594158	0.0731311	NOT_CHANGE
ACO1	-0.165455	0.210637	0.494206	965.856	0.132172	-1.25182	NOT_CHANGE
ACO2	-0.0689014	0.542699	0.760459	810.177	0.113187	-0.608737	NOT_CHANGE
ACOT1	-0.1708	0.462738	0.706134	41.3171	0.232588	-0.734345	NOT_CHANGE
ACOT13	0.12472	0.280584	0.562604	285.48	0.115587	1.07901	NOT_CHANGE
ACOT2	0.0358738	0.829184	0.921878	263.449	0.166277	0.215748	NOT_CHANGE
ACOT4	0.185574	0.497637	0.730015	69.1555	0.273622	0.678212	NOT_CHANGE
ACOT6	0.83104	0.313033	0.59167	1.68006	0.823727	1.00888	NOT_CHANGE
ACOT7	0.171307	0.402432	0.663882	396.835	0.204599	0.837285	NOT_CHANGE
ACOT8	0.0939034	0.472718	0.712477	176.861	0.130773	0.718064	NOT_CHANGE
ACOT9	0.346924	0.0833028	0.333324	698.744	0.200322	1.73184	NOT_CHANGE
ACOX1	0.256083	0.0126523	0.141719	1757.28	0.102704	2.49341	NOT_CHANGE
ACOX2	-0.0675765	0.772973	0.892258	87.6509	0.234243	-0.288488	NOT_CHANGE
ACOX3	-0.334212	0.150975	0.430547	518.254	0.232723	-1.4361	NOT_CHANGE
ACOXL	-0.304643	0.640506	0.819802	108.796	0.652354	-0.466991	NOT_CHANGE
ACOXL-AS1	-0.616777	0.34567	0.617611	9.52896	0.654043	-0.943022	NOT_CHANGE
ACP1	-0.0330499	0.63597	0.817041	1179.34	0.0698227	-0.473341	NOT_CHANGE
ACP2	0.0445554	0.782441	0.89763	847.596	0.161351	0.276139	NOT_CHANGE
ACP3	-0.339042	0.324706	0.600692	264.299	0.344264	-0.984834	NOT_CHANGE
ACP4	0.762263	0.268481	0.552014	3.67092	0.688853	1.10657	NOT_CHANGE
ACP6	0.42072	4.22148e-05	0.0093723	141.024	0.10274	4.09501	NOT_CHANGE
ACR	-0.0354487	0.934367	0.972259	4.98267	0.430457	-0.0823512	NOT_CHANGE
ACRBP	-0.282101	0.163695	0.443059	48.0649	0.20255	-1.39275	NOT_CHANGE
ACRV1	-0.421337	0.450536	0.698746	2.97222	0.558416	-0.754522	NOT_CHANGE
ACSBG1	0.02257	0.949935	0.978635	12.4424	0.359462	0.0627882	NOT_CHANGE
ACSBG2	-0.386917	0.370515	0.638317	17.7197	0.432063	-0.895509	NOT_CHANGE
ACSF2	-0.00966463	0.956837	0.981484	699.844	0.178568	-0.0541229	NOT_CHANGE
ACSF3	0.120914	0.402321	0.663882	192.57	0.144378	0.837484	NOT_CHANGE
ACSL1	0.113894	0.751989	0.88214	994.106	0.360403	0.316018	NOT_CHANGE
ACSL3	0.12074	0.172538	0.452582	1985.35	0.0885127	1.3641	NOT_CHANGE
ACSL4	-0.58795	0.0271321	0.198162	2164.59	0.266088	-2.20961	NOT_CHANGE
ACSL5	0.538367	0.0140493	0.147793	394.695	0.219205	2.456	NOT_CHANGE
ACSL6	0.590946	0.23592	0.519411	8.98975	0.498584	1.18525	NOT_CHANGE
ACSM1	-0.2832	0.622432	0.809898	2.4261	0.575135	-0.492407	NOT_CHANGE
ACSM2B	-0.027821	0.967889	0.985276	1.7891	0.691101	-0.0402561	NOT_CHANGE
ACSM3	0.0886013	0.788546	0.900962	24.4527	0.330357	0.268199	NOT_CHANGE
ACSM4	-0.454943	0.205991	0.489741	8.8948	0.359734	-1.26467	NOT_CHANGE
ACSM5	0.62001	0.00557391	0.0972953	27.032	0.223681	2.77185	NOT_CHANGE
ACSM6	0.52705	0.720699	0.865647	1.48425	1.47416	0.357525	NOT_CHANGE
ACSS1	-0.436941	0.279277	0.561671	6399.31	0.403847	-1.08195	NOT_CHANGE
ACSS2	-0.428128	0.00528962	0.0947707	802.449	0.153514	-2.78885	NOT_CHANGE
ACSS3	0.611422	0.0541999	0.276286	98.3382	0.317583	1.92524	NOT_CHANGE
ACTA1	0.789852	0.203516	0.487064	16.7532	0.62115	1.2716	NOT_CHANGE
ACTA2	-0.939302	0.0486841	0.262954	6336.37	0.476477	-1.97135	NOT_CHANGE
ACTA2-AS1	-1.27109	0.00220714	0.0607682	246.585	0.415273	-3.06084	NOT_CHANGE
ACTB	0.00793823	0.972011	0.987462	70038.8	0.226253	0.0350857	NOT_CHANGE
ACTBL2	0.858671	0.220004	0.502113	2.55401	0.700089	1.22652	NOT_CHANGE
ACTC1	-0.689017	0.184933	0.467278	51.999	0.519732	-1.32572	NOT_CHANGE
ACTG1	0.115443	0.493234	0.727388	34805.3	0.168488	0.685174	NOT_CHANGE
ACTG1P17	0.103337	0.784472	0.898518	5.14927	0.377836	0.273496	NOT_CHANGE
ACTG1P20	0.212831	0.330623	0.604788	25.8835	0.218769	0.97286	NOT_CHANGE
ACTG1P25	-1.02087	0.0691573	0.307235	3.02849	0.561724	-1.81739	NOT_CHANGE
ACTG1P4	0.794735	0.0947044	0.352049	3.74645	0.47558	1.67109	NOT_CHANGE
ACTG2	-0.190973	0.692749	0.851374	2197.67	0.48332	-0.395127	NOT_CHANGE
ACTL10	0.387188	0.33133	0.605306	19.0811	0.398572	0.971439	NOT_CHANGE
ACTL6A	-0.0341571	0.622286	0.809869	521.579	0.0693386	-0.492614	NOT_CHANGE
ACTL9	0.83844	0.413668	0.671122	1.47709	1.02567	0.817456	NOT_CHANGE
ACTN1	0.0256619	0.933585	0.971927	4952.48	0.307934	0.0833356	NOT_CHANGE
ACTN1-AS1	1.36473	0.040762	0.241659	2.01554	0.667043	2.04594	NOT_CHANGE
ACTN2	-0.438622	0.25245	0.535765	10.1604	0.38327	-1.14442	NOT_CHANGE
ACTN3	0.257578	0.700991	0.855163	2.48946	0.670805	0.383983	NOT_CHANGE
ACTN4	-0.168318	0.171798	0.451851	10097.9	0.123179	-1.36645	NOT_CHANGE
ACTR10	-0.114924	0.0517945	0.27033	1099.6	0.0590917	-1.94484	NOT_CHANGE
ACTR1A	-0.0278558	0.764687	0.888057	2181.97	0.09306	-0.299332	NOT_CHANGE
ACTR1B	0.274106	0.058509	0.286274	979.352	0.144887	1.89186	NOT_CHANGE
ACTR2	-0.14497	0.113517	0.381287	5095.65	0.0916037	-1.58258	NOT_CHANGE
ACTR3	-0.0783193	0.43742	0.688039	3328.6	0.100854	-0.776558	NOT_CHANGE
ACTR3-AS1	0.48585	0.451215	0.699033	2.61183	0.644884	0.753391	NOT_CHANGE
ACTR3B	0.0146583	0.91238	0.962966	125.902	0.133213	0.110037	NOT_CHANGE
ACTR3C	-0.584677	0.15443	0.433994	102.294	0.410571	-1.42406	NOT_CHANGE
ACTR5	0.0818199	0.472556	0.712477	122.012	0.113903	0.718327	NOT_CHANGE
ACTR6	-0.164515	0.0967848	0.3559	445.407	0.0990668	-1.66064	NOT_CHANGE
ACTR8	0.0354565	0.675939	0.841474	345.023	0.0848218	0.418012	NOT_CHANGE
ACTRT3	-0.318079	0.190374	0.472291	24.1641	0.242906	-1.30947	NOT_CHANGE
ACVR1	-0.247334	0.00164581	0.0530278	612.639	0.0785769	-3.14766	NOT_CHANGE
ACVR1B	-0.000229512	0.998931	0.999341	402.219	0.171242	-0.00134028	NOT_CHANGE
ACVR1C	0.882728	0.139857	0.416756	17.3359	0.597922	1.47633	NOT_CHANGE
ACVR2A	-0.0562109	0.710749	0.86042	352.169	0.151573	-0.37085	NOT_CHANGE
ACVR2B	-0.273747	0.260561	0.543745	803.061	0.243316	-1.12507	NOT_CHANGE
ACVR2B-AS1	0.418432	0.135241	0.410105	18.0689	0.280122	1.49375	NOT_CHANGE
ACVRL1	-0.446916	0.0782634	0.322944	5223.88	0.253806	-1.76085	NOT_CHANGE
ACY1	0.115531	0.873009	0.945263	1.68475	0.722803	0.159838	NOT_CHANGE
ACY3	0.824402	0.223158	0.504993	5.26589	0.676752	1.21817	NOT_CHANGE
ACYP1	-0.18134	0.358242	0.627931	110.08	0.197384	-0.918719	NOT_CHANGE
ACYP2	0.21651	0.146062	0.424004	115.416	0.148949	1.45358	NOT_CHANGE
ADA	0.963418	0.00491983	0.0912356	155.363	0.342581	2.81224	NOT_CHANGE
ADA2	0.630734	0.00555613	0.0972643	576.559	0.227465	2.77289	NOT_CHANGE
ADAL	0.302511	0.0982229	0.35768	62.0588	0.182948	1.65353	NOT_CHANGE
ADAM10	-0.132586	0.333934	0.607331	3618.36	0.137221	-0.966221	NOT_CHANGE
ADAM11	0.0392999	0.894851	0.955624	11.3554	0.297346	0.132169	NOT_CHANGE
ADAM12	-0.889332	0.117828	0.387518	59528.3	0.568643	-1.56396	NOT_CHANGE
ADAM15	0.146086	0.514863	0.74279	2553.78	0.224305	0.651284	NOT_CHANGE
ADAM17	-0.202235	0.0516193	0.270183	790.095	0.103908	-1.94629	NOT_CHANGE
ADAM19	0.893548	0.0795149	0.325592	5014.12	0.509578	1.75351	NOT_CHANGE
ADAM20	-0.348713	0.383942	0.649837	4.28233	0.400517	-0.870657	NOT_CHANGE
ADAM20P1	-0.697958	0.0245022	0.189307	26.8049	0.310319	-2.24916	NOT_CHANGE
ADAM21	-0.026671	0.957588	0.981842	4.9842	0.501516	-0.0531807	NOT_CHANGE
ADAM22	0.0798727	0.682696	0.845123	35.385	0.195389	0.408787	NOT_CHANGE
ADAM23	0.569124	0.443027	0.692649	43.6211	0.741924	0.767091	NOT_CHANGE
ADAM28	0.740617	0.087796	0.34095	158.305	0.433835	1.70714	NOT_CHANGE
ADAM29	0.7326	0.623825	0.810495	1.512	1.49377	0.490437	NOT_CHANGE
ADAM32	1.02877	0.0191292	0.17075	14.9293	0.439081	2.343	NOT_CHANGE
ADAM33	0.201434	0.567255	0.77711	682.636	0.352096	0.572099	NOT_CHANGE
ADAM8	0.530887	0.137351	0.412837	357.586	0.357324	1.48573	NOT_CHANGE
ADAM9	0.302628	0.2025	0.485408	2489.09	0.237455	1.27446	NOT_CHANGE
ADAMDEC1	0.466339	0.214491	0.496834	85.0854	0.375683	1.24131	NOT_CHANGE
ADAMTS1	0.288936	0.146307	0.424004	12323.6	0.198896	1.4527	NOT_CHANGE
ADAMTS10	-0.040532	0.887982	0.952199	233.07	0.287752	-0.140858	NOT_CHANGE
ADAMTS12	-0.289888	0.566954	0.776971	304.198	0.506316	-0.572543	NOT_CHANGE
ADAMTS13	0.509334	0.0207748	0.17759	62.4199	0.220295	2.31205	NOT_CHANGE
ADAMTS14	-0.593597	0.131412	0.404615	368.487	0.393486	-1.50856	NOT_CHANGE
ADAMTS15	1.0427	0.00327938	0.0749414	1047.61	0.354628	2.94026	NOT_CHANGE
ADAMTS16	1.60866	0.0254686	0.192875	35.118	0.720011	2.23422	NOT_CHANGE
ADAMTS17	0.228667	0.41953	0.675524	19.3019	0.283272	0.807237	NOT_CHANGE
ADAMTS18	-0.964908	0.027637	0.199455	581.3	0.438116	-2.2024	NOT_CHANGE
ADAMTS19	-0.194536	0.459138	0.703504	175.61	0.262792	-0.740267	NOT_CHANGE
ADAMTS19-AS1	-0.0919821	0.798087	0.905872	8.2629	0.359552	-0.255824	NOT_CHANGE
ADAMTS2	0.723905	0.063357	0.295298	2541.49	0.389893	1.85668	NOT_CHANGE
ADAMTS3	-1.11833	0.0139617	0.147271	145.228	0.45493	-2.45825	NOT_CHANGE
ADAMTS4	-0.0768215	0.898537	0.95747	435.025	0.602477	-0.127509	NOT_CHANGE
ADAMTS6	-0.793527	0.0285789	0.203243	635.878	0.362466	-2.18925	NOT_CHANGE
ADAMTS7	0.955381	0.00446394	0.0879246	278.506	0.336003	2.84337	NOT_CHANGE
ADAMTS7P1	0.257559	0.47242	0.712477	12.8526	0.358444	0.718547	NOT_CHANGE
ADAMTS8	-0.165626	0.548709	0.764327	207.657	0.276184	-0.599695	NOT_CHANGE
ADAMTS9	-0.39657	0.220988	0.502994	1248.1	0.324021	-1.2239	NOT_CHANGE
ADAMTS9-AS1	-0.257682	0.654692	0.829396	27.2516	0.576143	-0.447254	NOT_CHANGE
ADAMTS9-AS2	-0.0356155	0.914035	0.963849	34.48	0.329926	-0.10795	NOT_CHANGE
ADAMTSL1	1.04639	0.0493056	0.264842	51.0355	0.532258	1.96594	NOT_CHANGE
ADAMTSL2	-0.221173	0.484472	0.7213	84.9724	0.316355	-0.699128	NOT_CHANGE
ADAMTSL3	-0.29632	0.50678	0.736774	452.266	0.446359	-0.66386	NOT_CHANGE
ADAMTSL4	-0.0227753	0.930711	0.970514	11475.9	0.261935	-0.0869501	NOT_CHANGE
ADAMTSL4-AS1	1.27305	0.00832831	0.116714	14.087	0.482496	2.63846	NOT_CHANGE
ADAP1	0.644056	0.102082	0.363583	257.918	0.393956	1.63484	NOT_CHANGE
ADAP2	-0.173079	0.279307	0.561671	524.156	0.15998	-1.08188	NOT_CHANGE
ADAR	0.245372	0.0131232	0.143472	4971.42	0.0989241	2.48041	NOT_CHANGE
ADARB1	-0.1238	0.654609	0.829345	1058.16	0.276729	-0.447368	NOT_CHANGE
ADAT1	-0.055806	0.544242	0.761086	424.696	0.0920266	-0.606411	NOT_CHANGE
ADAT2	0.251609	0.217869	0.499585	89.9198	0.204193	1.23222	NOT_CHANGE
ADAT3	-0.172458	0.397508	0.660425	82.3512	0.203831	-0.84608	NOT_CHANGE
ADCK1	0.0531765	0.667175	0.836329	144.687	0.123658	0.430028	NOT_CHANGE
ADCK2	0.0335855	0.793647	0.903557	594.463	0.128395	0.261578	NOT_CHANGE
ADCK5	0.257896	0.0708617	0.309953	123.627	0.142771	1.80636	NOT_CHANGE
ADCY10	0.387538	0.109343	0.376208	22.9886	0.242037	1.60115	NOT_CHANGE
ADCY10P1	0.209383	0.451775	0.699137	64.9103	0.278264	0.752459	NOT_CHANGE
ADCY2	0.308119	0.417933	0.674472	59.6646	0.380388	0.810012	NOT_CHANGE
ADCY3	0.113757	0.443642	0.693165	1340.02	0.148496	0.766057	NOT_CHANGE
ADCY4	-0.246995	0.503286	0.734104	1539.06	0.36902	-0.669328	NOT_CHANGE
ADCY5	-0.609413	0.104213	0.367546	426.201	0.375077	-1.62477	NOT_CHANGE
ADCY6	-0.274762	0.143583	0.421135	1390.83	0.187861	-1.46258	NOT_CHANGE
ADCY7	0.22143	0.274351	0.556902	888.5	0.202571	1.0931	NOT_CHANGE
ADCY9	0.12702	0.303717	0.584021	853.783	0.123501	1.0285	NOT_CHANGE
ADCYAP1	-0.0497941	0.956415	0.981438	4.43876	0.911096	-0.0546529	NOT_CHANGE
ADCYAP1R1	0.915847	0.358398	0.628066	5.9575	0.997196	0.918422	NOT_CHANGE
ADD1	0.117043	0.138853	0.415098	3816.37	0.0790793	1.48008	NOT_CHANGE
ADD2	0.499149	0.159612	0.438583	6.78018	0.354918	1.40638	NOT_CHANGE
ADD3	0.361276	0.0241543	0.188276	1598.29	0.160235	2.25467	NOT_CHANGE
ADD3-AS1	0.953884	0.232608	0.516251	2.83832	0.79912	1.19367	NOT_CHANGE
ADGRA2	-0.577736	0.050295	0.267393	2864.85	0.295148	-1.95745	NOT_CHANGE
ADGRA3	-0.0804808	0.566781	0.77694	818.472	0.140504	-0.572799	NOT_CHANGE
ADGRB1	-0.920281	0.0562459	0.281489	91.7884	0.482043	-1.90913	NOT_CHANGE
ADGRB2	-0.0401686	0.890708	0.95326	239.796	0.292331	-0.137408	NOT_CHANGE
ADGRB3	0.441857	0.305276	0.585184	7.43932	0.431002	1.02519	NOT_CHANGE
ADGRD1	0.742451	0.00628453	0.103118	1176.19	0.271706	2.73255	NOT_CHANGE
ADGRE1	-0.826006	0.0363416	0.229103	36.5425	0.394636	-2.09308	NOT_CHANGE
ADGRE2	0.243466	0.557345	0.770138	72.1745	0.414912	0.586789	NOT_CHANGE
ADGRE3	0.507444	0.383775	0.649724	11.2281	0.582624	0.870963	NOT_CHANGE
ADGRE4P	0.644969	0.26097	0.544016	6.97357	0.573764	1.1241	NOT_CHANGE
ADGRE5	0.23257	0.449639	0.698355	2124.41	0.307625	0.756017	NOT_CHANGE
ADGRF1	1.6064	0.0147967	0.150932	20.8001	0.659085	2.43732	NOT_CHANGE
ADGRF3	-0.24671	0.360131	0.629599	15.6031	0.269595	-0.915116	NOT_CHANGE
ADGRF4	0.88113	0.0429381	0.248561	220.53	0.435274	2.02431	NOT_CHANGE
ADGRF5	-0.67588	0.0403375	0.240764	3019.6	0.329653	-2.05028	NOT_CHANGE
ADGRG1	-0.220524	0.412999	0.670715	5055.49	0.269382	-0.818627	NOT_CHANGE
ADGRG2	0.0707851	0.837952	0.927112	63.6031	0.346115	0.204513	NOT_CHANGE
ADGRG3	0.303437	0.574559	0.781133	79.7997	0.54055	0.56135	NOT_CHANGE
ADGRG4	-0.221954	0.760644	0.88616	5.01844	0.728589	-0.304635	NOT_CHANGE
ADGRG5	0.362696	0.14546	0.423413	13.5922	0.249146	1.45576	NOT_CHANGE
ADGRG6	-0.785632	0.0450096	0.253255	4280.75	0.391922	-2.00456	NOT_CHANGE
ADGRL1	-0.285595	0.221957	0.504185	496.193	0.233837	-1.22134	NOT_CHANGE
ADGRL2	-0.653883	0.0736881	0.315901	2053.85	0.365595	-1.78854	NOT_CHANGE
ADGRL3	-1.35726	0.00323373	0.0742153	398.962	0.460931	-2.9446	NOT_CHANGE
ADGRL4	-0.524604	0.151644	0.430798	681.903	0.365897	-1.43375	NOT_CHANGE
ADGRV1	-0.644884	0.00956548	0.12447	106.874	0.248879	-2.59115	NOT_CHANGE
ADH1B	0.153172	0.711831	0.861125	134.71	0.414653	0.369398	NOT_CHANGE
ADH5	0.0846258	0.471051	0.71138	1813.84	0.11741	0.72077	NOT_CHANGE
ADH6	-0.223684	0.576714	0.782915	23.7325	0.40073	-0.558191	NOT_CHANGE
ADHFE1	-0.826466	0.0732125	0.314778	531.632	0.461325	-1.7915	NOT_CHANGE
ADI1	-0.0179294	0.875555	0.946967	1671.13	0.114487	-0.156607	NOT_CHANGE
ADIPOR1	0.0108884	0.90929	0.962035	2625.41	0.095567	0.113935	NOT_CHANGE
ADIPOR2	0.0140564	0.895302	0.955821	1514.9	0.106812	0.131598	NOT_CHANGE
ADIRF	-0.546059	0.166113	0.445459	57.4575	0.394323	-1.3848	NOT_CHANGE
ADK	0.142581	0.378425	0.645319	648.69	0.161877	0.880803	NOT_CHANGE
ADM	0.0314838	0.929238	0.969846	4595.47	0.354532	0.0888037	NOT_CHANGE
ADM2	1.21428	0.0462737	0.256545	60.8654	0.609307	1.99289	NOT_CHANGE
ADM5	-0.302202	0.166251	0.445636	39.1874	0.218299	-1.38435	NOT_CHANGE
ADNP	-0.101483	0.130866	0.403791	2054.39	0.0671763	-1.5107	NOT_CHANGE
ADNP-AS1	-0.0194739	0.926221	0.968353	19.1709	0.210299	-0.092601	NOT_CHANGE
ADNP2	-0.0723642	0.303419	0.58398	459.329	0.070316	-1.02913	NOT_CHANGE
ADO	0.0152341	0.869187	0.943516	468.773	0.0925016	0.164691	NOT_CHANGE
ADORA1	-0.537858	0.127573	0.400061	219.156	0.352985	-1.52374	NOT_CHANGE
ADORA2A	0.92778	0.0711285	0.310319	2.75059	0.514104	1.80466	NOT_CHANGE
ADORA2A-AS1	-0.554487	0.16476	0.4442	10.5866	0.39913	-1.38924	NOT_CHANGE
ADORA2B	0.0221763	0.915699	0.964505	161.354	0.2095	0.105853	NOT_CHANGE
ADORA3	0.525728	0.102859	0.364884	51.5964	0.322306	1.63115	NOT_CHANGE
ADPGK	0.118694	0.0276259	0.199455	994.829	0.0538891	2.20256	NOT_CHANGE
ADPGK-AS1	0.517864	0.345985	0.617892	2.29682	0.549513	0.942405	NOT_CHANGE
ADPRH	0.0898418	0.613278	0.805299	673.619	0.177764	0.505399	NOT_CHANGE
ADPRHL1	0.239574	0.161063	0.440131	52.418	0.17094	1.4015	NOT_CHANGE
ADPRM	0.324666	0.0344601	0.224422	67.2313	0.153532	2.11465	NOT_CHANGE
ADPRS	0.0425828	0.598226	0.796531	539.458	0.0808093	0.526954	NOT_CHANGE
ADRA1D	1.28507	0.00948648	0.124191	7.27006	0.495399	2.59401	NOT_CHANGE
ADRA2A	-0.344898	0.272382	0.555016	175.309	0.314231	-1.09759	NOT_CHANGE
ADRA2B	-0.100526	0.77015	0.890747	60.9954	0.344055	-0.292178	NOT_CHANGE
ADRB1	-0.680611	0.18964	0.471475	2167.83	0.518899	-1.31164	NOT_CHANGE
ADRB2	-0.588717	0.0544394	0.277162	195.837	0.306093	-1.92332	NOT_CHANGE
ADRB3	-0.56443	0.103899	0.367097	67.3089	0.347077	-1.62624	NOT_CHANGE
ADRM1	-0.100688	0.309292	0.588313	1421.31	0.0990334	-1.01671	NOT_CHANGE
ADSL	-0.119251	0.22433	0.505943	709.868	0.0981413	-1.21509	NOT_CHANGE
ADSS1	0.448838	0.000516607	0.0299656	233.216	0.129274	3.47199	NOT_CHANGE
ADSS2	0.126182	0.208152	0.491786	1052.31	0.100251	1.25866	NOT_CHANGE
ADTRP	0.792061	0.0777158	0.32198	13.2602	0.44899	1.7641	NOT_CHANGE
AEBP1	0.554733	0.087111	0.340341	4862.02	0.324246	1.71084	NOT_CHANGE
AEBP2	-0.433533	0.0083659	0.116901	1023.81	0.164408	-2.63693	NOT_CHANGE
AEN	-0.0994947	0.452552	0.699572	420.018	0.132453	-0.751167	NOT_CHANGE
AFAP1	0.493193	0.192979	0.475087	1491.75	0.37885	1.30182	NOT_CHANGE
AFAP1-AS1	0.419265	0.344982	0.616891	13.3763	0.443964	0.944367	NOT_CHANGE
AFAP1L1	-0.204423	0.244404	0.527594	1340.52	0.175613	-1.16405	NOT_CHANGE
AFAP1L2	-0.343126	0.108125	0.374766	681.557	0.213562	-1.60668	NOT_CHANGE
AFDN	-0.177046	0.196312	0.479717	2617.13	0.137018	-1.29213	NOT_CHANGE
AFDN-DT	-0.0884533	0.794179	0.903686	18.3536	0.339048	-0.260887	NOT_CHANGE
AFF1	-0.485551	0.187804	0.469653	6451.33	0.36865	-1.3171	NOT_CHANGE
AFF1-AS1	-0.762511	0.115119	0.384116	243.298	0.48395	-1.5756	NOT_CHANGE
AFF2	-0.365787	0.428059	0.682401	696.592	0.461551	-0.792517	NOT_CHANGE
AFF3	-0.635545	0.0284213	0.202788	436.931	0.290015	-2.19142	NOT_CHANGE
AFF4	0.0057928	0.948352	0.978262	2410.2	0.0894275	0.0647764	NOT_CHANGE
AFG1L	-0.267808	0.0404383	0.240764	82.2796	0.130686	-2.04924	NOT_CHANGE
AFG3L1P	-0.344335	0.0514839	0.269932	378.633	0.176816	-1.94742	NOT_CHANGE
AFG3L2	-0.0620997	0.485027	0.721562	545.348	0.0889373	-0.698241	NOT_CHANGE
AFMID	0.0377445	0.851253	0.934226	244.131	0.201282	0.18752	NOT_CHANGE
AFTPH	-0.0701965	0.498786	0.730985	738.043	0.103779	-0.676401	NOT_CHANGE
AGA	0.549504	0.108908	0.375743	338.417	0.342772	1.60312	NOT_CHANGE
AGAP1	-0.267674	0.0351195	0.226309	885.761	0.127042	-2.10698	NOT_CHANGE
AGAP1-IT1	0.700204	0.264323	0.548133	5.29445	0.627293	1.11623	NOT_CHANGE
AGAP10P	-1.95593	0.0016433	0.0530278	5.67476	0.621302	-3.14811	NOT_CHANGE
AGAP11	-0.445246	0.17865	0.459301	112.336	0.331056	-1.34492	NOT_CHANGE
AGAP12P	0.827573	0.0786007	0.323598	15.4592	0.470516	1.75886	NOT_CHANGE
AGAP13P	0.597142	0.0997105	0.360899	12.1689	0.362727	1.64626	NOT_CHANGE
AGAP14P	0.0740796	0.915432	0.964486	1.65682	0.697617	0.10619	NOT_CHANGE
AGAP2	0.397963	0.112072	0.379227	52.6514	0.250457	1.58895	NOT_CHANGE
AGAP3	0.229312	0.0274538	0.198931	1233.14	0.103996	2.205	NOT_CHANGE
AGAP4	0.411079	0.139093	0.415429	10.2274	0.277911	1.47918	NOT_CHANGE
AGAP5	0.158501	0.366745	0.634899	137.1	0.175608	0.902587	NOT_CHANGE
AGAP6	-0.0284536	0.90071	0.958207	22.3208	0.228059	-0.124764	NOT_CHANGE
AGAP7P	0.102417	0.620817	0.809108	35.0215	0.207031	0.494693	NOT_CHANGE
AGBL2	0.834217	0.0295023	0.206911	10.846	0.383247	2.17671	NOT_CHANGE
AGBL3	0.368949	0.198409	0.481702	20.405	0.286875	1.2861	NOT_CHANGE
AGBL4	-0.516943	0.186964	0.469159	24.0928	0.391738	-1.31961	NOT_CHANGE
AGBL5	-0.0991757	0.317281	0.594632	382.836	0.0991697	-1.00006	NOT_CHANGE
AGER	-0.223819	0.280948	0.562817	228.028	0.207587	-1.07819	NOT_CHANGE
AGFG1	-0.192765	0.106913	0.373285	2481.49	0.119565	-1.61223	NOT_CHANGE
AGFG2	0.252063	0.333489	0.606976	218.728	0.260635	0.967109	NOT_CHANGE
AGGF1	-0.0747262	0.315749	0.593801	675.653	0.0744855	-1.00323	NOT_CHANGE
AGK	0.0790162	0.467868	0.70963	349.654	0.108845	0.725952	NOT_CHANGE
AGL	-0.175166	0.415144	0.672131	868.855	0.21496	-0.814875	NOT_CHANGE
AGMAT	-0.0699868	0.781765	0.897042	8.92083	0.252642	-0.277019	NOT_CHANGE
AGMO	-0.15349	0.719306	0.865094	19.5348	0.427091	-0.359386	NOT_CHANGE
AGO1	0.225536	0.0726435	0.313726	620.294	0.125642	1.79506	NOT_CHANGE
AGO2	-0.0997089	0.468566	0.710057	1630.3	0.137565	-0.724815	NOT_CHANGE
AGO3	0.0559755	0.63606	0.817072	659.111	0.118288	0.473214	NOT_CHANGE
AGO4	0.033944	0.763044	0.887435	999.603	0.112589	0.301486	NOT_CHANGE
AGPAT1	0.0785405	0.426903	0.68169	1327.14	0.098855	0.794502	NOT_CHANGE
AGPAT2	0.36546	0.0995367	0.360779	366.892	0.22188	1.6471	NOT_CHANGE
AGPAT3	-0.122631	0.375743	0.643381	1111.77	0.138446	-0.885768	NOT_CHANGE
AGPAT4	0.168102	0.325225	0.600905	452.106	0.170874	0.983777	NOT_CHANGE
AGPAT4-IT1	0.182469	0.467367	0.709145	16.5794	0.251069	0.72677	NOT_CHANGE
AGPAT5	-0.253026	0.204352	0.487524	632.235	0.19935	-1.26925	NOT_CHANGE
AGPS	-0.246801	0.026435	0.196161	913.128	0.111184	-2.21976	NOT_CHANGE
AGR3	1.52267	0.0599165	0.28817	6.97544	0.809326	1.88141	NOT_CHANGE
AGRN	0.76242	0.0265749	0.196322	2379.19	0.343788	2.21771	NOT_CHANGE
AGT	0.946341	0.201326	0.484439	84.6694	0.740611	1.27778	NOT_CHANGE
AGTPBP1	-0.00234509	0.984579	0.993375	306.969	0.121329	-0.0193283	NOT_CHANGE
AGTR1	-0.438558	0.311642	0.59042	1620.39	0.433451	-1.01178	NOT_CHANGE
AGTRAP	0.504075	0.0441334	0.250814	497.541	0.250432	2.01282	NOT_CHANGE
AGXT	0.34472	0.694851	0.852352	53.7781	0.878759	0.392281	NOT_CHANGE
AGXT2	0.874016	0.145765	0.423564	8.83187	0.600842	1.45465	NOT_CHANGE
AHCTF1	-0.0389137	0.632676	0.815173	943.391	0.0814156	-0.477964	NOT_CHANGE
AHCTF1P1	-0.252828	0.793701	0.903557	1.72804	0.966809	-0.261508	NOT_CHANGE
AHCY	0.0905969	0.657178	0.830817	1626.46	0.204133	0.443813	NOT_CHANGE
AHCYL1	-0.0980004	0.146587	0.424263	2631.12	0.0675076	-1.45169	NOT_CHANGE
AHCYL2	-0.0263864	0.898579	0.95747	743.365	0.207023	-0.127456	NOT_CHANGE
AHDC1	0.30487	0.116736	0.386462	844.88	0.194355	1.56862	NOT_CHANGE
AHI1	0.0319359	0.796066	0.904612	280.387	0.123571	0.258442	NOT_CHANGE
AHNAK	0.309198	0.0123229	0.140334	29231.6	0.123543	2.50276	NOT_CHANGE
AHR	-0.86502	0.0207168	0.177392	2682.6	0.373965	-2.31311	NOT_CHANGE
AHSA1	-0.150881	0.062931	0.294582	1727.11	0.0811326	-1.85968	NOT_CHANGE
AHSA2P	0.217104	0.239355	0.522596	1365.35	0.184518	1.1766	NOT_CHANGE
AHSP	-0.613658	0.110897	0.377665	29.2693	0.384937	-1.59418	NOT_CHANGE
AICDA	0.00947082	0.98841	0.995149	36.1708	0.651984	0.0145262	NOT_CHANGE
AIDA	0.0309999	0.815352	0.914379	1781.88	0.132747	0.233527	NOT_CHANGE
AIF1	-0.3381	0.0666444	0.301675	689.557	0.184345	-1.83406	NOT_CHANGE
AIF1L	0.5617	0.130864	0.403791	1783.01	0.371813	1.51071	NOT_CHANGE
AIFM1	-0.0158586	0.845367	0.931062	498.28	0.0813122	-0.195033	NOT_CHANGE
AIFM2	0.494319	0.0208796	0.177913	257.48	0.213977	2.31016	NOT_CHANGE
AIFM3	0.766754	0.0357761	0.227235	47.4108	0.365214	2.09946	NOT_CHANGE
AIG1	-0.229618	0.0921818	0.348035	362.102	0.136353	-1.684	NOT_CHANGE
AIM2	0.543657	0.176683	0.456506	12.4917	0.402399	1.35104	NOT_CHANGE
AIMP1	-0.0460316	0.343279	0.615709	551.399	0.0485715	-0.947707	NOT_CHANGE
AIMP2	0.0755031	0.402854	0.663882	136.822	0.090257	0.836534	NOT_CHANGE
AIP	0.0903503	0.238508	0.521809	660.308	0.0766509	1.17872	NOT_CHANGE
AIRE	0.388969	0.623655	0.81046	1.76919	0.792718	0.490677	NOT_CHANGE
AJAP1	0.519237	0.454456	0.700926	25.9184	0.694161	0.748007	NOT_CHANGE
AJM1	-0.140847	0.548501	0.764145	61.749	0.234741	-0.600008	NOT_CHANGE
AJUBA	-0.0616245	0.532377	0.755098	820.264	0.0986968	-0.624382	NOT_CHANGE
AK1	0.22541	0.199916	0.482933	228.792	0.175856	1.28179	NOT_CHANGE
AK2	0.0648689	0.153674	0.433199	1795.49	0.0454686	1.42667	NOT_CHANGE
AK3	-0.0635978	0.667676	0.83647	1377.28	0.148129	-0.42934	NOT_CHANGE
AK4	0.375686	0.246904	0.530112	541.776	0.324454	1.1579	NOT_CHANGE
AK5	0.596626	0.444607	0.693908	13.0359	0.780479	0.764436	NOT_CHANGE
AK6	-0.081396	0.447076	0.695872	194.641	0.107058	-0.760299	NOT_CHANGE
AK7	-0.0432075	0.922614	0.966948	9.08294	0.444787	-0.0971419	NOT_CHANGE
AK8	0.678181	0.0620697	0.293361	7.59065	0.36348	1.8658	NOT_CHANGE
AK9	-0.0909402	0.655891	0.830047	101.258	0.204088	-0.445593	NOT_CHANGE
AKAP1	0.0493974	0.640934	0.81996	415.635	0.105914	0.466393	NOT_CHANGE
AKAP10	0.0297515	0.688895	0.849269	602.47	0.0743128	0.400356	NOT_CHANGE
AKAP11	0.0683006	0.611633	0.804195	789.357	0.134518	0.507744	NOT_CHANGE
AKAP12	-0.0360529	0.870309	0.943973	2369.19	0.220822	-0.163266	NOT_CHANGE
AKAP13	0.451509	0.00560624	0.0976608	3804.89	0.163002	2.76996	NOT_CHANGE
AKAP3	0.115444	0.737002	0.873787	21.4821	0.343761	0.335826	NOT_CHANGE
AKAP5	0.106918	0.791598	0.902443	54.7916	0.404631	0.264236	NOT_CHANGE
AKAP6	0.419715	0.286094	0.567535	113.352	0.393459	1.06673	NOT_CHANGE
AKAP7	-0.127111	0.440484	0.690465	134.239	0.164785	-0.771376	NOT_CHANGE
AKAP8	-0.0850872	0.486248	0.722748	940.572	0.122201	-0.696289	NOT_CHANGE
AKAP8L	0.0454657	0.646684	0.824448	1191.46	0.099189	0.458374	NOT_CHANGE
AKAP9	0.104594	0.365674	0.634002	993.73	0.115624	0.904606	NOT_CHANGE
AKIP1	0.135194	0.302542	0.582926	301.88	0.131129	1.031	NOT_CHANGE
AKIRIN1	-0.00847267	0.949522	0.978475	1261.89	0.133835	-0.0633067	NOT_CHANGE
AKIRIN2	-0.0229111	0.739519	0.874988	759.813	0.0689075	-0.332491	NOT_CHANGE
AKNA	0.353993	0.0410924	0.242879	576.3	0.173305	2.0426	NOT_CHANGE
AKNAD1	-0.235064	0.547013	0.763219	35.8351	0.390315	-0.602242	NOT_CHANGE
AKR1A1	0.0540738	0.545365	0.762071	1155.35	0.0894195	0.60472	NOT_CHANGE
AKR1B1	-0.171831	0.338779	0.612429	3643.03	0.179631	-0.956581	NOT_CHANGE
AKR1B10	-0.596992	0.35682	0.626169	2.27592	0.647889	-0.921442	NOT_CHANGE
AKR1B15	-0.642561	0.285109	0.566545	116.497	0.601135	-1.06891	NOT_CHANGE
AKR1C1	0.530058	0.0754185	0.318434	50.5821	0.298135	1.77791	NOT_CHANGE
AKR1C2	1.29797	0.0132861	0.144362	10.9548	0.524219	2.47601	NOT_CHANGE
AKR1C3	0.21749	0.541736	0.75996	62.7186	0.35643	0.61019	NOT_CHANGE
AKR1E2	-0.0613951	0.77341	0.892433	27.2299	0.213238	-0.287917	NOT_CHANGE
AKR7A2	0.0930531	0.325476	0.60092	531.476	0.0946368	0.983266	NOT_CHANGE
AKR7A2P1	0.39392	0.23332	0.517182	9.90608	0.330511	1.19185	NOT_CHANGE
AKR7A3	0.349885	0.222992	0.504937	10.2873	0.287118	1.21861	NOT_CHANGE
AKR7L	0.502352	0.201963	0.485044	7.97965	0.3937	1.27598	NOT_CHANGE
AKT1	-0.0279683	0.744645	0.877485	2715.4	0.0858689	-0.325709	NOT_CHANGE
AKT1S1	0.0849545	0.493858	0.727702	933.794	0.124169	0.684186	NOT_CHANGE
AKT2	0.0269853	0.636368	0.817148	1905.87	0.0570776	0.472782	NOT_CHANGE
AKT3	-0.0537735	0.653594	0.828867	1643.29	0.119823	-0.448775	NOT_CHANGE
AKTIP	-0.14052	0.500446	0.731987	973.079	0.208552	-0.673788	NOT_CHANGE
ALAD	-0.0343658	0.807221	0.910913	1359.13	0.140836	-0.244013	NOT_CHANGE
ALAS1	-0.332244	0.147977	0.426164	1205.62	0.229654	-1.44671	NOT_CHANGE
ALAS2	-0.35653	0.373542	0.641256	306.725	0.400659	-0.889857	NOT_CHANGE
ALB	0.141763	0.824787	0.919455	2.20664	0.640328	0.221392	NOT_CHANGE
ALCAM	0.562307	0.186524	0.468961	572.346	0.42569	1.32093	NOT_CHANGE
ALDH16A1	-0.166071	0.260325	0.543537	851.774	0.147537	-1.12562	NOT_CHANGE
ALDH18A1	0.0665124	0.656131	0.830155	1405.27	0.149378	0.445261	NOT_CHANGE
ALDH1A1	1.51727	0.00446505	0.0879246	731.629	0.533631	2.84329	NOT_CHANGE
ALDH1A2	2.94582	0.00366525	0.0802772	1355.44	1.01383	2.90562	NOT_CHANGE
ALDH1A3	-0.0388699	0.904759	0.959616	247.436	0.32486	-0.119651	NOT_CHANGE
ALDH1B1	-0.0647727	0.803131	0.908404	258.881	0.259821	-0.249297	NOT_CHANGE
ALDH1L1	2.56539	0.0227335	0.184264	6.88901	1.12621	2.27788	NOT_CHANGE
ALDH1L2	0.659139	0.184548	0.466953	151.362	0.496759	1.32688	NOT_CHANGE
ALDH2	0.474534	0.0361372	0.228338	432.339	0.226467	2.09538	NOT_CHANGE
ALDH3A2	0.0956133	0.548958	0.764509	439.579	0.159536	0.599322	NOT_CHANGE
ALDH3B2	-0.667977	0.162903	0.442267	419.893	0.478709	-1.39537	NOT_CHANGE
ALDH4A1	-0.247653	0.41053	0.668991	881.788	0.300929	-0.822961	NOT_CHANGE
ALDH5A1	0.0586421	0.705336	0.857246	238.94	0.155085	0.378128	NOT_CHANGE
ALDH6A1	-0.0266968	0.841053	0.928506	266.473	0.13312	-0.200546	NOT_CHANGE
ALDH7A1	-0.180576	0.366076	0.634247	1444.31	0.199786	-0.903849	NOT_CHANGE
ALDH8A1	0.467742	0.224461	0.506063	18.0407	0.385052	1.21475	NOT_CHANGE
ALDH9A1	0.0406095	0.680782	0.844405	998.692	0.0987113	0.411396	NOT_CHANGE
ALDOA	0.250565	0.319891	0.59722	20.8204	0.251904	0.994683	NOT_CHANGE
ALDOB	-0.516352	0.26593	0.549711	3.58544	0.464144	-1.11248	NOT_CHANGE
ALDOC	1.6097	0.0103191	0.12935	178.898	0.627575	2.56495	NOT_CHANGE
ALG1	0.193376	0.175319	0.455192	192.024	0.14268	1.35531	NOT_CHANGE
ALG10	-0.422737	0.0116817	0.136682	65.1873	0.167645	-2.52162	NOT_CHANGE
ALG10B	-0.320434	0.066239	0.300953	296.248	0.174452	-1.8368	NOT_CHANGE
ALG11	-0.288425	0.0255204	0.193117	146.141	0.12914	-2.23343	NOT_CHANGE
ALG12	-0.185237	0.0571759	0.283581	463.939	0.0973925	-1.90196	NOT_CHANGE
ALG13	0.136811	0.295575	0.57628	508.276	0.130799	1.04597	NOT_CHANGE
ALG14	0.0897136	0.51336	0.742189	145.937	0.137258	0.653614	NOT_CHANGE
ALG1L	0.940928	0.00693009	0.107383	11.9442	0.348468	2.70019	NOT_CHANGE
ALG1L2	0.0523361	0.939288	0.974638	2.46675	0.687143	0.0761648	NOT_CHANGE
ALG1L9P	0.0443841	0.845798	0.931319	16.1512	0.228216	0.194483	NOT_CHANGE
ALG2	0.0244607	0.790408	0.901969	806.201	0.0920334	0.265781	NOT_CHANGE
ALG3	0.107907	0.34719	0.618736	593.166	0.114788	0.940053	NOT_CHANGE
ALG5	0.120355	0.264643	0.548446	417.875	0.107895	1.11548	NOT_CHANGE
ALG6	-0.10305	0.39517	0.658212	287.637	0.121195	-0.850279	NOT_CHANGE
ALG8	0.0449736	0.566189	0.776656	469.614	0.0783958	0.573673	NOT_CHANGE
ALG9	-0.0436812	0.592189	0.79288	514.445	0.0815454	-0.535667	NOT_CHANGE
ALK	-0.104734	0.848375	0.932524	3.76098	0.547797	-0.191192	NOT_CHANGE
ALKAL1	0.710122	0.624646	0.810992	1.87775	1.45137	0.489276	NOT_CHANGE
ALKAL2	0.562642	0.208501	0.492185	116.535	0.447358	1.2577	NOT_CHANGE
ALKBH1	0.0448261	0.679996	0.844097	203.101	0.108678	0.412468	NOT_CHANGE
ALKBH2	0.44291	0.0114269	0.135655	96.4095	0.175107	2.52936	NOT_CHANGE
ALKBH3	0.677602	0.00346256	0.0778573	125.552	0.231787	2.92338	NOT_CHANGE
ALKBH3-AS1	0.365153	0.313567	0.592283	4.6261	0.362339	1.00777	NOT_CHANGE
ALKBH4	-0.120612	0.311154	0.59007	115.323	0.119087	-1.0128	NOT_CHANGE
ALKBH5	0.0141941	0.869606	0.943549	1456.64	0.0864658	0.164159	NOT_CHANGE
ALKBH6	0.275253	0.0321789	0.215831	174.12	0.128492	2.14218	NOT_CHANGE
ALKBH7	0.216844	0.163195	0.442392	396.327	0.15551	1.39441	NOT_CHANGE
ALKBH8	0.147691	0.342853	0.615682	140.77	0.155703	0.948544	NOT_CHANGE
ALMS1	-0.0374504	0.767458	0.889791	283.757	0.126649	-0.295702	NOT_CHANGE
ALMS1-IT1	-0.284765	0.226064	0.508148	13.5482	0.235234	-1.21056	NOT_CHANGE
ALMS1P1	0.0667167	0.907491	0.961342	2.98463	0.574134	0.116204	NOT_CHANGE
ALOX12	-0.204699	0.183675	0.46553	66.8122	0.153964	-1.32952	NOT_CHANGE
ALOX12-AS1	-0.203268	0.483399	0.72057	9.55948	0.290033	-0.700846	NOT_CHANGE
ALOX12B	0.681412	0.323187	0.599374	5.13313	0.689738	0.987929	NOT_CHANGE
ALOX12P2	1.09178	0.0875157	0.340821	2.9465	0.638974	1.70865	NOT_CHANGE
ALOX5	0.0254744	0.917911	0.965341	505.33	0.247166	0.103066	NOT_CHANGE
ALOX5AP	-0.331901	0.205431	0.488767	375.998	0.262117	-1.26623	NOT_CHANGE
ALOXE3	1.17645	0.0214467	0.179811	23.3167	0.511495	2.30003	NOT_CHANGE
ALPG	-0.449384	0.500524	0.731992	47.4773	0.667073	-0.673665	NOT_CHANGE
ALPK1	-0.054052	0.665737	0.83545	385.883	0.125119	-0.432006	NOT_CHANGE
ALPK2	0.655439	0.30731	0.586851	114.099	0.642032	1.02088	NOT_CHANGE
ALPK3	-0.799401	0.0209849	0.178114	502.544	0.346323	-2.30826	NOT_CHANGE
ALPL	0.121438	0.797736	0.905717	80.8859	0.473851	0.256279	NOT_CHANGE
ALPP	-0.644458	0.400608	0.662425	13477.1	0.766723	-0.840535	NOT_CHANGE
ALS2	-0.237885	0.000222817	0.0204259	528.92	0.0644389	-3.69164	NOT_CHANGE
ALX3	0.0751583	0.597366	0.796202	92.3146	0.142293	0.528192	NOT_CHANGE
ALYREF	-0.10899	0.294628	0.575873	557.966	0.103996	-1.04802	NOT_CHANGE
AMACR	0.217568	0.61106	0.80414	3.77238	0.427811	0.508561	NOT_CHANGE
AMBRA1	-0.245996	0.0914545	0.347036	614.583	0.145752	-1.68777	NOT_CHANGE
AMD1	-0.186709	0.214177	0.496428	2874.92	0.15031	-1.24216	NOT_CHANGE
AMDHD1	0.107288	0.808008	0.911214	4.83973	0.441519	0.242997	NOT_CHANGE
AMDHD2	0.147337	0.223114	0.504974	291.461	0.120938	1.21829	NOT_CHANGE
AMER1	-0.309517	0.0566449	0.281966	77.8208	0.162388	-1.90604	NOT_CHANGE
AMER2	-1.12711	0.0571661	0.283581	10.5899	0.592582	-1.90204	NOT_CHANGE
AMFR	-0.0384858	0.839183	0.92761	2787.83	0.189643	-0.202938	NOT_CHANGE
AMH	-0.470811	0.181908	0.463111	20.7255	0.352693	-1.3349	NOT_CHANGE
AMIGO1	-0.39124	0.255792	0.53881	118.79	0.344282	-1.13639	NOT_CHANGE
AMIGO2	0.0959889	0.676066	0.841488	334.162	0.229728	0.417838	NOT_CHANGE
AMIGO3	-0.138312	0.332746	0.606665	97.1705	0.142796	-0.968597	NOT_CHANGE
AMMECR1	-0.350991	0.0503851	0.267445	602.238	0.179381	-1.95668	NOT_CHANGE
AMMECR1L	0.103846	0.0768996	0.321114	848.251	0.0587041	1.76897	NOT_CHANGE
AMN	1.06429	0.0213223	0.179386	22.9124	0.462287	2.30223	NOT_CHANGE
AMN1	0.0670987	0.763365	0.887464	41.8894	0.222871	0.301065	NOT_CHANGE
AMOT	-0.212249	0.444261	0.69363	2375.01	0.277443	-0.765018	NOT_CHANGE
AMOTL1	-0.219496	0.173338	0.453419	2458.95	0.16121	-1.36156	NOT_CHANGE
AMOTL2	0.178495	0.219212	0.50136	3234.46	0.14528	1.22863	NOT_CHANGE
AMPD2	0.211402	0.0689651	0.30678	842.776	0.116241	1.81865	NOT_CHANGE
AMPD3	0.726673	0.029765	0.207541	396.997	0.334378	2.1732	NOT_CHANGE
AMPH	2.36574	0.00574152	0.098779	18.791	0.856473	2.76219	NOT_CHANGE
AMT	0.346579	0.0324957	0.217006	245.086	0.162084	2.13826	NOT_CHANGE
AMY2B	0.441983	0.016783	0.159664	150.305	0.18482	2.39143	NOT_CHANGE
AMZ1	0.893203	0.00209798	0.0599648	577.959	0.290378	3.076	NOT_CHANGE
AMZ2	0.164486	0.0266769	0.196602	688.367	0.0742195	2.21621	NOT_CHANGE
AMZ2P1	-0.139041	0.315001	0.593496	145.65	0.138379	-1.00478	NOT_CHANGE
ANAPC1	0.024074	0.781743	0.897042	715.463	0.0868944	0.277049	NOT_CHANGE
ANAPC10	-0.281904	0.0078437	0.113321	153.814	0.10603	-2.65872	NOT_CHANGE
ANAPC11	0.0693345	0.480662	0.719129	708.702	0.0983135	0.705239	NOT_CHANGE
ANAPC13	0.383657	0.0437931	0.250357	930.63	0.1903	2.01607	NOT_CHANGE
ANAPC15	0.43655	0.0229297	0.184264	26.3659	0.191923	2.2746	NOT_CHANGE
ANAPC16	0.113194	0.147258	0.425309	1190.46	0.0781031	1.44928	NOT_CHANGE
ANAPC1P2	-0.0715156	0.632615	0.815159	65.4624	0.149599	-0.478049	NOT_CHANGE
ANAPC1P4	0.103971	0.753486	0.883046	38.6457	0.331069	0.314045	NOT_CHANGE
ANAPC2	0.0326056	0.705525	0.857246	608	0.0862872	0.377872	NOT_CHANGE
ANAPC4	0.0053241	0.968139	0.98539	692.087	0.133292	0.0399431	NOT_CHANGE
ANAPC5	0.168019	0.00895141	0.120369	1607.29	0.064279	2.6139	NOT_CHANGE
ANAPC7	0.0696378	0.525754	0.751091	530.925	0.109752	0.634501	NOT_CHANGE
ANG	0.945384	0.0220577	0.182446	34.5047	0.412944	2.28937	NOT_CHANGE
ANGEL1	0.191354	0.0135185	0.145028	470.753	0.0774774	2.46981	NOT_CHANGE
ANGEL2	0.0242481	0.691222	0.850477	449.91	0.0610479	0.397198	NOT_CHANGE
ANGPT1	-0.603141	0.137159	0.412682	465.549	0.405758	-1.48645	NOT_CHANGE
ANGPT2	-0.0578997	0.856084	0.936456	457.919	0.31925	-0.181361	NOT_CHANGE
ANGPT4	0.352458	0.632905	0.815253	11.9067	0.737913	0.477641	NOT_CHANGE
ANGPTL1	-0.239921	0.432518	0.684604	1155.14	0.305674	-0.784891	NOT_CHANGE
ANGPTL2	0.728422	0.0292922	0.206508	465.502	0.33421	2.17953	NOT_CHANGE
ANGPTL3	-0.901759	0.16043	0.439729	2.53451	0.642449	-1.40363	NOT_CHANGE
ANGPTL4	-0.158447	0.639989	0.819343	1467.96	0.338768	-0.467714	NOT_CHANGE
ANGPTL5	1.09908	0.0397135	0.239819	4.26466	0.534387	2.05672	NOT_CHANGE
ANGPTL6	-0.154177	0.654864	0.829559	28.7056	0.344902	-0.447016	NOT_CHANGE
ANGPTL7	0.801888	0.151145	0.430547	6.33881	0.558613	1.4355	NOT_CHANGE
ANGPTL8	0.613204	0.317847	0.595349	2.79573	0.613884	0.998891	NOT_CHANGE
ANK1	-0.186458	0.285681	0.567202	79.0121	0.174644	-1.06764	NOT_CHANGE
ANK2	0.582822	0.144469	0.422144	76.4177	0.39937	1.45935	NOT_CHANGE
ANK3	-0.889659	0.0881533	0.341625	2026.87	0.521727	-1.70522	NOT_CHANGE
ANKAR	0.0970644	0.55569	0.769159	39.5395	0.164724	0.589255	NOT_CHANGE
ANKDD1A	-0.475177	0.105131	0.369846	259.996	0.293234	-1.62047	NOT_CHANGE
ANKDD1B	0.197402	0.455835	0.701809	21.6613	0.264712	0.745722	NOT_CHANGE
ANKEF1	0.0658908	0.718732	0.864669	69.0075	0.182952	0.360154	NOT_CHANGE
ANKFN1	-0.0961218	0.771187	0.890935	162.01	0.330517	-0.290822	NOT_CHANGE
ANKFY1	0.0459914	0.465631	0.708387	1422.47	0.0630359	0.729607	NOT_CHANGE
ANKH	0.0134024	0.900436	0.95809	832.439	0.107124	0.12511	NOT_CHANGE
ANKHD1	0.0279208	0.881061	0.949094	75.6219	0.186607	0.149624	NOT_CHANGE
ANKHD1-EIF4EBP3	0.40277	0.347406	0.618824	4.25399	0.428646	0.939634	NOT_CHANGE
ANKIB1	0.154991	0.175259	0.455192	1110.49	0.114342	1.3555	NOT_CHANGE
ANKK1	0.82241	0.0347737	0.225375	5.19669	0.389586	2.11098	NOT_CHANGE
ANKLE1	-0.0501159	0.855883	0.93631	25.6608	0.275942	-0.181618	NOT_CHANGE
ANKLE2	0.261334	0.0032059	0.0738684	1618.05	0.0886698	2.94727	NOT_CHANGE
ANKMY1	0.207264	0.108749	0.375392	187.307	0.129229	1.60384	NOT_CHANGE
ANKMY2	-0.0228138	0.874852	0.946523	381.778	0.144851	-0.157498	NOT_CHANGE
ANKRA2	-0.0949789	0.438992	0.689213	381.754	0.122728	-0.773896	NOT_CHANGE
ANKRD1	0.48196	0.179688	0.460485	77.1336	0.359212	1.34172	NOT_CHANGE
ANKRD10	0.132864	0.431763	0.684283	1774.28	0.169	0.786178	NOT_CHANGE
ANKRD11	-0.0771625	0.271317	0.554105	1862.25	0.0701456	-1.10003	NOT_CHANGE
ANKRD12	-0.137969	0.379458	0.646176	931.856	0.15698	-0.878895	NOT_CHANGE
ANKRD13A	0.00412943	0.985195	0.99376	2407.6	0.222539	0.018556	NOT_CHANGE
ANKRD13B	0.379866	0.185007	0.467385	132.519	0.286584	1.3255	NOT_CHANGE
ANKRD13C	-0.0379626	0.633371	0.815458	377.135	0.0795884	-0.476987	NOT_CHANGE
ANKRD13D	-0.0345909	0.676207	0.84161	650.232	0.0828237	-0.417645	NOT_CHANGE
ANKRD16	0.320999	0.0481146	0.261326	69.1061	0.16242	1.97635	NOT_CHANGE
ANKRD17	-0.111901	0.143161	0.420656	1731.77	0.0764288	-1.46412	NOT_CHANGE
ANKRD18A	0.854666	0.181945	0.463131	12.9132	0.6403	1.33479	NOT_CHANGE
ANKRD18B	0.839687	0.134108	0.408463	2.35197	0.560502	1.4981	NOT_CHANGE
ANKRD19P	0.113299	0.55761	0.770231	25.7999	0.193213	0.586395	NOT_CHANGE
ANKRD2	0.964692	0.145133	0.423133	4.54237	0.662135	1.45694	NOT_CHANGE
ANKRD20A4-ANKRD20A20P	0.527975	0.437285	0.688039	1.53711	0.679691	0.776787	NOT_CHANGE
ANKRD20A5P	-1.33836	0.0255538	0.193219	113.727	0.599375	-2.23293	NOT_CHANGE
ANKRD20A9P	-1.21861	0.0541815	0.276286	3.98609	0.632919	-1.92538	NOT_CHANGE
ANKRD22	0.813905	0.202251	0.485288	12.8617	0.638274	1.27516	NOT_CHANGE
ANKRD23	0.416877	0.0124658	0.140623	50.207	0.166839	2.49868	NOT_CHANGE
ANKRD24	0.0433329	0.918004	0.965341	329.446	0.42092	0.102948	NOT_CHANGE
ANKRD26	-0.270779	0.0672634	0.302809	184.796	0.147974	-1.82991	NOT_CHANGE
ANKRD26P1	-0.217808	0.748594	0.8801	28.4293	0.6796	-0.320494	NOT_CHANGE
ANKRD27	0.0589931	0.484362	0.7213	888.595	0.0843598	0.699303	NOT_CHANGE
ANKRD28	0.455964	0.00708922	0.109033	724.21	0.169338	2.69262	NOT_CHANGE
ANKRD29	1.88735	0.00723754	0.10925	15.2456	0.702738	2.68571	NOT_CHANGE
ANKRD30A	-1.43833	0.0891395	0.343173	2.54087	0.846097	-1.69995	NOT_CHANGE
ANKRD30B	0.671044	0.280682	0.562663	2.07874	0.622035	1.07879	NOT_CHANGE
ANKRD31	0.746529	0.16439	0.443893	3.70453	0.536895	1.39046	NOT_CHANGE
ANKRD33	-0.674294	0.347201	0.618736	105.375	0.71731	-0.940032	NOT_CHANGE
ANKRD33B	0.51871	0.0195329	0.172443	284.918	0.222127	2.3352	NOT_CHANGE
ANKRD34A	0.438762	0.197918	0.481168	16.0242	0.340784	1.28751	NOT_CHANGE
ANKRD34B	0.390158	0.693393	0.851636	3.40165	0.98961	0.394254	NOT_CHANGE
ANKRD34C	-0.272701	0.779898	0.896007	2.76204	0.975845	-0.279452	NOT_CHANGE
ANKRD35	1.9687	0.00193326	0.0573594	39.3599	0.635004	3.1003	NOT_CHANGE
ANKRD36	0.500358	0.083338	0.333369	45.8223	0.288951	1.73164	NOT_CHANGE
ANKRD36B	0.137328	0.59641	0.795689	60.5792	0.25932	0.52957	NOT_CHANGE
ANKRD36BP2	0.764801	0.292047	0.573478	3.41317	0.725865	1.05364	NOT_CHANGE
ANKRD36C	0.50299	0.237814	0.521276	15.6355	0.426093	1.18047	NOT_CHANGE
ANKRD37	0.458359	0.15148	0.430636	9.77602	0.319564	1.43432	NOT_CHANGE
ANKRD39	0.160684	0.319681	0.59722	78.9013	0.161473	0.995114	NOT_CHANGE
ANKRD40	-0.166225	0.0404388	0.240764	1381.24	0.0811153	-2.04924	NOT_CHANGE
ANKRD42	0.487832	0.024968	0.191102	181.79	0.217598	2.2419	NOT_CHANGE
ANKRD44	-0.100825	0.516579	0.744469	341.08	0.155443	-0.648627	NOT_CHANGE
ANKRD45	0.962625	0.262403	0.546127	2.35669	0.858927	1.12073	NOT_CHANGE
ANKRD46	-0.302294	0.0324755	0.216945	468.196	0.141358	-2.13851	NOT_CHANGE
ANKRD49	-0.106428	0.268411	0.552014	237.747	0.0961641	-1.10673	NOT_CHANGE
ANKRD50	-0.34424	0.193668	0.476148	1123.35	0.26484	-1.29981	NOT_CHANGE
ANKRD52	0.11976	0.220867	0.502931	1409.56	0.0978247	1.22423	NOT_CHANGE
ANKRD53	0.0421631	0.930107	0.970276	36.6282	0.480708	0.0877105	NOT_CHANGE
ANKRD54	0.0332283	0.717539	0.863992	265.152	0.0918544	0.36175	NOT_CHANGE
ANKRD55	0.325066	0.243545	0.526789	15.5757	0.278746	1.16617	NOT_CHANGE
ANKRD6	0.329628	0.274309	0.556875	286.467	0.301528	1.09319	NOT_CHANGE
ANKRD61	0.0957514	0.726474	0.86857	24.0127	0.273716	0.34982	NOT_CHANGE
ANKRD62P1-PARP4P3	-0.575008	0.145062	0.422998	8.15372	0.394599	-1.4572	NOT_CHANGE
ANKRD66	0.308166	0.757159	0.884851	1.54146	0.996615	0.309213	NOT_CHANGE
ANKRD9	-0.23667	0.386251	0.651625	900.752	0.273153	-0.866436	NOT_CHANGE
ANKS1A	-0.291288	0.179166	0.459899	2347.04	0.21684	-1.34333	NOT_CHANGE
ANKS1B	-0.118504	0.747472	0.879648	21.5285	0.368054	-0.321975	NOT_CHANGE
ANKS3	0.0616932	0.624959	0.811128	229.072	0.126205	0.488834	NOT_CHANGE
ANKS6	0.378683	0.0247785	0.190603	312.295	0.168691	2.24484	NOT_CHANGE
ANKZF1	0.426616	0.00137595	0.049633	562.013	0.133332	3.19965	NOT_CHANGE
ANLN	0.0524399	0.751623	0.881936	388.807	0.165687	0.3165	NOT_CHANGE
ANO1	0.739424	0.11032	0.377509	488.638	0.463079	1.59676	NOT_CHANGE
ANO10	-0.0421877	0.66057	0.832896	570.948	0.0960717	-0.439127	NOT_CHANGE
ANO2	-0.472108	0.159526	0.438583	250.206	0.335622	-1.40667	NOT_CHANGE
ANO3	-1.7045	0.0145273	0.149765	21.3424	0.697437	-2.44395	NOT_CHANGE
ANO4	1.51519	0.0699347	0.308657	28.8294	0.836041	1.81233	NOT_CHANGE
ANO5	-0.0338366	0.954711	0.980361	10.0527	0.595801	-0.0567917	NOT_CHANGE
ANO6	-0.0193799	0.894022	0.955115	3491.57	0.145476	-0.133217	NOT_CHANGE
ANO7	0.338079	0.408576	0.667368	28.2097	0.409098	0.826402	NOT_CHANGE
ANO8	0.271336	0.0205108	0.176753	450.137	0.117113	2.31687	NOT_CHANGE
ANO9	1.34931	0.00268398	0.0667069	84.4312	0.449501	3.00179	NOT_CHANGE
ANOS1	0.431127	0.530558	0.753991	112.949	0.687434	0.627154	NOT_CHANGE
ANP32A	-0.0932674	0.52589	0.751157	2266.3	0.147041	-0.634293	NOT_CHANGE
ANP32A-IT1	0.925451	0.015305	0.153171	9.89277	0.381616	2.42508	NOT_CHANGE
ANP32B	-0.0946062	0.368248	0.635638	2613.68	0.105146	-0.89976	NOT_CHANGE
ANP32E	-0.148024	0.156129	0.435084	732.769	0.104374	-1.41821	NOT_CHANGE
ANPEP	0.703256	0.00661329	0.105235	1274.11	0.258958	2.71571	NOT_CHANGE
ANTKMT	0.267346	0.116859	0.386462	175.579	0.170491	1.56809	NOT_CHANGE
ANTXR1	0.583175	0.0777902	0.322014	4060.13	0.330663	1.76365	NOT_CHANGE
ANTXR2	0.199576	0.212279	0.495505	3339.76	0.160003	1.24732	NOT_CHANGE
ANTXRL	-1.57187	0.0192129	0.171012	3.5019	0.671344	-2.34137	NOT_CHANGE
ANXA1	0.277308	0.15679	0.435867	14039.3	0.195846	1.41595	NOT_CHANGE
ANXA10	0.121996	0.851812	0.93451	1.94138	0.653062	0.186807	NOT_CHANGE
ANXA11	0.0970228	0.404178	0.664457	4250.77	0.116309	0.834182	NOT_CHANGE
ANXA13	2.15969	0.00595304	0.100486	4.97078	0.785241	2.75036	NOT_CHANGE
ANXA2	0.503377	0.00506548	0.0923078	17322.3	0.179595	2.80284	NOT_CHANGE
ANXA2P2	0.172924	0.735469	0.873135	3.35599	0.51182	0.33786	NOT_CHANGE
ANXA2R	0.0368312	0.877384	0.947731	46.1099	0.23872	0.154286	NOT_CHANGE
ANXA3	-0.100294	0.697691	0.853753	1375.57	0.258198	-0.388439	NOT_CHANGE
ANXA4	-0.214537	0.413249	0.670879	2718.57	0.26221	-0.818189	NOT_CHANGE
ANXA5	-0.00919485	0.916639	0.964666	10569.5	0.0878473	-0.104669	NOT_CHANGE
ANXA6	-0.538783	0.0074156	0.110362	4653.78	0.20122	-2.67758	NOT_CHANGE
ANXA7	0.179712	0.0199334	0.174573	1724.82	0.0772092	2.3276	NOT_CHANGE
ANXA8L1	0.987377	0.00177476	0.0548264	701.924	0.315906	3.12554	NOT_CHANGE
ANXA9	0.155432	0.310818	0.589776	57.2932	0.15336	1.01351	NOT_CHANGE
AOAH	0.120783	0.426939	0.68169	175.941	0.152035	0.794441	NOT_CHANGE
AOC1	1.20319	0.0529922	0.273265	40400.7	0.621809	1.93498	NOT_CHANGE
AOC2	0.0517808	0.851135	0.93421	20.9578	0.275912	0.187671	NOT_CHANGE
AOC3	-0.943655	0.0264342	0.196161	1834.29	0.425113	-2.21977	NOT_CHANGE
AOC4P	-0.752671	0.101627	0.36329	8.60361	0.459782	-1.63701	NOT_CHANGE
AOPEP	-0.205375	0.2536	0.536583	905.038	0.179893	-1.14165	NOT_CHANGE
AOX1	1.70512	0.0170324	0.160781	513.021	0.714634	2.38601	NOT_CHANGE
AOX3P-AOX2P	1.51645	0.0357639	0.227235	8.69076	0.722255	2.0996	NOT_CHANGE
AP1AR	-0.258006	0.0158441	0.155619	387.218	0.106946	-2.41249	NOT_CHANGE
AP1B1	-0.0494018	0.663558	0.834937	2459.29	0.113566	-0.435006	NOT_CHANGE
AP1G1	0.0751221	0.2859	0.567347	1790.42	0.0703944	1.06716	NOT_CHANGE
AP1G2	0.179972	0.349819	0.620382	440.149	0.192496	0.93494	NOT_CHANGE
AP1M1	0.230376	0.0458414	0.255412	873.511	0.115369	1.99685	NOT_CHANGE
AP1M2	-0.0480413	0.830828	0.92295	725.437	0.22487	-0.21364	NOT_CHANGE
AP1S1	0.274762	0.00730333	0.109679	641.293	0.10242	2.68269	NOT_CHANGE
AP1S2	-0.363737	0.073139	0.314778	817.052	0.202982	-1.79196	NOT_CHANGE
AP1S3	-0.316079	0.371381	0.639178	256.299	0.3536	-0.89389	NOT_CHANGE
AP2A1	0.0493309	0.70506	0.857246	2095.71	0.130333	0.378499	NOT_CHANGE
AP2A2	0.0874566	0.253689	0.536583	2085.9	0.0766199	1.14144	NOT_CHANGE
AP2B1	0.0881618	0.321714	0.598937	3480.99	0.0889678	0.990941	NOT_CHANGE
AP2M1	-0.0442445	0.666577	0.835977	6161.03	0.102691	-0.430851	NOT_CHANGE
AP2S1	0.039586	0.787241	0.900148	1228.55	0.146672	0.269895	NOT_CHANGE
AP3B1	0.0952108	0.356027	0.625263	954.744	0.103158	0.922963	NOT_CHANGE
AP3B2	0.263625	0.467039	0.709145	20.4444	0.362468	0.727305	NOT_CHANGE
AP3D1	-0.0319698	0.668805	0.836688	2933.17	0.0747326	-0.427789	NOT_CHANGE
AP3M1	-0.146297	0.092615	0.348867	1304.59	0.0869901	-1.68176	NOT_CHANGE
AP3M2	-0.204581	0.299426	0.579959	490.625	0.197155	-1.03767	NOT_CHANGE
AP3S1	0.220991	0.23013	0.512911	1278.74	0.184156	1.20002	NOT_CHANGE
AP3S2	0.051615	0.887553	0.952099	6.02567	0.365024	0.141402	NOT_CHANGE
AP4B1	0.130251	0.350642	0.620997	150.208	0.139553	0.933345	NOT_CHANGE
AP4B1-AS1	0.289197	0.296479	0.576888	8.69078	0.277005	1.04401	NOT_CHANGE
AP4E1	-0.14183	0.255764	0.53881	544.18	0.1248	-1.13646	NOT_CHANGE
AP4M1	0.204946	0.0264081	0.196161	178.296	0.0923116	2.22016	NOT_CHANGE
AP4S1	-0.122311	0.366954	0.635091	193.231	0.13557	-0.902194	NOT_CHANGE
AP5B1	0.183157	0.345724	0.617652	844.873	0.194245	0.942915	NOT_CHANGE
AP5M1	-0.0880362	0.146085	0.424004	600.577	0.0605684	-1.4535	NOT_CHANGE
AP5S1	0.0205821	0.833928	0.924769	231.248	0.098166	0.209666	NOT_CHANGE
AP5Z1	0.177669	0.0624341	0.294252	554.112	0.095357	1.8632	NOT_CHANGE
APAF1	-0.084619	0.604371	0.800072	403.638	0.163318	-0.518125	NOT_CHANGE
APBA1	-0.22882	0.263916	0.547754	247.123	0.204818	-1.11718	NOT_CHANGE
APBA2	1.54076	0.0137125	0.146043	162.828	0.625127	2.46471	NOT_CHANGE
APBA3	-0.0637625	0.545873	0.762418	298.821	0.105575	-0.603956	NOT_CHANGE
APBB1	0.0579218	0.767333	0.889753	319.249	0.195771	0.295865	NOT_CHANGE
APBB1IP	0.822511	0.00898343	0.120414	328.619	0.314814	2.61268	NOT_CHANGE
APBB2	0.101635	0.459688	0.70385	1370.96	0.137463	0.73936	NOT_CHANGE
APBB3	0.0837208	0.461179	0.704858	352.835	0.113611	0.736907	NOT_CHANGE
APC	0.00990377	0.941875	0.975357	517.686	0.13583	0.0729129	NOT_CHANGE
APC2	0.130127	0.310365	0.589434	114.835	0.128273	1.01446	NOT_CHANGE
APCDD1	1.12728	0.0131665	0.143706	1758.88	0.454689	2.47923	NOT_CHANGE
APCDD1L	-0.524925	0.567411	0.777178	23.0531	0.917911	-0.571869	NOT_CHANGE
APCDD1L-DT	0.97261	0.169009	0.448431	3.51423	0.707149	1.3754	NOT_CHANGE
APCS	-0.457842	0.532613	0.755256	2.68328	0.733695	-0.624022	NOT_CHANGE
APEH	-0.0159832	0.871374	0.94426	1202.13	0.0987143	-0.161914	NOT_CHANGE
APELA	0.119615	0.871658	0.944361	31.5257	0.740408	0.161553	NOT_CHANGE
APEX1	0.144441	0.173973	0.454555	939.052	0.106242	1.35955	NOT_CHANGE
APEX2	-0.0539479	0.637912	0.817919	438.187	0.114632	-0.47062	NOT_CHANGE
APH1A	0.0562883	0.444405	0.693745	2221.81	0.073601	0.764776	NOT_CHANGE
APH1B	0.512042	0.00457183	0.0887524	436.682	0.180567	2.83575	NOT_CHANGE
API5	-0.102747	0.146345	0.424004	1562.04	0.0707347	-1.45256	NOT_CHANGE
APIP	-0.206624	0.0153069	0.153171	239.474	0.0852044	-2.42504	NOT_CHANGE
APLF	-0.0589202	0.765496	0.888454	83.7214	0.197539	-0.298271	NOT_CHANGE
APLN	-0.717969	0.0605466	0.289841	3348.34	0.382551	-1.87679	NOT_CHANGE
APLNR	-0.825695	0.133658	0.407927	4451.11	0.550525	-1.49983	NOT_CHANGE
APLP1	0.936975	0.164951	0.4442	58.7492	0.674757	1.38861	NOT_CHANGE
APLP2	-0.00204285	0.980143	0.99105	12592.7	0.082078	-0.0248891	NOT_CHANGE
APMAP	-0.279606	0.0811846	0.328872	2921.08	0.160338	-1.74385	NOT_CHANGE
APOA1-AS	0.786638	0.0458687	0.255412	6.41384	0.393989	1.9966	NOT_CHANGE
APOA4	3.78129	0.00844867	0.117094	1.87035	1.43579	2.63359	NOT_CHANGE
APOB	-0.132976	0.840172	0.928076	16.479	0.659362	-0.201673	NOT_CHANGE
APOBEC2	0.20105	0.650171	0.827018	17.6703	0.443307	0.453524	NOT_CHANGE
APOBEC3A	0.200696	0.773477	0.892433	6.61898	0.697275	0.287829	NOT_CHANGE
APOBEC3B	0.268842	0.613884	0.805604	16.0159	0.532849	0.504537	NOT_CHANGE
APOBEC3C	0.431471	0.0391058	0.238738	308.479	0.20914	2.06307	NOT_CHANGE
APOBEC3D	0.581273	0.00215678	0.0604826	81.1693	0.189479	3.06775	NOT_CHANGE
APOBEC3F	0.276888	0.0791316	0.324827	67.8356	0.157704	1.75575	NOT_CHANGE
APOBEC3G	0.818121	0.00167778	0.0536695	127.33	0.260379	3.14203	NOT_CHANGE
APOBEC3H	0.823906	0.0673013	0.302845	12.549	0.450306	1.82966	NOT_CHANGE
APOBR	0.59061	0.157047	0.436138	402.306	0.417371	1.41507	NOT_CHANGE
APOC1	0.663417	0.00605718	0.101642	266.353	0.241711	2.74467	NOT_CHANGE
APOC3	-0.086965	0.927423	0.968928	17.624	0.954738	-0.0910878	NOT_CHANGE
APOE	0.420373	0.00844715	0.117094	2877.36	0.159616	2.63365	NOT_CHANGE
APOL1	0.485241	0.0316189	0.213935	2524	0.225778	2.1492	NOT_CHANGE
APOL2	0.122152	0.458782	0.703363	826.773	0.164881	0.740854	NOT_CHANGE
APOL3	-0.211469	0.304634	0.584744	797.185	0.206001	-1.02655	NOT_CHANGE
APOL4	0.142401	0.668679	0.836688	216.019	0.332743	0.427961	NOT_CHANGE
APOL6	0.896714	0.0039817	0.0831888	1400.41	0.311401	2.87961	NOT_CHANGE
APOLD1	-0.778155	0.141172	0.41812	4004.15	0.528839	-1.47144	NOT_CHANGE
APOM	0.785044	0.0445053	0.251973	6.92812	0.390705	2.0093	NOT_CHANGE
APOO	0.30037	0.348611	0.619528	134.612	0.320467	0.937287	NOT_CHANGE
APOOL	0.0619165	0.587027	0.78997	294.303	0.113995	0.543149	NOT_CHANGE
APP	-0.141584	0.248703	0.531655	16233.3	0.122743	-1.1535	NOT_CHANGE
APPBP2	-0.291977	0.0530328	0.273339	1461.96	0.15092	-1.93465	NOT_CHANGE
APPL1	0.00474461	0.962074	0.983099	827.353	0.0997782	0.0475516	NOT_CHANGE
APPL2	0.0721192	0.493185	0.727388	952.774	0.105245	0.685251	NOT_CHANGE
APRT	0.250957	0.0801101	0.32657	578.953	0.1434	1.75005	NOT_CHANGE
APTR	-0.129674	0.462017	0.70553	77.7692	0.176301	-0.73553	NOT_CHANGE
APTX	-0.0350499	0.628962	0.813203	381.851	0.0725388	-0.483189	NOT_CHANGE
AQP1	-0.383899	0.31054	0.589511	927.141	0.378565	-1.01409	NOT_CHANGE
AQP10	-0.611106	0.34091	0.614351	4.00728	0.641669	-0.952369	NOT_CHANGE
AQP11	-0.289905	0.196443	0.479857	40.8582	0.224428	-1.29175	NOT_CHANGE
AQP3	0.662402	0.0499356	0.266246	165.513	0.337872	1.96052	NOT_CHANGE
AQP7	-0.0862055	0.868468	0.94286	6.27325	0.52055	-0.165605	NOT_CHANGE
AQP7P1	0.431718	0.361108	0.630403	56.5817	0.472724	0.913256	NOT_CHANGE
AQP7P3	0.959686	0.0208522	0.177887	13.234	0.415331	2.31065	NOT_CHANGE
AQP8	-0.900628	0.103958	0.367157	2.69434	0.553905	-1.62596	NOT_CHANGE
AQP9	-0.0307373	0.953726	0.979814	231.906	0.529698	-0.0580279	NOT_CHANGE
AQR	-0.20491	0.069405	0.30776	1020.17	0.11285	-1.81577	NOT_CHANGE
ARAF	0.0838787	0.36103	0.630323	1133.1	0.0918309	0.913404	NOT_CHANGE
ARAP1	0.157429	0.164202	0.443629	2190.67	0.11317	1.39108	NOT_CHANGE
ARAP1-AS2	0.53025	0.0532732	0.273811	11.4628	0.274357	1.9327	NOT_CHANGE
ARAP2	0.188367	0.234929	0.518804	288.885	0.15859	1.18776	NOT_CHANGE
ARAP3	-0.367029	0.146977	0.425175	1039.07	0.253073	-1.45029	NOT_CHANGE
ARC	1.23442	0.0133221	0.144431	108.032	0.498749	2.47504	NOT_CHANGE
ARCN1	0.218552	0.141174	0.41812	2943.01	0.14853	1.47143	NOT_CHANGE
AREG	-0.443543	0.358854	0.628607	1819.54	0.483398	-0.917551	NOT_CHANGE
AREL1	0.155653	0.00616252	0.102377	743.955	0.0568283	2.73901	NOT_CHANGE
ARF1	-0.0720771	0.428975	0.682976	8837.2	0.0911275	-0.790947	NOT_CHANGE
ARF3	0.130865	0.0928079	0.349113	3173.38	0.0778604	1.68077	NOT_CHANGE
ARF4	0.201333	0.140404	0.417465	4985	0.136563	1.47429	NOT_CHANGE
ARF4-AS1	-0.431782	0.216641	0.498551	6.28475	0.349476	-1.23551	NOT_CHANGE
ARF5	0.0494307	0.646455	0.824372	1315.25	0.107764	0.458693	NOT_CHANGE
ARF6	-0.0373808	0.583224	0.786985	2632.03	0.0681285	-0.548681	NOT_CHANGE
ARFGAP1	0.0252356	0.810558	0.912032	2040.32	0.105277	0.239707	NOT_CHANGE
ARFGAP2	-0.0893914	0.317271	0.594632	1524.36	0.0893841	-1.00008	NOT_CHANGE
ARFGAP3	0.261602	0.0382299	0.235902	1104.26	0.126232	2.07238	NOT_CHANGE
ARFGEF1	0.0264262	0.760792	0.886279	1389.71	0.0868024	0.304441	NOT_CHANGE
ARFGEF2	-0.0335945	0.681698	0.844669	1284.26	0.0819085	-0.410147	NOT_CHANGE
ARFGEF3	-0.0802802	0.752244	0.882279	328.408	0.254307	-0.315682	NOT_CHANGE
ARFIP1	-0.170217	0.0660269	0.300435	865.181	0.092598	-1.83824	NOT_CHANGE
ARFIP2	-0.0324947	0.774098	0.892544	901.779	0.113215	-0.287018	NOT_CHANGE
ARFRP1	0.0866904	0.407327	0.666388	634.977	0.104622	0.828607	NOT_CHANGE
ARG1	0.169541	0.737475	0.874002	18.795	0.505791	0.3352	NOT_CHANGE
ARG2	-0.226611	0.449862	0.698516	51.0282	0.299891	-0.755645	NOT_CHANGE
ARGFXP2	-0.0369984	0.948201	0.978262	2.65243	0.5695	-0.0649665	NOT_CHANGE
ARGLU1	-0.217138	0.191463	0.473531	2738.86	0.166228	-1.30626	NOT_CHANGE
ARHGAP1	0.0982701	0.527181	0.751744	2132.27	0.155413	0.632315	NOT_CHANGE
ARHGAP10	0.34817	0.0576214	0.283927	490.831	0.183386	1.89857	NOT_CHANGE
ARHGAP11A	-0.300911	0.108164	0.374766	117.517	0.187309	-1.6065	NOT_CHANGE
ARHGAP11B	0.389161	0.0780019	0.322411	20.9105	0.220813	1.7624	NOT_CHANGE
ARHGAP12	-0.0353235	0.713962	0.862092	751.096	0.0963701	-0.36654	NOT_CHANGE
ARHGAP15	-0.0595836	0.819765	0.916929	68.9741	0.261507	-0.227847	NOT_CHANGE
ARHGAP17	-0.645012	0.031784	0.214383	2638.86	0.300409	-2.14712	NOT_CHANGE
ARHGAP18	-0.244119	0.180237	0.461132	926.091	0.182175	-1.34003	NOT_CHANGE
ARHGAP19	-0.390609	0.0317746	0.214383	246.739	0.181913	-2.14723	NOT_CHANGE
ARHGAP20	0.756185	0.00360059	0.0795762	69.8236	0.259752	2.91119	NOT_CHANGE
ARHGAP21	0.115602	0.274568	0.556995	2190.72	0.105804	1.0926	NOT_CHANGE
ARHGAP22	0.453403	0.0532423	0.273767	62.1973	0.234565	1.93295	NOT_CHANGE
ARHGAP23	-0.0456051	0.809866	0.911767	2259.18	0.189548	-0.240599	NOT_CHANGE
ARHGAP24	-0.315865	0.0735189	0.315584	571.843	0.176501	-1.7896	NOT_CHANGE
ARHGAP25	-0.166146	0.155176	0.434416	217.916	0.116882	-1.42149	NOT_CHANGE
ARHGAP27	0.0794537	0.463908	0.707089	1071.68	0.10848	0.732427	NOT_CHANGE
ARHGAP27P1	0.0932724	0.494976	0.72831	289.191	0.13668	0.682415	NOT_CHANGE
ARHGAP27P1-BPTFP1-KPNA2P3	-0.0941718	0.572317	0.779948	614.302	0.166781	-0.564643	NOT_CHANGE
ARHGAP27P2	-0.18821	0.609655	0.803319	14.963	0.368631	-0.510565	NOT_CHANGE
ARHGAP28	-0.915073	0.0125976	0.141259	567.994	0.366771	-2.49495	NOT_CHANGE
ARHGAP29	-0.272819	0.27036	0.553509	1948.09	0.247514	-1.10223	NOT_CHANGE
ARHGAP30	0.174349	0.37574	0.643381	519.333	0.196833	0.885772	NOT_CHANGE
ARHGAP31	0.198887	0.421082	0.676704	1343.94	0.247204	0.804546	NOT_CHANGE
ARHGAP31-AS1	-0.213314	0.55143	0.766642	10.0957	0.358138	-0.595619	NOT_CHANGE
ARHGAP32	-0.139463	0.559629	0.771179	816.73	0.239055	-0.583393	NOT_CHANGE
ARHGAP33	0.196603	0.378423	0.645319	97.2034	0.223208	0.880807	NOT_CHANGE
ARHGAP35	-0.0162819	0.886116	0.951649	1019.69	0.113684	-0.143221	NOT_CHANGE
ARHGAP36	0.675948	0.332815	0.606665	3.02476	0.697962	0.968459	NOT_CHANGE
ARHGAP39	0.0940755	0.341989	0.615246	122.287	0.0990016	0.950242	NOT_CHANGE
ARHGAP4	-0.229011	0.224882	0.506642	1186.42	0.188697	-1.21365	NOT_CHANGE
ARHGAP40	3.02814	0.00164323	0.0530278	19.5712	0.961887	3.14812	NOT_CHANGE
ARHGAP42	-0.559943	0.0258996	0.194777	919.889	0.251353	-2.22771	NOT_CHANGE
ARHGAP42-AS1	-0.783216	0.29846	0.578433	12.3073	0.753279	-1.03974	NOT_CHANGE
ARHGAP44	0.123997	0.705525	0.857246	447.769	0.328144	0.377872	NOT_CHANGE
ARHGAP45	-0.0261569	0.925422	0.967979	1616.49	0.279437	-0.093606	NOT_CHANGE
ARHGAP5	-0.176616	0.100894	0.362157	1553.91	0.107657	-1.64054	NOT_CHANGE
ARHGAP5-AS1	-0.40177	0.077735	0.32198	28.7702	0.227763	-1.76398	NOT_CHANGE
ARHGAP6	-0.231983	0.316899	0.594429	201.263	0.231786	-1.00085	NOT_CHANGE
ARHGAP9	0.461159	0.0402264	0.240671	228.593	0.2248	2.05142	NOT_CHANGE
ARHGDIA	0.0605141	0.638551	0.818414	4981.06	0.128828	0.469726	NOT_CHANGE
ARHGDIB	0.661284	0.0531733	0.273485	2919.62	0.342012	1.93351	NOT_CHANGE
ARHGDIG	-0.308942	0.443351	0.69298	28.5378	0.403031	-0.766547	NOT_CHANGE
ARHGEF1	0.220174	0.0326422	0.217533	1453.8	0.103056	2.13646	NOT_CHANGE
ARHGEF10	-0.0488901	0.794897	0.904092	559.131	0.18807	-0.259957	NOT_CHANGE
ARHGEF10L	0.242986	0.32115	0.598202	460.7	0.244922	0.992097	NOT_CHANGE
ARHGEF11	-0.178115	0.060024	0.288473	1192.68	0.0947107	-1.88062	NOT_CHANGE
ARHGEF12	-0.270963	0.0554372	0.279709	4327.27	0.141463	-1.91543	NOT_CHANGE
ARHGEF15	-0.47699	0.16495	0.4442	911.612	0.343501	-1.38861	NOT_CHANGE
ARHGEF16	0.487758	0.118729	0.38819	575.093	0.312639	1.56013	NOT_CHANGE
ARHGEF17	-0.0169762	0.873497	0.945581	1929.32	0.106622	-0.159218	NOT_CHANGE
ARHGEF18	0.476124	0.00211709	0.0602459	935.106	0.154923	3.07329	NOT_CHANGE
ARHGEF19	0.838538	0.00660155	0.105206	214.933	0.308706	2.7163	NOT_CHANGE
ARHGEF2	0.0534658	0.75596	0.883926	1913.56	0.172032	0.31079	NOT_CHANGE
ARHGEF25	0.369674	0.133909	0.408121	207.529	0.246636	1.49887	NOT_CHANGE
ARHGEF26	-1.04825	0.00193088	0.0573594	206.997	0.338074	-3.10066	NOT_CHANGE
ARHGEF26-AS1	-0.399136	0.455928	0.701855	6.01806	0.535345	-0.745569	NOT_CHANGE
ARHGEF28	1.21109	0.00504762	0.0923078	59.7654	0.431917	2.80398	NOT_CHANGE
ARHGEF3	0.021396	0.867197	0.94211	743.418	0.127952	0.16722	NOT_CHANGE
ARHGEF33	0.187031	0.433323	0.685225	14.9793	0.238706	0.783518	NOT_CHANGE
ARHGEF34P	0.490958	0.0453258	0.25414	139.59	0.245281	2.00162	NOT_CHANGE
ARHGEF35	0.192451	0.494981	0.72831	321.716	0.282018	0.682409	NOT_CHANGE
ARHGEF37	-0.411209	0.256377	0.539435	394.099	0.3623	-1.135	NOT_CHANGE
ARHGEF38	0.18448	0.750982	0.881521	6.79558	0.581324	0.317344	NOT_CHANGE
ARHGEF39	0.00620458	0.969104	0.985896	55.1133	0.160193	0.0387318	NOT_CHANGE
ARHGEF4	-0.0378385	0.943483	0.976234	75.6716	0.533745	-0.0708924	NOT_CHANGE
ARHGEF40	-0.177781	0.213559	0.496422	704.066	0.142929	-1.24384	NOT_CHANGE
ARHGEF5	0.0749624	0.722761	0.866554	194.321	0.211298	0.354771	NOT_CHANGE
ARHGEF6	-0.216345	0.44946	0.698336	1587.26	0.286051	-0.756316	NOT_CHANGE
ARHGEF7	-0.0269851	0.850964	0.934157	2270.6	0.143622	-0.187889	NOT_CHANGE
ARHGEF9	-0.219211	0.347984	0.619192	280.908	0.233574	-0.938507	NOT_CHANGE
ARID1A	-0.147137	0.102492	0.364221	2041.13	0.0901084	-1.63289	NOT_CHANGE
ARID1B	-0.112452	0.206072	0.489873	1231.5	0.0889339	-1.26444	NOT_CHANGE
ARID2	-0.310982	0.0107492	0.132581	693.349	0.121918	-2.55075	NOT_CHANGE
ARID3A	0.116498	0.510999	0.740006	3844.57	0.177241	0.657284	NOT_CHANGE
ARID3B	-0.16881	0.43159	0.684283	1054.88	0.214641	-0.786474	NOT_CHANGE
ARID3C	0.569426	0.277566	0.559986	3.17948	0.524428	1.0858	NOT_CHANGE
ARID4A	-0.0849847	0.528443	0.752608	460.013	0.134814	-0.630384	NOT_CHANGE
ARID4B	-0.087046	0.403751	0.664302	922.667	0.104254	-0.834941	NOT_CHANGE
ARID5A	-0.072621	0.70245	0.855803	569.257	0.190099	-0.382016	NOT_CHANGE
ARID5B	-0.086285	0.587834	0.790252	2377.73	0.159204	-0.541977	NOT_CHANGE
ARIH1	-0.0346176	0.61734	0.807223	1777.89	0.0692874	-0.499624	NOT_CHANGE
ARIH2	-0.0164431	0.776501	0.893697	1590.15	0.0579223	-0.283882	NOT_CHANGE
ARIH2OS	-0.113566	0.696417	0.853254	12.8172	0.291074	-0.390161	NOT_CHANGE
ARL1	0.0776096	0.472708	0.712477	1383.5	0.108079	0.71808	NOT_CHANGE
ARL10	0.0155501	0.946737	0.977423	354.877	0.232771	0.0668046	NOT_CHANGE
ARL11	-0.0114088	0.944072	0.976276	93.721	0.16263	-0.0701523	NOT_CHANGE
ARL13A	0.344522	0.314861	0.593496	5.35453	0.342782	1.00508	NOT_CHANGE
ARL13B	-0.340507	0.0802009	0.326789	129.961	0.194629	-1.74952	NOT_CHANGE
ARL14EP	0.0520261	0.617431	0.807223	358.787	0.104158	0.499494	NOT_CHANGE
ARL14EPL	-0.00279903	0.995756	0.997906	6.29806	0.526217	-0.00531915	NOT_CHANGE
ARL15	-0.29888	0.249754	0.532753	905.668	0.259682	-1.15095	NOT_CHANGE
ARL16	-0.0476695	0.615061	0.806183	393.254	0.0947964	-0.502862	NOT_CHANGE
ARL17A	0.116484	0.503921	0.734641	39.666	0.17429	0.668333	NOT_CHANGE
ARL2	0.262666	0.0446139	0.252148	231.497	0.130792	2.00828	NOT_CHANGE
ARL2BP	0.1614	0.171811	0.451851	1037.94	0.11812	1.36641	NOT_CHANGE
ARL3	0.441842	0.0617669	0.292593	385.293	0.236536	1.86797	NOT_CHANGE
ARL4A	-0.355732	0.0381854	0.23582	532.951	0.171614	-2.07286	NOT_CHANGE
ARL4C	0.0497634	0.861483	0.939397	1084.21	0.285199	0.174487	NOT_CHANGE
ARL4D	0.502462	0.0330596	0.219045	250.743	0.235747	2.13136	NOT_CHANGE
ARL5A	-0.42439	0.0114751	0.135849	1151.45	0.167883	-2.52789	NOT_CHANGE
ARL5B	-0.210257	0.119848	0.389283	1103.23	0.135177	-1.55541	NOT_CHANGE
ARL5C	-0.0496341	0.92667	0.968505	2.82974	0.539294	-0.0920353	NOT_CHANGE
ARL6	0.0983309	0.614965	0.806183	90.368	0.195489	0.502998	NOT_CHANGE
ARL6IP1	-0.124463	0.256774	0.539975	2829.83	0.109751	-1.13405	NOT_CHANGE
ARL6IP4	0.105573	0.272447	0.555054	1609.74	0.0961991	1.09745	NOT_CHANGE
ARL6IP5	0.00123424	0.993396	0.997253	3174.41	0.149121	0.00827674	NOT_CHANGE
ARL6IP6	-0.109201	0.429248	0.683071	499.419	0.138146	-0.790479	NOT_CHANGE
ARL8A	-0.0231714	0.776032	0.893505	1085.94	0.0814477	-0.284494	NOT_CHANGE
ARL8B	0.0590158	0.692501	0.851237	2691.76	0.149232	0.395464	NOT_CHANGE
ARL9	-0.611993	0.527865	0.752226	1.76485	0.969465	-0.631269	NOT_CHANGE
ARLNC1	-0.909623	0.0579574	0.284895	9.12342	0.479754	-1.89602	NOT_CHANGE
ARMC1	-0.0437188	0.612825	0.805027	559.496	0.0863932	-0.506045	NOT_CHANGE
ARMC10	0.01596	0.825264	0.919828	638.51	0.0722891	0.22078	NOT_CHANGE
ARMC12	0.481342	0.379923	0.646572	3.77269	0.548202	0.878038	NOT_CHANGE
ARMC2	0.0216858	0.878172	0.948009	52.4119	0.141472	0.153287	NOT_CHANGE
ARMC2-AS1	-0.0758593	0.910342	0.962118	1.92925	0.673664	-0.112607	NOT_CHANGE
ARMC3	2.60206	0.00397151	0.0831888	1.49979	0.903362	2.88042	NOT_CHANGE
ARMC4	0.763171	0.390508	0.654923	2.23681	0.888755	0.858697	NOT_CHANGE
ARMC5	0.070766	0.469899	0.710786	320.512	0.0979267	0.722643	NOT_CHANGE
ARMC6	0.00904873	0.934838	0.972463	309.638	0.110676	0.0817589	NOT_CHANGE
ARMC7	0.00970636	0.936443	0.973495	214.415	0.121723	0.0797411	NOT_CHANGE
ARMC8	0.0102031	0.890657	0.95326	823.128	0.0742189	0.137474	NOT_CHANGE
ARMC9	0.401835	0.139123	0.415429	317.458	0.271682	1.47907	NOT_CHANGE
ARMCX1	0.230602	0.124301	0.395193	274.287	0.150037	1.53697	NOT_CHANGE
ARMCX2	-0.309483	0.155667	0.434505	622.832	0.217977	-1.41979	NOT_CHANGE
ARMCX3	-0.207249	0.260228	0.543456	1676.9	0.184081	-1.12585	NOT_CHANGE
ARMCX4	-0.0316884	0.829862	0.922316	261.204	0.147472	-0.214878	NOT_CHANGE
ARMCX5	0.0500765	0.719205	0.865047	93.6052	0.139287	0.359521	NOT_CHANGE
ARMCX5-GPRASP2	0.218791	0.380039	0.646621	12.9938	0.249243	0.877824	NOT_CHANGE
ARMCX6	-0.212862	0.320931	0.598118	489.88	0.214461	-0.992547	NOT_CHANGE
ARMH1	-0.162711	0.630551	0.814103	21.7343	0.338311	-0.480952	NOT_CHANGE
ARMH3	-0.0283683	0.725448	0.867716	620.693	0.0807784	-0.351187	NOT_CHANGE
ARMH4	-0.970168	0.0653193	0.299428	108.703	0.526388	-1.84307	NOT_CHANGE
ARMS2	-0.266051	0.695717	0.852997	48.2425	0.680249	-0.391108	NOT_CHANGE
ARMT1	0.0025947	0.978655	0.990394	624.793	0.0969792	0.0267552	NOT_CHANGE
ARNT	0.0139436	0.902802	0.958974	1763.89	0.114177	0.122123	NOT_CHANGE
ARNT2	0.14766	0.741487	0.875743	213.093	0.447609	0.329885	NOT_CHANGE
ARNTL	0.294244	0.0503016	0.267393	256.923	0.150324	1.95739	NOT_CHANGE
ARNTL2	-0.218483	0.412671	0.670499	286.557	0.266702	-0.819203	NOT_CHANGE
ARPC1A	0.138077	0.119352	0.388812	1503.51	0.0886527	1.5575	NOT_CHANGE
ARPC1B	0.316667	0.131753	0.405155	3458.55	0.2101	1.50722	NOT_CHANGE
ARPC2	0.234606	0.0927027	0.348987	6307.59	0.139538	1.68131	NOT_CHANGE
ARPC3	0.0548607	0.454402	0.700926	2648.95	0.0733338	0.748096	NOT_CHANGE
ARPC4	0.157052	0.189647	0.471475	1360.11	0.119738	1.31163	NOT_CHANGE
ARPC5	-0.196161	0.00932999	0.122893	4445.03	0.0754548	-2.59972	NOT_CHANGE
ARPC5L	-0.0527896	0.526631	0.751619	775.208	0.0833751	-0.633158	NOT_CHANGE
ARPIN	0.0866592	0.437374	0.688039	606.608	0.111583	0.776635	NOT_CHANGE
ARPP19	-0.0569357	0.518092	0.74516	3157.76	0.0880961	-0.64629	NOT_CHANGE
ARR3	0.309486	0.280839	0.562731	13.5725	0.286976	1.07844	NOT_CHANGE
ARRB1	-0.242581	0.163375	0.442623	1353.2	0.174042	-1.39381	NOT_CHANGE
ARRB2	0.100956	0.499753	0.731578	725.42	0.149592	0.674878	NOT_CHANGE
ARRDC1	0.00378427	0.979411	0.990691	793.02	0.146638	0.0258068	NOT_CHANGE
ARRDC1-AS1	-0.168689	0.418063	0.67451	203.541	0.208313	-0.809786	NOT_CHANGE
ARRDC2	0.391079	0.0174698	0.163172	416.958	0.164549	2.37667	NOT_CHANGE
ARRDC3	-0.320358	0.114413	0.382678	3957.29	0.20293	-1.57867	NOT_CHANGE
ARRDC3-AS1	-0.521165	0.189332	0.471458	34.2487	0.397061	-1.31256	NOT_CHANGE
ARRDC4	0.199626	0.402245	0.663869	820.09	0.238326	0.837619	NOT_CHANGE
ARSA	0.321315	0.126995	0.399341	915.923	0.210552	1.52606	NOT_CHANGE
ARSB	-0.111151	0.459238	0.703505	579.716	0.150183	-0.740103	NOT_CHANGE
ARSD	0.29065	0.0236497	0.186749	810.148	0.128449	2.26277	NOT_CHANGE
ARSG	0.325822	0.0952484	0.353161	287.03	0.195297	1.66834	NOT_CHANGE
ARSH	-1.72004	0.133619	0.407927	1.59378	1.14671	-1.49998	NOT_CHANGE
ARSI	-0.346152	0.341722	0.615011	153.368	0.364076	-0.950769	NOT_CHANGE
ARSJ	-0.411794	0.163016	0.442392	278.044	0.295193	-1.395	NOT_CHANGE
ARSK	0.1101	0.579043	0.784103	224.752	0.198456	0.554783	NOT_CHANGE
ARSL	1.68567	0.00770793	0.112044	33.001	0.632615	2.6646	NOT_CHANGE
ART3	0.296356	0.680867	0.844405	1.57077	0.72057	0.41128	NOT_CHANGE
ART4	0.626851	0.10985	0.376858	343.614	0.39206	1.59887	NOT_CHANGE
ART5	-0.247372	0.681095	0.844511	5.93617	0.601923	-0.41097	NOT_CHANGE
ARTN	-0.898769	0.064312	0.297765	81.2019	0.485818	-1.85001	NOT_CHANGE
ARV1	0.105616	0.269602	0.553079	254.825	0.0956683	1.10398	NOT_CHANGE
ARVCF	-0.299285	0.135222	0.410105	248.516	0.200349	-1.49382	NOT_CHANGE
ARX	-0.695083	0.267323	0.550896	7.82759	0.626625	-1.10925	NOT_CHANGE
AS-PTPRE	0.421337	0.270684	0.553609	6.50531	0.382516	1.10149	NOT_CHANGE
ASAH1	-0.0306816	0.839147	0.92761	5025.25	0.151152	-0.202985	NOT_CHANGE
ASAH2	0.0546902	0.880241	0.948816	7.04677	0.362994	0.150664	NOT_CHANGE
ASAH2B	0.205407	0.280648	0.562653	45.1786	0.190392	1.07886	NOT_CHANGE
ASAP1	-0.06668	0.532857	0.755472	2022.48	0.106919	-0.623651	NOT_CHANGE
ASAP1-IT2	-0.115156	0.797112	0.905326	6.93552	0.447928	-0.257087	NOT_CHANGE
ASAP2	0.548071	0.0315621	0.213707	319.582	0.254927	2.14991	NOT_CHANGE
ASAP3	1.18498	0.00972212	0.124926	1960.02	0.458306	2.58556	NOT_CHANGE
ASB1	0.234908	0.0840664	0.334676	441.468	0.135977	1.72756	NOT_CHANGE
ASB13	0.179165	0.293479	0.574896	198.2	0.170549	1.05052	NOT_CHANGE
ASB14	0.00623869	0.981835	0.992014	14.4895	0.274012	0.022768	NOT_CHANGE
ASB16	0.223788	0.427719	0.68223	26.8937	0.282169	0.793101	NOT_CHANGE
ASB16-AS1	0.337422	0.119295	0.388812	62.681	0.21661	1.55774	NOT_CHANGE
ASB2	-1.20124	0.0388162	0.238238	49.3277	0.581397	-2.06613	NOT_CHANGE
ASB3	-0.245325	0.283309	0.565024	16.2322	0.228652	-1.07292	NOT_CHANGE
ASB4	-0.885579	0.0873453	0.340593	34.5137	0.518012	-1.70957	NOT_CHANGE
ASB5	-1.22511	0.306782	0.586515	1.83937	1.19874	-1.022	NOT_CHANGE
ASB6	-0.00386073	0.960044	0.982535	436.493	0.0770631	-0.0500983	NOT_CHANGE
ASB7	-0.113948	0.105673	0.370996	270.543	0.0704273	-1.61795	NOT_CHANGE
ASB8	-0.0848722	0.152192	0.431265	442.5	0.0592752	-1.43183	NOT_CHANGE
ASB9	-0.524131	0.196695	0.479993	50.5841	0.405981	-1.29102	NOT_CHANGE
ASB9P1	0.444327	0.50195	0.733078	2.30431	0.661768	0.671424	NOT_CHANGE
ASCC1	0.148324	0.165724	0.444907	331.884	0.107011	1.38607	NOT_CHANGE
ASCC2	0.465329	0.0191879	0.170939	1248.53	0.1987	2.34186	NOT_CHANGE
ASCC3	0.127366	0.416324	0.673198	1153.45	0.156698	0.812816	NOT_CHANGE
ASCL1	0.479439	0.231355	0.514817	7.51668	0.400575	1.19688	NOT_CHANGE
ASCL2	1.21117	0.0530477	0.273343	890.906	0.62608	1.93453	NOT_CHANGE
ASF1A	0.0633673	0.494793	0.728309	205.439	0.0928179	0.682705	NOT_CHANGE
ASF1B	-0.332023	0.28839	0.570061	135.639	0.312739	-1.06166	NOT_CHANGE
ASGR1	0.251114	0.356047	0.625263	19.228	0.272085	0.922924	NOT_CHANGE
ASGR2	0.48807	0.173817	0.454305	13.4004	0.358864	1.36004	NOT_CHANGE
ASH1L	-0.036061	0.757622	0.885073	1519.52	0.116852	-0.308605	NOT_CHANGE
ASH1L-AS1	-0.0749033	0.795521	0.904415	23.9349	0.289037	-0.259148	NOT_CHANGE
ASH2L	-0.0271124	0.67344	0.839963	776.507	0.0643341	-0.421431	NOT_CHANGE
ASIC1	0.279827	0.334095	0.607558	42.4472	0.289706	0.965899	NOT_CHANGE
ASIC2	-0.732352	0.0909748	0.346048	6.33856	0.433273	-1.69028	NOT_CHANGE
ASIC3	-0.183237	0.56328	0.774386	98.3356	0.317032	-0.577976	NOT_CHANGE
ASIC4	1.94104	0.0393426	0.238899	2.27781	0.941985	2.06059	NOT_CHANGE
ASIP	0.816176	0.0554067	0.279692	8.00585	0.426052	1.91567	NOT_CHANGE
ASL	0.396086	0.0296614	0.207289	337.957	0.182143	2.17458	NOT_CHANGE
ASNS	1.28894	0.00469066	0.089128	9.44416	0.455851	2.82754	NOT_CHANGE
ASNSD1	-0.198123	0.118685	0.388174	647.403	0.126976	-1.56032	NOT_CHANGE
ASPA	0.196065	0.541046	0.759506	66.7765	0.32077	0.611232	NOT_CHANGE
ASPG	-0.0250322	0.957025	0.981599	79.547	0.464533	-0.0538868	NOT_CHANGE
ASPH	0.126744	0.317526	0.594861	1764.38	0.1268	0.999555	NOT_CHANGE
ASPHD1	0.75495	0.1735	0.453598	12.8348	0.554684	1.36104	NOT_CHANGE
ASPHD2	1.18541	0.0241606	0.188276	44.564	0.525784	2.25457	NOT_CHANGE
ASPM	-0.265839	0.276584	0.559129	143.748	0.244332	-1.08802	NOT_CHANGE
ASPN	0.700983	0.35087	0.621039	176.513	0.751401	0.932902	NOT_CHANGE
ASPRV1	-0.0437422	0.767905	0.889944	33.5452	0.14822	-0.295116	NOT_CHANGE
ASPSCR1	0.368274	0.258526	0.541495	1069.52	0.325941	1.12988	NOT_CHANGE
ASRGL1	1.07432	0.0121676	0.139274	109.509	0.428488	2.50725	NOT_CHANGE
ASS1	0.179295	0.250991	0.533995	930.082	0.156188	1.14794	NOT_CHANGE
ASTE1	-0.33251	0.0760096	0.31979	140.755	0.187401	-1.77432	NOT_CHANGE
ASTN1	1.31934	0.0161979	0.156626	32.7537	0.548715	2.40443	NOT_CHANGE
ASTN2	0.69221	0.112203	0.379227	86.2812	0.4358	1.58837	NOT_CHANGE
ASXL1	-0.0359113	0.749859	0.880914	1629.67	0.112637	-0.318825	NOT_CHANGE
ASXL2	-0.0310162	0.63097	0.814118	811.408	0.0645684	-0.480362	NOT_CHANGE
ASXL3	-1.52059	0.00725229	0.10925	29.5644	0.566323	-2.68503	NOT_CHANGE
ATAD1	-0.422223	0.043628	0.249982	1557.42	0.209265	-2.01765	NOT_CHANGE
ATAD2	-0.0868212	0.602915	0.799104	300.124	0.166896	-0.520213	NOT_CHANGE
ATAD2B	-0.220363	0.0493671	0.264954	379.524	0.112121	-1.96541	NOT_CHANGE
ATAD3A	0.0040568	0.965701	0.984292	403.567	0.0943417	0.0430011	NOT_CHANGE
ATAD3B	-0.0926891	0.457199	0.702698	591.946	0.124671	-0.743467	NOT_CHANGE
ATAD3C	0.465768	0.299514	0.580052	51.2257	0.448943	1.03748	NOT_CHANGE
ATAD5	-0.177556	0.343155	0.615689	118.348	0.187305	-0.947951	NOT_CHANGE
ATAT1	0.172914	0.174063	0.454571	181.898	0.127211	1.35926	NOT_CHANGE
ATE1	-0.224438	0.180204	0.461132	485.821	0.167475	-1.34013	NOT_CHANGE
ATE1-AS1	0.246987	0.724355	0.867153	2.20585	0.700384	0.352645	NOT_CHANGE
ATF1	-0.132123	0.327146	0.601769	369.765	0.134836	-0.979879	NOT_CHANGE
ATF2	-0.118422	0.245609	0.528565	841.667	0.101993	-1.16108	NOT_CHANGE
ATF3	-0.259841	0.382372	0.648757	4115.09	0.297459	-0.873535	NOT_CHANGE
ATF4	0.0900637	0.489451	0.724322	5848.46	0.130304	0.691183	NOT_CHANGE
ATF5	0.354728	0.00445903	0.0879246	359.825	0.124741	2.84372	NOT_CHANGE
ATF6	-0.0575779	0.485106	0.721625	1800.21	0.0824764	-0.698113	NOT_CHANGE
ATF6B	0.0443441	0.675957	0.841474	1694.43	0.10609	0.417986	NOT_CHANGE
ATF7	0.017744	0.856561	0.936715	518.419	0.0981664	0.180754	NOT_CHANGE
ATF7IP	-0.164899	0.109455	0.376208	1566.87	0.10302	-1.60065	NOT_CHANGE
ATF7IP2	-0.114339	0.446045	0.694962	191.602	0.150046	-0.762026	NOT_CHANGE
ATG10	-0.0838436	0.57268	0.78	120.578	0.14863	-0.564108	NOT_CHANGE
ATG101	0.0201708	0.852585	0.934938	568.104	0.10855	0.185821	NOT_CHANGE
ATG12	0.0419886	0.708403	0.858816	1021.21	0.112268	0.374002	NOT_CHANGE
ATG13	0.172061	0.136305	0.41133	1172.16	0.115501	1.48969	NOT_CHANGE
ATG14	-0.00223942	0.979123	0.990566	522.896	0.0855759	-0.0261688	NOT_CHANGE
ATG16L1	0.20231	0.0868284	0.340005	462.072	0.118146	1.71237	NOT_CHANGE
ATG16L2	0.490699	0.0014452	0.0506139	541.702	0.154043	3.18547	NOT_CHANGE
ATG2A	-0.0211308	0.855054	0.935871	711.702	0.115675	-0.182674	NOT_CHANGE
ATG2B	-0.021443	0.770706	0.890908	845.653	0.0735732	-0.291451	NOT_CHANGE
ATG3	-0.0906672	0.23547	0.519154	597.93	0.0764231	-1.18638	NOT_CHANGE
ATG4A	0.00127295	0.993826	0.997408	252.627	0.164517	0.00773751	NOT_CHANGE
ATG4B	0.0320843	0.743293	0.876717	941.822	0.0979689	0.327495	NOT_CHANGE
ATG4C	-0.233594	0.144025	0.421615	372.102	0.159891	-1.46096	NOT_CHANGE
ATG4D	-0.205721	0.139601	0.416473	276.116	0.139256	-1.47728	NOT_CHANGE
ATG5	0.0347492	0.667722	0.83647	725.401	0.0809483	0.429276	NOT_CHANGE
ATG7	0.318069	0.000596547	0.0311956	472.564	0.0926456	3.43318	NOT_CHANGE
ATG9A	-0.255513	0.105708	0.370996	1645.67	0.157939	-1.61779	NOT_CHANGE
ATG9B	0.2211	0.449383	0.698272	1611.17	0.292289	0.756445	NOT_CHANGE
ATIC	0.206262	0.0571534	0.283581	1139.96	0.108437	1.90214	NOT_CHANGE
ATL1	0.904171	0.0151069	0.152264	67.0975	0.372116	2.42981	NOT_CHANGE
ATL2	-0.0847949	0.337267	0.611112	828.958	0.0883668	-0.959579	NOT_CHANGE
ATL3	0.356779	0.0575331	0.283927	1562.81	0.187854	1.89924	NOT_CHANGE
ATM	0.134922	0.217729	0.49946	866.372	0.109462	1.23259	NOT_CHANGE
ATMIN	0.139272	0.258931	0.541999	2056.84	0.123368	1.12892	NOT_CHANGE
ATN1	-0.0475001	0.601986	0.798646	3329.66	0.0910754	-0.521547	NOT_CHANGE
ATOX1	0.187749	0.211544	0.495043	392.44	0.15028	1.24933	NOT_CHANGE
ATP10A	0.138723	0.734616	0.87279	123.507	0.409223	0.338992	NOT_CHANGE
ATP10B	0.33757	0.555843	0.769183	5.36116	0.573097	0.589027	NOT_CHANGE
ATP10D	-0.344217	0.182188	0.463484	2459.17	0.258024	-1.33405	NOT_CHANGE
ATP11A	0.442619	0.0179478	0.165417	1242.06	0.18702	2.36669	NOT_CHANGE
ATP11A-AS1	1.42929	0.0133991	0.14461	3.55035	0.577964	2.47298	NOT_CHANGE
ATP11B	0.170143	0.186049	0.468318	659.628	0.128667	1.32236	NOT_CHANGE
ATP11C	-0.0274064	0.845252	0.931036	323.924	0.140416	-0.195181	NOT_CHANGE
ATP12A	-0.844127	0.225564	0.507551	46.4426	0.696552	-1.21187	NOT_CHANGE
ATP13A1	-0.0306141	0.647399	0.824963	1092.42	0.0669338	-0.457378	NOT_CHANGE
ATP13A2	-0.200359	0.0842292	0.33484	959.564	0.116039	-1.72666	NOT_CHANGE
ATP13A3	-0.0107376	0.953071	0.979399	3592.3	0.182457	-0.0588501	NOT_CHANGE
ATP13A4	1.40882	0.0065389	0.104821	82.0842	0.518053	2.71946	NOT_CHANGE
ATP1A1	-0.0464726	0.817782	0.915782	3815.8	0.201705	-0.230399	NOT_CHANGE
ATP1A1-AS1	0.0279837	0.86297	0.940137	46.5226	0.162136	0.172594	NOT_CHANGE
ATP1A2	-0.573806	0.238137	0.521456	144.555	0.486418	-1.17966	NOT_CHANGE
ATP1A3	1.19846	0.0741594	0.317015	1.59937	0.67117	1.78563	NOT_CHANGE
ATP1A4	0.993669	0.0309804	0.211969	116.496	0.460603	2.15732	NOT_CHANGE
ATP1B1	-0.0798616	0.560572	0.77197	426.25	0.137221	-0.581992	NOT_CHANGE
ATP1B2	-0.651618	0.072044	0.312781	100.035	0.362244	-1.79884	NOT_CHANGE
ATP1B3	-0.236799	0.0509417	0.268786	2323.58	0.121313	-1.95197	NOT_CHANGE
ATP23	-0.00958934	0.964606	0.983815	45.0156	0.216101	-0.0443743	NOT_CHANGE
ATP2A1	0.000367808	0.999141	0.9995	54.4627	0.3415	0.00107704	NOT_CHANGE
ATP2A2	0.116171	0.310148	0.58925	4232.54	0.114464	1.01491	NOT_CHANGE
ATP2A3	0.190927	0.482874	0.720258	290.574	0.272097	0.701687	NOT_CHANGE
ATP2B1	-0.115863	0.594468	0.794513	1180.75	0.217635	-0.532372	NOT_CHANGE
ATP2B1-AS1	0.0932443	0.626458	0.812123	22.3406	0.191578	0.486718	NOT_CHANGE
ATP2B2	-0.443371	0.580384	0.784898	2.0961	0.802011	-0.552824	NOT_CHANGE
ATP2B3	1.09887	0.00244583	0.0637505	36.3662	0.362668	3.02996	NOT_CHANGE
ATP2B4	0.699606	0.0105175	0.130908	6244.02	0.273462	2.55833	NOT_CHANGE
ATP2C1	0.0300847	0.694566	0.852245	1547.31	0.0766166	0.392666	NOT_CHANGE
ATP2C2	-0.807614	0.115965	0.385326	125.644	0.51377	-1.57194	NOT_CHANGE
ATP2C2-AS1	-0.394994	0.271251	0.554105	29.6418	0.359025	-1.10019	NOT_CHANGE
ATP5F1A	-0.0526498	0.533444	0.755746	4846.47	0.0845431	-0.622757	NOT_CHANGE
ATP5F1B	-0.116606	0.250127	0.532962	6338.61	0.101393	-1.15004	NOT_CHANGE
ATP5F1C	-0.0486064	0.504749	0.735082	1972.68	0.0728692	-0.667036	NOT_CHANGE
ATP5F1D	0.119406	0.347922	0.619192	783.023	0.127214	0.938627	NOT_CHANGE
ATP5F1E	0.229377	0.481248	0.719273	7.85121	0.325683	0.704297	NOT_CHANGE
ATP5IF1	0.178963	0.0310902	0.212348	753.716	0.08301	2.15592	NOT_CHANGE
ATP5MC1	0.0381409	0.728778	0.869723	456.396	0.109995	0.346751	NOT_CHANGE
ATP5MC2	0.149616	0.120486	0.389846	1415.38	0.0963561	1.55274	NOT_CHANGE
ATP5MC3	0.00077204	0.99156	0.996576	1556.98	0.0729881	0.0105776	NOT_CHANGE
ATP5MD	0.309771	0.0183034	0.16688	577.55	0.131291	2.35942	NOT_CHANGE
ATP5ME	0.352612	0.0459366	0.255412	329.547	0.176662	1.99598	NOT_CHANGE
ATP5MF	0.172067	0.288437	0.570061	90.3418	0.162089	1.06156	NOT_CHANGE
ATP5MG	0.067432	0.489521	0.724323	1581.99	0.097576	0.691071	NOT_CHANGE
ATP5MPL	0.181075	0.114156	0.382277	667.292	0.11462	1.57979	NOT_CHANGE
ATP5PB	-0.0338323	0.616205	0.806587	2040.7	0.0674977	-0.501236	NOT_CHANGE
ATP5PD	0.151545	0.166531	0.446028	1118.06	0.109542	1.38344	NOT_CHANGE
ATP5PF	-0.0245808	0.772105	0.89147	871.006	0.0848718	-0.289623	NOT_CHANGE
ATP5PO	-0.0688595	0.452508	0.699572	1371.59	0.0916611	-0.75124	NOT_CHANGE
ATP6AP1	-0.00426925	0.977764	0.989953	3219.83	0.153173	-0.0278721	NOT_CHANGE
ATP6AP1L	0.0569041	0.615456	0.806183	108.632	0.113287	0.502301	NOT_CHANGE
ATP6AP2	0.174586	0.295099	0.576042	2538.11	0.166748	1.047	NOT_CHANGE
ATP6V0A1	0.0220018	0.8884	0.952258	1334.45	0.156787	0.140329	NOT_CHANGE
ATP6V0A2	0.0194558	0.820983	0.917398	348.73	0.0859808	0.226281	NOT_CHANGE
ATP6V0A4	-0.286072	0.589042	0.790785	27.7107	0.529542	-0.540225	NOT_CHANGE
ATP6V0B	0.0173475	0.897102	0.95684	1797.32	0.13414	0.129323	NOT_CHANGE
ATP6V0C	0.0637621	0.665774	0.83545	3026.52	0.147613	0.431955	NOT_CHANGE
ATP6V0CP3	-0.272539	0.580116	0.784638	2.64721	0.492645	-0.553215	NOT_CHANGE
ATP6V0D1	-0.00045232	0.997063	0.998446	1572.52	0.122867	-0.00368136	NOT_CHANGE
ATP6V0D2	1.98807	0.0045601	0.0887524	2.82116	0.70087	2.83657	NOT_CHANGE
ATP6V0E1	0.482872	0.032693	0.217726	3063.54	0.226081	2.13583	NOT_CHANGE
ATP6V0E2	0.252494	0.0612533	0.291373	121.894	0.134904	1.87166	NOT_CHANGE
ATP6V0E2-AS1	-0.167697	0.51043	0.739708	11.0517	0.254794	-0.658168	NOT_CHANGE
ATP6V1A	-0.0471317	0.587133	0.78997	1345.06	0.0867995	-0.542995	NOT_CHANGE
ATP6V1B1	-0.00709182	0.985934	0.994121	869.68	0.402249	-0.0176304	NOT_CHANGE
ATP6V1B1-AS1	0.293742	0.5514	0.766642	6.51246	0.493135	0.595663	NOT_CHANGE
ATP6V1B2	0.0610703	0.579558	0.784265	2258.22	0.110229	0.55403	NOT_CHANGE
ATP6V1C1	-0.13789	0.152795	0.431805	1404.91	0.0964447	-1.42973	NOT_CHANGE
ATP6V1C2	-0.447315	0.266066	0.549874	1088.49	0.4022	-1.11217	NOT_CHANGE
ATP6V1D	0.085216	0.324171	0.600283	901.719	0.0864327	0.985923	NOT_CHANGE
ATP6V1E1	-0.0564096	0.561288	0.772735	2251.48	0.0971025	-0.580929	NOT_CHANGE
ATP6V1E2	0.211335	0.30872	0.587741	62.7408	0.207616	1.01791	NOT_CHANGE
ATP6V1F	0.0394253	0.827111	0.920991	1086.19	0.180511	0.218409	NOT_CHANGE
ATP6V1FNB	-0.239385	0.352137	0.622261	67.1793	0.257278	-0.930451	NOT_CHANGE
ATP6V1G1	-0.214987	0.031843	0.214422	1661.55	0.100163	-2.14638	NOT_CHANGE
ATP6V1G2	0.443118	0.203937	0.487294	6.66443	0.348798	1.27041	NOT_CHANGE
ATP6V1H	0.128287	0.173466	0.453572	735.347	0.0942493	1.36115	NOT_CHANGE
ATP7A	-0.165499	0.116111	0.385342	286.309	0.105326	-1.57131	NOT_CHANGE
ATP7B	-0.0485849	0.836778	0.926305	775.221	0.23583	-0.206017	NOT_CHANGE
ATP8A1	-0.342499	0.278713	0.561313	252.453	0.316187	-1.08322	NOT_CHANGE
ATP8B1	0.0112658	0.962495	0.983099	630.845	0.239579	0.0470231	NOT_CHANGE
ATP8B2	-0.0749993	0.719678	0.865172	786.465	0.208976	-0.358889	NOT_CHANGE
ATP8B3	0.173212	0.466635	0.708973	23.7979	0.23794	0.727964	NOT_CHANGE
ATP8B4	0.0193719	0.924865	0.967646	364.743	0.205411	0.0943079	NOT_CHANGE
ATP9A	0.232586	0.127302	0.399938	455.136	0.152533	1.52483	NOT_CHANGE
ATP9B	-0.0140598	0.867189	0.94211	326.135	0.0840748	-0.16723	NOT_CHANGE
ATPAF1	-0.258641	0.0510617	0.269136	965.636	0.132571	-1.95096	NOT_CHANGE
ATPAF2	0.0684	0.63434	0.816023	203.083	0.14381	0.475627	NOT_CHANGE
ATPSCKMT	0.165959	0.364629	0.6332	133.608	0.18306	0.906581	NOT_CHANGE
ATR	-0.00799379	0.944487	0.976496	394.851	0.114801	-0.0696316	NOT_CHANGE
ATRAID	0.195357	0.147987	0.426164	1412.55	0.135038	1.44668	NOT_CHANGE
ATRIP	-0.696104	0.144997	0.422998	3.59645	0.477624	-1.45743	NOT_CHANGE
ATRIP-TREX1	0.0125532	0.976652	0.989632	3.75033	0.428927	0.0292666	NOT_CHANGE
ATRN	0.132034	0.401741	0.66353	1812.21	0.157461	0.838515	NOT_CHANGE
ATRNL1	-0.396717	0.258569	0.541495	54.3537	0.351145	-1.12978	NOT_CHANGE
ATRX	-0.167516	0.156702	0.435809	913.68	0.118281	-1.41625	NOT_CHANGE
ATXN1	0.108117	0.63568	0.816932	949.94	0.228216	0.473747	NOT_CHANGE
ATXN1-AS1	-0.270648	0.382732	0.649143	86.7356	0.310066	-0.872873	NOT_CHANGE
ATXN10	-0.0372085	0.697121	0.853526	1396.09	0.0956003	-0.389209	NOT_CHANGE
ATXN1L	-0.117614	0.0296572	0.207289	1076.53	0.0540843	-2.17464	NOT_CHANGE
ATXN2	-0.0752563	0.549246	0.764638	920.939	0.12566	-0.59889	NOT_CHANGE
ATXN2-AS	-0.225183	0.760568	0.886154	2.09658	0.738946	-0.304735	NOT_CHANGE
ATXN2L	-0.13799	0.311949	0.590601	2539.85	0.13647	-1.01114	NOT_CHANGE
ATXN3	-0.0136323	0.90331	0.959025	427.953	0.112217	-0.121481	NOT_CHANGE
ATXN7	-0.432451	0.0890605	0.343162	1173.19	0.254327	-1.70037	NOT_CHANGE
ATXN7L1	-0.0358913	0.783135	0.897821	182.04	0.130402	-0.275236	NOT_CHANGE
ATXN7L2	-0.353942	0.0676707	0.303661	99.2284	0.193708	-1.82719	NOT_CHANGE
ATXN7L3	-0.0439915	0.568964	0.778589	1636.7	0.0772351	-0.569579	NOT_CHANGE
ATXN7L3B	-0.183524	0.161843	0.440923	2354.9	0.131191	-1.3989	NOT_CHANGE
AUH	-0.027641	0.837639	0.927044	334.062	0.13489	-0.204915	NOT_CHANGE
AUNIP	-0.313694	0.413545	0.671099	63.8259	0.383644	-0.817671	NOT_CHANGE
AUP1	-0.124415	0.314978	0.593496	1990.64	0.123817	-1.00483	NOT_CHANGE
AURKA	-0.434744	0.04115	0.24295	152.697	0.212899	-2.04202	NOT_CHANGE
AURKAIP1	0.0430253	0.725641	0.867843	960.308	0.122604	0.350929	NOT_CHANGE
AURKAP1	-0.112449	0.663796	0.834959	19.0122	0.258693	-0.434679	NOT_CHANGE
AURKB	-0.337096	0.20727	0.490925	93.6099	0.267301	-1.26111	NOT_CHANGE
AURKC	0.0238624	0.925616	0.96813	27.6663	0.255592	0.0933615	NOT_CHANGE
AUTS2	-0.295633	0.0641755	0.297534	310.479	0.159719	-1.85096	NOT_CHANGE
AVEN	0.13322	0.460483	0.704236	402.648	0.180502	0.738052	NOT_CHANGE
AVIL	-0.193425	0.335094	0.608817	139.037	0.200669	-0.963903	NOT_CHANGE
AVL9	-0.0243778	0.786595	0.899672	1034.5	0.0900434	-0.270734	NOT_CHANGE
AVPI1	0.408217	0.0890901	0.343173	683.673	0.240097	1.70022	NOT_CHANGE
AVPR2	0.0552621	0.888803	0.952575	15.393	0.395238	0.13982	NOT_CHANGE
AXDND1	1.97028	0.00986087	0.126372	5.51951	0.763474	2.58067	NOT_CHANGE
AXIN1	0.0695776	0.489358	0.724322	569.168	0.100643	0.69133	NOT_CHANGE
AXIN2	0.124213	0.457471	0.702829	601.979	0.167173	0.743017	NOT_CHANGE
AXL	0.864147	0.00998422	0.127454	2111.24	0.335412	2.57638	NOT_CHANGE
AZI2	0.149837	0.176619	0.456506	199.453	0.110889	1.35124	NOT_CHANGE
AZIN1	-0.440928	0.0723627	0.31325	6035.05	0.245392	-1.79683	NOT_CHANGE
AZIN2	0.197901	0.498874	0.73106	44.6694	0.292639	0.676262	NOT_CHANGE
AZU1	-1.18607	0.00554942	0.0972643	14.2064	0.427679	-2.77328	NOT_CHANGE
B2M	0.625275	0.0116354	0.136386	26547.9	0.247829	2.52301	NOT_CHANGE
B3GALNT1	-0.427744	0.0884872	0.342103	335.771	0.251107	-1.70343	NOT_CHANGE
B3GALNT2	-0.0299339	0.838705	0.927507	324.791	0.147059	-0.20355	NOT_CHANGE
B3GALT1	0.235401	0.388144	0.653219	13.2184	0.272774	0.862988	NOT_CHANGE
B3GALT2	-0.695496	0.169021	0.448431	12.722	0.505684	-1.37536	NOT_CHANGE
B3GALT4	0.277457	0.129105	0.402018	238.674	0.182821	1.51764	NOT_CHANGE
B3GALT5-AS1	2.7021	0.00632184	0.103495	11.2664	0.989562	2.7306	NOT_CHANGE
B3GALT6	0.0391829	0.792968	0.903092	392	0.149291	0.262459	NOT_CHANGE
B3GAT1	1.5458	0.0263657	0.196122	7.18861	0.696063	2.22078	NOT_CHANGE
B3GAT1-DT	2.17221	0.23664	0.52042	1.79611	1.83553	1.18343	NOT_CHANGE
B3GAT2	0.123841	0.671486	0.838507	13.3221	0.292004	0.424109	NOT_CHANGE
B3GAT3	0.118987	0.244113	0.527156	721.394	0.102155	1.16477	NOT_CHANGE
B3GLCT	-0.386228	0.0312179	0.212534	221.83	0.179284	-2.15428	NOT_CHANGE
B3GNT10	0.21321	0.156655	0.435809	66.4996	0.150528	1.41641	NOT_CHANGE
B3GNT2	-0.267364	0.0258106	0.194418	852.054	0.119945	-2.22905	NOT_CHANGE
B3GNT3	0.157828	0.63892	0.818512	1270.43	0.336369	0.469209	NOT_CHANGE
B3GNT4	0.847696	0.0699265	0.308657	8.53331	0.467724	1.81239	NOT_CHANGE
B3GNT5	-0.294867	0.164913	0.4442	755.227	0.212328	-1.38873	NOT_CHANGE
B3GNT7	1.34923	0.0261658	0.195618	744.763	0.606736	2.22374	NOT_CHANGE
B3GNT8	0.601027	0.0471865	0.258765	39.1289	0.302842	1.98462	NOT_CHANGE
B3GNT9	0.411657	0.0846032	0.335637	193.678	0.2387	1.72458	NOT_CHANGE
B3GNTL1	0.146762	0.374406	0.642329	38.6187	0.165226	0.888251	NOT_CHANGE
B4GALNT1	0.638953	0.142788	0.420212	25.873	0.436	1.46549	NOT_CHANGE
B4GALNT4	1.52829	0.0398348	0.240082	7.27199	0.743528	2.05546	NOT_CHANGE
B4GALT1	-0.204183	0.2165	0.498491	5761.59	0.165211	-1.23589	NOT_CHANGE
B4GALT1-AS1	0.0636546	0.848223	0.932454	8.20928	0.332598	0.191386	NOT_CHANGE
B4GALT2	0.53039	0.0787321	0.323847	578.839	0.301685	1.75809	NOT_CHANGE
B4GALT3	0.00249669	0.987897	0.994838	979.617	0.16459	0.0151692	NOT_CHANGE
B4GALT4	0.77701	0.00172602	0.0539033	913.362	0.247951	3.13373	NOT_CHANGE
B4GALT5	-0.0362925	0.740287	0.875419	2337.72	0.109488	-0.331474	NOT_CHANGE
B4GALT6	-0.557847	0.050026	0.266655	101.676	0.284653	-1.95974	NOT_CHANGE
B4GALT7	0.30571	0.0720649	0.312781	526.511	0.169961	1.79871	NOT_CHANGE
B4GAT1	-0.00532772	0.973466	0.988167	696.89	0.160179	-0.0332611	NOT_CHANGE
B9D2	-0.089918	0.632266	0.814968	40.5526	0.187901	-0.47854	NOT_CHANGE
BAALC	-0.713589	0.0636962	0.29612	187.317	0.384829	-1.8543	NOT_CHANGE
BAALC-AS1	-0.213409	0.68188	0.844734	2.54848	0.520637	-0.409899	NOT_CHANGE
BABAM1	-0.00257785	0.974457	0.988568	1101.52	0.0805106	-0.0320188	NOT_CHANGE
BABAM2	0.906354	0.00186119	0.0563937	565.4	0.291289	3.11153	NOT_CHANGE
BABAM2-AS1	-0.0951424	0.848672	0.932616	33.0542	0.498615	-0.190813	NOT_CHANGE
BACE1	0.221756	0.164369	0.443893	613.832	0.159476	1.39053	NOT_CHANGE
BACE1-AS	-0.218435	0.315417	0.593764	17.8194	0.217582	-1.00392	NOT_CHANGE
BACE2	0.0391948	0.867383	0.942259	1005.73	0.234723	0.166983	NOT_CHANGE
BACH1	-0.119654	0.405616	0.665388	1747.92	0.143878	-0.831634	NOT_CHANGE
BACH1-IT2	-0.476066	0.533451	0.755746	1.70829	0.764461	-0.622747	NOT_CHANGE
BACH2	-0.0249932	0.899572	0.957859	97.653	0.198041	-0.126202	NOT_CHANGE
BAD	0.313375	0.0756018	0.318874	808.895	0.176371	1.7768	NOT_CHANGE
BAG1	0.126642	0.146146	0.424004	943.581	0.0871423	1.45328	NOT_CHANGE
BAG2	-0.494129	0.0452514	0.254003	521.743	0.24678	-2.00231	NOT_CHANGE
BAG3	0.0313984	0.819112	0.916535	1330.06	0.137299	0.228687	NOT_CHANGE
BAG4	-0.187239	0.0886837	0.342232	503.126	0.109987	-1.70238	NOT_CHANGE
BAG5	-0.0473492	0.48292	0.720258	991.002	0.067486	-0.701614	NOT_CHANGE
BAG6	-0.0816214	0.487544	0.723286	3282.4	0.117573	-0.69422	NOT_CHANGE
BAGE2	-1.13767	0.143851	0.421414	3.41385	0.778375	-1.4616	NOT_CHANGE
BAHCC1	-0.223374	0.387486	0.652632	223.595	0.258479	-0.864186	NOT_CHANGE
BAHD1	0.0959322	0.384187	0.650083	854.91	0.110241	0.870207	NOT_CHANGE
BAIAP2	-0.0255704	0.897945	0.957215	1150.01	0.199367	-0.128258	NOT_CHANGE
BAIAP2-DT	-0.142147	0.195298	0.47832	289.735	0.109761	-1.29506	NOT_CHANGE
BAIAP2L1	0.667844	0.00955197	0.12447	717.608	0.257692	2.59164	NOT_CHANGE
BAIAP2L2	1.08915	0.00314449	0.0730463	57.9335	0.368799	2.95325	NOT_CHANGE
BAIAP3	-0.306379	0.192148	0.474341	136.281	0.234908	-1.30425	NOT_CHANGE
BAK1	-0.115434	0.407939	0.666999	415.201	0.139493	-0.827525	NOT_CHANGE
BAMBI	-0.052376	0.833384	0.924382	584.793	0.248978	-0.210364	NOT_CHANGE
BANF1	-0.0363654	0.744951	0.877686	1275.17	0.111789	-0.325305	NOT_CHANGE
BANK1	0.303852	0.193766	0.476242	27.8717	0.233819	1.29952	NOT_CHANGE
BANP	-0.224898	0.239812	0.523068	511.425	0.191328	-1.17546	NOT_CHANGE
BAP1	-0.0488981	0.33583	0.609515	1425.68	0.0508065	-0.962437	NOT_CHANGE
BARD1	-0.448081	0.0203003	0.176029	126.388	0.193076	-2.32075	NOT_CHANGE
BARX1	2.14229	0.0970114	0.356181	1.73075	1.29091	1.65952	NOT_CHANGE
BARX2	-0.0520329	0.825534	0.920024	86.385	0.236049	-0.220432	NOT_CHANGE
BASP1	0.0423598	0.803504	0.908627	3703.71	0.170246	0.248815	NOT_CHANGE
BASP1-AS1	-0.100146	0.786453	0.89964	7.16589	0.369652	-0.270919	NOT_CHANGE
BATF	0.189005	0.388389	0.653506	62.8396	0.219125	0.862542	NOT_CHANGE
BATF2	0.41278	0.067501	0.303122	80.4187	0.225769	1.82832	NOT_CHANGE
BATF3	-0.57833	0.0707438	0.309681	113.073	0.320029	-1.80712	NOT_CHANGE
BAX	0.00170683	0.987664	0.994729	680.988	0.110391	0.0154616	NOT_CHANGE
BAZ1A	0.0333122	0.750143	0.881194	886.089	0.104607	0.318451	NOT_CHANGE
BAZ1B	-0.0348303	0.616508	0.806774	1897.64	0.0695485	-0.500805	NOT_CHANGE
BAZ2A	-0.0986167	0.376773	0.644418	2846.61	0.111575	-0.883858	NOT_CHANGE
BAZ2B	-0.32629	0.0564624	0.281851	791.951	0.171061	-1.90745	NOT_CHANGE
BBC3	-0.0254394	0.865609	0.941644	150.413	0.150317	-0.169238	NOT_CHANGE
BBIP1	0.257119	0.0495878	0.265481	143.081	0.130949	1.9635	NOT_CHANGE
BBOF1	0.331729	0.289475	0.571069	36.5963	0.313166	1.05927	NOT_CHANGE
BBOX1	-1.3466	0.00461349	0.0887524	26.8696	0.47535	-2.83285	NOT_CHANGE
BBOX1-AS1	-0.304196	0.204274	0.487503	54.9164	0.239625	-1.26947	NOT_CHANGE
BBS1	0.225515	0.0253882	0.19249	362.729	0.100881	2.23544	NOT_CHANGE
BBS10	-0.131258	0.311288	0.590157	253.593	0.129634	-1.01252	NOT_CHANGE
BBS12	0.238471	0.0723312	0.313183	73.1952	0.132703	1.79703	NOT_CHANGE
BBS2	0.210259	0.115238	0.38435	502.028	0.133491	1.57508	NOT_CHANGE
BBS4	0.0634172	0.615126	0.806183	208.169	0.126135	0.502771	NOT_CHANGE
BBS5	0.25019	0.219442	0.501416	137.705	0.203735	1.22801	NOT_CHANGE
BBS7	0.105041	0.520764	0.746964	156.385	0.163573	0.642169	NOT_CHANGE
BBS9	-0.0434669	0.726142	0.868385	167.11	0.124098	-0.350262	NOT_CHANGE
BBX	-0.264356	0.040173	0.240671	1842.03	0.12883	-2.05197	NOT_CHANGE
BCAM	-0.157933	0.608119	0.802264	3320.12	0.308005	-0.51276	NOT_CHANGE
BCAN	-0.238456	0.588519	0.790751	29.1513	0.440782	-0.540983	NOT_CHANGE
BCAP29	-0.327759	0.201082	0.484211	10.1642	0.256367	-1.27848	NOT_CHANGE
BCAP31	0.257848	0.0687703	0.306479	2856.61	0.14168	1.81993	NOT_CHANGE
BCAR1	-0.259177	0.0281274	0.201725	3075.85	0.118049	-2.1955	NOT_CHANGE
BCAR3	-0.318271	0.231102	0.514464	1217.27	0.265774	-1.19753	NOT_CHANGE
BCAR3-AS1	-0.422831	0.29491	0.576042	9.62905	0.403691	-1.04741	NOT_CHANGE
BCAR4	-0.117304	0.768147	0.889944	800.028	0.39791	-0.2948	NOT_CHANGE
BCAS1	1.81433	0.0477692	0.260353	9.07351	0.916599	1.97942	NOT_CHANGE
BCAS2	-0.0386912	0.596649	0.795899	380.72	0.073109	-0.529226	NOT_CHANGE
BCAS3	0.199253	0.0886912	0.342232	363.591	0.117046	1.70234	NOT_CHANGE
BCAS4	0.44322	0.0228984	0.184264	103.01	0.194811	2.27513	NOT_CHANGE
BCAT1	0.390276	0.13812	0.414021	1672.67	0.263197	1.48283	NOT_CHANGE
BCAT2	-0.186116	0.293753	0.57502	604.782	0.177266	-1.04992	NOT_CHANGE
BCCIP	-0.213236	0.00104123	0.0430439	519.711	0.0650281	-3.27914	NOT_CHANGE
BCDIN3D	-0.0668937	0.667201	0.836329	46.8575	0.15557	-0.429992	NOT_CHANGE
BCDIN3D-AS1	0.389456	0.140052	0.416925	14.9391	0.263931	1.4756	NOT_CHANGE
BCHE	0.460946	0.655392	0.829904	7.59496	1.03285	0.446285	NOT_CHANGE
BCKDHA	0.092139	0.512395	0.741288	488.375	0.140646	0.655113	NOT_CHANGE
BCKDHB	-0.163817	0.37282	0.640581	176.001	0.183816	-0.891203	NOT_CHANGE
BCKDK	0.113017	0.357651	0.627233	610.238	0.122864	0.91985	NOT_CHANGE
BCL10	-0.156771	0.0978097	0.357109	308.395	0.0946936	-1.65557	NOT_CHANGE
BCL11A	0.236855	0.555163	0.76894	13.5851	0.401422	0.590041	NOT_CHANGE
BCL2	-0.524593	0.10277	0.364634	1206.17	0.321527	-1.63157	NOT_CHANGE
BCL2A1	-0.175233	0.679504	0.843882	72.7487	0.424149	-0.41314	NOT_CHANGE
BCL2L1	0.120963	0.253117	0.536406	903.836	0.105847	1.14281	NOT_CHANGE
BCL2L10	1.9028	0.102895	0.364944	1.70046	1.16666	1.63098	NOT_CHANGE
BCL2L11	0.178299	0.398616	0.661014	468.177	0.211231	0.844096	NOT_CHANGE
BCL2L12	-0.0946223	0.500446	0.731987	259.244	0.140433	-0.673788	NOT_CHANGE
BCL2L13	-0.0598524	0.586274	0.7896	972.651	0.109973	-0.544244	NOT_CHANGE
BCL2L14	0.106555	0.81078	0.912032	3.96992	0.445054	0.23942	NOT_CHANGE
BCL2L15	0.86428	0.160821	0.440131	9.58906	0.616324	1.40232	NOT_CHANGE
BCL2L2	0.071824	0.539244	0.758842	903.787	0.116985	0.613957	NOT_CHANGE
BCL3	-0.219232	0.237083	0.520581	489.194	0.185427	-1.18231	NOT_CHANGE
BCL6	-0.452425	0.134551	0.409082	932.652	0.302343	-1.4964	NOT_CHANGE
BCL6B	-0.520701	0.126204	0.398285	674.291	0.340496	-1.52924	NOT_CHANGE
BCL7A	-0.404392	0.0357724	0.227235	106.528	0.192613	-2.09951	NOT_CHANGE
BCL7B	-0.107367	0.118159	0.387744	816.508	0.0687126	-1.56255	NOT_CHANGE
BCL7C	0.119957	0.333183	0.606702	75.1297	0.123958	0.967722	NOT_CHANGE
BCL9	-0.078901	0.665481	0.835271	326.195	0.18249	-0.432358	NOT_CHANGE
BCL9L	0.0898379	0.378277	0.645319	2183.01	0.101964	0.881076	NOT_CHANGE
BCLAF1	-0.12871	0.134885	0.409595	2552.45	0.0860873	-1.49511	NOT_CHANGE
BCLAF3	0.138479	0.191743	0.47402	257.718	0.106078	1.30544	NOT_CHANGE
BCO1	0.357086	0.501982	0.733078	4.33955	0.531873	0.671375	NOT_CHANGE
BCO2	0.410113	0.125196	0.396691	100.67	0.267466	1.53332	NOT_CHANGE
BCOR	-0.0832887	0.571213	0.779389	672.551	0.147084	-0.566265	NOT_CHANGE
BCORL1	-0.484854	0.0355355	0.227008	1578.51	0.230641	-2.1022	NOT_CHANGE
BCR	-0.120944	0.487033	0.723131	1818.32	0.174012	-0.695035	NOT_CHANGE
BCRP2	0.0453368	0.864228	0.940772	43.2871	0.265137	0.170994	NOT_CHANGE
BCS1L	-0.00798205	0.938876	0.974378	305.78	0.104092	-0.076683	NOT_CHANGE
BDH1	0.51849	0.115904	0.385287	26.9734	0.329786	1.5722	NOT_CHANGE
BDH2	0.31234	0.135973	0.410743	377.583	0.20949	1.49096	NOT_CHANGE
BDKRB1	0.109233	0.878448	0.948135	48.1055	0.714239	0.152937	NOT_CHANGE
BDKRB2	1.38863	0.00497913	0.0918242	306.924	0.494459	2.80838	NOT_CHANGE
BDNF	-0.63655	0.0425426	0.2474	96.0858	0.313854	-2.02817	NOT_CHANGE
BDNF-AS	-0.0508821	0.806126	0.910524	22.4757	0.207321	-0.245427	NOT_CHANGE
BDP1	-0.208544	0.0819094	0.330013	594.731	0.119873	-1.73971	NOT_CHANGE
BEAN1	1.0097	0.0244082	0.18921	194.436	0.448626	2.25064	NOT_CHANGE
BEAN1-AS1	1.02377	0.00694753	0.107459	8.39077	0.379266	2.69935	NOT_CHANGE
BECN1	0.260671	0.03459	0.224923	484.237	0.123358	2.11313	NOT_CHANGE
BEGAIN	0.101216	0.69768	0.853753	69.3815	0.260562	0.388454	NOT_CHANGE
BEND3	0.166351	0.339424	0.612913	72.7844	0.174134	0.955304	NOT_CHANGE
BEND3P3	-0.0219102	0.926458	0.968387	53.2162	0.237376	-0.0923018	NOT_CHANGE
BEND4	-1.21709	0.0191484	0.17075	28.5913	0.519541	-2.34263	NOT_CHANGE
BEND5	-0.103774	0.720097	0.865267	27.5616	0.289606	-0.358329	NOT_CHANGE
BEND6	-0.06696	0.769932	0.890594	44.2041	0.228952	-0.292463	NOT_CHANGE
BEND7	-0.0487732	0.744196	0.877274	294.007	0.149473	-0.326302	NOT_CHANGE
BEST1	0.453598	0.0748031	0.317561	119.364	0.254591	1.78167	NOT_CHANGE
BEST3	1.79901	0.00971472	0.124914	10.3404	0.695722	2.58582	NOT_CHANGE
BEST4	-1.06262	0.024963	0.191102	35.1675	0.473966	-2.24197	NOT_CHANGE
BET1	-0.501407	0.00429545	0.0862287	827.254	0.175587	-2.85561	NOT_CHANGE
BET1L	0.139539	0.091008	0.346083	1051.74	0.0825625	1.6901	NOT_CHANGE
BEX1	1.24454	0.152734	0.43175	9.20183	0.870348	1.42994	NOT_CHANGE
BEX2	-0.133018	0.733222	0.872205	105.715	0.390261	-0.340843	NOT_CHANGE
BEX3	-0.156029	0.357598	0.627196	2202.37	0.169605	-0.919952	NOT_CHANGE
BEX4	-0.41685	0.1071	0.373497	1310.69	0.258693	-1.61137	NOT_CHANGE
BEX5	2.66776	0.0349956	0.226033	1.84271	1.2653	2.10841	NOT_CHANGE
BFAR	0.0227209	0.747033	0.87929	998.72	0.0704405	0.322554	NOT_CHANGE
BFSP1	-0.13522	0.607715	0.802176	56.0403	0.263412	-0.513338	NOT_CHANGE
BFSP2-AS1	0.515777	0.0775784	0.321889	11.3153	0.292239	1.76491	NOT_CHANGE
BGLAP	-0.0769837	0.85676	0.936827	5.9914	0.426503	-0.1805	NOT_CHANGE
BGN	0.284049	0.394707	0.657944	11648.9	0.333738	0.851112	NOT_CHANGE
BHLHA15	0.236644	0.593008	0.793431	6.57473	0.442753	0.534482	NOT_CHANGE
BHLHE22	1.80357	0.135906	0.410743	5.01937	1.20946	1.49121	NOT_CHANGE
BHLHE40	-0.375915	0.126319	0.398285	3130.36	0.245892	-1.52878	NOT_CHANGE
BHLHE40-AS1	-0.548735	0.119321	0.388812	22.8084	0.352288	-1.55763	NOT_CHANGE
BHLHE41	-0.226267	0.218853	0.500944	298.863	0.184019	-1.22958	NOT_CHANGE
BHMT	2.3449	0.0119127	0.137622	4.30592	0.932468	2.51472	NOT_CHANGE
BICC1	1.03946	0.00365451	0.080132	205.581	0.357629	2.90654	NOT_CHANGE
BICD1	-0.167543	0.479407	0.717914	448.646	0.236892	-0.707256	NOT_CHANGE
BICD2	-0.00103721	0.989523	0.995585	974.181	0.078985	-0.0131318	NOT_CHANGE
BICDL1	0.512385	0.0205462	0.176936	132.486	0.221216	2.31622	NOT_CHANGE
BICDL2	0.293374	0.389444	0.654195	41.6517	0.340885	0.860626	NOT_CHANGE
BICRA	-0.238048	0.10831	0.374994	574.954	0.148239	-1.60584	NOT_CHANGE
BICRAL	0.0449912	0.585467	0.789029	398.746	0.0824895	0.545417	NOT_CHANGE
BID	-0.16681	0.163074	0.442392	227.909	0.119594	-1.39481	NOT_CHANGE
BIK	1.08831	0.0479223	0.260894	9.20115	0.550189	1.97806	NOT_CHANGE
BIN1	0.172608	0.241095	0.524282	940.088	0.147245	1.17225	NOT_CHANGE
BIN2	0.800084	0.042426	0.246958	678.693	0.394263	2.02932	NOT_CHANGE
BIN3	0.0131206	0.91613	0.964666	145.987	0.124591	0.105309	NOT_CHANGE
BIN3-IT1	0.0202366	0.96967	0.986008	2.43465	0.532231	0.0380222	NOT_CHANGE
BIRC2	-0.0710303	0.293743	0.57502	1153.33	0.0676515	-1.04994	NOT_CHANGE
BIRC3	-0.116987	0.727435	0.869006	270.499	0.335649	-0.348539	NOT_CHANGE
BIRC5	-0.318609	0.265687	0.549325	202.5	0.286249	-1.11305	NOT_CHANGE
BIRC6	-0.133504	0.119787	0.389169	1564.15	0.0858178	-1.55567	NOT_CHANGE
BIRC6-AS2	-0.448477	0.340714	0.614171	2.69397	0.470716	-0.952755	NOT_CHANGE
BIRC7	1.21529	0.0791062	0.324827	353.519	0.69212	1.7559	NOT_CHANGE
BISPR	-0.165811	0.404824	0.664927	70.1233	0.199044	-0.833036	NOT_CHANGE
BIVM	-0.0354934	0.776511	0.893697	281.91	0.125035	-0.283868	NOT_CHANGE
BLACAT1	-0.328237	0.620803	0.809108	22.7843	0.663491	-0.494713	NOT_CHANGE
BLCAP	0.145082	0.0908254	0.345965	2097.97	0.0857936	1.69106	NOT_CHANGE
BLID	-1.13696	0.155941	0.434972	1.961	0.801323	-1.41886	NOT_CHANGE
BLK	0.332522	0.488867	0.723905	5.62478	0.480445	0.692112	NOT_CHANGE
BLM	-0.517686	0.0337986	0.221607	110.692	0.243908	-2.12247	NOT_CHANGE
BLMH	-0.24754	0.140029	0.41692	771.159	0.167746	-1.47568	NOT_CHANGE
BLNK	0.271037	0.119246	0.388812	166.506	0.173971	1.55795	NOT_CHANGE
BLOC1S1	0.0376891	0.890138	0.953115	14.0802	0.272854	0.138129	NOT_CHANGE
BLOC1S2	0.19423	0.0455319	0.254605	445.714	0.0971291	1.99971	NOT_CHANGE
BLOC1S3	0.248637	0.0395882	0.239372	172.667	0.120814	2.05802	NOT_CHANGE
BLOC1S4	-0.0933912	0.551973	0.766955	315.814	0.157011	-0.594806	NOT_CHANGE
BLOC1S6	0.261926	0.08896	0.34291	1179.44	0.153992	1.70091	NOT_CHANGE
BLVRA	-0.116035	0.447926	0.696675	333.772	0.152904	-0.758877	NOT_CHANGE
BLVRB	-0.0351619	0.810029	0.911815	675.919	0.146271	-0.240389	NOT_CHANGE
BLZF1	-0.0552918	0.422427	0.677662	460.098	0.0689237	-0.802217	NOT_CHANGE
BMERB1	1.04632	0.0620028	0.293249	68.8526	0.560647	1.86628	NOT_CHANGE
BMF	-0.000107968	0.999478	0.999724	288.02	0.164944	-0.000654569	NOT_CHANGE
BMI1	-0.100494	0.52213	0.748036	36.3446	0.157005	-0.640065	NOT_CHANGE
BMP1	-0.594521	0.156986	0.436138	9967.26	0.420072	-1.41528	NOT_CHANGE
BMP10	0.329576	0.675214	0.841219	1.62251	0.786573	0.419003	NOT_CHANGE
BMP2	-0.427647	0.305994	0.586043	523.75	0.417761	-1.02366	NOT_CHANGE
BMP2K	0.0692795	0.679904	0.844097	229.645	0.167912	0.412595	NOT_CHANGE
BMP4	-0.306091	0.181451	0.462705	535.753	0.229058	-1.3363	NOT_CHANGE
BMP5	-0.550382	0.269995	0.553482	1357.66	0.498953	-1.10307	NOT_CHANGE
BMP6	-0.254629	0.352255	0.622305	933.168	0.273729	-0.930224	NOT_CHANGE
BMP7	-0.387133	0.393475	0.656907	1739.32	0.453673	-0.853332	NOT_CHANGE
BMP8B	1.55476	0.00197161	0.0579678	116.283	0.502432	3.09448	NOT_CHANGE
BMPER	-0.0116052	0.959304	0.982498	251.051	0.227434	-0.0510265	NOT_CHANGE
BMPR1A	-0.186855	0.193678	0.476148	564.348	0.14376	-1.29977	NOT_CHANGE
BMPR1B	0.488168	0.222483	0.504579	29.7228	0.400153	1.21995	NOT_CHANGE
BMPR2	-0.216731	0.107932	0.374562	2990.6	0.13482	-1.60756	NOT_CHANGE
BMS1	-0.0206938	0.744817	0.877582	868.779	0.0635791	-0.325481	NOT_CHANGE
BMS1P1	0.34731	0.0195046	0.17235	88.9986	0.148694	2.33574	NOT_CHANGE
BMS1P14	-0.00723732	0.968999	0.985896	190.895	0.186222	-0.038864	NOT_CHANGE
BMS1P2-AGAP9	0.271034	0.583273	0.786996	2.30035	0.494037	0.54861	NOT_CHANGE
BMS1P20	0.397486	0.016899	0.160016	277.044	0.166389	2.3889	NOT_CHANGE
BMS1P21	-0.35753	0.641931	0.820785	2.27717	0.768881	-0.465	NOT_CHANGE
BMS1P22	0.885695	0.0216323	0.180591	25.1056	0.385627	2.29676	NOT_CHANGE
BMS1P4-AGAP5	0.208486	0.346447	0.618037	23.7416	0.221439	0.941503	NOT_CHANGE
BMT2	0.258855	0.158809	0.437954	268.969	0.183703	1.40909	NOT_CHANGE
BMX	-0.430596	0.166707	0.446087	143.482	0.31138	-1.38286	NOT_CHANGE
BNC1	0.460017	0.217776	0.499484	103.47	0.37325	1.23246	NOT_CHANGE
BNC2	-0.0516636	0.837907	0.927112	233.655	0.252545	-0.204572	NOT_CHANGE
BNC2-AS1	-0.06142	0.931774	0.970975	1.81636	0.717409	-0.0856136	NOT_CHANGE
BNIP1	-0.121471	0.270807	0.553686	160.416	0.110307	-1.10121	NOT_CHANGE
BNIP2	-0.179479	0.0172776	0.162153	1641.55	0.0753878	-2.38075	NOT_CHANGE
BNIP3	0.542735	0.029354	0.20657	975.528	0.24911	2.1787	NOT_CHANGE
BNIP3L	0.128815	0.29419	0.575422	2871.35	0.122801	1.04897	NOT_CHANGE
BNIPL	0.596019	0.201829	0.484929	64.4923	0.466969	1.27636	NOT_CHANGE
BOC	1.0613	0.0161817	0.156626	242.871	0.441326	2.40479	NOT_CHANGE
BOD1	-0.003085	0.94891	0.978406	694.125	0.0481467	-0.0640751	NOT_CHANGE
BOD1L1	-0.160173	0.129249	0.40234	1169.66	0.105581	-1.51707	NOT_CHANGE
BOK	0.38998	0.130337	0.403216	376.208	0.257792	1.51277	NOT_CHANGE
BOLA1	-0.0803524	0.645971	0.824133	89.6381	0.17492	-0.459366	NOT_CHANGE
BOLA2-SMG1P6	-0.0865115	0.794185	0.903686	12.0393	0.331614	-0.26088	NOT_CHANGE
BOLA3	0.213404	0.323171	0.599374	79.3183	0.216004	0.987963	NOT_CHANGE
BOLA3-AS1	0.428388	0.0783305	0.323084	31.7648	0.243339	1.76046	NOT_CHANGE
BOP1	0.0443881	0.646622	0.824422	506.738	0.09682	0.458461	NOT_CHANGE
BORA	-0.231361	0.1128	0.38009	55.3641	0.145902	-1.58573	NOT_CHANGE
BORCS5	-0.468011	0.168762	0.44817	341.477	0.340077	-1.37619	NOT_CHANGE
BORCS6	0.0763029	0.564772	0.775541	211.729	0.132524	0.575768	NOT_CHANGE
BORCS7	-0.211112	0.127889	0.400409	465.487	0.138664	-1.52248	NOT_CHANGE
BORCS8	0.00964768	0.946636	0.977423	74.706	0.144143	0.0669314	NOT_CHANGE
BPGM	-0.574601	0.223369	0.504998	2863.9	0.471906	-1.21762	NOT_CHANGE
BPHL	0.25357	0.0398978	0.240188	141.687	0.123403	2.0548	NOT_CHANGE
BPI	-0.0553454	0.916762	0.964666	19.3938	0.529553	-0.104514	NOT_CHANGE
BPIFC	0.998829	0.110367	0.377509	2.01146	0.625619	1.59654	NOT_CHANGE
BPNT1	-0.216907	0.0184636	0.16778	314.962	0.0920585	-2.35619	NOT_CHANGE
BPNT2	-0.113236	0.245842	0.528638	2362.73	0.0975745	-1.16051	NOT_CHANGE
BPTF	-0.137827	0.110785	0.377611	1301.52	0.0864293	-1.59468	NOT_CHANGE
BRAF	-0.148459	0.275211	0.557609	800.564	0.136058	-1.09114	NOT_CHANGE
BRAP	0.135432	0.256444	0.539435	559.408	0.119341	1.13484	NOT_CHANGE
BRAT1	0.0379921	0.636265	0.817132	622.77	0.080334	0.472927	NOT_CHANGE
BRCA1	-0.132099	0.431344	0.684195	165.549	0.167875	-0.786894	NOT_CHANGE
BRCA2	-0.105431	0.568974	0.778589	128.759	0.185109	-0.569564	NOT_CHANGE
BRCC3	0.0127401	0.933463	0.971911	459.907	0.152598	0.0834881	NOT_CHANGE
BRD1	-0.147471	0.160391	0.439729	992.709	0.105055	-1.40376	NOT_CHANGE
BRD2	-0.0618398	0.500821	0.732222	4117.66	0.0918598	-0.673198	NOT_CHANGE
BRD3	-0.135293	0.237055	0.520581	506.796	0.114424	-1.18238	NOT_CHANGE
BRD3OS	0.453908	0.0423243	0.246645	179.218	0.223565	2.03032	NOT_CHANGE
[truncated: 17,494 more rows]

## Sheet: WGBS
Sample	Group	Donor ID	Structure	Total reads	Unique reads	Multiple reads	Mapping rate	Mapping efficiency	Bisulfite efficiency
WGBS_NI_1_CP	NI	NI.Donor1	Chorionic plate (CP)	95780934	76570050	5081092	0.852	0.799	0.9998
WGBS_NI_2_CP	NI	NI.Donor2	Chorionic plate (CP)	218705848	171536862	10192128	0.831	0.784	0.9998
WGBS_NI_3_CP	NI	NI.Donor3	Chorionic plate (CP)	315608422	232190464	13290824	0.778	0.736	0.9997
WGBS_NI_4_CP	NI	NI.Donor4	Chorionic plate (CP)	143045156	108544722	6548742	0.805	0.759	0.9998
WGBS_IS_1_CP	IS	IS.Donor1	Chorionic plate (CP)	236838362	191097268	12632716	0.86	0.807	0.9998
WGBS_IS_2_CP	IS	IS.Donor2	Chorionic plate (CP)	220799396	181572210	10402124	0.869	0.822	0.9998
WGBS_IS_3_CP	IS	IS.Donor3	Chorionic plate (CP)	312905148	227905496	14402762	0.774	0.728	0.9998
WGBS_IS_4_CP	IS	IS.Donor4	Chorionic plate (CP)	341477024	268602420	14945422	0.83	0.787	0.9998

## Sheet: DMP between IS and NI (IS high)
DMP	WGBS_NI_1_CP	WGBS_NI_2_CP	WGBS_NI_3_CP	WGBS_NI_4_CP	WGBS_IS_1_CP	WGBS_IS_2_CP	WGBS_IS_3_CP	WGBS_IS_4_CP	Delta	P value	FDR	Gene (chr)	Gene (start)	Gene (end)	Gene (name)
chr1_18629845_18631345_PAX7	0.3333,0.3333,0,0.25,0.25,0,0,0,0,0,0,0,0,0,0,0.3333,0.3333,0.6667,0.3333,0.6667,0.25,0	0,0,0,0.5,0.25,0.5,0,0.25,0,0.75,0,0,0	0,0,0.2,0.25,0.1429,0.4286,0.1667,0,0,0,0,0	0,0,0	0.75,0.75,0.25,0,0.6667,0,0.3333,0,0.4,0.25,0.2,0.4,0.4,0.3333,0.3333,0,0,0.3333,0.25,0,0.5,1,0.25,0.25,0.25,0.5,0.3333,0.3333	0.75,0.6,0.25,0.5,0,0,0,0,0,0,0,0.25,0.2,0,0.3333,0.3333,0.6667,0.6667,0.6667,0.3333,0.3333	0,0.5,0,0.75,0.25,0,0.5,0.3333,0.3333,0,0.3333,0,1,0.75,0,0.6,0.8,0.25,0.25,0.3333,0	0,0.6667,0.3333,0,0,0.25,0.3333,0.3333,0,0,0.1667,0,0.1429,0,0,0,0.25,0,0,0.6667,0,0,0,0,0,0,0	0.114752	0.0049572	1	chr1	18629845	18631345	PAX7
chr1_20185095_20186595_UBXN10	0,0,0	0.6667,0.4286,0.5,0.6,0.2,0.3333,0.25	0.6667,0.8333,0.4,0.5,0.6667,0.375,0.4286,0.6667	1,0.6,0.3333,0,0.2,0,0,0,0.3333,0.6667	0.75,0.4,0.4,0.75,1,0.8,0.875,0.6667,0.2857,0,0.6667,0.6667,0.5714,0.8,0.3333,1,0.3333	0.6667,1,0.3333,0,0.3333,0.6667,0.3333,0.6667,0.3333	1,0.5,0.75,0.6667,0.8333,1,0.5,0.75,0,0,0,0	1,0.5714,0.5,0.5,0.5714,0.5,0.5,0.7143,0.75,0,0.6,1,1	0.185157	0.00987335	1	chr1	20185095	20186595	UBXN10
chr1_52033310_52034810_KTI12	0,1,0.75,0.75,1	0,1,0.6667,0.6667,1	0,0,0,0,0,0,0,0,0,0,0,0,0,0,0,0,0.3333,0.75,0.6667,0.5,1,1,0.75,1	1,1,1	0,0.3333,1,0.25,1,0.8	0.6667,1,1,1,1	0.5,1,1,0.75,1,0.8333,1	1,0.8333,1	0.380004	0.000276558	1	chr1	52033310	52034810	KTI12
chr1_67134470_67135970_C1orf141	0.3333,0.3333,0.3333,0.3333,0.25,0.25,1,1,0.5	1,0.5,0.4,0.8,0.8,0.6,0.6,0.6,0.6,0.6,0.6,0.6,0.6667,0.3333,0.3333,0,0,0.7143,1,0.7143,1,0.5714,0.6,0.4,0.3333,0,0,0,0.5	0,0,0,0,0,0,0,0.2,0.2,0.2,0,0,0,0,0.4	0,0.3333,0.3333,0.3333,0,0.3333,0.3333,0.3333,0.3333,0.3333,0.3333,0.5,0.25,0.25,0.5,0.5,0,0.4,0,1	0.3333,0.3333,0,0.6667,1,0.3333,0,0.6	0.3333,0.3333,0.5,0.5,0.5,0.25,0.5,0.5,0.5,0.5,0.5,0.5,0.4,0.3333,0.4286,0.5714,0.625,0.4,0.2,1,1,0.6667,1,0,0.6667,0.4,0.6,0.25,0,1	0.3333,0.3333,0.3333,0.3333,0,0.3333,0.3333,0.3333,0.3333,1,0.6667,1,0.6667,1,0,0,0.6667,0.3333	0.6667,0.6667,0.3333,0.6667,1,1,0,0,1,1,0.3333,0.8,0.5,1,0.6667,0.625,0,0.3333,0.5,0.3333	0.131014	0.00921667	1	chr1	67134470	67135970	C1orf141
chr1_87128764_87130264_LINC01140	0.6667,0.6667,0.75,0.3333	0.6667,0.6667,0.6667,0.2,0.8,0.6667,0.3333,0.3333,0.3333,0.75,0	0.5714,0.3333,1,0.4,0.75,0.3333,0.5,0.5,0.75,0.3333	0.6667,0.4,0.6667,0.6667	0.75,1,1,0.6667,0.5,0.4,1,0.6667,0.6667,0.6667,0.75	0.75,0.6667,1,0.3333,0.75,0.8,1,1,1,0.75,1,0.5,0.8571,0.7143,0.8571,0.7143	0.4,0.75,0.6667,0.75,0.6,0.6667,0.5,0.4,0.4,0.4,1,0.25,0.5,0.3333,0.5714,0.5,0.75	0.75,0,0,0.6,0.4,0.8,0.8,0.8,0.8,0.5,0.7,0.8,0.8,0.8571	0.127503	0.0156932	1	chr1	87128764	87130264	LINC01140
chr1_109075503_109077003_TAF13	0,0,0	0,0,0,0.3333,0.5,0.8333	0,0,0,0,0,0,0,0,0,0,0,0,0,0.25,0.75	0.8,0.6667,1,0.75,1,1,0.5,1,1,1	0,0,0,0,0,0,0,0,0,0,0,0,0,0,0.4,0.8,1,1,1,1,1,1,1,0.6667,1	0,0,0,0.5,0.75,1,0.75,1,1,0.6667,1,1,1,0.75,0.6667,1,1	0,0,0,0,0,0,0,0,0,0,0,0,0,0,0.3333,1,1,1,1,1,0.8333,0.1667,0.8333,1,0.6667,1,1,1,1,1,1	0,0,0,0,0,0.3333,0.3333,0.6,1,1,0.8333,1,0.8,0.75,1,1,1,1	0.186442	0.0343179	1	chr1	109075503	109077003	TAF13
chr1_109212892_109214392_SARS1	0.6667,0.6667,0.6667,0.6667,0.3333,0.3333,0,0,0,0,0,0,0,0,0,0,0,0,0,0,0	1,1,0.6667,0.5,0.4286,0.5714,1,0.6,0.75,0.75,0.5,0.5,0.5,0.3333,0	1,1,1,0.8333,0.6,0.6,0.4,1,0	0.75,1,0.8,0.75,1,0,0,0	1,1,0.6667,1,1,1,1,0.3333,0.3333,0,0,0,0,0,0,0,0,0,0,0,0	1,0.8,1,0.75,1,1,0.8,1,1,1	1,1,1,0.75,1,1,0.75,0.75,1,0.25,1,1,0.6667,0,0,0	1,1,1,0.6667,1,0.75,0.8,0.75,1,0.6667,0.6,0.6667,1,1,0.8,1,0,0.3333,0,0.2,0	0.181766	0.0151098	1	chr1	109212892	109214392	SARS1
chr1_145996079_145997579_TXNIP	0.3333,0.3333,1,1	1,0,0.3333,0.3333,0.3333,0,0.3333,0.6667,0.3333,0.6667,0,0,0.6667,0.5,0.3333,0.75,0.3333,0.75,0.3333,0.5,0.8,0.8,1,0.5	0,0.2,0.125,0.0667,0.0714,0.0909,0.1,0.1429,0.2,0,0.5,0.4,0.8,0.8,0.75,0.4,1,0.6667,0.5	1,0,0.25,0	1,1,1,0,1,0,1,0,0,0.25,0.5,0,0.4,0.6,0.4,0.6,0.6667,0.6667,0.6667,0.6667,1,1,1,1,0.75,0.75,0.6667,0.6667,0.6667,0.6667,1,0.75,0.75	0.6667,0.6,0.5,0.5,0.2,0.1667,0.1667,0,0.25,0,0.4,0.4,0.4,0.5	0.6667,1,1,1,1,1,0.8,0.375,0.2,1,0.2,1,0.3333,1,0.3333,1,0.4,0,0.6667,0.3333,0.5,0.5,0.6,0.1667,0.6,0.6,0.75,0.5,0.6,0.3333,0.5	0.6667,0.6667,0.6667,0,0.8,0.3333,0.4,0.6667,0.8,0.3333,0.25,0.5,0.3333,0,0,0,0,0,0,1,0,1,1,1,0.3333,0.6667,0.75,0.75,1,0.75,0.5,0.8	0.121044	0.0332578	1	chr1	145996079	145997579	TXNIP
chr1_154982343_154983843_FLAD1	0,0,0,0,0,0.3333,0	0.3333,0.6,0,0.2,0.1667,0,0,0,0,0,0,0,0,0,0,0,0,0	0.75,0.75,0.3333,0.25,0,0.5,0.5,0,0,0,0,0,0,0,0,0,0,0,0	0,0,0,0,0	0.3333,0.6667,0.25,0.6,0.4286,0,0,0,0,0.3333	0.75,0,0,0,0,0,0	0.8333,0.8333,0.8,0.5,0.3333,0.3333,0.3333,0,0,0,0,0,0,0,0,0,0.3333,0,0,0,0	1,1,1,1,0,0,0,0,0,0,0,0,0,0.0833,0,0,0	0.117288	0.0316442	1	chr1	154982343	154983843	FLAD1
chr1_155910849_155912349_RIT1	0.6667,0,0.6667	0,0.3333,0,0,0,0,0,0,0.75,0.6667,0.6667,0	0,0,0,0,0,0,0,0,0,0,0,0,0.2857,0,1,0	0,0,0.2,0,0.6667	0.25,0,0,0,0,0,0,0,0,0,0,0,0,0,0,0,0,0,1,0.3333,0,0.75,0.6667,1,0.4,1,1,1,1,1,0.1667,1,1	0,0,0,0,0,1,1,0.6667,1,0,0.3333	0,0.5,0,0,0,0,0,0,0,1,1,1,0.4,0.3333,0.5	0,0,0,0,0,0,0.2,0.5,1,0.1111,1,0.75,0.75	0.177863	0.0127439	1	chr1	155910849	155912349	RIT1
chr1_158024549_158026049_KIRREL1-IT1	0.2,0.6,0.6667	0,0,0.6667,0.5714,0,0.5714,0.5,0.9091,0.8889,0.9,0.5,1	0.25,1,0.5714,0.5556,0.3,0.625,0.75,0.375,0.75,0.5,0.4	0.3333,0.4444,0,0.75,0.625,0.7143,0.5714,0.6,0	0.6667,1,0.3333,1,1,0.8333,0.6,0.3333,0.6667,0.3333	1,0.75,0.6667,0.6667,0.6667,0.75,1,1,1,1,0.25,0.75,0.25,0.4,0.5,0.9167,0.8,0.7143,1,1,0.6667,1	0.75,0.6667,1,1,1,0.75,0.25,0.125,0.6667,0.75,0.3636,0.4545,0.4167,0.3333,0.8571	1,0.6667,0.6667,0.6667,0.2857,0.75,0.5,0.3333,0.25,0.3846,0.4167,0.5,1,0.375,0.2,1	0.148129	0.0154309	1	chr1	158024549	158026049	KIRREL1-IT1
chr1_159953737_159955237_SLAMF9	0,0.25,0.75,0.5,0.5,0.25,0.3333	0.4,0,1,0.5,0.75,0.75,0.25,0.6	0.75,0.6667,0.2857,0.1429,0.4444,0.4444,1,0.7143	0.5,0.6667,0.3333,0.3333,0.5714	0.3333,0.1111,0.5,0.6,0.3333,0.7143,0.5714,0.75,1,1,1,1,0.7143	1,0.3333,1,0.8333,0.5,1,0.7143,1,0.6667,1,0.625,0.25	0.4286,0.4286,0.1429,0.4286,0.4286,0.8571	0.8,1,1,0.875,0.7778,0.9,0.8	0.206397	0.00286192	1	chr1	159953737	159955237	SLAMF9
chr1_201647321_201648821_NAV1	0.3333,0.25,0,0.25,0.25,0.2,0,0.2,0,0.2,0.2,0.2,0.2,0.2,0	0,0,0,0,0,0,0,0,0.1667,0,0,0,0,0,0,0,0,0,0	0.75,0.75,0.6667,0.6667,0.6667,0.6667,0.75,0.75,0.75,0,0.3333,0,0,0,0,0,0,0,0,0,0,0,0,0,0,0,0,0,0.1667,0,0,0.3333,0,0,0,0,0.3333,0.3333,0	0,0,0,0,0.3333,0,0,0,0,0	0.6667,1,0.3333,0.6667,0.6667,0.6,0.4,0.5,0,0.4,0,0.4,0.25,0.3333,0.3333,0.3333,0.3333,0.3333,0.6667,0.3333,0.6667,0.3333,0,0.6667,0.6667,0.6667,0.6667,0.6667,0.6667,0.6667,0.6667,0.6667,0.6667,0.6667,0.6667,0.6667,0.6667,0.6667	0.8333,0.5,0.6667,0.8571,0.7143,0.4,0.4,0.5,1,1,0.6,0.6,0.6667,0.3333,0.5,0.5,0.5714,0,0.5,0.5,0.5,0.1818,0.3333,0.3333,0.2727,0.125,0,0.1429,0,0.1429,0.1429,0,0.1429,0	1,0.3333,1,1,1,1,0.3333,0.5,0.75,0.75,0.25,0,0,0,0.25,0.2857,0,0.3333,0,0,0,0,0,0,0,0,0,0.25,0,0.1667,0.2,0,0.2,0.2,0.3333,0.3333,0.3333,0.3333	0.8,0.75,0.3333,0.3333,0.3333,0,0,0.25,0,0.75,0.75,0.3333,0.3333,0.3333,0,0.3333,0,0.125,0.125,0,0.125,0.1111,0.1111,0.1111,0,0,0,0.125,0,0,0,0,0,0,0	0.221177	2.98417e-09	1.90211e-05	chr1	201647321	201648821	NAV1
chr1_204040764_204042264_LINC00303	0.3333,0.5,0.6667	1,1,0.75,0.6667,0.4	1,0,0,0.6667,0.6667,0.6667,0.3333,0.6667,0.8,0.3333,0.3333	0.5,0,0,1,0.6667,0,0.75,1	1,0.3333,0.6667,0.3333,1,0.6667,0.6667,0.5,0.5,0.5,0.6667,0.6667,0.6667	1,0.6667,0.3333,1,1,1,1,1,0.6667,1,0.8571,0.8333,0.6667	0.875,0.8571,0.25,0.5,1,0.7143,0.6667,0.8571,0.8	0.8333,0.3333,0,0.6667,0.5,0.4,1,1,0.6667	0.162615	0.0368026	1	chr1	204040764	204042264	LINC00303
chr1_219172830_219174330_LYPLAL1	1,1,0.6667	1,0.5,1,1,0.75,1,0,0.8,0,0.3333,0,0,0,0,0,0,0,0,0,0,0,0,0,0,0,0,0,0,0,0,0,0,0	0.9091,0.8571,1,0.5,0.75,0.6667,0.75,0.75,0,0.75,0,0,0,0,0,0,0,0	1,1,1,0.3333,0.8,0.3333,0.3333,0.4,0.4,0,0	1,0.6667,0.8,0.5,0.25,0.8,0,0,0	1,0.8571,1,0.3333,0.8,0.3333,0.8,0.3333,0.25,0.75	0.9,0.7143,1,0.8333,0.4,0.4,0.6667,0.3333,0.125,0.3333,0.4286,0,0	1,1,1,1,0.8889,1,0.75,0.2,0.3333,0.3,0.2,0,0	0.207521	0.00596469	1	chr1	219172830	219174330	LYPLAL1
chr1_234628310_234629810_LINC00184	1,1,0.6667	0.3333,1,0.6667,0.75,0.5,0.6667,0.25,0.25,0.5,1,1	0.25,0.8,0.8,1,0.3333,0.5,0.3333,0.5	1,1,0.8,0.5,0.75	1,0.75,0.8571,0.75,1,0.75,0.75,1,1,1	0.3333,0.6667,1,1,0.75,0.6667,1,0.6667,1,0.6667	0.8,0.8333,0.8333,0.75,0.5,0.6667,1	1,0.625,0.8571,0.3333,0.8462,0.75,1,0.75,1,0.8182,0.5,0.6667,0.75,1	0.1299	0.0361295	1	chr1	234628310	234629810	LINC00184
chr1_234723041_234724541_LINC01132	0,0,0,0	0,0,0,0,0,0,0,0,0,0,0,0	0.75,0.6667,0,0,0,0,0,0,0,0,0,0,0,0,0,0	0,0,0,0,0,0	0.6,0.8333,0,1,0.3333,1,0.6667,0.6667,1,0.6667,0.6667,0.6667,0.6667,1,0.6667,0.3333,0.5,0.6667,0.25,0.25,0,0,0,0,0,0,0,0,0,0,0,0,0,0	0.6667,0,1,0,0,0,0,0,0,0,0,0,0,0,0,0,0,0,0	0.25,1,0.6667,1,1,1,0.6,1,1,1,0.8,1,0,0,0,0,0,0,0,0,0,0,0	0.8,1,0.6667,1,1,0.6667,1,0,0,0,0,0,0,0,0,0,0,0	0.287722	5.3565e-08	0.000341102	chr1	234723041	234724541	LINC01132
chr1_243916401_243917901_LINC02774	0.3333,0,0,0,0,0,0,0,0,0,0,0,0,0,0,0,0,0,0,0,0,0,0,0	0.1667,0.1667,0.25,0.3333,0,0.4,0.25,0,0,0,0,0	0.1111,0.0769,0.3333,0.3333,0.3333,0,0,0,0,0,0,0,0,0,0	0,0,0,0,0,0,0,0,0,0,0,0,0,0,0,0,0,0,0,0,0	0.2,0.4,0.2857,0,0.3333,0,0,0.3333,0.3333,0,0.5,0.2857,0.75,0.2857,0.25,0.5,0.25,0.5,0.25,0,0,0,0,0,0,0,0,0,0,0,0,0,0,0,0,0,0,0,0	0.3333,0.2857,0.1111,1,0,0,0,0,0,0,0,0,0,0,0,0,0,0,0	0.1538,0.1538,0,1,0,0.25,0.25,0.2,0.4286,0.5714,0,0,0,0	0.4286,0.4286,0.3333,0.25,1,1,0.6667,0,0	0.133679	6.19954e-05	0.391377	chr1	243916401	243917901	LINC02774
chr1_247815229_247816729_OR14A16	0.3333,0.3333,0.3333,0.6667	0.6667,0.6667,0.5,0.5,0.25,0.6,0.25,0.6667,0.5714,0,0.3333	0.3333,0.2857,0.2222,0.4545,0,0,0.6,0,0.3333,0,0,0.6667,0.5,0.5,0.75,0.6667	0,0,0.8333,0.8333,0,0.4,0.5,0.3333,0.6667,0.5,0.3333,0.6667,0,0.6667	0.6667,0.6,0.25,0,0.6,0,0.75,0.25,0.1667,0,0.4,0.1667,0.4,1,0.3333,0.3333,0.75	0.8333,0.8571,0.375,0.2,0.5,0.75,0.6667,0.625,0.6667,0.75,0.6667,0.6667,1,0.6667,0.5,0.5	0.6,0.6667,0.875,0.8571,0.25,0.4286,0.2727,0,1,0.375,0.75,0.25,0.5,0.6667	0.3333,0.25,0.5,0.7692,0.5,0.3636,0.5,0.75,0.3333,0.7778,0.5714,0.5,0.2,0.6667,0.6667,0.3333,1,0.3333,1,0.25,0,0.875	0.125939	0.0154123	1	chr1	247815229	247816729	OR14A16
chr1_248574257_248575757_OR2T34	0.3333,0.3333,0.5,0.6667	0.6667,0.3333,0,0.3333,0.5,0.1667,0.6667,0.4,0,0,0.6667,0.5	0.3333,0.7,0,0,0.6	0,0.6667,0.3333,0,0,0.25,0.25	0.75,0.6667,0.3333,0.3333,0.2857,0,0.3333,0.3333,0.4,0.3333,0.5,1	0,0.1429,1,0.875	0.3333,0.75,0.6667,0.5,0.3333,0.4,0,0.6,0.5714,0,0,0.4,0.75	1,0.75,0.4545,0.8,0.3,0.3333,0.6667,0,0.4,1,1	0.153829	0.0296946	1	chr1	248574257	248575757	OR2T34
chr10_4915773_4917273_AKR1C6P	0.5,0.5,1	0.5714,0.4286,0.5714,0,0.25,0.8333,0.25,0.3333,1,0.6667,0.6667,0.8,0.8,0.4,0.4	0.5714,0.4286,0,0.2857,0,0.5,0.5,0.6667,1,0.1429,0.75,0.625,0.5556,0.2857,0.25,0.25,0.3333,0.3333,0.5,0.75	0.6,0.3333,0.6667,0.3333,0.6667,0.6667,0.6667,1,0.6667	0.6667,0,1,0.6667,1,0.8,0.6	0.5,0.75,0.1667,0.8333,1,1,0.6667,0.8333,1	0.5714,1,0,0.5,1,0.6667,0.6667,0.6667,0,1,1,0.8571,0.7778,0.5,0.375	0.4667,0.5,0.6667,0.4444,0.1667,0.9167,1,0.6,0.9,0.5,0.2222,0.8889,0.6667,0.5556,0.4444,0.375,0.75,0.6,0.4,0.8571,1	0.13656	0.0139412	1	chr10	4915773	4917273	AKR1C6P
chr10_15088276_15089776_ACBD7	0,0,0	0.3333,0.3333,0.3333,1,0.3333,0.6667	0,0,0,0,0,0,0,0,0,0,0,0,0,0,0,0,0,0,0,0,0,0.8,0.4,0.8,0.75,0.6,0.2,0,0.4,0.3333,0,0,0	0,0,0.6667	0,0,0,0.2,0,0.3333,1,0.3333,0.6667,0.8333,0.6667,0.2,0.5	0.3333,0.75,1,0.75,1,0.75	0,0,0,0.25,0,0.6667,0.3333,0,0,0,0,0,0,0,0,0,0,0.4286,1,0.5714,1,0.7143,1,0.75	0,0,0,0,0,0,0,0,0,0,0.1111,0.6,0.6,0.6,0.8,0.75,0.5,0.6667,0.5,0.25,0.5,0.4286,0.5	0.169355	0.00660092	1	chr10	15088276	15089776	ACBD7
chr10_15088276_15089776_ACBD7-DCLRE1CP1	0,0,0	0.3333,0.3333,0.3333,1,0.3333,0.6667	0,0,0,0,0,0,0,0,0,0,0,0,0,0,0,0,0,0,0,0,0,0.8,0.4,0.8,0.75,0.6,0.2,0,0.4,0.3333,0,0,0	0,0,0.6667	0,0,0,0.2,0,0.3333,1,0.3333,0.6667,0.8333,0.6667,0.2,0.5	0.3333,0.75,1,0.75,1,0.75	0,0,0,0.25,0,0.6667,0.3333,0,0,0,0,0,0,0,0,0,0,0.4286,1,0.5714,1,0.7143,1,0.75	0,0,0,0,0,0,0,0,0,0,0.1111,0.6,0.6,0.6,0.8,0.75,0.5,0.6667,0.5,0.25,0.5,0.4286,0.5	0.169355	0.00660092	1	chr10	15088276	15089776	ACBD7-DCLRE1CP1
chr10_17808347_17809847_MRC1	0.6667,0,0,0.75,0,0,0	0.1667,0.4444,0.1111,0.4444,0.375	0.3333,0.3333,0.3333,0.1667,0.5714,0,0.1,0.2222,0.3333,0.6667,0.6667,0,0.2	0.3333,0,0,0,0,0.75,0.75,0.25	0.3333,1,0.75,1,0.3333,0.6667,0.5,0.3333,1	0.2,0,1,0.6667,1,1,1,0.3333,0.3333	0.2857,0.8333,1,0.6667,0.3333,0.3333,0.3333,0.25,0,0,0,0.6667,0.6667,0.6667,0.6667,0.3333,0	0,0.8333,0.8,0.25,0.25,0.25,0.3333,0.5,0.5,0.6667	0.236425	0.000739977	1	chr10	17808347	17809847	MRC1
chr10_23344297_23345797_C10orf67	0,0.3333,0	0,0,0,0,0,0,0,0,0	0,0,0,0,0.2,0,0,0.25	0,0,0,0,1,0.8,0.5,0.25,0.3333	0,0,0.3333,0,0,0.2,0,0,0.2857,0.6667	0,0,0.6667,1,1,0.6667,0.5,0.5,0.75,0.5,0.3333,0.6667,0.3333,0.4,1,0.5,0.4	0,0,0,0,0,0,0,0.25,0,0.4,0.6,0.2,0.8,0.75	0,0,0,0.5,0.6667,0.1667,1,0.3333,0.5,1,1,0.5,0.5,0.3333,0.3333,0	0.233841	0.000584808	1	chr10	23344297	23345797	C10orf67
chr10_27257761_27259261_ARMC4P1	0.3333,0,0.25,0.25,0,0,0,0	0.6667,1,1,1,1,0,0.8,0,0,0,0.3333,0,0.6667,0.3333,0,0,0.3333,0,0,0,0,0,0,0,0,0	0.6667,0.3333,1,0.8333,1,0.8333,0.6,0.3333,0.3333,1,0.3333,0.3333,0,0	0.3333,0.3333,0.3333	0.5,0.5,1,0.3333,1,0,0.6667,0,0,0,0	0.3333,0.6667,0,0.6667,0.3333,0.4,0.6,0.8,0.4,0.6667,1,1,0.6667,0,1,0,0,0,0,0.3333,0.5,0.5,0.75,0.4,0.6	1,1,1,0.6667,0.75,0.8,1,1,0.25,0.75,0.25,0,0,0,0	0.6667,1,1,1,1,0.8333,0.6667,0.5,0.75,0.25,0.5,0.25,0.2,0.25,0.5,0,0	0.167084	0.0159707	1	chr10	27257761	27259261	ARMC4P1
chr10_46557096_46558596_GPRIN2	0.75,1,0.6667	0.6667,0.75,0.25,0,0.75,1,0,0.3333,0.6667	0.6667,0,0.6667,1,1,1,0.6667	0.6667,0.3333,0.7143,0.2857,0.2857,0.5714,0.8333,0,1	0,0.25,0.5,0.6,0,0.4,0.6,0,0.3333,1,1,1,1,1,1,1,0.75,1,0.8,0.6,0.8,0.8,1,1,1,1,0.5,0.6667,1,1,1,0.6667,0.25,1,0.6667,1,0	1,0.75,0,0.75,1,0.8,1,0.6667,1,1,1,1,1,1,1,1	0,0.4,0.2857,0.2857,0.1429,0.4286,0.4,0,0.6,1,1,1,1,1,1,1,1	0.4,0.4,0,0.8333,0.8333,0,0.6667,0.7778,1,1,0.6667,0.8333,0.8571,1,1,1,1,1,1,1,1,0.6667,0.6667,1,0.6667,1,1,1,0.3333,1,1,1	0.157847	0.032133	1	chr10	46557096	46558596	GPRIN2
chr10_75295382_75296882_ZNF503-AS1	0,0.3333,0,0.3333,0,0,0,0,0,0,0.3333,0,0,0	0,0,0,0,0,0,0.3333,0.8,1,1,1,0.1667,0.75	0,0,0,0.25,0,0.3333,0.8,0.8,0.6,0.25,0.7143,0.75	0,0,0,0,0,0,0,0,0.6667,0.3333	0,0.3333,0,0.3333,0.25,0,0,0.6667,0.6667,1,0.6667,0.75,1,0.8,0.6667,1	0,0,0,0,0,0,0,0.6667,0.6667,0.6667,0.75,0.6667,0.5,0.6667,0.5714,0.6667	0,0,0,0,0,0,0.2222,0.25,0,0.25,0.1111,0.25,0,0,0.2,0.5,0.6667,0.5,1,1,1,0.25,0.3333,0.8,1	0,0,0,0,0,1,1	0.143841	0.0347996	1	chr10	75295382	75296882	ZNF503-AS1
chr10_78032862_78034362_RPS24	0,0.25,0,0,0,0,0,0,0,0,0,0,0,0	1,1,1,0.6667,1,0.6667,0.3333,0.6667,0,0,0,0,0,0,0,0,0,0,0,0,0,0,0,0,0,0,0,0	1,1,0.5,1,0.5,0.6667,0.3333,0.6667,0,0,0,0,0,0,0,0,0	0.5,1,1,0,0,0,0,0,0,0,0	1,0.3333,0.3333,0,0,0.3333,0.3333,0,0,0,0,0,0,0,0,0	0.6667,1,0.6,0.8333,1,0.6,0.2,0.2,0.6,0.5,1,0.75,1,0.75,0.8,1,1,0.75,1,0.75,0.4,0.75,0,0	0,0.6667,1,0.2,0,0,0.25,0.2,0.3333,0.1667,0.3333,0.4444,0,0.3333,0.25,0.125,0.25,0.125,0.25,0.1429,0.25,0,0,0,0,0,0,0,0,0,0,0,0	0.25,0.25,0.3333,0.4,0.3333,0.1667,1,0.8333,1,0.3333,1,0.875,0.75,0.75,0.75,0,0,0,0,0,0,0	0.13485	0.0201118	1	chr10	78032862	78034362	RPS24
chr10_131094217_131095717_TCERG1L-AS1	0.75,0.8,0.2,0.25,0.2,0.2,0.25,0.25	0.5,0.25,0,0,0,0,0.375,0.2222,0.1667,0,0.2	0.4,0.1667,0.25,0.25,0.25,0.6667,0,0.1111,0.2857,0	0,0,0,0,0,0,0	0.6667,1,0.25,0.25,0.25,0.5,1,0.8,0.3333,0.3333,0.1429,0.1429,0.3333,0	0,0,0,0,0,0,0,0,0,1,1,0.6,1	0.5,0.25,0.375,0.25,0.7143,0.3333,0.1667,0.1111,0.1429,0,0.1667,0.5,1,1,1,1,1,1,1	0.25,0,0,0,0,0.2,0.2,0,0.4,0.25,0,0.3333,0.3333,0.6667,0.3333,0.6667	0.188715	0.00184855	1	chr10	131094217	131095717	TCERG1L-AS1
chr11_5243092_5244592_HBBP1	0,0.3333,0.3333	0.3333,0.6667,0.6667,0.25,0.5,0,0.75,0.75,0.25	0.6667,0,0.2,0,0.2,0,0.6667,0,0.25,0.3333,0.3333,0.3333	0.6667,0.6667,0.4,0.2,0.25,0,0.1667,0,0	0.4444,0.4444,0.3333,0.5714,0.3333,0.7143,0,0.2857,0,0.6667,0.5,0.6667,0.25,1,0.5714,1,0.4286,0.5714,0.4286	0.3333,0.6667,0.1667,0.4286,0.7143,0,0	1,0.25,0.25,0.25,0,0.1111	0.6667,1,1,0.5,0,0.4,0.4,0.6	0.140608	0.0354517	1	chr11	5243092	5244592	HBBP1
chr11_5509457_5510957_UBQLN3	0.8,0.6667,0.6667	0.5,0.3333,0.3333,0.1667,0.8,0.25,0.4286,0.3333,0.75	1,0.8,0.5,0.5833	0.6667,0.625,0.5	0.6667,0.75,0.75,1,0.75,1,0.3333,0.8333,0.8333,0.375,0.75,0.5,1	1,0.5,0.6667,1,0.6667,0.75,0.6667,0.75	1,1,0.5,0.8,0.6667	1,0.6667,0.75,0.75,0.5,0.5,0	0.15408	0.0220699	1	chr11	5509457	5510957	UBQLN3
chr11_55342200_55343700_OR4A16	0,0.3333,0.3333	0,0.1667,0.125,0.3333,0.3636,0.3333,0.2,0,0.6667,0.3333,0.3333,0	0.125,0,0.1429,1,0.6,0.8,0.2,0,0.4,0.3333,0.25	0,0,0,0,0.2,0,0,0,0	1,0.75,0.3333,0.25	0,0,0.8333,0.75,0.5	0,0.25,0.25,1,0.2,0,0.3333,0	0,0.6,0.1667,1,0.6,0.1667,0.2,0.5455,0.25,0.5,0.3333,0	0.15646	0.0401211	1	chr11	55342200	55343700	OR4A16
chr11_58422813_58424313_OR5B2	0.3333,0.25,0	0,0.25,0.2,0,0.2	0.4,0.3333,0.125,0.2,0,0.125,0,0.2	0.5,0.25,0,0,0	0.1429,0.6,0.25,1,0.1429,0.6667,0,0.3333	0.5,1,0,0.4286,0.3333,0.3333,0.25,0.25,0.6667	0,0.875,0.6667,0.3333,0.1667,0.2,0.2,0	0.5,0.7143,0.3333,0.1667,0,0.3333,0	0.195529	0.00253185	1	chr11	58422813	58424313	OR5B2
chr11_60951676_60953176_SLC15A3	1,0.3333,0,0	0,0,0,0,0.25,0.6667,0,0,0,0,0,0,0,0,0,0,0,0,0,0,0	0.625,0.625,0.25,0.375,0.5,0.2,0.4,0.2,0.3333,0,0.3333,0,0,0,0.1667	0,0.3333,0.25,0,0,0,0,0,0,0,0,0,0,0	0.6667,0,0,0,0,0,0,0	0.6667,0.625,0,0.8333,0.8,0.6667,0.8333,0.6667,0.8333,0.6,1,0.6667,0,0,0,0,0,0.1667,0	0.6667,0.125,0.125,0.375,0.375,0.4286,0.2857,0.1667,0.7143,0.3333,0.6667,0.8,0,0,0,0,0,0,0,0,0,0,0,0,0,0	0.6667,0,0,0,0.1,0,0,0,0.25,0.3333,0.3333,0,0,0,0.3333,0,0,0.25,0	0.100438	0.0354926	1	chr11	60951676	60953176	SLC15A3
chr11_62269157_62270657_SCGB2A2	0,0.25,0.5	0.6667,0.75,0.75,0.6,0,0,0,0.2,0,0.5,0.75,0.5	0,0,0.8,0,0.2,0.2222,0.6667,0.6	0,0,0.3333,0,0.6667,0.25	0.3333,0.25,0,0,0.6667,0.3333,0.6667,0.6667	0.6667,0.6667,0.75,0.2,0.6,0,0,1,0.75,0.75	0.4,0.8,0.875,0.6667,1,0,0,0.4,0.6667,0,0.6667,0.6667,0.75,0.3333,0.5	0.6667,0.5,0.3333,0.8333,0.6667,0.5,0.6667,0,0	0.163325	0.0309146	1	chr11	62269157	62270657	SCGB2A2
chr11_63973619_63975119_COX8A	0.6667,0.75,0.75,1,1,0.75,1,1	1,0,0,0,0,0,0,0,0,0	1,1,0.6667,0,0.5,0	1,1,0.6667,1,1,1,1,0.2,0.2,0.4,0.75,0.25,0.5,0,0,0,0,0,0,0,0,0,0,0,0,0,0,0	1,1,1,0.6667,1,1,1,0,0	1,1,0.75,1,1,0.6667,0.6667,0.3333,0.5,0.6,0.5,0.5,0,0,0,0,0,0	0.6667,0.875,1,0.6667,1,1,1,1,1,0.6667,1,0.6667,1,0.8333,1,1,1,0.3333,0,0,0,0,0,0,0,0,0,0,0,0,0	0.6,0.5,0.1667,1,1,1,1,1,0.75,0.6667,0.6667,0.6667,0,0,0	0.161114	0.0423047	1	chr11	63973619	63975119	COX8A
chr11_69424654_69426154_LOC102724265	0.5,0.75,0,0,0.3333,1	0.6,0.3333,0.3333,0.3333,0.3333,1,0.75,0.8333,0.6667,0.6667,1,0.8,0.8,0.5,0.75,0.6,0.6667,0.6667	0.5,0.75,1,0.875,1,0.6667,0.3333,1,0.75,1	0.5,1,1,0.75,1,0.75,1,1,1	0.75,1,0.6667,1,0.75,0.75,0.75,0.6667,1,1	1,1,0.8,0.6667,0.8,1,1,1,1,0.8,1,1,0.8,1,1,0.5,0.75,1,0.3333,0.6667	0.7,1,0.8889,1,1,0.75,1,0.8,1	0.6667,1,1,0,0,0.5,1,0.8571,0.8571,1,0.8571,1,1,0.6,0.5,0.6667,0.875,0.4,0.6	0.110001	0.0391749	1	chr11	69424654	69426154	LOC102724265
chr11_102316483_102317983_BIRC3	0,0,0,0,0,0	0.8,0.4,0.2857,0,0,0,0,0,0,0,0,0,0,0,0	0.6667,0,0.0909,0,0,0,0,0,0,0,0,0	0,0.3333,0	0.5,0.2,0.5,0,0,0,0,0,0,0,0,0,0,0,0,0,0,0,0,0,0,0.3333,0,0,0.5,0.25,0,0,0.25,1,0.5	0.5,0.75,0,0,0	1,1,0.3333,0,0.4,0,0,0,0,0,0,0,0.6667,0,0.6667,1	1,0.6667,0.5,0,0.3333,0,0,0,0,1	0.151815	0.0053803	1	chr11	102316483	102317983	BIRC3
chr11_112163594_112165094_IL18	0,0,0.6667	0.3333,0,0,0,0.5714,0.5,0.5,0.5,0.3333	0,0.3333,0,0.5714,0.6667,0.2727,0.6,0.8889,0.7,1	0,0.6667,0,0.3333,0.3333,0,0,0,0,0.25,0.3333,0.2,0.625,0.8571,0.1667	0,0.1429,0.5,0.6667,0,0.3333,0.5,0.3333,0.3333,0.75,0.8,0.25,0.2,0.25,0.75,1,0.5	0.8333,0.4,0.25,0.25,0,0.3333,0.5,0.25,0.2,0.3333,0.6667,0.5,1,0.75,0.3333	0.3333,0,0.3333,0.3333,0.6667,0.25,0.6667,1,1,0.5714	0.25,0.2,0.5,0.75,0.2353,0.7143,1,0.9,0.4	0.141043	0.0315384	1	chr11	112163594	112165094	IL18
chr11_124025797_124027297_OR10G8	0,0.6667,0.3333	0,0.5,0.25,0.125,0.3333,0.3333,0.3333	0.3333,0,0.4,0.1667,0.2,0.4667,0.5,0	0,0.1667,0,0.4,0	0.3333,0.25,0,0,0.3333,0,0.3333,0.4	0.7143,1,0.6667,1,0.5,0,0.3077,0.75	0,0.6667,0.6667,0.6667,0.4,0.5556	0.6364,0.4444,0.3333,0.6667,0,0.1538,0.1667,0.0667,0,0.4615	0.150315	0.0304839	1	chr11	124025797	124027297	OR10G8
chr12_10552378_10553878_LINC02446	0.6667,0.25,1,0.3333,0.3333	0,0.25,0.6	0.2,0.3,1,0.8333,0.5455	0,1,0.6667	0,1,0.6,1,1	0.25,0.4286,1,1,1,0.9167	0.4286,0.8571,1,1,1	0.2143,0.7778,0.25,0.8,0.7273	0.227535	0.0495248	1	chr12	10552378	10553878	LINC02446
chr12_57546831_57548331_DCTN2	0,0,0,0,0,0,0,0,0,0,0,0,0,0,0.3333,0,0,1,0.6667,0	0,0,0,0,0,0,0,0,0,0,0,0,0,0,0,0,0,0,0,0,0,0,0,0,0,0,0,0,0,0,0,0,0,0,0,0,0,0.6,0.6667,0,0,0.6667,0.75,0.7143,1,0.4444,0.8	0.2857,0,0,0.8333,1,0.6667	0.6667,0,0,0.6667,0.6667,1,0.3333,0.5	0,0,0,0,0,0,0,0,0,0,0,0,0,0,0,0,0,0,0,0.5,1,1,1,0.5,0.8	0,0.3333,0,0,0.5,1,0.75,0,0.6667	0.3636,0,0,0.6,0.4286,0.5714,1,1,1	0,0,0,0.25,0.2,0.2,1,0.8333,0.75,0.6923,0.6,0.7692	0.156816	0.0151887	1	chr12	57546831	57548331	DCTN2
chr12_63150701_63152201_AVPR1A	0.3333,0.6667,0	0,0,0,0,0,0.3333,0,0,0	0,0,0,0,0,0,0,0,0,0	0,0,0,0,0,0,0,0,0	0,0,0,0.4,0.4,0.4,0.2,0,0.3333,0.3333,0.3333,0.3333,0.5,0.2,0.4,0.4,0.8333,1,0.2857,0.8333,0,0.2,0,0.25,0.3333,0,0,0,0,0,0,0,0,0,0	0.3333,0.3333,0.6667,0.3333,0.3333,0,0.3333,0.3333,0,0.6667,0.3333	0,0,0.6667,0,0.6667,0,0.3333,0,0,0.25,0,0,0,0,0,0,0,0.6667,0.6667,0,0,0,0,0	0,0,0,0,0,0,0,0,0,0,0,0,0,0,0,0	0.130076	0.000713387	1	chr12	63150701	63152201	AVPR1A
chr12_64621508_64623008_MIR548C	0.3333,0.3333,0.75,0.75,0.75	0.3333,0,0.6667,0.6667,0.75,0,1,1,1,1,0.5,1,0.8333	0.6667,0.8,0.6667,1,0.6667,0.6667,0,0,0.5714,0.5714,0.6667,1,1,1,1,0.9091	0,0,0.3333,0.6667,0.8,0.8333,0.8333,1,1	1,1,1,0.8889,1,0.8889,0.75,1,1,1,1,1,1,1	1,1,1,1,0.8333,0.75,1,0.75,0.75,0.5,0.8,1,1	0.3333,1,1,0.2222,0.8,1,1,1,0.8,0.6,0.8,1,1,0.8,0.4,1	1,1,0.2,0.4286,0.5714,0.6667,1,0.8,1,1,0.6667,1	0.195973	0.00140099	1	chr12	64621508	64623008	MIR548C
chr12_95802096_95803596_LINC02410	0.6667,0.25,0,0	1,0.6,0.1429,0,0,0.3333,0,0,0.25,0,0.25,0,0.25,0.3333,0	0.75,0.2857,0,0,0,0,0.25,0.1429,0,0,0,0,0.4444	0.3333,1,0.25,0,0	0.6667,0.8,0,0,0,0.3333,0.2,0.3333,0,0,0,1,0.6667,0.6,1	0.8,1,0.5,0.4444,0.3333,0.3333,0.6667,0.1429,0.1667,0.1429,0.1667,0.1667,0.2,0.5,0	0.6,0.1667,0.4545,0.25,0.4286,0,0,0,0,0.75	0.6667,0.9,0.4,0.3077,0.1429,0.2727,0.5,0,0.3333	0.150229	0.0211785	1	chr12	95802096	95803596	LINC02410
chr12_118015660_118017160_RFC5	0,0,0,0	0.6667,1,0.8333,0.75,1,1,0,0,0,0.1429,0,0,0,0,0,0,0,0,0,0,0,0,0,0,0,0,0,0,0	1,1,0.6667,1,1,0,0,0.2,0,0,0,0	0,0.3333,0,0,0,0	1,0.75,1,1,1,1,1,0.3333,1,1,0.3333,1,1,0.25,0.6667,0.25,0.25,0.3333,0.3333,0.625,0.6667,0.75,0.3333,0.5,0,0.5,0,0,0	0,0.4,0.1667,0.3333,0.3333,0,0,0	0.3333,0.3333,1,0.6667,1,1,0.75,0.8,1,0.25,0.625,0.8571,0,0,0,0.1667,0.4,1,1,0.6667,0,0.25,0,0,0,0,0	1,1,1,1,1,1,1,0.3333,0.5,0.4,0.25,1,1,0.3333,0,0.1429,0.4,0.3333,0.4,0,0,0,0,0,0	0.267575	0.000132928	0.837049	chr12	118015660	118017160	RFC5
chr12_118103511_118105011_VSIG10	0,0,0,0	0,0,0,0,0,0,0,0,0,0,0,0,0.3333,0,0.6667,0.6667,1,1,0.6667,1,0.25,0.6667	0,0,1,1,1,0,0.5	0,0.5,0.75,0.5,1	0,0.25,0,0.5,0.2,0.75,0.75,0.75,1,1,0.8,1,1,1,0,0.25	0,0,0.2,0.6667,1,0.6667,0.4,0.3333,0.6	0,0,0,0.4286,0.3333,0,0.5,0.6667,0.75,0.6667,0.8,0.8,0.6,1,0.75,1,1,0.6667,1,0.8333,1,0,0.3333,0.3333,0.7	0,1,1,1,1,1,1,1,1,1,0.8571,0.6667,0.8571,1,0.5,0.75,0.3333	0.286614	0.000604356	1	chr12	118103511	118105011	VSIG10
chr12_122730344_122731844_HCAR1	0,0.25,0	0.3333,0,0.3333,0,0.25,0.2,0.2,0.2,0.2,0.2,0,1,1,1,0.75	0,0.5,0.5	0,0,0,0,0	0.3333,0,0,0,0,0,0,0,0,0.3333,0,0,0,0,0,0,0.2857,0,0,0.2857,0,0,1,0.6667,0.6667,0.6667,0.3333,0.75,1,1,1,1,1	1,1,0,1,0.3333,1,0,1,0,0.75,0,0.75,0,0,0.25,0.25,0.75,1,1,1,0.6667,0.5,1,0.6667	0.5,0.5,0.5,0.5,0.5,0.5,0.5,0.75	0.6667,0.5,0.5,0.3333,0.3333,0.3333,0.3333,0.6667,0.6667,0.5,0,0.75,0.8,0.5,0.8,1,1,0.75,1,1,0.75,0.5,0.75,1,0.75,0.6,0.5,0.25,0.8333,0.6	0.2335	0.00347425	1	chr12	122730344	122731844	HCAR1
chr12_127914409_127915909_LINC00507	0.25,0.3333,0.6667,0.3333	0,0,0.2,0.5,0.1429,0.2,0.1429,0.4,0.5,0.6,0,0,0.25	0.3333,0,0.5,0,0,0,0,0	0,1,0.25,0,0.3333,0.3333,0.3333,0.6667,0.3333,0	0.25,0,0,0.5714,0.5,0,0.75,1,0.6667,0,0.25	0.1429,0.5,0.5,0.2,0,0.6667,0.6667	0.25,0.25,1,1,0.5,0.3333,0.25,0.6667,0,0	0.25,0,0.1667,0,0.6,0.5,0.8333,0.25,0.6,0.6667,0	0.133223	0.0474606	1	chr12	127914409	127915909	LINC00507
chr13_28100076_28101576_FLT3	0,0.3333,0.3333	0,0,0,0,0,0,0,0,0,0,0,0,0,0,0,1,0.6,0,0.4,0.3333,0.3333	0.2,0.3333,1,0.4,0,0.3333,0,0.5714,0.5	0,0,0,0,0.2,0.25	0,0,0,0,0,0,0,0.3333,0.8,0.6667,0.4,0.3333,0.2,0,0,0,0.5,0.3333,0,0.5	0.8,0.8,0.4,0.2,0.625,0.5,0.6667	0.2,0.1667,0,0,0.6,0.5,0.7,0.1667,0.125,0,0.125,0.2222,0.2,0.4,0.4	0.6,0.6,0.4,0,0.25,0.25,0.3333,1,0.75	0.132056	0.0264233	1	chr13	28100076	28101576	FLT3
chr13_36214056_36215556_SOHLH2	1,1,1,1,1,1	0.25,0.6667,0.6667,0.3333,1	0,0,0.1667,0,0,0,0,0.3333,0.3333,0.3333,0,0.25,0.6667,0.6667,0.3333,0.6667,0.3333,1,1,1,1,0.75,1,1,0.6667,0.5,0.6667,0.75,1,0.75,1,0.75,1	0.8,0.75,1,1,0.6667	0.4,0.6667,1,1,1,1,1,0.75,0.6667,1,1,1,1,0.6667,1,1,1,1,0.75,0.3333,0.6667,1,1,0.6,0.8,0.8	0.3333,0.3333,0.3333,0.3333,1,0.75,1,1,1,1,1,0.6667,0.6667,0.6667,1,0.75,1,1	0,0.3333,1,1,1,0.3333,0.6667,0.3333,0,0,0.8,0.7143,0.8333,0.6667,0.4,0.5,0.75,0.5,1,1,0.6667,0.6667,1,0.6667,1,0.8,0.8571,0.8333,0.7143,0.8571,0.5714,1,0.7143	0,0,0.5,0.6667,0.3333,0.3333,0.3333,1,1,1,1,1,0.6667,1,1,1,0.8333,1,1,1,0.8333,1,0.75,1,1,1,1	0.129419	0.0317959	1	chr13	36214056	36215556	SOHLH2
chr13_89236390_89237890_LINC01047	0.3333,0,0	0.5,0.1111,0,0.2222,0.3333,0.1429,0.375,0.0714,0.3333	0.4,0.3333,0.1111,0.125,0,0,0.3,0.1667	0,0.1429,0.3333,0	0.2,0,0.2,0,0,0.25,0.5,0	0.8333,0.25,0.5714,0.25,0.1429,0.8,0.1818	1,0.5,1,0,0,0,0.4,0	0.5556,0.375,0.5,0.5,0.3846,0.6667,0.1667	0.160317	0.0168903	1	chr13	89236390	89237890	LINC01047
chr13_112272500_112274000_LOC101928730	0.3333,0.3333,0.3333,0,0.6667,0.6,0.6	1,0.8,0.2,0.3333,0.6667,0,0,0,1,0.1429,0,0.125,0.2	0,0,0.25,0.1667,0	0,0.3333,0,0,0.25	0.75,0.5,0.5,0.75,1,1,0.5,0.5,0,0,0,0.5,1,0.75,1,0.5,1,0.3333,0.3333,0.5,0.4,0,1,0.3333,0,0,0.5,0	0.6667,0,0,0,0	0.5,0.5,0.5,0,1,0.6667,1,1,1,0.3333,0.4,0.25,0.3333,0,0,0	0.75,0.25,0.25,0.25,1,0.6667,1,1,1,1,0.6667,0.6667,0.3333,0.3333,0,0.25	0.202439	0.00678067	1	chr13	112272500	112274000	LOC101928730
chr13_113894102_113895602_LINC00452	0.6667,0.4,0.75	1,0,0.6667,1,0.3333,0.75	0.9,0.3333,0.3333,0,0.3333,0.3333	0.3333,0.6667,0.3333,0.3333,0.6667	1,0.5,0.3333,0.25,0.5,0.5,0.6667,0.6667,1	0.6667,0.6667,0.8,0.8,0.8	0.6667,0.4,0.4,0.8,0.8,0.6667	1,0.125,0.8,1,0.6667,1,0.8333,0.8333,0.6	0.174092	0.033117	1	chr13	113894102	113895602	LINC00452
chr14_56809979_56811479_OTX2	0.6667,0.6667,1,1,0.75,0.5,0.6,0.4,0.3333,0.6667,0.6667,0.6667	0.5,0.5,0.3333,0.3333,0.6667,0,0,0,0.6667,0.25,0.25,0.25	0.3333,0.6667,0.6,0.3333,0.25,0.5,0.1667,0.2222,0,0,0,0.6667,0.25,0.5,0,0.1818,0.4444,0.3333,0.25,0.3333,0.5,0.3333,0.25,0.3333,0.75,0.25,0,0.25,0,0.25	0.6667,0.5,0,0,0.3333,0.3333,0.3333	0.25,0.25,0.4,0.5,0.75,0.3333,0.6,0.6667,0.6,0.5,0.75,0,0.75,0.6,0.75,0.4286,0.75,0,0,0,0.3333,0.3333,0,0.3333,0.3333,0.6667,0.3333,0.25,0.5,0.6667,0.25,0,0.6667,0.6667,1,0,0.6667,0.6667,0.3333	0.3333,1,0.75,0.75,0.75,0.75,0.75,0.6667,0.8,0.5,1,0.25,1,0.6667,0.5,0.3333,0.8571,0.5714,0.5714,1,0.6667,0.5,0,0.5	0.25,0,0.5,0,0.6,0.5,0.4,0.6667,0.6,0.6667,0.6,0,0.5,0.6667,0.6667,0.6667,0.6667,1,0.5,1,0.9167,0.4444,0.6667,0.375,0.5714,0.8,0,0.2,0.1667,0.125,0.375,0.4286,0.6,0.6667,0.1667,0,0.7143,0.7143,0.7143,0.8333,1,0.6667,0.6667,0.6667,0.6667,0.6667,0.3333,0.3333,0.6667,0	0.3333,0.4,0.2,0.2,0.4,0.4286,0.5,0.4286,0.2857,0.4286,0.8,0.6,0.6,0,0.5,0.6667,0.25,0.25,0.6667,0,0,0.6667,0.3333	0.118291	0.00410608	1	chr14	56809979	56811479	OTX2
chr14_100971102_100972602_SNORD114-14	0.25,0.25,0.3333	0.3333,0.3333,0.5,0.1,0,0.5,0.2857,0.6667,0.8333,0.8333,0.3333,0,0	0.125,0.25,0.1667,0.2,0.4286,0.5714,0.2857,0.25,0.875,1,0.3333,0.8,0.8,0.5714,0.6,0.6667	0.3333,0,0.6,0.4,0.5,0.5,0.5,0.4,0	0.75,0,0.5,0,0.6,0.2,0.4,0,0.3333,0.75,1,1,1,1,0.25,0.6,0.5,0.8	0.6667,0.25,0.3333,0.25,0.8333,0.3333,0.1429,0.5,0.2,0.4,0.8,0.8,0.3333,0.5,0,0.25	0.3333,1,0.3333,0.3333,0.3,0.5,0.5,0.3333,0.2727,0.5,0.6667,0.75,0.75,0.75,0.8	0.6,0.7778,0.5714,0.6667,0.5455,0.4,0.4444,0.6667,0.5,0.1667,0.75,1,1,0.3333,0.1667	0.107892	0.0499075	1	chr14	100971102	100972602	SNORD114-14
chr15_30817035_30818535_HERC2P10	1,0.6667,1	0.2,0.25,0.4,0.1667,0.2,0,0,0,0.25,0.25,0.8,0.8,1,0,0.3333	0,0,0.6667,0.6667,0,0,0.75,0.8333,0.6667,0.7143,0.4286,0.6,0.6667,1,1,0.5,0.7143	0.3333,0.8333,1,1,0.3333,0.5,0.3333,0.3333,0.3333,0.6667,0,0.3333,0.4,0.5714,1,0.25	0.5,0.2,0.25,0,0,0,0,0,0,1,1,0.6,0.8333,0.6667,0.3333,0.3333,0.8,0.875,0.8333	1,1,0.8333,1,1,0.8,0.25,1,0.25,0.6667	0,1,1,1,0.75,1,1,0.5,0.6667,0.5,0.25	1,1,0.5,0.75,1,1,0.6667,0.8,0.6,1,1,0.6667	0.162396	0.0199607	1	chr15	30817035	30818535	HERC2P10
chr15_32717003_32718503_GREM1	0,0,0	0.4444,0.4444,0,0,0,0,0,0	0,0.3,0.4444,0,0,0.2222,0,0.1429,0	0.6667,0,0,0,0,0.25,0,0	0.5,0.25,0.75,0.25,0.5,0.6,0.2,0.4,0.25,0.5,0,0.25,0.75,0,0.2,0,0,0.2,0.2,0,0.2,0.2,0.4,0,0.4,0	0.5,0.75,0,0,0,0,0,1,0	0.6667,0.2,0.3333,0.1,0.3333,0.2,0.4,0.2,0.25,0.2,0.1111,0.1,0.1667,0.5,0.25,0,0	0,0.3333,0,0.3333,0,0.3333,0,0.3333,0,0,0,0.1429,0	0.122619	0.00980539	1	chr15	32717003	32718503	GREM1
chr15_45251233_45252733_SLC28A2	0.6667,0.75,0.75,0.75,0.75,0.75	0.75,0.75,0.75,0.25,0.75,0.5,1,0.3333,0.3333,1	1,1,0.75,0.8333,0.8333,0.4286,0.75,0.375,0.8889,0.5,0.6667,1,0.6667	1,1,0.5,0.3333	1,0.75,1,0.75,1,1,1,1,0.4,0.75,1,1,1	1,1,1,1,0.75,0.75,0.6667,0.75,0.75,1,1,1,0.6667,1,1	1,1,0.75,0.75,0.75,1,1,1,1,1,0.8,1,0.8333,0.4545,0.4444,0.6667,1,1	0.6667,1,0.8,1,0.8,0.4,1	0.161941	0.000928029	1	chr15	45251233	45252733	SLC28A2
chr15_45429609_45431109_C15orf48	0.6667,0.6667,0.6667,0.6,0.8,0.75,0.5	0,0.6667,0.3333,0.3333,0.25,0.25,0,0,0,0,0,0.6667,0.6667,0.3333,0.25	0.3333,0.625,0.5556,1,0.8,0.8,0.75,0.2,0.6,0.5556,0.3333,0.5556,0.2,0.3333,0,0	1,1,0.75,1,1,0.6667,0,0,0,0,0,0,0,0,0,0,0,0,0,0,0,0,0,0,0,0,0,0.25,0,0,0,0.75,0.6,0.5,0.3333	1,1,0.8571,0.6667,1,0.75,1,0.6667,0.6667,0.3333,1,0.3333,0,0,0,0.3333,0.25,0,0,0,0,0.3333,0.5,0.3333,0.5,0.75,0.5,0.25,0.3333	1,1,1,0.8333,0.3333,0.6667,0.6667,0.6667,0,0,0,0,0.6667,0.3333,0.6667,0.6667	0.3333,0.6667,1,0.6667,0.6667,0.75,0.2,0.6,0.8,0.6667,0.3333,0.3333,0,0.25,0.375,0.25,0.1667	0.4,0.6667,0.8333,0.6,1,1,1,1,1,0.4,0,0,0.6667,1,0.5,1,0.7778,0.25,0.2727,0.5	0.194455	0.000560169	1	chr15	45429609	45431109	C15orf48
chr15_50118733_50120233_ATP8B4	0.6667,0.3333,0.25	0.4286,1,0.6,0.25,1,1,0.6	0.4,0.5,0.75,0.75,0.3333,0.3333,1,1,1,0.6667	0.5,0.3333,0.75,1	0.6667,1,0.8,0.6667,0.6667,1,0.6667,1,1	0.4,1,1,1,0.6667	0.3333,1,0.5,0.8,1,1,0.8,1,1	0.2857,0.7143,0.6667,1,1,0.8333,1,1,0.75	0.175725	0.0139562	1	chr15	50118733	50120233	ATP8B4
chr15_50546166_50547666_USP50	1,1,1,0.3333,0.3333,0.3333	0.6667,0.6667,0.5,0,0.2857,0.4286,0.4286,0.3333,0.6667,0,0.5,0.3333,0,0.3333,0	0.2857,0.6,0.625,0,0,0,0,0,0.3333,0,0,0,0,0,0.375,0,0,0,0,0,1,1,0.75,0.5,0.5,0.6667,0.6667,0.25,0,0	0.5,0.5,0,0,0,0,0,0.3333,0.6667	0.75,0,0.75,0.75,0.25,0.3333,0.3333,0.2,0.3333,0.4,0,0,0.3333,0.6667,0.6667,0.5	0.6667,1,0.75,0.3333,0.2222,0.375,0.5,1,0.3333,0.8,0.8,1,0.6667,1,1,1,0.6667,1,0.3333,0.25,0.5	0.75,1,1,0,0.6364,0.25,0.75,0.2,0.2,0,0.3333,0.3333,0,0.3333,0.5,0.5,0.1667,0,0	0.3333,0.6667,0.75,1,1,1,1,0.6667,0.5,1,0.5556,0.75,0,0.3333,0.6,0.5714,0.4,0,0,0.25	0.198858	0.000628479	1	chr15	50546166	50547666	USP50
chr15_66502814_66504314_SNORD18A	1,0.6667,1,0,0,0.5,0,0.5,0.5,0,0,0,0,0.25,0,0,0	0.7143,0.3333,0.5,0.6667,1,1,1,0.3333,1,0.3333,0.3333,0.6667,0.25,0.6667,0.6667,0.25,0,0,0,0,0	0.8571,0.75,1,1,0.5,0,0.6667,1,0,0.5714,0.1429,0.3333,0.5,0.75,0,0,0,0,0,0,0,0,0	0.6667,1,1,1,0.3333,0,0	0.7778,0.7778,1,1,1,0.5,0.75,1,0.25,0.6667,0.75,0.6667,0.3333,0.3333,0,0,0,0,0,0,0	1,0.6,0.4,1,0.8333,1,0.8333,1,0.5,1,0.3333,1,1,0.5,0,0,0,0,0	1,1,1,1,1,0.6667,1,1,1,1,1,1,1,1,0.75,0.5,0.5,0.6,1,0.6,0.6667,0.625,0.3333,0,0,0,0.1429,0,0,0,0	0.2,0.5714,0.8,0.8,1,1,1,0.3333,0.3333,0.4444,0,0.1429,0,0,0,0,0,0,0	0.134842	0.0371705	1	chr15	66502814	66504314	SNORD18A
chr15_97873929_97875429_LINC00923	1,1,0.5,0.5,0.6667	0,0.25,0.5,0.25,0.3333	0,0.6667,0.5,1,0.8,0,0.6,0,0.2	0.25,0.3333,0.3333,0.3333,0	1,1,0.75,1,1,1,0.75,1,1,1,0.75,0.4,0.4,0.5,1,0.75,1,0.75,1,1,0.4,0.6667,0.2,0.6667,0,0	0.6667,1,0.75,1,0.8333,0.75,0.3333,1,1,1,0.8,0.5	0.75,0.75,0.875,0.75,0.8571,1,0.1667	0.4286,1,1,0.6,0.5,0.5,0.5,0.5714,0.5,0.8571,0.75,0.5714,1,1,0.5714,0.3333,0.6667	0.310309	0.000173174	1	chr15	97873929	97875429	LINC00923
chr16_14302966_14304466_MIR193B	0,0,0,0,0,0.6667,0.6667,0.6667,0.3333,0.25	0,0,0,0,0.1667,0.25,0.5,0.3333,0,0.6667,0.75,1,0.3333,1,0.4	0,0,0,0,0.25,0.25,0.25,0.25,0.25,0.4545,0.6667,0.3333,1,1,0.4,0.8	0,0,0,0.2,0,0,0,0,0.3333,0.3333,0,0.4,0.4,0.4,0.25,0.3333,0.3333,0.3333,0,0.6667,1	0.3333,0.6667,0.3333,0.6667,0.6667,0.3333,0.3333,1,0.75,0.75,0.75,1,1,0.75,0.75,1,0.6667,0.75,1,1,0.5,1,1,1,1,0.6667,0.5,0.75	0,0,0,0,0,0.25,0,0,0,0,0,0,0.3333,0,0.3333,0,0,0.3333,0.6667,0.75	0,0.1667,0.3333,0.3333,0.4,1,0.6667,0.6667,0.3333,0.6667,0.6667,0.6667,0.75,1,1,1,0.6667	0,0,0,0,0,0,0,0,0,0,0.3333,0.3333,0,0.6667,0.6667,0,0.3333,0.5	0.138199	0.0167536	1	chr16	14302966	14304466	MIR193B
chr16_19166833_19168333_SYT17	0,0,0.25,0.5,0.5,0.25,0.5,0.6667	0.6,0.8,0.6667,0.6667,0.6667,1,0.6667,0.3333,0.3333,0.6667,0.3333,0.3333,0,0.6667	1,1,1,0,0,1,0.6667,0.6667,1,0.6,0,0,0	0.75,1,1,1,1,0.3333,0,0,0,0,0,0,0,0,0,0,0,0,0	1,1,0.6667,1,0.3333,0.6667,1,0.6667,0	0.75,0.6667,0.6667,0.75,1	0.6,0.3333,0.8,1,0.8333,0.75,1,0.6,0.6667,0.5,0.5,0.5,0,0.3333,0,0	0.6667,0.6,1,1,0.5714,0.6667,0,0.6667,0.3333,0.6667,1,1,1,0.6667	0.23082	0.00153269	1	chr16	19166833	19168333	SYT17
chr16_23595816_23597316_NDUFAB1	0.3333,0.3333,0	0,0,0,0,0,0,0,0,0,0,0.25,0,0.5556,0,0,0.8	0,0,0,0.2,0.1,0.0833,0.3,0.25	0,0,0,0,0,0,0,0.2,0	0,0,0,0,0,0,0,0,0.3333,0,0.25,0.5,0,0.5,1,1,1,0.4,0,0.2,0.6	0,0,0,0,0,0.25,1,0.3333,1	0,0,0,0,0,0.2,0,0.2222,0,0.3333,0,0.8,0.6667,1	0,0,0,0.3333,0.6667,0.3333,0.3333	0.165313	0.00504056	1	chr16	23595816	23597316	NDUFAB1
chr16_31526899_31528399_AHSP	1,0.6667,0.3333,0.3333,0.3333,0.3333	0.5,0.6667,0.5,0.3333,0.3333,0.3333,0.5,0	0.5,0.75,0.75,0.5,1,0.5,0.1429,0.5714,0.2857,0.5,0.5714,1,0,0.5,0.8333,0.5714	0.5,0,0.3333,0.5,1	1,1,0.8,0.3333,0.6667,1,0.6667,0.6667,0,1,0.3333,0.8333,0.1667,1,0.3333,0,0.75,0.75,1,0.6667,0.3333,0.75,0.6667	0.6,1,1,0.6667,1,0.6667,1,1,1,0.5,0,0,0.6,0.75,0.3333	0.5,0.6,0.6667,1,1,0.6667,0.25,0.75,0.5,0.2857,0.2857	0.25,0.875,1,0.3333,1,0.75,1,0.6667,1,0.6667,0.5,0.75,0.8,0.8	0.163068	0.00730246	1	chr16	31526899	31528399	AHSP
chr16_55477829_55479329_MMP2	0,0,0,0,0.6667	0.3333,0,0,0,0.2,0,0.5,0,0.3333,0.3333,0,0,0.3333,0.1667,0	1,1,0.6667,0.6667,0.3333,0.125,0.1667,0,0,0.25,0.25,0,0.6667,0,0,0,0	0.3333,1,0,0,0.25,0,0,0,0.3333,0.25,0.25,0,0,0,0,0,0,0,0	0.6667,0.3333,0.75,0.75,0.75,1,0.6667,0.3333,1,0.6667,0.6667,1,1,1,0.3333,0.3333	0.75,0.6667,1,0.6667,1,1,0.3333,0.6667,0.6667,0.6667,0.6667,0,0.6667,0.3333,0.3333,0.3333,0.3333,0,0.3333,0	0.6667,0.625,0.3333,0,0.2222,1,0.1429,0.6667,0,0,0,0,0,0.6667,0.6667,0.6667,0,0.5,0	1,0,0.6667,0.25,0.4,0.8,1,1,0.5,0.25,0,0,0,0,0,0,0,0	0.275648	2.97579e-06	0.0189022	chr16	55477829	55479329	MMP2
chr16_87765486_87766986_KLHDC4	0,0,0	0,0,0,0,0,0,0,0,0,0,0,0,0,0,0,0,0,0,0,0,0.6667,0.75	0,0,0,0,0,0,0,0,0,0,0,0,0,0,0,0,0,0,0,0	0,0,0,0,0,0,0,0,0,0,0,0,0,0.2,0,0,0,0,0,0,0,0,0.25,0,0,0.75,0.6667	0,0,0,0,0,0,0,0,0,0,0,0,0,0,0.3333,0,0,0,0.4,0.2	0.25,0,0.75,0.6667,0,1	0,0,0,0,0.3333,0.3333,0,0,0,0,0,0,0,0,0,0,0.3333,0.6667,0.6667,1,0.6667	0.3333,0.6667,0.6667	0.139731	0.00360314	1	chr16	87765486	87766986	KLHDC4
chr17_445440_446940_RFLNB	0.25,0.2,0.2,0.5,0.5,0,1	1,0.75,1,1,0.3333,0.3333,0.6667,0.6667,1,1,0.3333,0.6667	0.8,1,1,1,1,0.6667,1,1,0.6667,0.3333,0.5,0.4,0.6667,0.3333,0.6667,0.6667	0.6667,0.6667,0.6667,0.3333,0.6667	1,0.8,1,1,0.6,0.5,0.6,1,0.75	1,1,0.3333,1,1	1,1,0.75,0.8,1,0.6,1,0.6,0.75,0.75,1,1,0.4,0.6,1,1,1,1,0.5,0.6667	1,1,1,1,1,0.6667,1,0.6667,1,1,1,1,0.6667,1,1,0.75,0.6667	0.198805	0.000385075	1	chr17	445440	446940	RFLNB
chr17_3292082_3293582_OR3A1	0.3333,0.3333,0.3333	0.6667,0.3333,0,0,0,0.6667,0.6667,0.6667,0.6667,0.6667,0.75,1,1,0.25,0.2,1,1,0.1667,0.5,0.25	0.6667,0,0.6667,0,0.6667,0.75,0,0.5,0.3333,0.3333	0,0,1,1,1,0.6667,0.3333,1,0,0.6667,0,0.75,0.4	0.875,1,1,1,0.3333,0.4,1,0.6667,0.5,0.75,0.25,0.75,0.6667,1,0.75,0.3333,0.5,0.8,0,0.25	1,1,0.5,0.8333,0.6667,0,0.5,0	0,0.2,0.4,1,1,1,0.6667,0.5714,0.6667,0.6667,1,0.5,1,0	1,0.8,1,0,0.4,0.2,1,1,0.5,0.75,0,1,1,0.25,1,0.1667	0.139529	0.046705	1	chr17	3292082	3293582	OR3A1
chr17_12788497_12789997_ARHGAP44	0.75,1,1	0.8,0,0.6,0.3333,0,0,0,0,0,0.25,0,0,0,0,0,0,0,0	1,0,0,0,0,0,0,0,0,0,0,0,0,0,0,0,0,0,0,0,0,0	0,1,0.6667,0.3333,0.6667,0,0,0,0	0.8571,0.8571,0.7143,0.1667,0.2,0.25,0,0,0	0.8333,1,0.6667,0.5,0.8333,0.5,0,0,0,0,0	0.75,0.8333,0.8333,0.5,0.2,1,1,0,0,0,0,0	1,1,1,0.6667,0.6667,0,0.5,0.6667,0,0.3333,0.3333	0.272457	0.00045816	1	chr17	12788497	12789997	ARHGAP44
chr17_14300080_14301580_HS3ST3B1	0.5,0.5,0.3333,0,0,0,0,0,0,0,0,0	0.3333,0.3333,0.25,0,0.2,0,0,0	1,0,0,0,0,0,0,0,0,0,0,0	0,0.3333,0.3333,0	0.6,0,0.3333,0.6667	0.6667,0.6667,0.4,0.2857,0	0,0.4,0.5,0.5,0	0.5,0.6667,0,0,0	0.211221	0.00732436	1	chr17	14300080	14301580	HS3ST3B1
chr17_16437986_16439486_SNHG29	0,0,0,0,0,0	0.5,0.6667,0.3333,0,0,0,0,0	1,0.6,0.625,0,0,0	0.6667,0.3333,0.25,0.25,0,0	0.6667,0.75,0,0,0,0,0,0,0,0,0,0,0,0	1,1,1,1,1,1,1,1,1,0.6667,1,0.6667,0.3333,0.5,0.3333,0,0,0,0	1,1,1,0.75,0.75,0.75,0.75,0.75,0.6667,0.6667,0.6667,0.6667,0,0,0,0,0,0,0,0,0,0,0,0	1,0.6667,1,1,0.75,0.75,1,0.5,0.6667,0.8,0.25,0,0,0,0,0,0,0,0	0.216366	0.00591651	1	chr17	16437986	16439486	SNHG29
chr17_20867526_20869026_CCDC144NL-AS1	1,0.6667,0.3333,0.6667,0.6667,0.5,0.5,0.5,0.25,0.6667,0.3333,0.6667,0.3333,0.3333,0.25,0.25,0.2,0.2857,0.2,0.75	1,0.6667,0.25,0.75,0.75,1,0.75,0.5,0.75,0.25,0.5,0.25,0.8,0.6,0.1667,0.3333,0.25	0.3333,0.2,0.8,0.75,0.8,1,1,1,0.8,1,1,0.8333,0.5,0.8333,0.4,0.625,0.7,0.6364,0.4545,0	0.5,0,0.1667,0.4,0.5	0,0.6667,1,0.6667,0.6667,0.3333,0.6667,0.5,0.5,0.5,0.25,0.5,0.75,0.75,0.75,0.75,0.75,0.75,0.25,0.6667,1,0.6667,0.4,0.75	1,0.6667,0.6667,0.6667,1,1,1,1,1,1,1,1,0.6667,0.6667,0.3333	0.5,0.6667,0.5,0.25,0.6,0.3333,0.6,0.7143,0.5,0.75,1,0.75,1,0.875,0.5,1,1,0.8571,0.3333,1,1,1,1,1,0.3333,0.7143,1,0.875,0.7143,0.7143,0.5,0.4286,0.6,0.5,0.5,0.4286	1,1,0.75,1,1,0.6667,0.3333,0.25,0.5,0.5,0.5,0.6667,0.6667,0.5,0.3333,0.4286,0.25,0.1111,0.3333,0.1818,0.7,0.4444,0.3333,0.25,0.4	0.102044	0.0218658	1	chr17	20867526	20869026	CCDC144NL-AS1
chr17_30116078_30117578_MIR423	0.6667,0.25,0.25,0	0,0.3333,0.6667,0.6667,0,0.75,0,0,0,0,0,0,0,0,0,0,0,0,0,0,0,0,0,0,0,0,0,0,0,0,0,0,0,0,0,0,0,0,0,0,0,0	0.3333,0.3333,0.6667,0,0,0.5,0,0,0,0,0,0,0,0,0,0,0,0,0,0,0,0,0,0,0,0,0	0,0.3333,0,0,0,0,0,0,0,0,0,0,0,0,0,0,0,0,0,0,0,0,0.3333,0.3333,0	1,1,1,1,0.5,1,0.5,0.5,0.5,0.5,0,0,0,0,0,0,0,0,0,0,0,0,0,0,0,0,0,0,0,0,0,0,0,0,0,0,0,0,0,0,0,0,0,0,0,0,0,0,0,0,0,0,0,0,0,0,0,0,0,0,0,0,0,0,0,0,0,0,0,0.3333	0.3333,1,1,1,0,0,0,0,0,0,0,0,0,0,0,0,0,0,0,0,0.3333,0,0,0.3333	0.6667,0.6667,0.6667,0.75,0.6667,0.5,0.5,0.6,0.4,0.6,0.6,0.4,0.2,0.4,0.3333,0,0,0,0,0,0,0,0,0,0,0,0,0,0,0,0,0,0,0,0,0,0,0,0,0,0,0,0,0,0,0	1,0.6667,1,0.25,0.25,0.2,0.8,0.6667,0,1,0.2,1,0.2,1,0.5,0.75,0.1667,0.25,1,0.4,0,0,0,0,0,0,0,0,0,0,0,0,0,0,0,0,0,0,0	0.108175	0.000286339	1	chr17	30116078	30117578	MIR423
chr17_30575464_30576964_SMURF2P1-LRRC37BP1	0.3333,0.75,0.75	1,0.6,0.3333,0.8,0.75	0.4286,0.25,0,0,0.75,0.5,0.75,0,0.25,0.5,0.3333,0.3333,0.3333,0.3333,1	0.25,0.75,0.5,1,0.6	0.6667,0.3333,1,0.8,1,0.8333,0.8,1,0.6667,0.6667,0.5,0.3333,0.6667,0.6667	0.6,0.75,1,0.6667,1	0.625,0.4286,0.5,0.5,0.5,0.6667,0.3333	0.5,0.3333,0.5,1,1,0.6667,0.6667,0.6667,0.3333,0.6667,1,1	0.173552	0.0119491	1	chr17	30575464	30576964	SMURF2P1-LRRC37BP1
chr17_40061192_40062692_THRA	0,0,0	0.4286,0,0.2,0.5,0,0,0	0,0.5,0.8,0,0	0.6667,0.25,0.1667,0.4	1,1,1,0.6667,0.3333,0.5,0.2857,1,0.2,0.4,0.6,0.25,0,0,0,0.3333,0	1,1,0.6667,0,0,0,0	0.6,1,1	0,0.3333,0.75	0.258072	0.00911378	1	chr17	40061192	40062692	THRA
chr17_44502906_44504406_GPATCH8	0,0,0,0,0,0,0,0,0,0,0,0,0,0,0,0,0	0,0,0	0,0,0,0.25,0.25,0.3333	0,0,0,0,0.6667,1	0,0,0,0,0,0,0,0,0,0,0,0,0,0,0,0,0,0,0,0,0,0,0,0,0,0.1667,0.6,0.6667,0.5,0.6667,0.5714,0.6667,0.75,1,0.25,0.3333	0,0,0,0,0,0,0,0,0.2,0,0.75,0.6667,1,1,1	0,0,0,0,0,0,0,0,0,0,0,0,0,0,0,0,0,0,0,0,0,0,0,0,0,0,0.4,0.5,0.6667,0.6,0,1,0.3333	0,0.8,0.6667,0.5,0,0.75,1,0.8	0.126276	0.0173248	1	chr17	44502906	44504406	GPATCH8
chr17_47831041_47832541_MRPL10	0,0,0,0,0,0.6667	0,0,0,0,0,0,0,0,0,0,0,0,0,0,0,0.6667,0.4286,0.6667	0,0,0,0,0,0,0,0,0,0,0,0,0,0.5	0,0,0,0,0,0,0,0,0,0,0,0,0,0,0,0,0,0	0.25,0,0,0,0,0,0,0,0,0,0,0,0,0,0,0,0,0,0,0,0,0,0,0,0.5,0.3333,0.25,0.75,0.75,0.3333,0.75	0,0,0,0,0,0,1,0,1	0,0,0,0,0.6667,0.4,0.4	0,0,0,0,0,0,0,0.8,0.6	0.104546	0.0229569	1	chr17	47831041	47832541	MRPL10
chr17_55421335_55422835_MMD	0,0,0,0,0,0,0,0,0	0,0.6667,1	0,0,0,0,0,0,0,0,0,0,0,0,0,0,0,0.3333,0	0.1667,0,0,0.3333	0.4,0.2,0,0.75,0,0.5,0	0.1667,0.1429,0.1667,0	0,0,0,0,0,0,0,0,0,0.2,0,0.25,0.25,0.1667,0.3333,0.6,1,0.75,0.3333	0.1429,0,0,0.5,0.25,0.25,1,0.75	0.163782	0.00897186	1	chr17	55421335	55422835	MMD
chr17_63999399_64000899_PRR29-AS1	1,0.75,0.5,0.6667,0.6667,0.6667,0.6667,0.6667,0.6667,0.6667	0.3333,0.5,0.6667,0.3333,0.25,0.5,0.25,0.75,0.3333,0.3333	0.3333,0.6667,0.75,0.25,0.5714,0.7143,0.25,0.3333,0,0.25,0,0.5,0.3333,0.5,0.5,0,0,0.2,0,0,0,0,0.8,0,0,0	0,1,0.5,0.75,0.75,0.5,1,0.6667,0.6667,0.6667,0.1667,0,0,0,0,0,0.1667,0,0,0,0.2,0.4	0.3333,0.3333,1,0.25,0,1,0.8,0.8,0.8,1,0.8,1,1,0.75,0.6667,0.3333,1,1,0,0.3333,0.6667,0,0,0,0,0,0,0.3333	0.6667,0.6667,0.5,0,0.25,1,0.6667,0.6667,0.3333,0,1,1,0.8,0.4,0.6667,0.6667	1,0,1,0,0,1,0.6667,0,0.25,0.75,0,0.3333,0.3333,0,0.6667	0,1,0.5,0.75,0.6667,0.8333,0.4286,0.6,0,0.8,1,0.8,0.4,0.1429,0.5714,0.5714,0.7143,0.6,0.6,0.7143,0.3333,0.6667,0.6667,0.75,0.4,0.5	0.147674	0.00636174	1	chr17	63999399	64000899	PRR29-AS1
chr18_11453477_11454977_LINC01928	0,0,0,0.3333,0.3333	0,0.3333,0.8,0.25,0.25,0,0.3333	0,0,0.75	0.6667,0,0.6667,0.3333,0.3333	0.125,0,0.25,0.6667,0.25,0.2,0.4286,0.1667,0.6667	0.3333,0.6667,0.75,0.6667,0.3333,0.5,0.25,0.75,0.5,0.5,0.1667,1	0.125,0.5,0.6667,0.3333,0.4,0.3333,0.6667,0,0	0.2,0.8,0.6667,0.3333,0.8,1,0.5,0.3333,0.3333,0	0.15989	0.0394944	1	chr18	11453477	11454977	LINC01928
chr18_15325419_15326919_LOC644669	0.3333,0,0.3333	0,0,0,0,0,0,0,0,0.1667	0,0,0.3333,0,0,0,0.2,0.3333	0.3333,0.3333,0,0.25	0.3,0.3333,0.25,0,0,0.3333,0,0,0.25	0.25,0.25,0.2,0.3333,0,0.1667,0.4,0,0.25	0.1,0.5,0.5,0,0,0.4286,0	0.25,0,0.6,0.7,0,0.25,0.5,0.5556,0.125,0	0.114573	0.0165204	1	chr18	15325419	15326919	LOC644669
chr18_22417415_22418915_CTAGE1	0.3333,0.3333,0.25,0.6667,0.6667	0,0,0,0,0.3333,0.3333,0.3333,0.6,0.6667,0.6	0.4615,0,0,0,0,0,0,0,0,0,0,0	0.3333,0.2,0.4,0.3333	0,0.2857,0.25,0.25,0.3333,0.3333,0.3333,0,0.3333,0.3333,0.3333,0.3333,0.3333,0.3333,0.25,0.5,0.8,0.8333,0.5	0.5,0.2,0.2,0.6667	0.6667,0,0,0,0.5,0.4,0.5,0.6667,0.3333,0,0,1	0.25,0,0,0.3333,0.6667,0.6667,0.6667	0.13362	0.0279969	1	chr18	22417415	22418915	CTAGE1
chr18_26132868_26134368_PSMA8	1,0.6667,0.6667,0.6667,0.6667,0.6667,0.6667	0.6667,0.5,0.6	1,1,0.6667,1,0.3333,0.6667,0.6667,0.3333,0.3333,0.3333,0.3333,0.5,0,0,0.6,0.25,0.6667,0.3333,0,0.3333,0.3333	0,0.6667,1,0.6,1	0.6,1,0.8,0.8,0.8,0.8,0.4,0.3333,0.6667,1,1,1,0.6,1,1,0.3333,1,1,0.6667,0.5,0.75,0.6667,0.3333,0,0.3333,1,0.75,1,1,1,1,1,0.75,0.75,0.25,0,0.75,0.6667,0	1,1,1,1,1,1,1,1,1,0.75,1,1,1,1,1,1,1,0.6667	1,0.6667,1,0.6667,1,0.3333,0.75,0.5,0.5,0.25,0.25,0,0,0,0.2,0.2,0.5,0.5,0.5,0.6667	0.6667,0.3333,0.6667,0.3333,0.75,0.3333,0.5,0.6667,0.6667,0.3333,0.6667,0.6667,0.6667,0.6667,0.6667,0.6667,0.75,0,0.5,0.3333,0.75,0.5,1,0.5,0.6,0.6,0.7778,0.7778,0.5714,0.8,0.8,0.8,0.6667,0.6667,0.6667,0.6667,0.6667,0.6667,0,0.6667,0.6667,1,1,0.6667	0.125955	0.0284192	1	chr18	26132868	26134368	PSMA8
chr18_26225444_26226944_TAF4B	0.3333,0.75,0.3333	0,0.1667,0.8,0.1,0.5,0.4286,0,0,0,0.3,0,0,0,0,0,0,0,0	0,0.3333,0.6667,0.25,0.25,0,0,0.3333,0,0,0,0,0	0.3333,0,0,0,0,0	0.8,0.5,0.2,0.3333,1,0,0.5,0,0,0,0,0,0	0.1667,1,0.6154,1,0.5556,0,0.25	0.3333,0,0.6,0.25,0,0.5,0.1429,0.125,0.2,0,0,0,0,0,0	0,0.3333,0.2,0.5,0.3333,0.2222,0.4,0.4,0.25,0.5,0.25,0.5,0,0,0	0.112257	0.0420761	1	chr18	26225444	26226944	TAF4B
chr18_46103733_46105233_ATP5F1A	0,0,0,0	0.5,0.6667,0,0,0,0,0,0,0,0,0,0,0,0,0,0,0.3333,0,0,0,0,0,0,0,0.6667,0.6667	0.6667,0.3333,0.6667,1,1,1,0.6667,0.2,0,0,0,0,0,0,0,0,0,0,0,0,0,0,0,0,0,0,0,0,0,0.2,0.2	1,1,1,0.6667,0,0.5,0.2,0,0,0,0,0,0,0,0,0,0,0.6,0	0.6667,1,1,1,0.75,1,1,0.8,0.8,1,1,1,1,1,1,0.6667,0,0.4,0.75,0.5,0.25,0,0,0,0,0,0.3333,0.3333,0	0.6667,0.5,0.75,0,0,0,0,0,0,0,0,0,0,0,0,0,0,0.1667,0,0.1667,0,0	1,1,1,1,0.4,0.4,0.2,0,0,0,0,0,0,0,0,0,0,0.2,0,0.5,0.1667	0.75,1,0.8333,1,1,1,1,1,0.6667,0,0.3333,0,0,0,0,0,0,0,0,0,0,0,0,0,0,0,0,0,0,0,0,0,0.25,0,0,0	0.144999	0.0069815	1	chr18	46103733	46105233	ATP5F1A
chr18_50265995_50267495_CFAP53	0,0,0.6667,0.4,0.8,1,0.75	0.3333,0,0,0,0,0,0,0.3333,0,1	0.3333,0,0,0,0,0,0,0,0.3333,0.6667,0.6,0.6667,1,1	0.5,0.6667,0.6667,0.3333,1,1,1,1	0.75,0,0,0,0,0,0,0.2,0.3333,1,1,1,1,0.8,0.8,1,1,1,0.75	0.6667,0,0.2857,0.1667,0.8,1,1,1,1,0.3333,0,1,1,0.6	1,0.6667,0,0,0,0.25,0.3333,0.25,0.5,0.8333,0.6,1,0,0.75,1,1,0.75,0.6667,1,1,0.3333,0.6667,1,1,1,1,0.75,1,1	0.2,0,0,0,0,0,0.6667,0.5,0.3333,1,0.3333,1	0.167772	0.038785	1	chr18	50265995	50267495	CFAP53
chr19_3223660_3225160_CELF5	0,0,0	0.3333,0,0,0,0.3333,0.3333	0.5,0.5,0,0,0,0	0.6667,0,0,0,0,0	0.3333,0.5,0.5,0.1667,0,0.1667,0,0.4,1,0.25,0,0,0,0.3333,0.6667,0.3333,0	1,0.6,0.4,0,0.6667,0.3333,0.3333,0.3333	0.625,0.625,0.25,0.1111,0,0.1429,0,0.3333,0.2857,0.1429,0.1429,0.2857,0.6667,0.6667,0,0.25,0,0,0.25,0,0.25,0,0,0,0,0,0	0.6667,0.5556,1,0.5,0.3333,0.1429,0.3333,0,0,0.6667,0.3333,0,0,0,0	0.139829	0.0209465	1	chr19	3223660	3225160	CELF5
chr19_4902396_4903896_ARRDC5	0.6667,1,1,0.3333,0.6667	0.5,1,0.75,0.75,1,0.6667,0.6667,0.6667,0.6667,0.6667,0.6667,0.3333,1,0.8,0.6667	0.6,1,0.75,0.75,0.3333,1,0.6667,0.5,1,1,0.875,1,1,0.875,0.7143,0.6667,1,0.75,1	1,1,1,1,0.6,1,0.6,1,0.3333	0.8,0.75,1,1,1,0.6667,0.75,1,1,0.6667,0.8333,1,1	0.8889,1,0.7143,0.7143,1,1,1,1,1,1,1,1,1,0.75	0.6667,1,1,1,1,1,1,1,0.6667,0.3333,0.6667,0.6667,1,1,1,0.6667,1,0.75	0.8889,1,0.5,1,1,0.8333,1,1,1,1,0.75,0.6667,1,0.4,1,1,0.6667	0.1007	0.00895635	1	chr19	4902396	4903896	ARRDC5
chr19_8005141_8006641_ELAVL1	0,0,0,0,0,0,0,0,0,0,0,0	0.3333,0.5,0,0.25,1,0.7778,1,0.875,0.8889,1,0.875	0.25,0.8333,0.4286,0.375,0.8571,1,1,0.4,1,1,0.6667	1,1,1,0.4	0,0.3333,0,1,0.75,1,0.75,1,1,1	0,0.7143,0.8571,0.8571,0.6667,0.6667,0.6667,0.6667,0.6667,1,1,1	0.3333,0.25,0.3333,0.6667,0.6667	0.6,0.6,0.8,0.6667,1,0.6667,0.6667,1,1,0	0.17911	0.0423622	1	chr19	8005141	8006641	ELAVL1
chr19_14841377_14842877_OR7A10	0.6667,1,0.75,1,0.75	1,0.6,0.5714,0.75,0.6667,0,0,0.5,0.6,0.8,0.5,0.3333,0.6667,0.6667	0,0.8333,0.6667,0.5,1,1,0.7143,0.25,0.5,1,0.3333	0.25,0.3333,0.25,0.3333,0.25,0,0.6667,0.4286,0.7143,0.5,0.3333,0.5,0.3333	0.5,0,0.6667,0.7143,0.6,0.25,0.6667,0.8,1,0.3333,0.3333,0.6667,0.6667,0.8333	0.75,1,0.6667,0.8,0.75,0.6667,1,1,1,0.8182,0.9,1,0.5714,0.75,1	0.6667,0.4,1,1,1,0.75,0,0.6,0.6,0.6667,0.4,0.6,0,0.75,0.3333,0.75	1,1,0.8,0.75,0.6667,1,1,0.8571,1,1,0.75,0.6667,0.4,0.2857,1,0.5714,1,0.4	0.15747	0.0057396	1	chr19	14841377	14842877	OR7A10
chr19_15727023_15728523_OR10H2	0.6,0.25,0.3333,0.75,0,0	0,0,0.3333	0.2,0,0.1667,0.1667,0.4	0,0.3333,0.3333,0.3333,0,0.3333,0.3333,0.3333,0.3333,0.3333	0.25,0.125,0.6667,0,0.5	0.3333,0.3333,0,0.125,1	0,0,0.4,0,0.4286,0.5	0,0.3333,1,0.3333,0.1667,0.6667,0.6667,0.6667,0.5,0.6667,0.6667,0.6667,0.6667	0.157708	0.0268244	1	chr19	15727023	15728523	OR10H2
chr19_17334355_17335855_ANO8	1,0.6667,0.3333	0,0,0,0,0,0,0,0.5,0.5	0,0,0,0,0,0,0,0,0,0,0,0,0,0,0,0,0,0,0,0,0,0,0,0,0,0	0.3333,0.4,0.2,0	0,0,0,0,0,0,0,0,0,0,0,0,0,0,0,0,0,0,0,0,0,0,0,0,0,0,0,0,0,0,0.1667,0,0,0,0,0,0,0,0.3333,0.4,0.6667,0.3333,0.6667,0.75,0.3333,0.6667,0.3333,0.3333,0.25,0.3333,0.75,0.3333,0.6667,1,0.3333	0.3333,1,0,0.3333,0.75,0.75,0.75,0.75,1,0.75,1,1,1,0	0,0,0,0,0.6667,0,0,0.6667,0.8333,0.25	0,0,0,0,0,0,0,0,0,0,0,0,0,0,0,0,0,0.3333,0.25,0.75,0,0.6667,0,0.5,0.6667,1,1,1,1	0.162368	0.0010359	1	chr19	17334355	17335855	ANO8
chr19_34832369_34833869_LINC01801	0.25,0.6667,0	0.1429,0.25,0.2	0,0,0,0,0.2,0.8,0.2,0,0,0,0.25	0,0,0,0.3333,0,1,0,0.4,0.4,0.6667	0.3333,0.6667,0.75,0.8333,0.8333,0.4,0,0.3333,0,0.25,0,0.6667,0.6667,0.7143	0.2,0.75,0.6,0.8,0.4286,0.6667,0.8333,0.6667,0,0	0,0.5,0.3333,0.3333,0,0.75,1,0.6667,0.1667,0.6667,0.6667	0.5,0.5,0.8571,0.5714,0.8333,0.4,0.8,0.6667,0.6667,1,0.3333,0.7143,0.6,0.3333	0.302037	4.50845e-05	0.284934	chr19	34832369	34833869	LINC01801
chr19_35774563_35776063_ARHGAP33	0.1667,0.5,0.25,0,0.3333,0.3333,0.3333,0.3333,0.3333,0,0	0,0,0.2857,0,0,0,0.4286,0.1667,0.1667,0.2,0,0,0,0,0,0,0,0,0,0,0,0,0,0,0,0	0,0.1667,0.1667,0,0,0.1667,0,0,0,0,0,0,0.3333,0,0.25,0,0,0,0,0.3333,0	0,0,0,0,0,0,0,0,0,0,0	0,0,0,0,0.3333,1,1,0.3333,0.5,0.3333,0.6667,0.6667,0,0,0,0,0,0,0,0,0,0,0,0,0.3333,0.25,0	0,0,0,0,0,0.1667,0.3333,0.2,0.2,0.2,0.2,0.3333,0,0	0.25,0,0,0,0,0,0,0,0,0,0,0.25,0,0,0,0,0,0,0,0,0.2	0.1667,0.5714,0.7143,0.1429,0.2,0.25,0.75,0.5,1,1,0.3333,1,0.5,0.3333,0.3333,0.6667,0.5,0,0,0,0,0,0,0,0,0,0,0,0,0,1	0.114397	0.00115577	1	chr19	35774563	35776063	ARHGAP33
chr19_36331218_36332718_LINC00665	0,0,0,0,0,0,0,0,0,0,0	0,0,0,0,0,0,0,0,0.1667,0,0,0,0,0.5	0,0,0,0.2,0,0,0,0	0,0,0,0.25,0.25,0,0,0	0,0,0,0,0,0,0,0,0,0,0.75,0.75,0.5	0.25,0.3333,0.6667,0.6667,0,0.4,0.2,0.25,0.5,0.5,0.3333,0.3333,0.3333,0.3333,0.3333,0.2,0.25,0.6667,0.6667,0.3333	0,0.3333,0.3333,0,0	0,0,0,0,0,0.1429,0.1429,0.2,0.2,0.3333,0.25,0.25	0.201378	5.85929e-07	0.00372768	chr19	36331218	36332718	LINC00665
chr19_43387610_43389110_TEX101	0,0,0,0,0	0.6667,0.3333,0.2857,0,0.3333,0.2857,0.125,0.25,0,0,0,0.3333	0,0.3333,0.6667,0.4286,0.4286,0.6,0.1429,0.2857,0.1429,0.3333,0.3333	0,0,0.3333,0.3333,0.3333,0,0.3333	0.3333,0.25,0.4,0.4,0,0.5,0,0.3333,0.1429	0.3333,1,1,0,0.5,1	0,0,0.4,0.7143,0.7143,0.125,0.2857,0.3333,0,0.6,0.3333,0.6667	0,0.5,0.75,0.6,0.3333,0.5,0.4286,0.25,0.5,0.5,0.25,0.5,0.6667,0.8333,0.8	0.20494	0.00049776	1	chr19	43387610	43389110	TEX101
chr19_46850346_46851846_AP2S1	0,0,0,0,0,0,0,0,0,0,0,0,0,0,0,0,0,0,0,0,0.5,0.6667	0,0,0,0,0,0,0,0,0,0,0,0,0,0,0,0,0,0,0,0,0,0,0,0,0	0,0,0,0,0,0,0,0,0,0,0,0,0.1667,0.6,0.3333,0,0,0.5,0,0,1,1,1,1	0.4,0.4,1,0.6667,0.6667	0,0,0,0,0,0,0,0,0.4,0.2857,0.3333,0.7143,0,0.2,0.75,0.6,0,0,0,0,0.3333,0,1,0.3333,1,1,0.6,1,1	0,0,0,0,1,0.6667,1,0.6,0.3333,0.6667,0.6667	0,0,0,0,0,0,0,0,0,0,0,0,0,0.4,0,0.3333,0.5,0.6,0.4	0,0,0,0,0,0,0,0,0,0,0,0,0,0,0,0,0.3333,0.5,1,1,1,0,0.2,0.2,0.2,0,0.5,0.5,0.75,0.6667,1,1	0.150687	0.00351205	1	chr19	46850346	46851846	AP2S1
chr19_47348314_47349814_DHX34	1,1,0.6667,1,0,0,0,0,0,0	0,0,0,0,0,0,0,0,0,0,0,0,0,0,0,0,0,0,0,0,0,0,0,0,0,0,0	1,0.5,0.2,0.8571,0,0,0,0,0,0,0,0,0,0,0,0	0.6667,0,0,0,0,0,0,0,0,0,0,0,0,0,0,0,0,0,0,0,0,0,0,0,0	1,0.8,0.8333,1,0.8,1,0.8,0.6667,0.6667,0,0,0.4,0.5,0.6667,0,0,0,0,0,0,0,0,0,0,0,0,0	1,0.75,0,0,0.5,0.5,1,0,0,0,0,0,0,0,0,0,0,0,0	0.5,1,1,1,1,1,1,0,0,0,0,0,0,0,0,0,0,0,0,0,0,0,0,0	0.6667,1,1,1,0,0,0,0,0,0,0,0,0,0,0,0,0,0,0,0,0,0,0,0,0,0,0,0,0,0,0,0,0,0,0,0,0,0,0	0.123129	0.00903978	1	chr19	47348314	47349814	DHX34
chr19_47471393_47472893_SLC8A2	0,0,0,0.25,0,0,0,0,0,0	0,0,0,0,0,0,0,0,0,0.1429,0,0,0,0,0,0,0.3333,0.6667,0.6667,1,0.3333,0.25,0.75,0.3333,0.3333	0.25,0,0,0,0,0,0,0,0,0,0,0.25,0.3333,0.3333,0.5,0.3333,0.3333	0,0,0.6667,0.6667,1	0,0.3333,0,0,0,0,0,0,0,0,0,0,0,0,0.3333,1,0.8,0.3333,0.4,0.75,1,0.3333	0,0,0,0,0,0,0,0,0.75,0.8333,1,1,0.8333,0.75,1,0.6667,1	0,0,0,0,0,0,0.5714,0.625,1,0.75,0.75,1,0.6,0.4	0.5,0,0,0,0,0,0,0,0,0,0,0,0,0,0,0,0.8333,0.6667,0.6667,0.5,0.8333,1,1,0.8	0.162002	0.0058023	1	chr19	47471393	47472893	SLC8A2
chr19_48898244_48899744_TULP2	0,0,0,0.6667,0,0,0,0,0.3333,0,0,0.25,0	1,0.3333,0.3333,0,0,0,0,0,0,0,0,0	1,1,0.6667,1,1,0.6667,1,0.6667,0.6667,0.5,0,0,0,0.2,0,0.1667,0.1667,0,0.2,0.4,0.5,0.75,0	1,0,0.5,0.75,0	1,1,1,0,0,0,0,0,0.1667,0,0.3333,0.2,0.25,0,0,0.6667,0.6667,0	1,1,1,1,0.75,1,1,1,1,1,1,0.3333,0.75,0,0.3333,0.75,0.75,0.5,0,0.3333,0.6667,1,0,0.3333,0.6667,0.3333,0.5,0.5714,0.1429	1,1,1,0.3333,1,1,1,1,1,1,1,1,0.4,0.5,1,0.8,0,0	1,1,1,1,0.75,0.25,0.25,0.25,0,0,0,0,0,0,0,0,0.4,0.5714,0	0.233246	0.000870019	1	chr19	48898244	48899744	TULP2
chr19_49452224_49453724_ALDH16A1	0,0,0,0,0	0,0.6667,0.6667,1	0.25,0,0.6,0,0.2,0,0,0,0,0,0,0,0,0,0,0,0,0,0,0,0	0,0,0.25,0,0,0,0,0,0,0	0,0,0.3333,0.3333,0,0,0,0,0,0,0,0,0,0,0,0,0,0,0,0,0	0.3333,0,0.3333,0.6667,0.2,0.2,0.3333,0.6667,0.5,0.5,0.3333,0,0,0,0.3333,0	1,0.8333,0.5,0.5,0.5,0.5,0,0.2,0.2,1,0,0.6667,0,0,0,0,0,0,0,0,0,0,0,0,0,0,0,0,0,0	0.6667,0.6667,0.3333,1,0.8,0.8333,0.7143,0.8,0.8,0.5,0.4,0.25,0.25,0,0,0,0,0,0,0,0,0,0	0.120063	0.0150002	1	chr19	49452224	49453724	ALDH16A1
chr19_53013090_53014590_ERVV-1	0.6667,0.6667,1,1,1,1,1,1,0.6	1,0.75,0.3333,0.3333,0.5,0.6,0.25	0.6667,0.75,0.6667,1,0.6667,1,0.6923,0.9286,0.85,0.8333	0.6667,1,0.8	1,0.75,0.6667,1,1,1,1,1	1,0.75,0.75,1,1,1,1,1,1	1,0.6667,0,1,0.6667,1,1,1,1	0.6,0.8,0.6,1,1,1,1,0.8,0.8889,0.8889,0.9,0.8,1,1,1	0.124683	0.0191237	1	chr19	53013090	53014590	ERVV-1
chr19_53254373_53255873_ZNF677	0,0,0,0.75,0.6667	0,0,0.3333,0,0,0,0,0.25,0.25,0,0,0,0,0,0.75,0.5,0.3333,0,0.6667,0.5	0,0,0,0,0,0,0,0,0,0,0.25,0,0,0,0,0.3333,1,0,0.8571,1,0.1429	0,0,0,0,0,0,0,0,0,0,0,0,0.3333	0,0,0,0,0,0,0,0,0,0,0,0.1667,0,0.1667,0.2857,0.5,1,0.5,0.25,0.5,0.6667,0.5,0.25,1,1	0,0,0,0.2,0,0,0,0.3333,0,0.3333,0,0,0.3333,0,0,0.6667,0.3333,0.25,0.25,0,0.2,0,0.2,0,0.2,0.5,0.5,0.6,0.8,0.4,0.3333,0,0.25,0.5,1	0,0,0.2,0,1,0.6667,0,0.6667,0.75,1,0.6,0.6667,0.1667,0.8,0.5,0.8333,0.6667,1,0.4	0,0,0,0.2,0,0,0,0.2,0,0,0,0,0,0,0,0,0,0.1667,0.25,0.5,0.5,0.5,0,0.2,0.8333,0,1,1	0.131449	0.0075821	1	chr19	53254373	53255873	ZNF677
chr19_57230022_57231522_AURKC	0.6667,0,0	0,0.6667,0.6667,1,0.6667,0.3333,0.6667,0.5,0.5,0.75,0.25,0.75,0.75,0.25,0.5	0.6667,0.6667,1,1,1,1,0.6667,0	1,1,0.6667,0.75,0.5,0.5,0.6667	0.6667,0.3333,0.6667,0.75,0.75,1,0.6667,1,0.6667,1,1,1,0.5,1,1,1,1	0.6667,1,1,1,0.6667,0.3333,1,1	0.75,0.75,1,0,1,0.6667,0.5,0,0.6,0.75,1,0.5,0.75,0.6667,0,0,1,1,0.3333,0.6667,1,0.6667,1	0.5,0.8,1,1,1,1,0.6667,0.6667,1,0.6667,0.3333,1,0.3333,0.3333,0.3333,0.75,0.3333,0.8,0.3333,1,1,0.8,1,1,1,0.3333,0.3333,1,1	0.12878	0.0471204	1	chr19	57230022	57231522	AURKC
chr2_19867853_19869353_LINC00954	1,1,0,0,0,0,0,0,0,0,0,0,0,0	0.6667,1,0.7143,0.7143,0.4286,0.75,1,0.3333,0.3333,0.25,0	1,1,0.875,0.875,0.75,0.5556,0.75,0,0.3333,0	1,0.75,0.6667,0.5,1	0.75,1,1,1,1,1,0.3333,0.75,0.75,1,1,0,0,0,0,0.6667,0.8,0.4,0.8,0.4	0.6667,1,1,1,1,0.6667,0.3333,0.3333,0,0	1,1,1,0.8333,0.6667,0.6,0.8,1,0.3333,0.4	0.75,1,0.8889,1,1,0.5556,0.2222,0.1,0,0.4286,1,0.2222	0.187132	0.0252869	1	chr2	19867853	19869353	LINC00954
chr2_27426789_27428289_NRBP1	0.6667,0.3333,0.3333,0,0,0,0,0,0	0.6667,0.3333,1,1,1,1,0.8,1,0.3333,0.3333,0.2,0.8,0.6,0.5714,0.5556,0.2727,0.4167,0.1111,0,0,0,0,0,0,0,0,0,0,0,0,0,0,0,0	0.8571,1,0,0.1818,0.1538,0.2308,0.6,0.3636,0,0.4444,0.125,0,0,0,0,0,0,0	0.5,0.4,0.4,0.6,0.1667,0.2,0.3333,0,0,0,0,0,0,0,0,0,0,0,0	0.6667,0.5,0.75,0.6667,0.5,0.6667,0.6667,1,0.6667,1,1,1,1,0.75,0.75,1,1,0.6667,1,1,0,0.3333,1,0.3333,0,0.25,0.5,0.25,0.5,0,0,0,0,0,0,0,0	0.6667,0.6667,0.4,0.5,0.5,0.5,0.375,0.0909,0.0769,0,0.3333	0.6667,0.75,1,1,1,0.6667,0.6667,0.5,1,0.3333,0,0.4,0.4,0.2,0.4,0.8,0.8,0.3333,0.3333,0,0.4286,0.3333,0,0,0,0,0,0	0.8,0,0.3333,1,0,0.5,0.5,0,0.5,0.5,0.3333,0.6667,0.5,0.75,0.6667,0.375,0.4,0.375,0	0.224353	1.62408e-05	0.102886	chr2	27426789	27428289	NRBP1
chr2_33435347_33436847_RASGRP3	0,1,1	0.6667,0.5,0.6667,0.8333,0.6,0.8333,0.8333,0.8571,0.8,1,0.8,0.5,0.5,0.5,0.6667,0.75,0.6667	1,0.6667,1,1,0.6667,0.6667,0.6667,0.6667,0.6,0.6667,0.6667,0.6,0.4	1,0.6,1,1,0.6667,0.3333,1,0.6667,0.2,0.4,0.3333,0.7143,0.25	0.6364,0.6,1,1,1,0.6667	1,1,1,1,0.6667,0.3333,0.375,0.8571,1,1	1,1,1,1,0.6,0.4375,0.8889,1,0.7143,0.8	0.6667,0.25,0.5714,0.8,0.6667,1	0.115117	0.0376002	1	chr2	33435347	33436847	RASGRP3
chr2_37924286_37925786_RMDN2	0,0,0.4,0.4,0.25,0,0,0,0,0,0,0,0,0,0,0,0,0	0,0,0,0,0,0,0,0	0.25,0.25,0.25,0.25,0.25,0,0.4,0.4,0,0,0,0,0,0,0,0,0,0,0,0,0,0,0,0,0,0,0,0	0,0,0,0,0,0,0,0,0,0,0,0,0,0,0	0.75,1,0.75,0,0.5,0.3333,0.75,0,0.75,0,0,0,0,0,0,0,0,0,0,0,0,0,0,0,0,0,0,0,0,0,0,0,0,0,0,0,0,0,0,0,0,0,0,0,0,0,0,0,0,0,0	0.6667,0.6667,0.3333,0.3333,0.3333,0.6667,0.3333,0.3333,0,0,0,0,0,0,0,0	0.75,1,0.5,1,0.5,0.75,0,0.6667,0,0,0,0,0,0,0,0,0	0.75,0.3333,0.6667,0.6667,0.6667,0.6667,0.6667,0.3333,0.25,0,0,0,0,0,0,0,0,0,0,0,0,0,0,0,0,0	0.12477	0.000101193	0.63772	chr2	37924286	37925786	RMDN2
chr2_47368310_47369810_EPCAM	0.3333,0.3333,0,0	0.6667,0.6667,0,0.3333,0	0.7778,0.75,0.2857,0.5,0.3333,0.6667,0,0.25,0,0.3333,0.6667,0.3333,0.5,0.3333,0.6667,0.2857,0,0	0.3333,0.6667,0.6667,0,0,0,0.6667	1,0.8571,1,0.5,0.5,0.25,0.4,0.4,0.4,0,0,0,0,0,0,0,0,0,0,0	1,0.6,0.75,0.6,1,1,1,0.6667,1,0.3333,0.6667,0.3333,0.8,0.6,0,0	1,0.6667,1,0.8889,1,0.5714,1,0,0.4,0,0,0	1,1,1,0.6667,0.3333,0.3333,0.3333,0.6667,0.8,0.8571,1,0.8571,1,0.8889,1,0.25,0.2667,0,0,0.1667,0,0	0.160541	0.0196133	1	chr2	47368310	47369810	EPCAM
chr2_69892955_69894455_SNRNP27	1,0.6667,1,0,0,0,0,0,0	0.5,0.5714,0.5,0,0.3333,0,0,0,0,0,0,0,0,0,0,0,0,0,0,0,0,0,0,0,0	1,0.5714,0.4545,0.6667,0.3333,0,0,0,0,0,0,0,0,0,0,0,0,0,0,0,0,0,0	0.25,0.3333,0,0,0,0,0,0	0.875,0.6,1,0.6667,0,0,0,0,0,0,0	1,0.8,0.5,0,0,0	1,1,0.8333,0.8,0,0,0,0,0	0.8182,1,0.9091,1,0.75,0.3333,0,0,0,0,0,0,0,0,0,0,0,0	0.189726	0.0099797	1	chr2	69892955	69894455	SNRNP27
chr2_73736906_73738406_TPRKB	0,0,0,0,0	0,0,0,0.25,0.6667,0,0,0,0.3333	0,0,0,0,0,0,0,0,0,0	0,0,0,0,0,0,0	0,0,0,0,0,0,0,0,0,0,0,0,0,0,0,0,0,0,0,0,0,0,0,0	0,0,0,0,0,0,0,0.75,1,1,1,1,0.75,1,0.6667	0,0,0,0,0,0,0,0,0,0,0,0,0.5,0.5,1	0,0,0,0,0,0,0,0,0	0.105181	0.0321096	1	chr2	73736906	73738406	TPRKB
chr2_83521813_83523313_LINC01809	0.6667,0.6667,1	0.5,0.1667,0.75,1,0.3333,0.6667,0.3333,0.3333,0,0.3333,0.6667,0.3333,0.6667,0.6667,1	0,0.6667,0.125,0,0.25,0.6667,0.6667,0.6667,0.6667,1,0.6667,0,0.3333,0.3333,0.4545,0.8889,1,0.6,0.75	0.5714,0.2,0.75,0.75,0.6	0.4286,0.25,0.3333,0.2,0.3333,0.3333,0.3333,0.6667,0.6667,0.6667,0.8,0.6667,1,0.8333,0.8	0.1429,0,1,1,1,0.5,0.6667,0.75	0.4167,0.1818,0.7143,0.5714,1,1,1,1,1,1,0.6667,1,1,0.75,0.6667,1,1,1,1,1,1,1,0.2222,1,0.7143,1,0.8,1	0.5,0.5,0.6,0.4,0.25,0.5,0,0,0.4,0.4,0.4,0.6,0.8,0.6,1,0.6,0.25,1	0.124626	0.0366721	1	chr2	83521813	83523313	LINC01809
chr2_86807896_86809396_CD8A	0,0,0,0,0.3333,0,0	0,0,0,0,0,0,0	0,0,0,0,0,0,0,0,0,0,0,0,0,0.1111,0,0,0,0,0,0,0,0,0.4444,0,0.3333,0,0.375	0,0,0,0,0,0,0,0,0.25	0,0,0,0.3333,0,0,0,0,0,0,0,0,0,0.25,0.25,0,0,0,0,0,0.2,0,0.6667,0	0,0,0,0,0.3333,0,0.3333,0.3333,0.6667,0.6667,0,0.3333	0,0,0,0,0,0,0,0,0,0,0,0,0,0.3333,0.3333,0.75,0,0.6667,0,0.3333,0,0.3333	0,0,0,0.2,0.75,0.6667,0,0.5,0.2,0.4,0.1429,0.375	0.110931	0.000605305	1	chr2	86807896	86809396	CD8A
chr2_147843516_147845016_ACVR2A	0.25,0.3333,0	0,0,0,0,0,0,0,0,0,0,0,0,0,0	0,0,0,0,0,0	0.3333,0.25,0,0.2,0,0	0.4286,0,0,0,0.25,0.25,0,0.25,0.4,0,0,0.3333,0.5,0.3333,0.5,0.6667,0.6667,0,0	0,0,0.3333,0.4,0.1667,0.4,0.3333,0,0.3333,0,0.3333,0.6,0.5,0.2,0.5,0.6667,0.25,0.3333,0.5,0.3333,0.5	0.2857,0.25,0,0,0.1667,0.6667,0,0.2,0.25	0.3333,0,0,0,0,0,0,0,0,0,0,0,0,0,0,0,0,0,0	0.150144	1.9151e-05	0.121264	chr2	147843516	147845016	ACVR2A
chr2_161135962_161137462_TANK	1,1,0,0,0,1	0.8333,0.6667,0.6667,0.6,0.8333,0.3333,0.8,0.6667,0.6,0.5,0.3333,0.25,0.3333,0.6	0.8333,0.6,0.6667,0.6667,0.6667,0.75,0.7143,0.5,0.2857,0.25,0.6667	0.5714,0,0.75,0.2,0.3333,0.4,0.6667,1,0.3333,0.3333,0.5,0.75	0.8333,0.625,0.6,0.4,0.6667,1,0.6667,0.5,0.8,0.3333,0.6667	1,0.6667,0.75,0.8,0.3333,1,0.75,0.8333,0.5	0.5,0.6,0.1667,0.8,0.8571,0.8333,0.875,0.6667,0.8,0.75,0.75,0.8,0.875,0.8	0.6667,0.5,0.5,0.3333,0.6667,0.75,1,0.8333,0.5455,0.5714,1,0.5714,0.5,0.4	0.134481	0.0106561	1	chr2	161135962	161137462	TANK
chr2_178522190_178523690_TTN-AS1	0,0.6667,0,0,0,0,0	1,1,1,0.25,0,0,0,0,0.3333,0,0,0	0.6667,0.6667,1,0,1,0.6667,0.1667,0,0,0,0,0,0,0,0,0	0.3333,0,0,0.3333,0	1,1,1,1,0.3333,0.3333,0	1,1,1,0.75,1,0.5,0.3333,0.2857,0.1667,0.1667,0.2,0,0,0,0	1,1,1,1,1,1,0.1667,0.2,0.6,0.2,0.6,0,0,0,0.6667,0.5,0,0.2,0.2,0.25,0.2,0,0	0.6667,0.3333,0.3333,0.3333,0.3333,0.3333,0.6667,0.3333,0.3333,0.5,0.5,0.5,0.5,0.5,0.5	0.231563	0.00233023	1	chr2	178522190	178523690	TTN-AS1
chr2_227471131_227472631_MIR5703	1,0.75,1,0.6667,1	0.3333,1,0,0.5,0.5,1,1,1,0.6667	0,0,0,0,0,0,0,0,0,0,0,0	1,1,0,0,0,0,0	0.8333,1,0.3333,0.6667,0.5,0.6667,1,0.3333,0.75,0.2,0.2,1,1,1,1,1,1,1,0.5,0.75,1,1,0.75,1,0.75,0.75,0,0,0,0,0,0,0,0,0,0,0	1,1,0.4,0.6667,1,0.6667,0.75,1,0.5,1,1,1,1,0.6,1,1,0.75,0	0.8333,1,0.6667,0.25,0.8,0.75,1,1,1,0.5,0.75,1,1,0.8333,1,1,0.6667,0.75,0.75,0.6667,0.6667,0,0,0,0,0,0,0,0,0,0,0,0,0	1,1,0.75,0.8,1,1,1,0.25,0,1,0,1,0.8,0.8,0,0,0,0,0,0,0,0	0.178692	0.0465256	1	chr2	227471131	227472631	MIR5703
chr2_237413707_237415207_COL6A3	0,0.6667,0	0.6667,0.25,0,0,0,0.4,1,0,0.4,0.6,0.2857,0.375,0	0.3333,0.3333,0.3333,0.25,0.25,0.3333,0.3333,0,0,0,0,0.5,0,0.25,0.3333,0.5,0.3333,0.375,0.6667	0.5,0,0,0,0.6667,0,0.25,0.4,0.3333,0.25,0.6667,0.6667	0.25,0.25,1,0.6667,0.3333,0.3333,0,0,0,0,0,0,0,0.5,0.5,1,0.4,1,0.5,0.2,0.75	0.75,0.5,0.4,0.3333,0,0.3333,0.75,0,0.6667,0,0.25	0.3333,0,0,0.75,0.6667,0.3333,0.3333,0.6667,0.6667,0,0.75,0.6667,0.25,0.75,0.25,0.5	0.6667,0.6667,0.6667,1,0.2,0.6667,0.4,0.3333,0.6,0.6,0.6,0.5,0,0.1,0.5,0.5,0.3636,0.1111,0.4286,0.2857,0.4,0.4545,0.1818,0.75	0.123255	0.0162095	1	chr2	237413707	237415207	COL6A3
chr3_4979461_4980961_BHLHE40-AS1	0,0,0,0,0,0,0,0.3333,0.25,0.3333,0	0,0.5,0,0,0,0.1111	0.3333,0,0.25,0.4	0,0.1667,0,0,0,0,0.4,0.2	0,0,0,0,0,0,0,0.5,0.5	0,0.3333,0.5,0.3333,0.6667,0.1667	0.6667,0.25,0.25,0.5,0.6667	0.25,0,0.3333,0,0,0,0.3333	0.118457	0.0392609	1	chr3	4979461	4980961	BHLHE40-AS1
chr3_109408989_109410489_LINC01205	1,1,1,0.6667,0.6667,0.25	0.8333,0.8333,1,1,0.8333,0.8,0.8333,0.5,1,0.6667,1,0.6667,1,1,0.6667,1,0,0.3333,0.25,0,0.5,0,0,0,0,0,0,0,0,0,0,0,0,0.3333,0,0,0,0,0	1,1,1,0.6667,1,1,1,1,1,1,1,1,0.25,1,0.9,0.6667,1,0.6667,0.6667,0.6667,0.3333,0.25,0.25,0.25,0.25,0.3333,0,0,0,0,0,0,0,0,0,0	1,1,1,1,0,0,0,0,0,0,0,0,0,0,0	0.6667,0.3333,0.6667,0.6667,0.3333,1,1,1,0.5714,0.1429,0.4286,0.7143,0,0,0,0,0,0,0,0	0.75,0.75,0.75,0.6667,0.6667,0.8333,1,1,0.8333,1,0.8,1,1,1,1,1,0.8333,1,0.6,1,0.8,0.5,0.5,0.3333,0.4,0.75,0.75,0.75,0.75,0.75,0.75,0.75	1,0.6667,1,1,1,1,1,1,1,1,1,1,1,0.6667,0.6667,1,0.6667,1,1,1,1,0.5,0,0,0,0,0.3333,0.3333,0.2857,0.2857,0.3333,0.3333,0.3333,0.2857,0	0.8333,1,0.6667,1,1,1,0.75,1,1,0.6667,0,0,0,0.1429,0.25,0.25,0.2,0.2,0.3333,0.3333,0.3333	0.169528	0.00312961	1	chr3	109408989	109410489	LINC01205
chr3_112640643_112642143_CCDC80	0,0.3333,0	0,0,0,0,0,0,0.25,0,0.75	0,0,0,0,0,0,0,0,0	0,0,0,0	0,0,0,0,0,0,0,0,0,0,1,0.75,0.8	0.1,0.1111,0,0,0,0,0	0,0,0,0,0,0,0,0,0.2,0,0,0,0.6667,0.6667,0.6,0.75,0.8571	0,0.125,0.125,0,0,0,0,0,0,0,0.5,0.6667,1	0.125034	0.0284221	1	chr3	112640643	112642143	CCDC80
chr3_142149044_142150544_TFDP2	0,0,0,0,1,1,1	1,0.3333,1,0,1	1,0.5,0.75,0,0.75,0.25,0.8,0.5,1,1	0.3333,0,0	1,1,1,0.75,1,0.3333,0.3333,0.3333,0.3333,1,0.6667,1	0,1,0.6667,1,1,1,1,1,1,1	1,1,1,1,1,0.5,0.6667,1,0.4,1,0.5,1,1,1,1,1,1,0.6667,0.6667,1	0,0,0.4,1,1,1,0.75,0.75,0.5,0.6,1,0.8,1,1,1,0.6667,1,1,0.3333,1,1	0.274776	0.00656122	1	chr3	142149044	142150544	TFDP2
chr3_177815864_177817364_LINC02015	0.25,0.25,0.3333	0.8333,1,1,1,1,1,0.2,0.5,0.6667,0.5,0.6667	0.8889,0.8571,1,1,0.0769,0,0.6,0.8,0.5,0.4	1,1,1,0.1667,0,0.5,0.6,0.5,0.75	1,1,0.875,1,1,1,1,0.3333,1,1	1,1,0.8,0.4,1,1,1	0.6667,1,1,0.625,1,0.2857,0.2,0.8333,0.8333,0.75,0.75	0.9,1,1,0.6667,0.6667,0.125,0.6,0.5,0.5,0.5	0.152989	0.0386611	1	chr3	177815864	177817364	LINC02015
chr4_17781121_17782621_FAM184B	0,0,0,0,0,0,0,0,0,0,0.3333,0.3333	0,0.25,0,0.6667,0.1429,0,0,0.1429,0,0.1429,0.2857,0,0,0.3333,0.5,0.25	0,0,0,0.3333,0.3333,0,0.3333,0,0,0,0,0,0,0,0,0,0.25,0.375,0.2222,0.2222,0.1,0.1,0.1,0,0.1429,0,0.75	0,0,0,0,0,0,0,0,0.2,0,0.2,0.6,0.5,0	0,0,0,0,0,0,0,0,0,0,0.5,0.5,0,0,0.3333,0.1667,0.3333,0.1667,0.4286,0,0.2857,0.3333,0.3333,0.1667,0.3333,0.6667,0.3333,0.25,0.25,0,0.25,0.25,0.6667,0,0.75,0,0,0,0.25,0.3333,0.6667,0.75,0.5714,0.3333,0.4286,0.6,0.75	1,0.6667,0.6,0.6,0.4,0.6,0.5,0.25,0.25,0.4,0.5,0,0.3333,0.3333,0.3333,0.3333,0.3333,0.25,0.25,0.25,0.25,0.3333,0,0.6667,0.25,0.25,0,0.3333	0.3333,0,0,0,0.25,0,0.5,0.25,0.3333,0.5,0,0,0,0.25,0.6667	0,0,0.3333,0.6667,0,0.4,0.6,0.25,0.2,0.2222,0.1111,0.125,0.125,0.375,0,0.1,0,0.1667,0.75	0.154971	2.61252e-06	0.0165974	chr4	17781121	17782621	FAM184B
chr4_39365862_39367362_RFC1	0,0,0,0,0,0,0,0,0.6667,1,0.6667,0.6667,0.6667	0,0,0,0,0,0,0,0,0,0,0,0,0,0,0,0,0.8,0.8,0.8,0.8,0.8333,0.375,0.9,1,1,1,1,0.75,1	0,0,0,0,0.3333,0.75,0.1667,0.1111,0.6667,0.7273,0.6364,0.3636,0.5714,0.8,1,1,1,0.5	0,0,0,0,0,0,0,0,0.6667,0.3333,0.3333,0,0,0.5,0,0.3333,0.8,0.8,0.6,1,0.6,0.25,0.75,0.75,1,0.6667	0,0,0,0,0,0.25,0.25,0.8333,0.8571,0.625,0.7778,0.8889,0.5714,1,0.8,0.8	0,0.2,0.6667,0.6667,0.3333,0.6667,1,1,0.3333,0.6667,0.6667,0.8,0.75,0.75,1,1,0.6,0.6,0.75,0.75,1,1,1	0,0,0,0,0.25,0.5,1,1,1,1,0.8571,0.5,1,1,0.8,1,1	0,0,0,0,0,0.75,1,0.5,0,0.75,0.5,0.75,0.4,0.4,0.8,0.75,0.75,0.6667,1,0.5,0.7143,0.8571,0.8333,0.8333,1,1,1,0.75	0.229664	0.00010993	0.692561	chr4	39365862	39367362	RFC1
chr4_65669995_65671495_EPHA5	0,0,0,0,0,0.3333,0,0,0.25	0.2,0.125,0.2857,0,0,0,0,0,0,0,0,0,0,0,0,0,0,0,0,0,0.2857,0.6,0,0.6667,0.25,0.2,0,0	0,0.6667,0,0,0,0.1111,0.1111,0.1429,0,0,0.1,0.3333,0.0769,0,0.0833,0,0.0833,0,0.4,0.2667	0,0.25,0.25,0.25,0.25,0.25,0,0.4,0,0,0.25,0,0.3333,0.3333,0,0	0.5,0.5,0,0,0,0.3333,0.6667,0,0,0,0,0,0,0.4,0.125,0,0.1429,0.3333,0.3333	1,0.6667,0,0.25,0,0,0.3333,0.6667,0.5,0,0.25,0,0.1429	0,0.1667,0,0,0,0,1,0.3333,0.6667,0.3333,0.6667,0,0,0,0.1667,0.6667,0,0.2727,0.5,0.0909,0.1667,0.3333,0.2,0.3333,0.3333	0,0.25,0.25,0,0,0,0,1,0,0,0,0,0,0.1429,0.5556,0.4,0.3333,0.2,0.4,0,0.1429,0.3333	0.108547	0.0027606	1	chr4	65669995	65671495	EPHA5
chr4_99290485_99291985_ADH1A	1,1,0.6667,1	0.8571,0.75,0.8571,0.6667,0.3333	0.75,0.6923,0.625,0.9231,0.3333,0.5,0.6667,1	0.5,0.875,0.5,0.875,0.25,0.75,0.6667,0.4	1,0.8571,1,0.8571,1,0.7143	1,0.8,0.5,0.25	1,1,0.6667,1,0.75,0.6667,1	1,1,1,1,0.6667,0.3333,0.5,1,1	0.131784	0.0435202	1	chr4	99290485	99291985	ADH1A
chr4_114597401_114598901_UGT8	0,0,0,0,0	0,0,0,0,0,0	0,0.5455,0.2,0.7273,0,0.6,0,0.5,0,0.8,0,0.4286,0,0,0,0.125,0.25,0,0,0,0	0.25,0.3333,1,0.6667,0.3333,0.6667,0.25,0,0.25	0.3333,0.3333,0,0.25,0.25,0.3333,0,1,0,0,0,0	0.3333,0,0.3333,0.5,0.8333,0.3333,0.75,0,0.6667,0.3333	0.2222,0.1667,0.6667,0.3333,0.6667,0.8,0.25,0.4,0.6,0.3333,1,0.5,0.6667,1,0.5,0.6667,0,0,0,0,0.25,0,0,0,0,0,0,0,0,0,0,0	0.3333,0.4286,0.25,0.75,0.25,0.6667,0.3333,0.6667,0.6667,0.2,0.5,1	0.134714	0.0229769	1	chr4	114597401	114598901	UGT8
chr4_120922226_120923726_PRDM5	0,0,0,0,0,0,0,0,0,0,0,1,1,1	0,0,0,0.3333,0,0,0,0,0,0,0,0,0,0,0	0,0,0,0,0,0,0	0,0,0,0,0.25,0,0.25,0,0,0,1,1,0.3333	0,0,0,0,0,0,0,0,0,0.75,1,0.3333	0,0,0,0,0,0,0,0,0,0.25,0,0,0,0.75,0.75,0.25,0.5,0.75	0,0.6667,0.75,0.875,0.8,0.875,0.8333,0.625	0,0,0,0,0,0,0,0,0.5,0.6667,0.625,0.2857,0.5714	0.137035	0.0388827	1	chr4	120922226	120923726	PRDM5
chr4_145938323_145939823_ZNF827	0,0,0,0,0,0,0,0,0,0.3333	0,0,0,0,0,0,0,0,0,0,0,0,0,0,0,0,0,0,0,0,0,0,0,0,0,0,0,0,0,0,0.25,0,0.6667,0.75	0,0,0,0,0,0,0,0,0,0,0,0,0.6667,0,0,0.5,0.3333,0.6667,0.6667,0.8571	0,0,0,0,0,0,0,0,0,0,0.2,0,1,0.6667,1	0,0,0,0,0.6667,0.6667,1,0.6667	0,0,0.25,0.25,0.25,0,0,0,0.4,1,1,1	0,0,0,0,0,0,0,0,0,0,0,0,0,0,0,0,0.3333,0,0.6667,1,0.6667,0.8333,1,1	0,0,0,0,0,0,0,0,0,0,0,0,0,0,0,0,0,0,0,0,0,0,0,0,0,0,0,0,0,0.1667,0.75,0.6,0.6,1,0.5556,0.4286,0.3333	0.102598	0.0353397	1	chr4	145938323	145939823	ZNF827
chr4_157075124_157076624_GLRB	0.5,0.2,0.2	1,1,1,0.3,0.25	1,1,0.25,0,0,0.3333,0,0,0,0,0,0	0.3333,0,0,0,0	0.25,0.3333,0,0,0,0,0,0	1,1,1,1,1,0.5,0,0,0,0	1,1,1,1,1,1,0,0.25	0.8333,1,1,1,1,1,0.2,0.2,0.4,0.5,0.1667,0.25,0	0.215164	0.0461615	1	chr4	157075124	157076624	GLRB
chr5_28287165_28288665_LINC02103	0.2,0,0,1	0,0,0,0,0,0,0,0,0,0,0,0,0.2857,0.6667,1,0.875,0.5714	0,0,0.0833,0.0909,0,0.0909,0.1111,0,0,0,0,0,0,0,0,0,0.25,0.1667,0.5	0,0,0.3333,0.6667,0.4,0.2	0,0.5,0.75,0,0.4286,1,0,0.75,0,0.3333,0.25,0.6667,0.75,0.6667,0.6	0,0.1429,0.2,0,0.2,0,0.3333	0,0,0.25,0.3333,0.3333,0.3333,0.3333,0.2,0.2,0.2,0,0.2,1,0.6667,0.9167,0.9	0.1667,0,0,0.1667,0.5,0.5,0.6667,0.5,0.3333,0.2,0.2,0,0,0,0,0.5,0.4,0.75,0.625,0.625	0.174577	0.00290851	1	chr5	28287165	28288665	LINC02103
chr5_40755461_40756961_TTC33	0,0,0	0,0,0,0,0,0,0,0,0,0,0,0,0,0,0,0.4,0,0,0,0.3333,0.3333,0.6667,0.75,1,1	0,0,0,0,0,0,0,0,0,0,0,0,0,0,0,0.6667	0,0,0,0,0,0,0,0,0,0,0.3333,0.3333,1	0,0,0,0,0,0,0,0,0,0,0,0,0,0.6667,0,0.6667,0,0,0.2,0.8,0.4,0.75,0.6667,0.6667,0,1,0.8333,0.75,0.8,1	0,0,0,0,0,0,0,0,0,0,0,0,0,0.3333,1,1,0.25,0.5,0.6667,0.3333,0.3333	0.3333,0.8333,1,1,0,0.25,0,1,0.6667	0,0,0,0,0,0,0,0,0,0,0,0,0,0,0,0,0,0,0,0,0,0,0,0,0,0,0,0,1,1,0,1	0.11628	0.0297534	1	chr5	40755461	40756961	TTC33
chr5_56908595_56910095_SETD9	0,0,0,0	0.3333,0,0,0,0,0,0,0,0,0,0,0	0.25,0.3333,0,0,0,0,0.1667,0,0,0,0,0,0,0,0,0	0,0,0	0,0,0,0,0,0.2,0,0,0,0,0,0	0.75,0.25,0.2,0.4,0.3333,0,0,0,0,0,0,0	0.4286,0.4286,0,0.1429,0	1,1,0.5,0.75,0,0.75,0.3333,0,0,0,0,0.1429,0,0,0,0,0,0,0,0,0,0,0,0,0	0.109967	0.00692137	1	chr5	56908595	56910095	SETD9
chr5_62577734_62579234_IPO11-LRRC70	0.6667,0.6667,1,0.3333,0,0	0.75,0.75,0,0.25,0.6667,1,0.8333,0.875,0.5,0.5556,0.6667,0.4444,1,0.5714,0.8,0.7143,0.1429,0,0,0,0.5,0.6667,0.7143,0.6667	0.5,0.5714,0.6667,1,0.5556,0.75,0.6,0.75,0.5,0.6667,0.75,0.75,0.4444,0.6667,0.2222,0.4286,0.5,0.7143	0.8,0.3333,0.6,0.3333,0.8333,0.6667,0.8333,0.6667,1,0.6667,0.8,0.8571,0.6667,0.6667,0.3333,0,0.25,0,0.3333,0.2,0.6667	0.6667,0.4286,0.8,0.8333,0.5,0.6667,1,1,1,0.75,0.6667,0.1667,0.75,0.75,0.8,1	1,0.8571,1,0.8889,1,1,1,0.9091,0.5556,0.8,0.6667,0.8571,0.8182,0.8571,0.6667,0.3333,0,0.7143,0.625,0.8571	0.8,0.8571,0.5,0.5714,1,1,0.7778,0.6667,0.75,0.75,0.4,0.8333,0.8333,0.8462,0.6,0.7778,0.5714,0.2857,0.5,0.3333,0.5,0.9091,0.3333	0.6,0.8,0.4444,0.6,1,0.6667,0.875,1,0.625,0.5714,0.8333,0.75,0.8,0.4444,0,0.1667,0,0,0.4167	0.12697	0.00583254	1	chr5	62577734	62579234	IPO11-LRRC70
chr5_62577818_62579318_LRRC70	0.6667,0.6667,1,0.3333,0,0	0.75,0.75,0,0.25,0.6667,1,0.8333,0.875,0.5,0.5556,0.6667,0.4444,1,0.5714,0.8,0.7143,0.1429,0,0,0,0.5,0.6667,0.7143,0.6667,1,0.6	0.5,0.5714,0.6667,1,0.5556,0.75,0.6,0.75,0.5,0.6667,0.75,0.75,0.4444,0.6667,0.2222,0.4286,0.5,0.7143,1,0.75	0.8,0.3333,0.6,0.3333,0.8333,0.6667,0.8333,0.6667,1,0.6667,0.8,0.8571,0.6667,0.6667,0.3333,0,0.25,0,0.3333,0.2,0.6667,0.8	0.6667,0.4286,0.8,0.8333,0.5,0.6667,1,1,1,0.75,0.6667,0.1667,0.75,0.75,0.8,1,1,0.8	1,0.8571,1,0.8889,1,1,1,0.9091,0.5556,0.8,0.6667,0.8571,0.8182,0.8571,0.6667,0.3333,0,0.7143,0.625,0.8571,0.8889,1	0.8,0.8571,0.5,0.5714,1,1,0.7778,0.6667,0.75,0.75,0.4,0.8333,0.8333,0.8462,0.6,0.7778,0.5714,0.2857,0.5,0.3333,0.5,0.9091,0.3333,1	0.6,0.8,0.4444,0.6,1,0.6667,0.875,1,0.625,0.5714,0.8333,0.75,0.8,0.4444,0,0.1667,0,0,0.4167,0.5556,0.8182	0.123556	0.0052387	1	chr5	62577818	62579318	LRRC70
chr5_102670964_102672464_LINC00491	0.3333,0.3333,0.3333,0,0,0,0,0,0,0,0	0.6,0.4,0.6667,1	0.8571,0.3333,0,0.6,1,1,0.8333,0.8,0.5,1,1	0.25,0.75,0,0,0,0,0,0,1,1,1,0.75	0.3333,0.4,0.6667,1,0.25,0.25,0.5,0.5,0.2,0.2,0.2,0,0,0,0.25,1	0.5,0.3333,0.3333	0.2,1,0.8,1,1,1	0.3333,0.5833,0,1,1,1,1,1,1,1,0.6667,1,1,1,1,1,1,0,0.6667,1,1,1,1,1,1,1,0.5,1,0.3333,1,1	0.248562	0.00378078	1	chr5	102670964	102672464	LINC00491
chr5_115544275_115545775_FEM1C	1,1,0.75	0,0,0,1,1,1,1,1,1	0,0,0,0,0,0,0,0,0,0,0,0,0,0,0,0,1,1,1	0,0,0,1	0,0,0,0.25,0,0,1,0.6667,1,1,1,1,1,1,1,1,1	0,0,0,0,0,0,0,1,1,1	0,0,0,1,0.5,1,1,1,1,1,0.6667,0.75,1,0.8571,1	0,0,0,0,0,0,0,1,1,1,1,0.6667,1,1,1,1,1,1,1	0.231734	0.0253374	1	chr5	115544275	115545775	FEM1C
chr5_132737046_132738546_KIF3A	0,0,0.3333,0.3333	0,0,0,0,0,0,0,0,0,0,0.6667,0.2,1,0.2,0.1,0.25	0,0.6667,0.5,0.875,0,0.3333	0.3333,1,0,0.25,0	0,0,0,0,0,0,0.25,0.5,0.4,0.2857,0.6667,0.8571,1,0.75,1,0.6667	0,0,0.4,0.8571,0.75,1,0.4444,0.5,0.5714	0.6667,0.2,0.6,0.5,1,0.2,0.4,0	0,0,0,0.4,0.5,0.6,0.6,1	0.201286	0.0125286	1	chr5	132737046	132738546	KIF3A
chr5_141050373_141051873_PCDHB1	0,0.4,0,0,0,0,0.125,0.2857,0,0,0.5,0.25,0.25,0.25,0.25	0,0,0,0.3333,0.6667,0.25,0,0.3333,0.3333,0.3333,0,0.6667	0.5,0,0,0,0,0,0,0,0,0.25,0.75,0.25	0,0,1,1,0.6667,0.3333,0,0,0,0	0.25,0.25,0,0,0,0.4444,0.4444,0.1667,0.5,0,0,0.3333,0.6667	0.3333,0,0,0.4,0.6667,0.4,0.3333,0.4,1,0.6667,0,0.2,0,0,1,0.3333,1,0.6667	0.3333,0.8,0.6667,0.25,0,0,0,0.6667,0.2,0,0.2,0.25,0.5,0.25	0.3333,0.4167,0,0.5,0.6667,0.6667,0.3333,0.3333,0.5,0,0,0.3333,0	0.118028	0.0323355	1	chr5	141050373	141051873	PCDHB1
chr5_141077531_141079031_LOC101926905	1,1,0.6667,0,1	0,0,0.6667,0.3333,0,0.6667,0.4,0.6667,0.6,0,0,0.3333,0.3333,0.3333,0.5,0.3333,0.5,0.3333,0.1667,0.6667,0.6667,1,1,0.5,1,1,0.6667,0.3333	0,0.3333,0.3333,0.3333,0.3333,0.3333,0.3333,0,0,0,0,0.25,0.5,0.25,0.5,0.5,0.25,0.25,0.5,0.5,0.25,0,0.25,0,0.3333,0,0,0,1	0.3333,0,0,0,1,0.75,0.75,1,0.8,0.4,1,1,1,0,0.3333,0.25,0.25,0.75	0.6667,0.5,0.6667,0.6667,0.6667,0.6667,1,0.6667,0.25,0.5,0.75,0.8,0.75,0.8,0,0.5,0.6,0.75,0.1667,0.3333,0,0.2857,0.1667,0.3333,0.375,0.125,0.125,0.1111,0.3333,0.3333,0.3333,0.3333,0.3333,0.3333,0.2,0.3333,0.8,0.3333,0.5,0.5	0.4,0.4,0.4,0.6,0.4,0.6,0,0.6667,1,0.4,0.3333,0.4,1,0.25,1,1,1,1,1,1,0.25,0.3333,0.5,0.5,0.5,0.25,0.6667,0,0.6,0.4,0.4,0.6,0.6667,0.5	1,1,1,1,1,1,0.2,0.5556,0.375,0.5,0,0.3333,0.6667,0.3333,0.6667,0.75,0.5,0.3333,1,0.5,0.5,0.5,0.5,1,0.75,0.25,0.5,0.5,1,0.3333,0.6667,0.3333,0.5,1,1,0.3333,1	0.25,0.2,0.5,0.3333,0.5,0.5,0.2,0.8,0.4,0.6667,0.5,0.8,0.8,0.6667,0.6667,1,1,0.4,1,1,1,0.6667,0.8333,0.4,0.8,1,1,0.8,0.6667,0.6667,0,0.6667,1,1,0.5,0,0.6667	0.14828	0.00130193	1	chr5	141077531	141079031	LOC101926905
chr5_141239120_141240620_PCDHB19P	0,0,0,0.6667	0,0.3333,0.25,0.25	0.5,0.4,0,0.25,0.125	0.3333,0.5,0,0.6667,0,0,0	0.2,0.2857,0.1667,0.1667,0.5,0.5,0.5,0,0,0.75,0.6667,1,0.3333,0.6667,0.6667	0.5,0.75,0.5,0,0.25,0.4	0.625,0.7143,0.2,0.5,0.3333,0.3333,0.3333,0.25,0.2,0.5,0.6	0,0.3333,0,0.25,0,0.25,0.3333,0,0.5,0.8571,0.2857,0.3333,0.6667,0	0.160187	0.0183436	1	chr5	141239120	141240620	PCDHB19P
chr5_146182287_146183787_LARS1	0,0,0,0,0,0,0,0,0,0,0	0,0,0,0,0,0,0,0	0,0,0,0,0,0,0,0	0,0,0,0,0,0,0,0,0	0,0,0,0,0,0,0.3333	1,0.3333,0.6667,1,1,1,1,0.75,0.75,0.5,0.5,0.6667	0,0,0,1	0,0,0,0.6667,0.6667,0.6667,0.6667,0.6667,0.6667,1,1	0.4853	5.28361e-08	0.000336513	chr5	146182287	146183787	LARS1
chr6_10881541_10883041_GCM2	1,1,1	0.3333,0.3333,0.3333,0.3333,0.3333,0.25,0.25,0.25,0.2,0.25,0.75,0.3333	0.3,0.4,0.75,0.25,0.3333,0,0,0.3333,0,0,0.25,0.3333,0.3333,0.3333,0.75,0.75,0.6667,0.6667,0.6667,0.6667,0.6667,0.6667,0.6667,0.3333	0,0.5,0,0,0	0.75,0.4,0.75,0.75,0.6667,0.6667,0.6667,0.6667,0.6667,0.6667,0	0.3333,0.3333,0.6667,0.8,0.8,0.75,1,1,1,1,0.6667,0,0,0	0.6667,0.8333,0.8,0.8,0.75,0.3333,0.6667,0.6667,1,0.3333,0.3333,0.6667,1,0.6667,1,0.3333,1,0,1,0.6667,1,1	0.6667,0.6,0.6,0.8,0.75,0,0,0.25,0.25,0.25,0.25,0.3333,0.3333,0.3333,0.3333	0.18571	0.00217709	1	chr6	10881541	10883041	GCM2
chr6_14116255_14117755_CD83	0.25,0.25,0	0.5714,0.6667,0.3333,0.75,0.75,0.3333,0.8333,0.3333,0.25,0.3333	0.5,0,0.75,0.6667,0.7778,0,0.3077,0,0.4615,0.5,1,0.3333	0.8,0.5,0.5,0.5,0.3333,0.3333	0.8333,0.8,0.4,1,0.5714,1,1,1,0.3333	0.3333,0.8,0.6,0.7143,0.5,0.75,0.6,0.6667,0.4,0.6667,0,0	0.6667,0.8,0.6667,0.75,0.5,0.6923,0.75,0.3333,0.3333,0.1667,0.3333,1,1	0.625,0.75,0.6667,0.3333,0.25,0.4286,0.5,0.6,0.75,0.3333,0.5,0.5,0,0.6667	0.131545	0.0354754	1	chr6	14116255	14117755	CD83
chr6_22146693_22148193_NBAT1	0,0,0,0.6667,0.3333	0.6667,1,1,1,0.3333,0,0,0.6667	0.2857,0.2857,0.4,0.4,0.2,0.4,0.25,0.5,0,0,1,1,1,1,1,0.6667,0.6667,0.6667,0.6667,0.6667,0.6667,0.5,0.5,0,0,0,0,0,0.2	0.25,0.6667,0.75	1,1,1,1,0.75,0.5,0.6667,0.5,0.5,0.5,0.75,0.4,0.25,0.3333,0.1667,0.6667,0.6667,0.3333	0.6667,0.6667,0.3333,0.3333,0.6667,0.6667,0.6667,0.6,0.8,0.6,0.6,0.6667,0.2	1,0.75,0.75,0.75,0.5,0.5,0.5,0.6667,0.6667,0.3333,0.6667,0.6,1,0,0.5,0.75,0.3333	1,1,0.8333,0.6667,0.5,0.3333,0.5,0.5,1,0.25,0.2,0.4	0.148226	0.0199518	1	chr6	22146693	22148193	NBAT1
chr6_25041788_25043288_RIPOR2	1,1,1,1	1,1,0.75,0.6667,1,0.75,0.25,0.3333,0.6	0.6,0,0.6667,0.6667,0.3333,0.6667,1,0.6667,1,0.5714,0.75,1,0.5,0.5	0.8333,0.8,0.5,0.3333,0.3333,1,0.5,0.3333,1	0.6667,1,1,1,1,1,1,1,0.75,1,1,0.5,1,0.75,0.75,1,0.8,0,0.6667,1	0.6667,1,0.875,1,1,1,1,1,0.3333,1	0.8,1,1,1,0.6667,0.6667,0.6667,1,1,0.6667	0.7143,0.75,0.75,0.6667,0.75,0.8,0.8,0.4,0.5,0.4545,0.5,0.5,1	0.115952	0.041024	1	chr6	25041788	25043288	RIPOR2
chr6_28895529_28897029_HCG14	0,0,0,0,0,0,0,0,0,0,0,0,0,0,0,0	0,0,0,0.3333,0.25,0,0.25,0.25,0.5,0.5,0.5,0.5,0,0,0,0,0,0,0,0,0,0,0,0,0,0,0,0	0,0,0,0,0,0,0,0,0,0.125,0.125,0.2222,0,0.2222,0.2,0.3,0.3,0.3,0.3333,0.2,0,0.5,0,0.5,0,0.5,0,0,0,0,0,0,0	0,0,0,0,0,0,0,0,0,0,0,0,0,0,0,0,0,0,0	0,0,0,0,0,0,0,0,0,0,0,0,0,0.6667,0.6667,0,0.6667,0,0,0,0.6667,0,0.6667,0,0.2,1,0.2,1,0.2,1,0.2,0.25,0.1667,0.5,0.2,0.5,0.2,0.4,0.2,0.25,0.1667,0.25,0,0,0,0,0,0,0,0,0,0,0,0,0,0,0,0,0,0,0,0,0,0,0,0,0,0	0.2,0.1667,0.1429,0.1429,0.1429,0,0.25,0.25,0.375,0.4444,0.4444,0.4444,0.5,0.5,0.6,0.6,0.6,0.6,0,0.3333	0,0,0,0,0,0,0,0,0,0,0.75,1,1,1,1,1,1,1,0.8,0.3333,0,1,0.8,1,1,0.3333,0.8,0.8,1,1,1,1,0,0,0,0,0,0,0,0,0,0,0,0,0,0,0,0,0,0,0,0,0,0,0,0,0	0.7143,0.7143,0.75,0.75,0.7,0,0.6667,0.6667,0.4167,0.6,0.6,0.5556,0.4,0.4,0.5,0,0,0,0,0,0	0.193099	2.87573e-09	1.83328e-05	chr6	28895529	28897029	HCG14
chr6_29005112_29006612_ZNF311	0,0,0,0.25,0.25	0.75,0.6667,0.3333,1,1,0.25,0.2,0,0,0,0,0,0,0,0.2,0.2,0.3333,0.25,0.5714	0.6667,0.25,1,1,0.2,0.6667,0.6667,0.6667,0.5,0.5714,0.5,1,0,0,0,0,0.6667,0.25,0,0.8,0.2,0.2,0.2,0.2,0,0.3333,0,0.0625,0.7273	0.75,0.6667,0.6667,0.6667,0.75,0.8,0.4,0.5,0.6,0.4,0,0,0.6667,0.6667,0.5,1	0.8,0.75,1,1,1,0.5714,0.125,1,0.8333	1,0.6667,1,1,1,0.2857,0.75,0.3333,0.75,0.5,0.75,0.2,0.6,0.4,0.4,0.5,0.25,0.5,0.5,0.2857,0.8889	0.3333,0.625,0.75,0.75,0.3333,0.25,0.4,0.5,0.6667,0.3333,0.5,0.5,0,1,0,1,0.6667,0.3,0,0,0.1818,0.6667	0.5,0.5,0.5,0.7143,0.4444,0.3333,0.2,0.3333,0.3333,0,0.6667,0.6667,0,0,0.5,0.6667,0.25,0.6667,0.5,0.3333,0.2308,0,0.7857	0.127885	0.0168862	1	chr6	29005112	29006612	ZNF311
chr6_29300700_29302200_OR14J1	0.3333,0.6667,0.6667,0.6667,1,0	0,0,0.1667,0.3333,0.4,0,0.3333,0,0,0.4,0,0,0.1667,0.5,0.25	0.2222,0.625,0,0,0,0,0.3333,0,0,0,0.125,0,0,0	0.2,0,0.125,0.3333,0,0,0,0,0.3333,0	1,0,0,0,1,0.2857,0.25,0.5,0,0.6667,0.6,0.4,0	0.2,0.1667,0.3333,0.3333,0.5,0,0.3333,0.6,0.4286,0.25,0.6667,0.125	0,0.2857,0.3333,0.1429,0.1667,0.6667,0	0.7143,0.5,0.75,0,0,0.4,0.3333,0,0.2,0.3333,0.2,0.25,0.2,0.25,0.25,0.3333,0.4286	0.132036	0.013516	1	chr6	29300700	29302200	OR14J1
chr6_30160711_30162211_TRIM10	0.5,1,0.3333	0.3333,0.4,0.25,0.5,1,0.6667,0.7273,0.3333,0.6,1,1,1,1,0.6667,0.3333,0.6,0.6,0.6,0.5,0.4	1,1,1,1,0.3333,0.6667,0.4,0.5,0.3333,1,1,0.75,1,1,1,1,1,1,0.75,0,0,0.6,0.5,0.75,0.25,0.6	0.6667,1,0.75,0.8,0.25	0.6667,1,0,0.6667,0.75,0.75,0.8,0.6667,1,1,1,1,1,1,1,1,0.5,0.3333,0.3333,0.8333,0.6,0.8,0.5,1	1,1,1,1,0.6667,0.75,1,1,1,1,1,0.8,1,1,1,1,1	1,0.8333,0.8571,0.7143,0.7143,0.3333,0.4,0.6667,1,1,1,1,1,0.6667,1,1,1,1,0.6667	0.75,0.8333,0.6667,0.8,1,1,0.6667,1,1,0.8333,1,1,1,0.5,0.75,0.8,1,0.75,1,0.3333,1	0.167735	0.000563474	1	chr6	30160711	30162211	TRIM10
chr6_30690920_30692420_NRM	0,0,0.125,0	0,0,0,0,0,0,0,0,0.3333,0	0,0,0,0,0.3333,0,0.25,0.3333,0.3333,0.3333,0.25,0.25,0,0,0,0.375,0.25	0.6667,0,0,0,0,0,0,0,0	0,0,0,0,0,0,0,0,0,0.3333,0,0.3333,0.3333,0.3333,0.3333,0.3333,0.6667,0,0.3333,0,0.3333,0.25,0.3333,0.25,0.3333,0,0,0,0.25	0,0,0,0,0.2222,0.3333,0,0,0.6,0.4	0,0,0,0,0,0,0,0	0,0.125,0.6667,0.3333,0.6667,0.6667,0.6667,0.6667,0.6667,0.6667,0.6667,0.6667,0.6667,0.6667	0.135272	0.00196222	1	chr6	30690920	30692420	NRM
chr6_31729763_31731263_DDAH2	0,0,0,0,0,0,0,0,0,0,0,0.75,0.6667	0,0,0,0,0.6667,1,0.6667,0.5714	0,0.5,1,0.75,0.5	0,0,0,1,0.6,1	0,0,0,0,0,0.6667,0.6667,1,0.5,1,0.6667,1,1,1	0,0.8,0.8,1,0.6667,1,1,1	0,0,0,0,0,0.25,0.7143,1,0.6	0.6667,0,0.6667,0.25,0.25,0,0.4,0.3333,0.8571,0.8,1,0.5	0.21067	0.0258168	1	chr6	31729763	31731263	DDAH2
chr6_41200649_41202149_TREML2	0.25,0.2,0.4286,0.8333,0.6,0.8,0.2	1,0.6667,0.5,0.3333,0,1,0.5,0.75	0.25,0.25,0.25	0.6,1,0.6667,0.3333,0.3333	0,0.6667,0.4,1,0.6,1,1,1,0,0.6,1	1,0,1	1,0.7143,0.8333,0.6667,0.125,0.2222,0.875,1,0.6667	0.8333,0.8,0.25,0.5,1,1,0.6667,1	0.180304	0.0420097	1	chr6	41200649	41202149	TREML2
chr6_43242480_43243980_TTBK1	0,0.3333,0.3333,0,0.5,0,0.3333,0,0	0,0,0.4	0.25,0.2857,0.2857,0.1667,0,0.3333	0,0.4444,0.375,0.6364,0.2308,0.1333,0.2,0,0,0,0,0,0,0,0	0.4,0.2,0.6,1,0.2857,0,0.25,0,0,0,0,0,0,0,0,0,0	1,0.25,1,0.2,0.8,0.4,0.5,0,0.3333,0,0,0	1,1,0.3333,0.3333,0.5,0,0.1429,0.2	0.4,0.25,0.6667,0.4,0.5,0.7143,0.5,0,0.1,0.3333,0.3333,0.3333,0.3333,0.25,0.5,0,0,0.4286	0.146108	0.00715516	1	chr6	43242480	43243980	TTBK1
chr6_49948944_49950444_DEFB133	1,0.75,1,0.6667,0.75,0.6667,0.6667	0.6,1,0,0,0.2857,1,0.25,0,0,0,0,0,0,0,0,0,0,0,0,0,0,0,0,0	0.8,0.8,0,0.3333,0.1111,0.6667,0.1429,0.25,0,0,0,0,0,0,0,0,0,0,0,0,0,0,0,0,0,0,0,0,0,0,0.3333,0,0,0.25	0.6667,0.5714,1,0,0,0,0,0.6667,0.5,0.2,0.2,0.2,0.1667,0.2,0,0,0,0	1,0.3333,0.6667,0,0,0,0,0,0,0,0,0,0,0,0,0,0,0,0,0,0,0,0,0,0,0,0,0,0,0.25,0	0.3333,1,1,0.5714,0.6667,0.6,0.7778,0.1429,0,0.6667,0.6667,0.6667,0.6667,0.6667,0.6667,0.6667,0.75	0.6667,1,0.5556,0.6667,0.4667,0.7143,0,0,0,0,0,0,0,0,0,0	0.4375,1,0.4167,0.125,0.3333,0.5,0.3333,0.4,0,0,0,0,0.6667,0.6667,1,1,1,1,1,0.75,0.6667	0.129741	0.0164588	1	chr6	49948944	49950444	DEFB133
chr6_88963118_88964618_RNGTT	0,0,0	0,0,0,0	0,0,0,0,0,0.3333,0.25,0.3333,0.25,0.3333,0,0,1,0.4286,0	0,0,0,0,0,0,0.6667,0.6667,0.3333	0,0,0,0,0,0,0,0,0,0,0,0,0,0.3333,0.3333,0.2,0.6,0.3333,0.4,0.3333,0.2,0.6,0.4,0.6,0.75	0,0,0,0,0,0,0,0,0,0,0,0,0,0,0,0.25,0.25,0.75,0,1,0.6667,1,1,0.75,0.6667	0,0,0,0,0,0,0,0,0,0,0,0,0,0.1111,0,0.2,0.3333,0.3333,0,0.5556,0.5,0.5,0.1429,0.6667,0.3333,0.8571,0.8333,1,1	0,0,0,0,0,0,0,0.1,0,0,0.3333,0,0.5,0.6,0.5,0.6,0.6667,0.4,0.3333,0.8571,1,1,1,1	0.120443	0.0386324	1	chr6	88963118	88964618	RNGTT
chr6_106629991_106631491_RTN4IP1	0.3333,0.3333,0.3333,0.3333,0.3333,0.3333,0.3333,0.3333,0.3333,0.6667,0.25,0.3333,0.3333	0,0,0,0,0,0,0,0,0,0.2,0.2,0,0,0.3333,0,0,0.25,0.6,0.3333,0.3333,0.3333,0.1667,0,0.2,0.3333,0.2,0,0.2,0.3333,0.25,0.3333,0.2,0.3333,0.4,0.2,0,0	0,0,0,0,0,0,0.4,0,0.3333,0.75,0.25,0.5,0,0.3333,0,0.3333,0.3333,0.3333,0.3333,0.3333,0,0.3333,0.25,0.3333,0.4286	0.3333,0.3333,0.3333,0,0.3333,0,0.3333,0,0,0,0,0,0,0.1667,0,0	0,0,0,0,0,0,0,0,0,0,0,0,0,0.2,0,0,0,0.3333,0,0.6667,0.25,0.6667,0.5,0,0.1667,0.3333,0.1667,0.6667,0.1667,0,0.3333,0.6667,0.2,0.6667,0.6,0.6667,0.5,0.3333,0.5,0.3333,0.3333,0.3333,0.25,0.75,0.6667,0.6667,0.5,0.25,0.25,0.5,0.3333,1,0,0	0,0,0,0,0.3333,0.4,0,0.5,0,0.25,0.25,0.3333,0.6667,0.5,0.3333,0.5,0.6667,0.6667,0.6667,0.6667,0.5,0.5,0.75,0.5,0.5,0.6667,0.6667,0.6667	0,0,0,0.1667,0,0,0,0.2,0,0,0.5,0.2,0.6,0,0.3333,0,0.3333,0,0.6667,0,0.6667,0,0.6667,0,0.6667,0,0.6667,0.25,0.6667,0.6667,0.8,0,0.8333,0,0.4286,0	0,0,0,0,0,0,0,0.2727,0,0.6667,0.125,0.1667,0.4,0.6,0,0.5714,0.3333,0.8333,0.2,0.6667,0.4,0.75,0.75,0.75,0.8,0.75,0.75,0.75,1,1,0.6667,0.6667,0.6667,0.75,0.6,0.6	0.143059	6.35323e-06	0.0403366	chr6	106629991	106631491	RTN4IP1
chr6_107027198_107028698_MTRES1	0,0,0,0,0,0	1,1,1,0.6667,1,0	1,1,1,0.75,1,1,1,1,1,0,0.3333,0.3333,0,0,0,0,0,0.25,0,0,0,0	0.8,0.6,0.6667,0.75,0.75,0.6667,0.6667,0,0,0.3333,0,0.3333,0,0	1,0.75,0.75,0.75,0.75,1,0.8,1,1,1,1,0.3333,1,1,0.6667,0.6,0.4,0.1429,0.1667,0.1667,0.1667,0.1667,0.2,0.2,0.2,0.2,0.2,0,0	1,1,0.75,1	1,1,1,1,0.625,0.8571,0.75,1,1,0.6667,0.6667,0.75	1,1,1,1,1,1,1,1,0.1667,0.2857,0.1429,0.1667,0.3333,0.2,0.2,0.2,0.1667,0.4,0.5,0.5,0,0.3333,0.3333,0.3333,0.3333,0.3333,0	0.177135	0.0212853	1	chr6	107027198	107028698	MTRES1
chr7_7565565_7567065_LOC101927391	0,0.5,0.25,0.25	0.3333,0,0,0,0,0,0.3333,0,0.2,0	0.1667,0,0.125,0.1429,0.5714,0.4286,0.2,0	0.3333,0.3333,0.2,0,0,0,0	0,0.25,0.25,0.6667,0.5,0.5,0.5,0.5,0.25,0.2,0,0.3333,0.25,0,0,0.2,0.1667,0.6667,0,0.3333,0,0,0,0,0,0,0,0,0,0,0,0,0	0.2857,0.2857,0.3333,0.3333,0.3333,0,0,0.2,0.1429,0.6	0.6667,0.6667,0.6667,0,0.6667,0.6667,0.6667,0.75,0,0.2222,0.1111,0.1667,0.3333,0.3333,0	0.75,0.75,0.6667,0.8,0.8,0.75,1,0.3333,0,0.4286,0.5,0.5,0.5,0.5,0.8889	0.166718	0.000640473	1	chr7	7565565	7567065	LOC101927391
chr7_29685321_29686821_ZNRF2P2	0,0,0	0,0,0,0,0,0,0,0,0,0,0,0,0,0.6667,1,0.75,0.6667	0,0,0,0,0,0.1667,0,0.25,0.75,0.75	0.3333,0.4,0,1,1,1,0.8	0,0,0,0,0,0,0,0,0.125,0.6667,1,1,1,1	0,0,0,0.3333,0.3333,0.7778,0.8571,1,1,1,1,1	0,0.25,0,0.6667,0.125,0.4,0.2,0.4444,0.75,0.8333,0.8333,0.6667	0,0,0,0,0,0.3333,0.3333,0.5714,0.7143,1,1,1,1,1	0.208012	0.0169471	1	chr7	29685321	29686821	ZNRF2P2
chr7_31340226_31341726_NEUROD6	0.2,0.2,0.75,0.25,0.25	0,0.3333,0,0.6,0,0,0.3333,0.25,0.1667,0.1667,0.2,0,0	0,0,0.5,0,0.1176	0,0,0.4,0.2,0,0,0	0,0.6667,0.6667,0,0.3333,0,0.3333,0.3333,0.6667,0.25,0.5,0.25,0.5,0.2,0,0.2,0,0,0	0,0.6667,0.6667,0.1667,0,0,0	0.75,0.625,0.5,0.625,0.3333,0,0,0,0.3333,0.2,0,0.0909	0,0.75,0.75,0.6667,0.5,0.8,1,0.3333,0.25,0.6667,0.3333,0,0,0.0909	0.143743	0.0105596	1	chr7	31340226	31341726	NEUROD6
chr7_32726949_32728449_ZNRF2P1	0,0,0,0,0,0,0,0,0,0,0,0,0	0.25,0,0.6667,1,1,0,0,0,0,0,0,0,0,0,0,0,0,0,0,0,0,0,0,0,0	0.8889,1,0.8571,0.8571,0.8571,1,1,1,1,1,0.6667,1,1,0,0,0,0,0,0,0,0,0,0,0,0,0	0,1,0,0.4286,0,0,0,0,0,0,0,0,0,0,0	1,1,0.6667,1,1,1,0,0.2,1,0.6667,0.8,1,0,0,0,0,0,0,0,0,0,0,0,0,0	0.6667,0.6667,0.25,0.3333,0.8,1,0.1667,0.3333,0	1,1,1,1,1,0.9,1,1,0.6667,0,0.25,0.3333	1,1,1,1,0.8,1,1,1,1,1,1,0.3333,0,0	0.355381	2.47776e-06	0.0157437	chr7	32726949	32728449	ZNRF2P1
chr7_44881300_44882800_MIR4657	0.25,0.5,0.3333,0.3333,0.6667	0,0.5,0.5,0.6,1,0.8	0.25,0.25,0.5,0,0.1667,0.3333,0,0,0.6667,0.75,1	0.5,0.3333,0.3333,0.2,0.3333,0,1,1	0.5,0.6667,0.1667,0.8,0.2,1,0.6667	0.5,0,0.2,0.2857,0.2222,1,0.8,1	0.4,1,0.8571,0.5714,0.2,0.2,0.8,1,0.6667	0.5,0.75,0.6667,0.5,0.4286,1,0.75,0.7	0.15704	0.0492192	1	chr7	44881300	44882800	MIR4657
chr7_45105599_45107099_SNORA5B	0.6667,1,1,1,0.75,0.6667	0.3333,0.3333,0.3333,0.3333,1,1,0.5,0.25,0.6667,1,1	1,1,1,0.75	0.6667,0.75,1	1,1,1,1,1,1,1,0.6,1,1,1,1,1,1,1,0.75	1,1,1,0.6667,0.6667,0.3333	1,1,0.8333,0.8333,0.8,1,0.3333,1,1	1,1,0.6667,1,1,0.8333,1,1,1,1,0.3333	0.146426	0.0267988	1	chr7	45105599	45107099	SNORA5B
chr7_49772637_49774137_VWC2	0.3333,0,0.3333,0	0,0,0,0.75,0.3333,0.3333,0,0,0.4286,0.3333,0.1429,0.1429,0.2857,0.3333,0,0,0,0	0,0.5,0.4,0,0,0,0,0.25,0.6667,0,1,0,0.3333,0.3333	0.3333,0.25,0.2,0.2,0.75,0.25,0,0,0.3333,0,0,0.375,0.25,0,0,0,0,0,0,0,0,0,0,0.3333	0.3333,0.3333,0,0.6667,0.75,0.4,0.4286,0.125,0	0,0.25,0,0.4,0.875,0.75,0.5714,0.4444,0.1111,0.2,0.5455,0.5833,0	0.5,0.6667,0.5,0.5,0.6667,0,0.6667,0,0.25,0.3333,0.3333,0.3333,0,0,0,0,0.25,0,0.25,0.3333,0.3333,0.3333,0.3333	1,0.25,0.3333,0.25,0.3333,0.1429,0.2857,0.1,0.2222,0.7143,0.1429,0.3333,0.2,0,0,0.3333,0.3333,0.4,0.25,0.5,0,0.3333,0,0,0.6667,0,0,0.3333,0.3333,0.6667,0,0,0,0.3333	0.1178	0.0046316	1	chr7	49772637	49774137	VWC2
chr7_94655324_94656824_PEG10	0,0,0,0,0,0,0,0,0	0.3333,0.3333,0.6667,0.4,0.4,0.4,0.4,0.4,0.4,0.4,0.4286,0.4286,0.6667,0.6667,0.6667,0.6667,0.6,0.6,0.6,0.6,0.25,0.3333,0.25,0,0.25,0.25,0.25,0.25,0.3333,0.2,0.2,0.2,0.25,0.25,0.25,0.25,0.5,1,1,1	0.3333,0.2,0.2,0.1429,0.25,0.25,0.3333,0.25,0,0.25,0.25,0.3333,0.3333,0.3333,0.3333,0.3333,0.3333,0.3333,0,0,0,0,0,0,0,0,0,0,0,0.3333,0.3333,0.3333,0.3333,1,0.5,0.3333,0.3333,0.3333,0.3333,0.3333,0.8,0.75,0.75	0.3333,0.3333,0.3333,0.3333,0.3333,0,0.3333,0.3333,0.3333	0.4,0.4,0.25,0.25,0.25,0.3333,0.3333,0,0.3333,1,1,1,1,0.6667,0.6667,0.3333,0.75,0.75,0.3333,0.75,0.5,0.5,0.3333	0.25,0.25,0.25,0.25,0.25,0.25,0.3333,0.3333	0.3333,0.3333,0.5,0.5,0.5,0.5,0.5,0.6667,0.5,0.6667,0.6667,0.6667,0.6667,0.3333,0.6667,1,0.3333,0.3333,0.3333,0,0,0,0	0.25,0.4,0.3333,0.3333,0.3333,0.3333,0.3333,0.3333,0,0.3333,0.1667,0.1667,0.25,0.25,0.25,0.25,0.25,0.25,0,0.3333,0.3333,0.3333,0.3333,0.3333,1,1,1,1,1,1	0.125191	0.00168826	1	chr7	94655324	94656824	PEG10
chr7_94655633_94657133_SGCE	0.3333,0.3333,0,0.3333,0.3333	0.6,0.25,0.3333,0.25,0,0.25,0.25,0.25,0.25,0.3333,0.2,0.2,0.2,0.25,0.25,0.25,0.25,0.5,1,1,1,1,1,0.6667,0.6667	0,0,0,0,0,0,0,0,0,0,0.3333,0.3333,0.3333,0.3333,1,0.5,0.3333,0.3333,0.3333,0.3333,0.3333,0.8,0.75,0.75,0.6667,0.3333,0.6667,0.6667	0,0.3333,0.3333,0.3333	1,1,1,1,0.6667,0.6667,0.3333,0.75,0.75,0.3333,0.75,0.5,0.5,0.3333,0.4,0.2,0.5,0.6667,0.3333,0.6667,0.3333,0.6667,0.3333,0.6667	0.25,0.25,0.25,0.25,0.25,0.25,0.3333,0.3333,0.6667,0.6667,0.6667,0.6667	0.3333,0.3333,0.3333,0,0,0,0	0.3333,0.3333,0.3333,0.3333,0.3333,1,1,1,1,1,1,0.6667,0.6667	0.155545	0.00555206	1	chr7	94655633	94657133	SGCE
chr7_99876533_99878033_OR2AE1	1,0.75,0.6,0.6667,0.25	0.8333,0.75,0.8,1,1,0,0.25,0.3333,0,0.25,0,0	0.6667,0.8,0.4,0.25,0.6667,0.3333	0.8,1,0.8333,0,0.3333,0.3333,0,0	1,1,1,1,0.75,0.75,1,0.2857,0.75,0.6667,0.3333,0,0,0	0.8333,1,1,0.75,1	1,1,1,1,1,1,1,1,0	0.4,0.5714,0.5,0.8,0.5,0	0.222017	0.0160483	1	chr7	99876533	99878033	OR2AE1
chr7_101298612_101300112_LNCPRESS1	1,1,0.5,0.75	1,0,0,0,0,0,0	0.3333,1,0.3333,0.75,0.5,0.5,0,0.6667,0,0.3333,0.6667,0.3333,0.3333,0,0,0,0,0,0,0.25,0,0,0,0	0.6667,0.3333,0.3333,0.6667	1,0.6667,1,0.6667,1,1,1,0.6667,1	0.75,0.5,0.75,1,0.3333,0.6667,1,0,0,0	0.6667,1,0.6667,0.6667,1,0.3333,0.6667,0,0.6667	0.3333,0.3333,1,1,0.6667,0,0,0,0,0.3333,0.25,0.75,0.125,0,0.375,0,0	0.215533	0.00873127	1	chr7	101298612	101300112	LNCPRESS1
chr7_103444206_103445706_LOC101927870	0.6667,0.6667,0,1,0.2,0.3333,0.3333,0,0.3333,0.6667,0,0,0,0,0,0.3333,0,0,0	0.8333,1,0.6667,0.8,0.4,0.75,1,0,0.5,0,0.4286,0.8,0.4286	1,1,1,0,0.75,0.5714,0,0.2,0.3333,0,0,0.3333,0.4,0.6667,0,0,0.3333	0.3333,0,0,0.5,0,0	0.8,0.4,0.75,0.8333,0.6667,0.3333,0.6667,0.8333,0.4,0.6667,0.75,0.4,0.6667,0.8571,0,0.2,0,0.2,1,1,1	0,0.5,1,0.75,0.25,0,0.625,0.375,0,0.6667,0.6667,1	1,1,1,1,0,0,0,0,0.3333,0,0.3333,0,0.5,0.5714,0,0,0,0.2	0.8,1,0.5,0.8,0.5,0.4286,0.6667,0.375,0.6667,0.6,0.3333,0.75,0.4,0.6667,0.8333,0.6667,0.25,0.4615,0.8,0.4444,0.0909,0,0,1,0.6667,0.3333,0.3333,0.3333	0.13668	0.0278849	1	chr7	103444206	103445706	LOC101927870
chr7_107659827_107661327_SLC26A4	0,0.3333,0,0,0,0,0.3333,0,0	0,0.25,0,0,0.6667,0,0,0,0,0,0,0,0,0,0	0,0.3333,1	1,0.6,0.6,0.4	0.6667,0.6667,1,0.8,1,0.3333,0.6667,0,0,0,0,0,0	0.3333,0.6667,0.75,0.75,0.5,0.5,0.6667,0.6667,0.6667,0,0	0.6,0.6667,0.75,0,0.75,0.6,1,0,0,0,0,0,0,0,0	0,1,1,0.1429,0.25,0.2,0.3333,0,0,0,0	0.180573	0.0191131	1	chr7	107659827	107661327	SLC26A4
chr7_112621380_112622880_LOC101928012	0.6667,0.6667,0.6667,1,0.6667,1,1	0.6667,0.75,0.75,0.75,0.75,0.6667,0.6667,1,1,1,1,1,0.5,0.5,1,0.6667,0.6667,0.6667	1,0.3333,0.3333,0.3333,0.25,0,0.25,0.25,1,0.25,0.25,1,0.8,1,0.6,0.3333	0.6667,0.6667,0.6667,0.6667,0.6667,0.8,1,1,0.8,0.8,0.6,0.8,0.8,0.8,0.8,0.75,0.6,0.6,0.6,0.6,0.6667,0.3333,0.3333,0.3333,0.3333	1,1,1,0.5,1,0.6,1,0.6667,1,0.8,0.8333,0.6667,0.8,0.4,0.8,0.5,0.6667,0.6,1,0.8,0.8333,0.8333,0.5,0.8333,0.75,1,1,1,1,1,1,1,1,1,1,1,1,0.6667,0.6667	1,1,1,1,0.8571,0.8571,0.8333,0.8333,0.75,0.75,0.5,1,0.8,0.8,0.8,0.75,0.75,0.5,0.5,0.5,0.3333,0.5,0.5,1,1,0.5,1,1,1,1,1,1	1,1,0.5,0.75,1,0.8,1,1,1,1,1,1,0.8889,0.875,0.875,0.75,0.6667,0.6667,0.6667,0.6667,0.5,0.25	0.4,0.8,0.6667,0.6667,0.4,0.8,0.6,0.5,0.5,1,0.5,1,0.75,1,0.8,1,0.8,0.4,0.8,0.8,0.8,1,0.75,1,0.75,0.6	0.128866	0.000529567	1	chr7	112621380	112622880	LOC101928012
chr7_114921153_114922653_MDFIC	1,1,1,1,0.75,1,0.75,1,0.75,1,0.6667	1,0.75,1,0.75,1,1,1,1,0.6667,0.4,0.6,0.25,0.6667,0.3333,0.5,0.75,0.5,0.3333,0,0,0,0,0,0,0,0,0,0,0,0,0,0,0,0,0,0,0	1,1,1,1,1,1,0.8333,1,1,1,0.8571,1,1,0.75,0.75,0.8571,1,1,0.25,0,0,0,0,0,0,0,0,0,0,0,0	0.6667,1,0.6667,1,0.75,0.75,0.4,0,0.3333,0.5,0.5,0.75,0.75,0.5,0.6667,0	1,1,1,1,1,1,1,1,1,1,0.25,0.5,0.8,0.3333,0.75	0.75,0.8,1,0.6,1,1,1,0.8,0.8571,1,1,0,0,0,0,0,0,0,0,0	1,1,1,1,1,1,1,1,1,0.8333,0.75,1,1,1,0.8,0.8,1	1,1,1,1,1,1,1,0.75,1,1,0.9091,0.8333,0.6,1,1,1,0.9091,0.8,0.6667,0.7273,0.5714,0.5,1,1,0.5,0.5,0.5,0.6667,1	0.263247	6.73581e-06	0.0427522	chr7	114921153	114922653	MDFIC
chr7_119906875_119908375_LINC02476	0.3333,0.6667,0.6667,0.3333	0,0.6667,0.6667,0.6667,0.3333,0.6667,0.3333,1,1,0.6667,1,0.6667,0.6667	0.6667,0,0,0.3333,0.3333,0,0,0.6667,1,1,0.6667,0.6667,1,0.25,1,0.3333,0.4,0.2,0.6	1,1,0	0.25,0.75,0.75,0.5,0.25,0.5,0.5,0.6667,0.6667,0.6667,0.6667,1,1,0.6667,0.6667,1,1,0.75,1,0.5,0.8,0.6667,0.8,0.6667,0.8,0.3333,0.4,0.5,0.75,1,0.6667,0.3333,0.75,0.5,1,0.6667,0,0.6667,0.3333	0.6667,1,0.6667,0.6667,0.8333,0.8333,0.8571,0.75,0.6667,0.625,0.1667,0.5,1,1	0.3333,1,1,1,0.8333,1,0.6667,0.6667,0.6667,0,0.6,1,0.75	0.25,0.6667,0.5,0.4286,0.5,0.5,0.6667,0.6667,0.6,0.75,0.75,0.5,0.75,1,1,1	0.12879	0.0379772	1	chr7	119906875	119908375	LINC02476
chr7_141973273_141974773_TAS2R38	0.3333,0,0,0.5,0.3333,1,0,0	0,0,0.6667,0.3333,0.125,0.25,0.1429,0.1667	0.1667,0.25,0.4,0,0,0.5,0.3333	0.6667,0,0	0.3333,0.6667,1,0,0,0.3333,0.75,0.5,0.3333,1,0.5,0.3333,0.6667,0.1667,0.3333,0.2857,0.7143,0.2	0.5,0.3333,0.6667,0.3333,0,0.6667	0,0.8,0.4,0,0.25,0.3333,0,0.3333,0.2	0,0.25,0,0.6667,0.2,1,0.5,0.25,0.6	0.153247	0.0293519	1	chr7	141973273	141974773	TAS2R38
chr8_231136_232636_ZNF596	0.2,0.4,0,0,0,0,0,0,0,0,0,0,0,0	0.5,0.75,0.5,0,0,0,0,0,0	0.75,1,0.5,0.5,0,0,0,0,0,0,0,0	0,0,0,0,0	1,1,1,0.3333,0.3333,0.6667,0.4,0.1667,0,0,0,0,0,0,0,0,0,0	0.5,0.7143,0.5556,0.4286,0,0.125,0.25,0,0.1667	1,1,0.3,0.6,0.3333,0.5714,0.25,0.1667,0,0,0,0.1667,0,0,0.25,0,0	0.8,0.6,0.3333,0.25,0.3333,0.2,0,0,0,0,0.25,0,0,0,0	0.127498	0.0317355	1	chr8	231136	232636	ZNF596
chr8_9187998_9189498_LOC101929128	0,0,0,0	0.6667,0.3333,0.6667,0,0,0,0,0,0,0,0,0,0,0,0,0,0,0.5,0	0,0.6667,0.5,0.5,0.3333,0.5,0.5,0.3333,0.25,0.4,0.6667,0.3333,0.6667,1	0,0.3333,0.25,0.25,0.3333,0.3333,0.25,0.1667,0.2,0.25,0,0.25,0,0,0,0,0,0,0,0	0,0,0,0,0.2,0.5714,0.6667,1,1,0.8,1,0.3333,0.6667,0.6667,0.6667,0.6667,0.3333,0.25,0.5,0.5,0.25	0,0.5,0.5,1,1,0.5,0.5,0.25,0.25,0.6667,0.3333,0.3333	0,0,0.5,0.2,0.75,0.6667,0.5,0.5,0.5,0.2,0.3333,0.5,0.5,0.5,0.25,0.25,0.2,0.3333,0.1667,0.3333,0.2857,0.25,0.25,0	0.25,0.2,1,0.6667,1,0.6667,0.25,0.25,0.3333,0.25,0.4,0.4,0.4,0.4,0.4,0.2857,0.3333,0.25,0.3333,0.5,0.5,0.5,0.6667,0.6,0.6,0.75,0.75,0.75,0.75,0.75,0.6,0.2	0.247275	9.59322e-08	0.000610704	chr8	9187998	9189498	LOC101929128
chr8_56074006_56075506_RPS20	0,0,0,0,0,0,0,0,0,0,0,0	0,0,0,0,0,0,0,0,0,0,0,0,0,0	0,0,0,0,0,0,0,0,0,0,0,0,0,0,0,0,0.6667,1,0.6667,1	0,0,0.25,0	0,0,0,0,0,0,0,0,0,0,0,0,0,0,0,0,0,0,0,0,0,0,0,0,0,0,0,0,0,0.1667,0,0.6667,1,1,1,0.75	0,0,0,0,0,0,0,0,0.6667,1,1,1,0.8,1,0.5	0,0,0,0,0,0,0,0,0,0,0.6667,0.75,0.75,0.5,1,1,1,1	0,1,1,1,0.6667,0.7143,1,0.875,0.7143,1,1,0.4	0.256568	2.21707e-05	0.140363	chr8	56074006	56075506	RPS20
chr8_98063521_98065021_ERICH5	0,0,0,0	0.6667,1,0.6667,1,1,1,0.5,0.3333,0.3333,0.6667,0,0,0,0,0,0,0,0,0,0	1,0.6667,0.3333,0.6667,0.6667,0.7143,0.4286,0.8,0,0,0,0,0	0,0.25,0.6667,0,0,0,0	0.2,1,1,0.6667,1,0.5,0.2,0.5,0.25,0.6667,1,0	1,0.6667,0.6667,1,1,1,1,1,1,0.6667,0.3333,1,0.6667	0,0,0.75,1,0.6667,0.5,0.8,1,1,0.75,0.75,1,0.25,1,0.5,0.4444,0.5,0.5556,0,0.3333,0.3333,0.3333,0.3333,0.3333,0,0,0	1,0.8,1,1,0.75,0.5714,1,1,0.5,0.8,0.2857,0.625,0.6,0,0.3333,0.1667,0.3333,0.1667,0.1667,0,0,0,0,0,0,0,0,0.3333,0	0.221664	0.00221231	1	chr8	98063521	98065021	ERICH5
chr8_118951262_118952762_COLEC10	0,0,0,0	0,0.2,0,0,0,0.6667	0.1667,0.6,0.25,0,0,0.25,0,0.25,0,0,0	0.25,0.1429,0,0,0	0,0,0,0,0.6667,1,0.6667,0.6667,0.6667,1,0.6667,0.75,0.75,0.3333,0.3333,1,1,1,0.6667,0	0,0.25,0,0.25,0.3333,0,0.3333	0,0,0,1,1,0.3333	0,0.2222,0,0.1667,0.3333,0.3333	0.296353	9.07833e-05	0.572207	chr8	118951262	118952762	COLEC10
chr8_118951385_118952885_TNFRSF11B	0,0,0,0	0,0,0,0.6667	0.25,0,0,0.25,0,0.25,0,0,0	0,0,0	0,0,0.6667,1,0.6667,0.6667,0.6667,1,0.6667,0.75,0.75,0.3333,0.3333,1,1,1,0.6667,0	0,0.25,0.3333,0,0.3333	0,1,1,0.3333,1,0.6667	0,0.1667,0.3333,0.3333	0.441792	3.51176e-07	0.00223488	chr8	118951385	118952885	TNFRSF11B
chr8_144011279_144012779_SPATC1	1,0.25,0.5,0.3333,0.6,0.25	1,1,0.5,0.6667,1	1,0.5,0.75,0.6667,0.3333,0.3333,0.3333,0.3333	0.5,0.6,0.6,0.5,0.75,1,1,0.6667,1,1,1,1,1,1	1,1,1,0.8889,1,0.875,1,0.5,0.5,0.7143,0.5556,0.5714,0.6667	1,1,1,0.6,1,0.3333	1,1,1,1,1,1,0.3333,0.25,0.25,1,1,1,0.75,1,1,1,1,0.6667	1,0.8571,0.8333,0.8333,1,1,1,1,1,0	0.133381	0.0343997	1	chr8	144011279	144012779	SPATC1
chr9_83817337_83818837_GKAP1	0.3333,0.3333,0.5,0.3333	0,0,0,0.6,0.6,0.4286,0.4286,0.2857	0.5,0.25,0.25,0.25	0.5,0.5,0.3333	0.5,0.4,0.75	0.6,0.6,0.5	0.8,0.5,0.8333	0.3333,0.1667,0.3333,0.75,0.25	0.184398	0.0149811	1	chr9	83817337	83818837	GKAP1
chr9_106599927_106601427_MIR8081	0.75,1,1,0.3333,1,0.6667	0.2,0,0.5,0.5,1,0.4,1,0.3333,1,0.4,0.25,0.25,0.3333,0.3333,0.1429,0.1429,0.75	0,0.3333,0.5,1,0.8,0.8667,0.2941,0.7692,1,1,0.6667,0.8,0.4286,0.25,0,0.3333,0.5,0.3333	0.5,0.75,0.6,0.6,0.25,0.3333,0.25,0,0	0,1,1,1,0.75,1,1,1,0.6667,0.5,0.5,0.1667,0.5,0.5,0	1,0.3333,0.1667,0.3333,0.4,1,1,0.6,0.6,0.8,1,0.7778,0.6667,1,0.6667,0,0.5,0.5	0.25,0.5,1,0.8333,0.8333,0,0.75,1,0.75,0.5,0.8,0.6667,1,0.25	0.5,0.3333,0.625,0.8571,0.6667,0.4545,0.6364,0.5833,0.7273,0.5,0.8,0.4286,0.4,0.6667	0.118003	0.0482701	1	chr9	106599927	106601427	MIR8081
chr9_110667790_110669290_MUSK	0.6667,0.3333,0.6667,0.6667,0.3333,0.3333	0.25,0.3333,0.5,0.6,0.6667,0.2,0.3333,0.3333,0.3333,0.4,0.5	0.6667,0.6667,1,0.3333,0.6667,0,0.3333,0,0.5	1,1,0.8	1,1,0.6,0.75,1,0.8,0.6,0,0,0.25,0.1667,0.25,0.1667,1,0.8,0.75	1,0.5,1,0.3333,1,1	1,1,0.5,1,0.3333,0.7143	1,1,0.2222,0.75,0.25,0.6667,1,0.8333,0.3333,0.6667,0.6667	0.16706	0.023756	1	chr9	110667790	110669290	MUSK
chr9_122526793_122528293_OR1N1	0,0.3333,1,0.25,0.3333	0.3333,0.3333,0.75,0.5,0.625,0.5,0.3333,0.2,1,0	0.75,1,0.6667,0.3333,0.4,0.6667,0.5,0,0.4286,0.7143	0.6667,1,0,0.3333,0.3333,0,0.6667,0.6667,0.6667	0,1,1,0.75,0.6667,0.6667,0.5,0.25,0.5	0.3333,1,1,1,0.6667,1,0.8571,0.6667,0.3333	0.75,0.6667,0.6667,1,0.4286,0.3333,0.8333,0.75	0.25,0.75,0,0.75,0.4,0.7778,0.8,0.6	0.166541	0.0216913	1	chr9	122526793	122528293	OR1N1
chr9_125143028_125144528_SCAI	0,0,0,0,0,0,0	0,0,0,0,0,0,0,0,0,0,0.4286	0,0,0.3333,0.2857,0.4	0,0,0,0,0,0,0,0,0,0,0,0,0,0,0,0,0,0,0,0.6667,0.25,0.3333	0,0,0,0,0,0,0,0,0,0,0,0.25,0.3333,1	0,0.3333,0.4,0.6,1,1	1,0.25,0.8	0,0.6667,0.5,0.3333	0.253631	0.00209904	1	chr9	125143028	125144528	SCAI
chrX_49123235_49124735_GPKOW	0.3333,0.3333,1	0,0,0,0,0,0,0,0,0,0,0,0,0,0,0,0	0,0,0,0,0,0,0.25	0,0,0,0,0,0,0,1,0.6667	0,0,0,0,0,0,0,0,0,0.6667,0.3333,1,0.5,0,0.3333,1	0,0,0,0.5,0.5,0.3333,0,0.3333,0.3333,0.3333,0.6667,0,0,0.3333,0.5714,0.5,0.6667,0.4,0.5,0.5,0.3333,1	0,0.6667,0.75	0,0,0,0,0,0.3333,0.3333,0,0,0,0.6667,0.6667,0,0.2,0,0.2,0.3333,0.1667,0.1429,0.2857,0.1429,0.1429,0.1429,0.1429,0,0,0,0,0,0.6667,0.1667,0,0,0,0.25,0.25,1,0.4286,0.2857,0.4444,0.25,0.4286,0.6,0.2,0.1429,0.5,0.2	0.156352	0.00487168	1	chrX	49123235	49124735	GPKOW
chrX_77898467_77899967_COX7B	0,0,0,0,0	1,0.6667,0.6667,0.3333,0.3333,0,0.25,0,0,0,0,0,0,0,0,0,0,0,0,0,0,0,0	0,0,0,0,0,0,0,0,0,0,0,0,0,0,0,0,0,0,0	0,0,0	1,1,1,0.8,0.8,1,1,1,1,1,1,1,1,1,1,0.75,1,1,0.3333,0,0,0,0,0,0,0,0,0,0,0,0,0,0,0.25,0,0.1667,0.3333,0,0,0,0,0	1,0.6667,1,0.75,0.75,1,1,1,0.5,1,1,0.3333,0.6667,0,0.3333,0.3333,0.3333,0.25,0.2,0.25,0.2,0.6667,0.3333,0,0,0,0,0,0,0,0,0,0,0,0,0,0	0.6667,0,0,0,0,0,0,0,0.25,0,0,0,0,0,0,0,0,0.3333,0.3333,0.3333,0.3333,0,0,0.1667,0.1667	1,0.6667,0.25,0.375,0.25,0.25,0.3333,0,0,0,0,0,0,0,0,0,0.1667,0.1667,0.1429,0.2857,0,0.1667,0.125,0.5,0	0.239356	2.15159e-07	0.00136949	chrX	77898467	77899967	COX7B
chrX_107627423_107628923_PRPS1	0,0,0,0,0	0,0.1667,0,0,0.25,0,0	0.3333,0.75,0	0.3333,0,0	0.3333,0,0.3333,0.4,0.3333,0	0,0.6667,0.5,0.4,0,0.4,0,0	0,0,0.75,0,0.1667,0	0.1111,0.7778,1,0.7,0,0,0.2,0.25,0,0,0.3333,0,0.3333,0,0,0.6667,0,0.3333	0.134697	0.0470502	1	chrX	107627423	107628923	PRPS1

## Sheet: DMP between IS and NI (NI high)
DMP	WGBS_NI_1_CP	WGBS_NI_2_CP	WGBS_NI_3_CP	WGBS_NI_4_CP	WGBS_IS_1_CP	WGBS_IS_2_CP	WGBS_IS_3_CP	WGBS_IS_4_CP	Delta	P value	FDR	Gene (chr)	Gene (start)	Gene (end)	Gene (name)
chr1_1279435_1280935_SCNN1D	0.6667,1,0.6667,0.6667,1,0,1	1,1,0.75,0.6,0.8,0.6,0.6,0.8,0.25,0.75,0.6,1,0.6667,0.6667,1,0.75,0.5,1,0.5,0.5,0.75,1,0.5,0.1667,0.4,0.8,0.5,0.25,0.5,0.2,0.2,0,0.3333,1,1	0,0.6667,1,0.6667,0.6667,0.6667,1,1,1,1,0.75,0.6667,1,1,1,1,0.3333,0.3333	1,1,1,1,1,1,0.6667,0.75,1,0.5,0.5,0.75,0.5,0.75,0.3333,1	1,1,0.6,1,1,0.3333,1,1,0.25,0.25,0.75,0.75,0.75,0.75,0.75,0.75,1,1,1,0.3333,0.5,1,1,0.25,0.6,1,0.5,0.75,0.5,0.25,0.5,0.75,0,0,0,0.25,0.3333,0,0	0.5,1,0.2,0.8,0.3333,1,0.3333,0,0,0,0.3333,0,0.3333,0.3333,0,0,0,0,0.25	0.6667,0.6667,0.5,0.6667,1,0.3333,1,0.6667,0.6667,0.6667,1,0.6667,0.5,0.3333,0.3333,1,0.6667,0.6667,0.6667,0.5,1	0.3333,0.1667,0.1667,0.5,0.5,0.8,0.75,0.75,0.75,1,1,0.3333,1,1,0.25,1,0.4,1,0.5,0.75,1,0.3333,0.3333,0.6667,1,0.3333,1,1,0.8333,0.25,0.75	-0.125954	0.0072031	1	chr1	1279435	1280935	SCNN1D
chr1_7770295_7771795_VAMP3	0.6667,0.75,0.75,0.75,0.75	0.6,0.5,1,0.8333,1,0.6667	1,0.8,0.5385,0.9167,0.8182,0.2	0.6667,0.5,0.6,1,1,0.2,0.3333,1	1,0.6667,0.5556,0.875,1,0.5,0.75,0.8,0.6667,0.75,0.25,0,0,0,0.2,0.3333,0,0,0,0,0,0,0,0,0,0,0,0,0,0,0,0,0,0,0,0,0,0,0,0,0,0,0,0,0,0,0,0,0,0,0,0,0,0,0,0	0.8571,0.6,0.75,0.75,0.75,0.6667,0.8333,0	0.5,0.875,0.875,1,0.7778,0.3333,0.4286,0.8,1,0,0,0,0,0.25	0.8,0.8,0.75,0.6,0.5,1,0.8,1,1	-0.395856	4.40487e-08	0.00028059	chr1	7770295	7771795	VAMP3
chr1_12506245_12507745_SNORA59A	0.6667,0.6667,0.6667,0.6667	0.6667,0.6667,1,1	1,1,1,0.75,1,1,0.6667,0.5,1,1	0.6667,1,1,1	1,0.3333,0,0.4,0.6,0.5,0.5,0.5,0.5,0.3333,0,0,0,0.5,0,0.25,0.6667,0.6667,1,1,1,1,0.3333,1,1,1,1,1,1,0.75,0.75	1,1,1,0.8,0.8571,0.8571,1,0.4	1,1,0,0.6667,1,0.6667,0.6667,1,1	1,1,1,1,1,0.5,1,1,1,0.8571,0.8889,0.75,0.9167,0.8,0.8	-0.114387	0.0454933	1	chr1	12506245	12507745	SNORA59A
chr1_12506245_12507745_SNORA59B	0.6667,0.6667,0.6667,0.6667	0.6667,0.6667,1,1	1,1,1,0.75,1,1,0.6667,0.5,1,1	0.6667,1,1,1	1,0.3333,0,0.4,0.6,0.5,0.5,0.5,0.5,0.3333,0,0,0,0.5,0,0.25,0.6667,0.6667,1,1,1,1,0.3333,1,1,1,1,1,1,0.75,0.75	1,1,1,0.8,0.8571,0.8571,1,0.4	1,1,0,0.6667,1,0.6667,0.6667,1,1	1,1,1,1,1,0.5,1,1,1,0.8571,0.8889,0.75,0.9167,0.8,0.8	-0.114387	0.0454933	1	chr1	12506245	12507745	SNORA59B
chr1_16613064_16614564_NBPF1	0,0,0,0,0.5,0.5,1,0.3125,0.5385,0.8571	0,0,0,0,0,0,0,0,0,0,0,0,0,0.7222,0.44,0.7647,0.4545,0.6,0.8333	0,0,0,0,0,0.7917,0.6667,0.75,0.9474,0.4231,0.6522,0.9	0,0,0,0,0,0,0,0,0.8889,0.4444,1,0.5833,0.5455,0.8333	0,0,0,0,0,0,0,0,0,0,0,0,0,0,0,0,0,0,0,0,0,0,0,0,0,0,0,0,0,0,0,0,0,0,0,0.3333,0,0,0,0,0,0,0,0,0,0,0,0,0.7778,0.6,1,0.9375,0.6667,0.6471,0.75,0.7368,1,0.8333	0,0,0,0,0,0,0,0,0,0,0,0,0,0.6111,0.65,1,1,0.7895,0.7,0.8696	0,0,0,0,0,0.8571,0.5882,1,0.925,0.525,0.5862,0.8182	0,0,0,0,0,0,0,0,0,0,0,0,0,0,0,0,0,0,0,0,0,0,0,0,0,0,0,0,0,0,0,0,0,0,0,0,0.3077,0.6429,0.8824,0.25,0.6,1	-0.134795	0.0202775	1	chr1	16613064	16614564	NBPF1
chr1_16763980_16765480_MST1L	1,0.6667,0.8,0.8571,0.75,0.875,0.6667,0.6667,0.6667,1,0.3333,0.6667	0.3333,0.8,0.75,0.8333,0.6,0.5556,1,0.9286,1,0.9091,0.8,0.5556,1,1,1,1	0.8571,0.6667,0.3333,0.625,0.4286,1,0.5714,0.9091,0.875,0.6667,1,0.5,1,1,0.5714,0.8571,0.875,0.5,0.875	1,0.5,0.4,1,0.6667,1,0.7143,0.8,0.6,1,0,0.6,0.6667,1	0,0.6667,0.4,0.4286,0,0.1667,1,1,1,0.2,1,0.6667,1,1,1,0.8333,1,0.5,1,0.3333,0.8889,1,0.625,0.8,0.5,0.7143,0.7143,1,0.6667,0.8	1,1,1	0,0.6667,0.25,0.75,0.5,0.875,0.625,1,0.625,1,0.7143,0.4286,0.5,0.5,0	0.5,0.25,0,0.3333,1,1,0.8333,0.6667,0.5714,0.4,0.6667,0.3333,0.5,0.5714,0.4286,0.375,0.3333,0.5,0.75,0.75	-0.121449	0.0108741	1	chr1	16763980	16765480	MST1L
chr1_26233199_26234699_CEP85	1,1,1,0.6667,0.3333,1,1,0.3333,0,0,0,0,0,0	1,0.75,1,0.6667,0.75,1,1,1,1,1,0.6667,0.3333	1,0.8,1,1,1,1,0.7778,1,1,1,0.5556,1,0.6667,0.6	1,0.6667,1,1	0.6667,1,1,0.6667,0.6667,0,0,0,0,0,0,0,0,0,0,0,0,0,0,0,0,0,0,0,0,0,0,0,0,0,0,0,0,0	1,1,1,0.5,1,0.8333,1,0.8333,1,1,0.5,1,0.6,0.25	1,0.7143,0.8333,0.875,0.75,1,1,1,1,1,0.6,1,0.6,0.7143	0.6667,1,1,0.5,0.75,1,1,0.6667,1,1,0.3333,0.6667,0.6667,1,0	-0.235561	0.0017546	1	chr1	26233199	26234699	CEP85
chr1_28504942_28506442_SNHG3	0.3333,0.3333,0,0	0.6667,0.3333,0.6667,1,0.6,0.8,0.8,0.2,0.3333,1,0.1667,0,0,0,0,0,0,0,0,0,0,0,0,0,0,0,0,0,0,0	0.3333,0.3333,0.75,1,1,0.5,0.0769,0.25,0,0,0.2,0,0,0,0,0,0,0,0,0,0,0,0,0,0,0	0.5,0.6,1,0.6667,0.3333,0,0.6667,0.6667,0,0.4,0,0,0.5,0,0,0.25,0,0,0.3333,0,0,0,0	0.25,1,1,1,0,0,0,0,0,0.2,0,0,0,0,0,0,0,0,0,0,0,0,0,0,0,0,0,0,0,0,0,0,0,0,0,0,0,0,0,0,0,0,0,0,0,0,0,0	0.25,1,0.75,0.25,0.25,0,0.5,0.6667,0.3333,0.1667,0,0,0.125,0,0,0,0,0,0,0,0,0,0,0,0,0	0,0,0.1,0,0.25,0,0,0,0,0,0,0,0,0,0,0,0,0,0,0	0.3333,0.25,0,0,0,0.3077,0.1667,0,0.3333,0,0,0,0,0,0,0,0,0,0,0,0,0,0,0,0,0,0,0,0,0,0,0	-0.13671	0.000665275	1	chr1	28504942	28506442	SNHG3
chr1_28505042_28506542_RCC1	0.3333,0.3333,0,0	0.3333,0.6667,1,0.6,0.8,0.8,0.2,0.3333,1,0.1667,0,0,0,0,0,0,0,0,0,0,0,0,0,0,0,0,0,0,0	0.3333,0.3333,0.75,1,1,0.5,0.0769,0.25,0,0,0.2,0,0,0,0,0,0,0,0,0,0,0,0,0,0,0	0,0.6667,0.6667,0,0.4,0,0,0.5,0,0,0.25,0,0,0.3333,0,0,0,0	0,0,0,0,0,0.2,0,0,0,0,0,0,0,0,0,0,0,0,0,0,0,0,0,0,0,0,0,0,0,0,0,0,0,0,0,0,0,0,0,0,0,0,0,0	0.25,0,0.5,0.6667,0.3333,0.1667,0,0,0.125,0,0,0,0,0,0,0,0,0,0,0,0,0,0,0	0,0,0.1,0,0.25,0,0,0,0,0,0,0,0,0,0,0,0,0,0,0	0.3333,0.25,0,0,0,0.3077,0.1667,0,0.3333,0,0,0,0,0,0,0,0,0,0,0,0,0,0,0,0,0,0,0,0,0,0,0	-0.14638	7.49743e-05	0.473088	chr1	28505042	28506542	RCC1
chr1_28582483_28583983_SNHG12	0,0,0,0,0,0,0,0.3333,0,0,0,0,0.25,0.2,0.6667,1,0.6667,0.6667,1	0,0,0,0,0,0,0,0,0,1,1,0.6667,1	0.4,0.1667,0.4,0.5,0,0,0,0,0,0.6667,0.6667,0.6667,0.6667,1,0.3333,0.6,0.3333,0,0.25,0.25,0,0.2,0.2,0,0.25,1	0.4,0.4,0,0.2,0.6,0,0,0,0.4,0,0,0,0,0,0.6667,0.3333,0.75,0.75,0.6667,1	1,0.4,0,0,0,0.5,0,0,0,0,0,0,0,0,0,0,0,0,0,0.25,0,0,0,0,0,0.3333,0,0,0,0,0.2,0.3333,0.6667,0.3333,0.2,1	0,0,0,0,0.3333,0.5,0,0,0,1,1	0.3333,0.3333,0.3333,0,0.5,1,1,0,0.25,0.5,0.3333,0.6667,1	0,0,0,0,0,0,0,0,0,0,0,0,0,0,0,0,0,0,0,0,0.2,0.25,0.3333,0,0.3333,1	-0.106123	0.0426299	1	chr1	28582483	28583983	SNHG12
chr1_31644376_31645876_PEF1	0,0,0	0,0,0,0,0,0,0,0,0.25,0.5,0.5,0.625,1,0.6667,0.6667,0.1667,1,1	1,1,0.6667,0.5,1	0.3333,0.6667,0.6667,1	0,0,0,0,0,0,0,0,0,0,0,0,0,0,0,0,0,0,0,0,0,0,0,0,0,0,0,0,0,0,0,0.3333,0,0.6667,0.6667,1	0,0,0,0,0,1,0.75,0,0.25,1,1	0,0.8,0.375,1,0.5,0.8	0.25,0,0.5,0.3333,0.6667,0.6667,1	-0.21431	0.0172454	1	chr1	31644376	31645876	PEF1
chr1_36124722_36126222_COL8A2	0.6667,0.6667,0.6667	0.6667,1,0.8,0.7143,1,0.7778,0.6667,0.5714,0.8,0.5,0.8,1,1,0.6667,0.6667,1	0.3333,1,1,0.25,1,1	0.3333,1,0.6667,0.2,0.25,1,1,0.5,1	0,0.6667,0,0.6667,1,1,0.6667,0.5,0.75,0.6667,1,0.6667	1,0.6667,1,0.75,1,0.75,0.75,1,1	0.2,0.2,0.25,0,0,0,0,0,0,0,0,1,1,0.8,0.4286,0.8333,0.8333,1,0.8,1,1,1,0.6667,0.75	0,0,0.3333,0.5,0.5,0.8571,1,0.6667,0.3333,0.3333,1,1,0.6667	-0.1461	0.0304661	1	chr1	36124722	36126222	COL8A2
chr1_40449063_40450563_ZFP69B	0.6667,1,0.5	1,1,0,0.5,0.5,1,0.5714,0.75,0.75,0.75,0,0.1667,0,0,0,0	0.6,0.2,0,0.5,0.8182,1,0.5556,0.3333,0,0,0.1429,0	1,1,0.5,0.5,0.875,0.7143,0.1667,0.5,0,0,0,0	1,0.6,1,0.8333,0.6667,0.6667,0.2,0,0,0.2,0,0,0,0,0,0,0,0,0,0,0,0,0,0,0,0,0,0,0,0,0,0,0,0,0,0,0,0,0,0,0,0,0,0,0,0,0	1,0.6667,0.6667,0.6667,1,0.75,0.5,0.5,0.3333,0.2,0.3333,0.4286,0,0,0,0,0,0,0,0,0	0.8,0.3333,0.1667,0.3333,0.6667,0.3333,0.5,0.625,0.75,0.6667,0.4,0,0.25,0.1667,0,0,0,0,0,0,0,0,0,0,0,0,0,0	0,0.4286,0.75,0.4,0.25,0.8,0,0.1667,0.5714,0.5556,0,0,0,0,0,0,0	-0.235841	0.000511314	1	chr1	40449063	40450563	ZFP69B
chr1_45522390_45523890_PRDX1	0,1,0.6667,1	0.3333,0,0,0.1429,0,0.7143,0.4286,0.5714,0.4,0.2,0.3333,0.3333,0.6,0.4,0.5,0.3333,0.5,0.5,0.6,0.6,0.4,0.6667,0.25,1,1,1,1,1,1,1,0.75,0.6,0.6667,0.5	0.5,0.5,0.6,0.6,0.6,0.2857,0.2857,0.4286,1,1,1,1,0.75,0.6667,1,0.6667,1,0.6667,1,1,1,1	0.6667,0.6667,0.6667,0.6667,0.3333,0.6667,0.6667,0.6667,0.6667,1	0,0,0,0,0.3333,0.6667,0,0.25,0.25,0.25,0.25,0.25,0.75,0.6667,0.75,0.6667,1,0.6667,0.8,1,1,1,1,1,1,1,1,1,1,1,1,0.8,1,0.4,0.6667	0,0.25,0,0,0,0,0.3333,0,0,0,0,0,0,0,0.2,0.25,0.5,0.5,0.6667,0.6667,0.6667,0.6667,0.6667,1,1,0.5,0.8,0.3333	0.25,0,0,0,0.5,0.2,0.3333,0.3333,0,0,0.3333,0,0.6667,0.6667,0.3333,0.6667,0.3333,1,0.3333,1,0.5,1,1,1,1,1,0.75	0.25,0,0,0,0,0.3333,0.25,0.2,0.3333,0,0.1667,0.4286,0.6667,0.3333,0.3333,0.25,0.8,0,0.8,1,1	-0.165211	0.00125131	1	chr1	45522390	45523890	PRDX1
chr1_63773016_63774516_ROR1	1,0.3333,0.3333,0.6667	0.25,0.25,1,0.1429,0.5	0,1,0,0.5,0.25,0,0	1,0.1429,0.4286	0,0.2857,0.3333,0,0,0,0,0,0,0,0,0,0,0,0,0,0,0,0,0,0	0,0.3333,0.5	1,0,0.3333,0.3333	0.2,0,0.875,0.3333,0.1429,0.3333,0.25,0.1667,0,0,0	-0.271428	0.00652684	1	chr1	63773016	63774516	ROR1
chr1_64111705_64113205_ROR1-AS1	0.6667,0.6667,1	0.3333,0.8,0.6667,0.8	1,1,1,1	1,0.75,0.6667,1	0.25,1,0,1,1	0.5,0.8,1,0.8	1,0.3333,0.6667,0.6667,1,0.5,0.3333,0.5,1,1,0.6667	0.1818,0.25,0.4286,0.8,0.75	-0.166256	0.0473236	1	chr1	64111705	64113205	ROR1-AS1
chr1_73673678_73675178_LINC02238	0.3333,0.5,0.6667	0.125,0.6667,0.375,0.6667,0.75,1,0.6,0.25,0.125	0,0.5,0.2,0.25,0.1429,0.6667,0.6667,0.5714,0.6667,0.2,0	0.5,0.3333,0.6667,0.25,0	0.1429,0.25,0.6667,0,0.5,0,0.3333,0.1429,0.3333,0	0.2,0.7143,0.8,0.3333,0.3333,0,0	0.2857,0.1429,0.3,0.25,0.5,0.5,0.75,0.2,0	0,0.2,0.25,0.4286,0.25,0.4,0.5,0,0,0	-0.147241	0.0250204	1	chr1	73673678	73675178	LINC02238
chr1_74197241_74198741_FPGT	0.75,0.25,1,0.3333,0.75,0.2,0,0,0	1,1,0.75,0.5,0.9,0.5,0.4,0.3333,0.6667,0,0,0,0,0,0,0	0.7778,0.75,0.7,0.8,0.7778,1,0.4286,0.75,0.4,0.1667,0,0,0,0,0,0,0,0	1,0.75,1,0.5,0.3333,0.3333,0.3,0,0,0.2,0,0,0,0,0,0	0.7143,0.6667,0.875,1,1,0.75,0.7778,0.5,0,0,0.2,0,0,0,0,0,0,0,0,0,0,0.4,0,0,0,0,0,0,0,0,0.25,0	0.75,0.75,0.7,0.5,0.7778,0.3333,0.6667,0.4,0.4,0.4286,0.3333,0,0,0,0,0,0,0,0,0,0,0,0,0,0,0	0.75,0.6667,0.3333,0.5,0.6667,0,0.3333,0,0,0,0,0,0,0,0,0,0,0	0.8,0.7143,0.5,1,0.5,0.3333,0.5,0.4286,0.6,0,0,0,0,0,0,0,0,0,0,0	-0.117001	0.0463322	1	chr1	74197241	74198741	FPGT
chr1_74197241_74198741_FPGT-TNNI3K	0.75,0.25,1,0.3333,0.75,0.2,0,0,0	1,1,0.75,0.5,0.9,0.5,0.4,0.3333,0.6667,0,0,0,0,0,0,0	0.7778,0.75,0.7,0.8,0.7778,1,0.4286,0.75,0.4,0.1667,0,0,0,0,0,0,0,0	1,0.75,1,0.5,0.3333,0.3333,0.3,0,0,0.2,0,0,0,0,0,0	0.7143,0.6667,0.875,1,1,0.75,0.7778,0.5,0,0,0.2,0,0,0,0,0,0,0,0,0,0,0.4,0,0,0,0,0,0,0,0,0.25,0	0.75,0.75,0.7,0.5,0.7778,0.3333,0.6667,0.4,0.4,0.4286,0.3333,0,0,0,0,0,0,0,0,0,0,0,0,0,0,0	0.75,0.6667,0.3333,0.5,0.6667,0,0.3333,0,0,0,0,0,0,0,0,0,0,0	0.8,0.7143,0.5,1,0.5,0.3333,0.5,0.4286,0.6,0,0,0,0,0,0,0,0,0,0,0	-0.117001	0.0463322	1	chr1	74197241	74198741	FPGT-TNNI3K
chr1_77759352_77760852_USP33	0.3333,1,0.8,1,1	0,0,0,0.5,0.3333,1	0,0.1111,0.3333,0.25,0.6667,1,1,1	0,0.5,0.4286,0.25,0.25,0.6667,1	0,0,0,0,0,0,0,0,0,0,0,0,0,0,0,0,0,0,0,0,0,0,0,0,0,0,0,0,0,0.3333,1,0.25,0.5,0.8,1,1	0,0,0.25,0.125,0.7143,0.6667,1,0.6667,1	0,0.4,0.2222,0.3333,0.2,0,1,1,1	0,0.125,0.25,0.75,0.6667,1,1,1,1,1	-0.199813	0.035092	1	chr1	77759352	77760852	USP33
chr1_84478265_84479765_RPF1	0.6667,0.6667,0,1,0.3333	0.375,1,1,0.6667,0.3333,1,0.75,0.375,0.3333,0.3333,0,0,0,0,0,0,0,0,0,0,0,0,0,0,0,0,0	0,1,0.6667,0.75,0.6,0.8,0.2	0.3333,0.75,1,1,0.3333,0.3333,0.3333,1,1,1,1,1,0.3333,0.5,0.6667	0.6667,0.3333,0,0,0.75,0.6667,0.6,0.6667,0,0.1667,0,0.1667,0,0,0,0,0,0,0,0,0,0	0.75,1,1,1,1,0.25,0.75,0.3333,0,0,0,0,0,0,0,0,0,0,0,0,0	0,1,0.7143,0.3333,1,1,1,0.75,0.6,0,0,0,0,0,0,0,0,0	0.1667,1,1,0.5,0.5714,0.3333,0.25,0.2,0,0,0,0,0,0,0,0,0,0,0,0,0,0,0,0,0,0,0,0,0,0,0	-0.210914	0.00169729	1	chr1	84478265	84479765	RPF1
chr1_84620531_84622031_LINC01461	1,1,1,0.4,1,1,0.8	0,0.3333,0.75	0.6667,0.8,1,0.6667,1,1,0.5,1	0,0,0.2	0.25,0,0.4,0,0.2,0.5,0,0.6667,0.6667,0.6667,0,0.3333,0,0,0,0,0,0,0,0,0,0,0,0,0,0,0,1	0.3333,1,1,1,0.75,1,1,1,1,0.75,1,1,1,1	0.6667,0,0,0,0,0.6667,0.1667	0.2857,0,0,0.3333,0.3333,1,0.6667,1,1,1,1,1,0.75,0.75,1,1,1	-0.200469	0.0469342	1	chr1	84620531	84622031	LINC01461
chr1_86703569_86705069_SH3GLB1	0.6667,0.6667,0.6667,0	0.3333,0.6667,0.6667,0.6667,0.6667,0.3333,0.6667,0,0	0.8,0.5556,1,0.5556,0.3636,0.1667,0.3333,0.6667,0.6667,0.3333,0.3333,0.3333	0.5,0.75,0.2,0,0.25,0.8333,0.6,0.8,0.5,1,0.6667	0.8,1,0.75,0.6667,0.25,0.6667,0.6667,0.6667,0.6667,0.6667,0.3333,0,0.3333,0.25,0.3333,0.5,0.25,0,0,0,0,0,0,0,0,0,0,0,0,0,0,0,0,0,0,0,0,0,0,0,0,0,0,0,0,0,0,0,0,0,0,0,0,0,0,0,0,0,0,0,0,0,0,0,0,0,0,0	0.8,0.6,0.5,0.3333,0.5,0.3333,0,0,0.3333,0,0,0,0,0,0,0,0,0	0.7,0.75,0.5714,0.375,0.6,0.4,0.4,0.6667,0,0,0,0,0,0,0,0,0,0,0	0.5556,0.7778,0.5	-0.334522	3.23398e-08	0.000206037	chr1	86703569	86705069	SH3GLB1
chr1_91021755_91023255_ZNF644	0.3333,0.6667,1,1,0.6667,0.6667	1,1,0.7143,0.75	1,1,1,1,1,1,0.8,0.25,0.3333	1,0.6667,1,1,1,0.8	0,0,0,0,0,0,0,0,0,0,0,0,0,0,0,0,0.3333,1,1,1,1,1,1,0.3333,0,0.3333	0.8333,0.75,0.6667	0,0,0.8,0.5714,1,1,1,0.8,0.5,0.2857	0.5,0.75,0.5,0.3333,1,0.25,0.5	-0.411988	1.0964e-06	0.00697093	chr1	91021755	91023255	ZNF644
chr1_92830985_92832485_RPL5	1,0.6667,1,0.3333,1	1,1,0.8571,0.3333,0	1,0.75,1,0.9167,1,0.5,0.3333,0,0,0,0,0	1,1,1,1,1,1	0.6667,1,1,1,1,0.3333,0,0,0,0,0,0,0,0,0,0,0,0,0,0,0,0,0,0,0,0,0,0,0,0,0,0,0,0,0,0,0	1,0.3333,0.6667	0.5,0.8,0.8333,1,1,0.3333,0.6,1,0	0.8571,1,1,0,0,0,0,0,0,0,0	-0.402119	8.88296e-05	0.559982	chr1	92830985	92832485	RPL5
chr1_95991067_95992567_LINC02790	1,1,1,1,1,1	1,1,1,1,1,0.6667,1,1,0.25	1,0.75,0.75,1,1,1,1,1,1,0.1429,0.6,0.5714	1,0.8,1,0.6667,1,1,0.6667,1,0.3333,1,0.3333	1,1,0.8889,1,0.7778,0.8333,1,1,0.8,0.25,0.4,1,1,0.5,0.4	1,1,1,1,0.5,0.6667,0.4286,0.6667,0.5	0.6667,1,0.9,1,0.1429,1,0.6	0.3333,0.6667,0.3333,0.6667,0.6667,0.75,0,0.7692,0.4167	-0.142974	0.0195129	1	chr1	95991067	95992567	LINC02790
chr1_97094922_97096422_DPYD-AS1	1,1,0.5,0.75	0.75,1,1,1,1	0.9091,0.5,0.6154,0.8,1,0.8	1,0.6667,1,1,1,1	0.75,1,0.3333,0,0.75,1	0.5,0.8,0	0.8182,0.8571,0.7143,0.8571,0.7143	0.5556,0.5,0.4444,1,0.8333	-0.216925	0.0100049	1	chr1	97094922	97096422	DPYD-AS1
chr1_100537138_100538638_GPR88	0.3333,1,0.6667,0.6667,0.6667,0.7143,0	0.6667,0.6667,0.6667,1,0.4,0.7,0.5714,0.2,0,0,0.6667	0.3333,0.1429,0.25,0.2,0.3333,0,0.4286,0.4,0.2857,0	0.5,0.6,0.8,0,0.3333,0.1429,0.1667,0.3333,0.3333,0.1667,0.25	0.4,0.6,0,0.3333,0,0,0.25,0.5,0.25,0.6667,0,0,0.2,0.1667,0.3333,0,0,0,0	0,0,0.25,0,0,0.1667,0	0.6667,0.6,0.75,0.5714,0,0.4,0,0.1667,0,0.5,0.4,0.375	0.3333,0.2857,0.4286,0.375,0.5,0.1429,0.2857,0.2857,0.4286,0.6,0.5,0,0.5,0,0,0.25,0.75,0.6,0,0,0	-0.148588	0.00862985	1	chr1	100537138	100538638	GPR88
chr1_103524698_103526198_RNPC3	0.3333,0,0,0	0.75,0.3333,0.3333	0.25,0,0,0	0.3333,1,0.6667	0.75,0.2,0,0.5,0,0,0,0,0,0,0,0,0,0,0,0,0,0,0,0,0,0,0,0,0,0,0,0,0,0,0,0,0,0	0.4444,0.6667,0.25,0.3333,0,0,0,0,0,0,0,0,0,0,0,0,0,0,0,0,0,0	0.2,0.6667,0,0.6,0,0,0,0,0,0,0,0,0,0,0,0,0,0,0,0,0,0,0,0,0	0.6667,0.6667,1,0,0,0,0,0,0,0,0,0,0,0,0,0,0,0,0,0,0,0,0,0,0,0,0,0	-0.221996	0.0251581	1	chr1	103524698	103526198	RNPC3
chr1_110149493_110150993_SLC6A17	0.5,1,0.3333	0.6667,1,1,1,0.25	0.6667,0.25,0.8571,0.8333,0.6667,0.625,0.5556	0.3333,0.3333,0.75,1,0.6667,0.3333,1,0,0	0.6667,0.75,0.75,0.6667,1,0.5,0.6667,0.3333,0.6667	0.6,1,0.8,1,0.875	0.375,1,0.5,0.4,0,0,0,0,0,0,0,0,0,0,0,0,0,0,0,0,0	0.4286,0.7143,0.8,1,0.8	-0.201883	0.0289394	1	chr1	110149493	110150993	SLC6A17
chr1_110407424_110408924_LAMTOR5	0,1,1	0,0,0,0,0.5,0.3333,0.25,0	0,0,0,0,0.5,0.5,0,0,0.3333,1,1,0.6667,0.75,1,0.75	1,1,0.6667,1,0.6667,0.6667,1,1	0,0,0,0,0,0,0,0,0,0,0,0,0,0,0,0,0,0,0.6667,1,0,0.3333	0,0,0,0,0,0,0,0,0.4286,0.8,0.2,0,1,0.8,0.8,1,1,1,0.6667	0.25,0,0.3333,0.8571,0	0,0,0.2,0,0,0.5,0.6667,0,0,0.25,1,1,0.6667	-0.226406	0.0118384	1	chr1	110407424	110408924	LAMTOR5
chr1_113811976_113813476_RSBN1	0,0,0.6667	0,0,0,0,0,0,0.3333,1,1,1,0.8,0.3333,0.125,0,0,1,0.8333,1	0,0,0,0.3333,0.8,0.6,0.6,0.6,0.2,0.2222,0,0.0833,0.8,0.8571,1,1	0,0,0.3333,0,1,0.75,0.6667,0.6667,1,1,1,0.75,1,1,1,1,1,0.6667,1,0.6667	0,0,0,0,0,0,0,0,0,0,0,0,0,0,0,0,0,0,0,0,0,0,0,0,0,0,0,0.25,0,0.6667,0,0,1,0,0,0,1,0.3333,1,1,1,0.6667,1	0,0,0,0,0,0,0,0,0,0,0,0,0,0,0,0,0,0,0,0,0,0,0,0,0,0,0,0,0.25,0.6667,0.5,0.3333,0.3333,0.5,0.3333,0,0.25,1,1,1,1,0.6667,1,1	0,0,0,0.8,0.2,0.8333,1,0.8571,1,0.8333,0.6667,0.75,0.875,0.8571,0.7143,1,1,1,1,0.4,1,1,1,1	0,0,0.6667,0.6667,0.5,0,0.25,0.3333,1,1,0.8,0.25	-0.187473	0.00618483	1	chr1	113811976	113813476	RSBN1
chr1_114757550_114759050_CSDE1	0,0,0,0.8,1,1	0,0,0,0,0,0.3333,0.4,0.3333,1,1	0,0,0,0.25,0.4,0.8,1	0,0,0,0,0.2,0,0.2,0.75,0.75,1	0,0,0,0,0,0,0,0,0,0,0,0,0,0,0,0,0,0,0,0,0,0,0,0,0,0,0,0,0,0,1,1	0.3333,0,0,0.3333,1	0,0,0,0,0,0,0.75	0,0,0,0,0,0,0.4545,0.6667,0.7273,0.8,1	-0.193259	0.0229402	1	chr1	114757550	114759050	CSDE1
chr1_114853802_114855302_SYCP1	0.75,0.75,0.75	0.6667,0.6667,0.6667,0.4,1,0.75,1,0.4,0.5714,0.8333,0.3333,0.6667	0,0.75,0.75,0.25,0.6667,1,1,0.6,0.6667,1,1,1,1,0.6,0.8,0	0,0,0,0.1667,0.75,0.3333,1,0.6667,0.6667,1,0.6667,0.6667,0.6667	0.5,0.25,0.25,0.25,0.2,0.6667,0.6667,0.6667,0.5,1,0.6667,0.25,0.6667,0.25,0.6667,0.5,0.3333,0.25,0.3333,0.25,0.5,0.3333,0.25,0,0.5,0.3333,0.5,0.25,0.5,0.25,0.6667,0,0.6667,0.6667,0.6667,0.3333,0.5,0.6,0.6,0.4,0.5,0.5	0,0,0,0,0.5,0.6,0.8,0.6667,0.25,0.3333,0.75,0,0.25,0.75,0.75,0.6667,0.6667,1,0.6667,0,0.3333,0,0.3333,0,0,0.2	0.75,0.6,0.7273,0.4167,1,1,0.6667,0	0.6667,0.6667,0.6667,0.4,0.4286,0.6667,0.1667,0.2,0.8,1,1,1,1,0.3333,0,0.3333,0	-0.174957	0.0024541	1	chr1	114853802	114855302	SYCP1
chr1_119327251_119328751_LINC01780	0.3333,0,1,0.75	0.6667,1,0.75,1,0.8333,1	0.6667,1,0.9091	0.6667,1,1,1	0,0,0,0,0,0,0,0,0,0,0,0,0,0,0,0,0,0,0,0.3333,0,0.3333,1,1,1	0.6667,0,0.6667,0.6667,0.6667,1,1,1	0.3333,1,1,1,1,0.875	1,0.6,1,1,0.5,1	-0.362094	0.000423244	1	chr1	119327251	119328751	LINC01780
chr1_146051595_146053095_LINC01719	0.3333,0,0,1,1,1	0.3333,0.3333,0.3333,0.6667,0.6667,0.75,0.3333,0,0,0,0,0,0,0,0,0,0,0,0,0,0,0,0	0.3333,0,0,0.3333,0,0,0,0,0,0,0,0,0,0,0,0,0.375,0.125,0.125,0.25,0,0.7143,0.8571,0.8571	0.3333,0,0,0.3333,0,0.3333,0.3333,0,0.2857,0.2857,0.375	0,0,0,0,0.3333,0,0,0,0,0,0,0.25,0,0,0,0,0,0,0,0,0,0,0,0,0,0,0,0,0,0,0,0,0,0,0,0,0,0,0.125,0,0,0,0,0,0.5,0.2,0.25,0.2,0,0,0.5,0.2222,0,0,1,1	0,0,0,0,0,0,0,0,0,0,0,0,0,0,0,0,0,0,0,0,0,0,0,0,0,0,0,0,0,0,0,0.1667,0,0,0,0,0,0.5,0.375,0.6667	0,0,0,0,0,0,0,0,0,0,0,0,0,0,0,0,0,0,0,0.3333,0	0,0,0,0,0,0,0,0,0,0,0,0,0,0,0,0,0,0,0,0,0,0,0,0,0,0,0,0,0,0,0,0,0,0,0,0,0,0,0,0.2,0,0.3333,0.25,0.3333,0.3333	-0.153291	0.000187677	1	chr1	146051595	146053095	LINC01719
chr1_146051744_146053244_RNVU1-6	0.3333,0,0,1,1,1,1,1,1,0.5,0.25,0.5,0	0.75,0.3333,0,0,0,0,0,0,0,0,0,0,0,0,0,0,0,0,0.3333,0	0.3333,0,0,0,0,0,0,0,0,0,0,0,0,0.375,0.125,0.125,0.25,0,0.7143,0.8571,0.8571,0.8571,0.4,0.5,0.25,0	0.3333,0,0.2857,0.2857,0.375,0.375,0.1429,0.4286,0.25,0,0.1429,0	0,0,0,0,0,0,0.25,0,0,0,0,0,0,0,0,0,0,0,0,0,0,0,0,0,0,0,0,0,0,0,0,0,0,0.125,0,0,0,0,0,0.5,0.2,0.25,0.2,0,0,0.5,0.2222,0,0,1,1,1,1,0.3333,1,0,0.6667,0	0,0,0,0,0,0,0,0,0,0,0,0,0,0,0,0,0,0,0,0,0,0,0,0,0,0,0,0.1667,0,0,0,0,0,0.5,0.375,0.6667,0.5556,0.4,0.2,0.5,0.1,0.4286,0.1429	0,0,0,0,0,0,0,0,0,0,0,0,0,0,0,0,0,0,0,0.3333,0,0	0,0,0,0,0,0,0,0,0,0,0,0,0,0,0,0,0,0,0,0,0,0,0,0,0,0,0,0,0,0,0,0,0,0.2,0,0.3333,0.25,0.3333,0.3333,0.5,0.5,0.6667,0.6667,0	-0.14494	0.00104964	1	chr1	146051744	146053244	RNVU1-6
chr1_147176850_147178350_PDIA3P1	1,0.6667,1,1,1	1,1,0.875,0.8,1,0.75,0.6667,0.6667,0.6667,0.6667,0.75,0.5,0.5,0.3333,0.3333,0.5	0.8571,0.8333,0.6667,0.75,1,0.6667	0.8333,1,1,1,1,1,1,1,1,1,1	0.75,1,1,1,0.6667,1,0.3333	1,0.5556,0.75,0.8333,0.5,0.3333,0.3333,0.3333,0.3333,0.3333,0.3333	0.6667,1,0.875,0.8889,1,0.4286,0.6,0.3333,1,0.3333	1,0.875,0.75,1,1	-0.122019	0.0418872	1	chr1	147176850	147178350	PDIA3P1
chr1_150696654_150698154_GOLPH3L	0,0,0,0,0,0,0,0,0,0.6667	0,0,0,0,0,0,0,0,0.25,0.1667,0.2,1,1,1,1	0,0,0,0.1667,0,0,0,0,0.25,0.1429,0.8333,0.6667,0.5,0.3	0,0,0,0,0.3333,0.6667,0.6667,0.1667,0.7143,0.6667,0.7143,0.7143	0,0,0,0,0,0,0,0,0,0,0,0,0,0,0,0,0,0,0,0.2,0,0,0,0.2,0.3333,0.1429,0.6667,0.8,0.8333	0,0,0,0,0,0.3333,0.3333,0.5,0.5	0,0,0,0,0,0,0,0,0,0,0,0,0,0,0,0.25,0,0,0,1,0.8	0,0,0,0,0,0,0,0,0,0,0,0,0,0,0.4,0.25,0,0,0.8889,0.8571,0.7,0.8571	-0.116806	0.0435576	1	chr1	150696654	150698154	GOLPH3L
chr1_151059149_151060649_CDC42SE1	0,0,0,0,0,0.6667,0.6667	0,0,0.3333,0,0,0,0,0,0,0,0.3333,0.6667	0,0,0,0,0.3333	0,0,0.5,0,0.75	0,0,0,0,0,0,0,0,0,0,0,0,0,0.2,0,0,0,0,0,0,0,0,0	0,0,0,0,0,0,0,0,0,0,0,0,0	0,0,0,0,0,0,0,0,0,0,0,0,0,0,0,0,0,0.3333,0.25,0.4	0,0,0,0,0,0,0,0,0,0	-0.128623	0.0129305	1	chr1	151059149	151060649	CDC42SE1
chr1_151720521_151722021_RIIAD1	0.2,0.2,0.2,0.3333	0.75,0,0,0.25,0.25,0.25,0.5,0.5,0.5,0.75,0,0,0,0,0,0,0,0.6,0,0.2,0.2	0.25,0.25,0.75,0.6,0,0,0.3333	0.3333,0.75,0.4	0.25,0.3333,0,0,0,0,0,0,0,0,0,0,0,0,0,0,0.3333,0,0.6667,0.3333,0,0,0.25,0,0.25,0,0,0,0,0,0,0,0	0.6667,0.3333,0.6667,0	0,0,0,0,0.5,0.5,0.75,0.75,0,0	0.75,0,0,0,0.3333	-0.119705	0.0336367	1	chr1	151720521	151722021	RIIAD1
chr1_155244127_155245627_GBA	0.6667,0.3333,0.6667,0	0,0,0,0,0,0,0.5714,0.4286,0.6,0.6,1,1,1,0.5	0.25,0,0,0,0,0,0,0.6667	0,0,1,1	0,0,0,0,0,0,0,0,0,0,0,0,0,0,0,0,0,0,0,0,0,0,0,0,0,0,0,0,0,0,0,0,0,0,0,0,1,0.6,0.75,0.6,0.5,0.5,0.75,1,1,1,1,1,1,1	0,0,0,0,0,0,0,0,0,0,0,0,0,0,0,0,0,1,1,1,0.75,0.6667,0.6667,0.6667,0.6667	0,0,0,0,0,0,0,0,0,0,0,0,0.2,0.2,0,0,0,0,0,0,0,0,0,0,0,0,0,0,0,0,0,0,0,0,0,0,0,0.875,0.625,0.6,0.6,0.8,1	0,0,0,0,0,0,0,0,0,0,0,0,0,0,0,0,0	-0.172285	0.0316741	1	chr1	155244127	155245627	GBA
chr1_156600987_156602487_GPATCH4	0,0,1	0,0,0,0,1,1,1	0.25,0,0,0,0,0.8,0.6,0.6	0.6667,0.6667,0.3333,0.6667,1,1,0.75,1,1,1,1,0.75	0,0,0,0,0,0,0,0,0,0,0,0,0,0,0,0,0,0,0,0,0,0,0,0,0,1,0.6667,0.6667,1,1,0.3333,0.5,1,0.6667,1,1,0.4,1,1,1,1,0.6667,0.6667	0.5,0,0,0.3333	0,0,0,0,0,0.75	0,0,0,0,0,0,0,0,0,0	-0.279763	0.00395156	1	chr1	156600987	156602487	GPATCH4
chr1_161748785_161750285_DUSP12	1,0.75,0,1,0.3333,1,1,0.3333	0,1,0.3333,0.8,0.75,0.75	1,1,0,1,0.25,0.4,1,1	0.3333,0.75,0.8333,0,1,1,0.6667,0.6667,0	0.6667,0.4286,0.5,1,0.6667,0.2,0.2,1,1,0.6,0.6667,0,0,0,0,0,0,0,0,0,0,0,0,0,0,0	1,1,1,0.4286,1,1,0.4,0	0,0.8,0.8,0,0.6667,1,0.1667,0.1429,0.8333,1,0.8333,0,0	0.25,0.6,1,0,1,0,0.7143,1,0.4	-0.215608	0.0167692	1	chr1	161748785	161750285	DUSP12
chr1_162789701_162791201_HSD17B7	0.75,0.4,1,1,0.6667	0.4,0.75,1,1,1,1,0.75	0.8,0.6,1,1,0	1,0.8333,1,0.6,0.75,1,0.6667	0.6667,0.6667,0.8333,0.8571,0,0,0,0,0,0,0	0.6667,0.75,0,0,0,0	1,0.6667,0.75,0.6667,1,1,1,0.75,0.6667,0,0,0	0.6667,0.8333,0,0.75,0.5,1,0	-0.354429	0.000126852	0.798916	chr1	162789701	162791201	HSD17B7
chr1_165698163_165699663_ALDH9A1	0,0,1	0,0,0,0.5,0.5714,0.8333,0.5,0.3333,0.8571,0.4286,0.8,0.75,1,1,1,1,1,0.6667,1,1,1	0,0,0,0,0.5,0,0.5,0.25,0.3333,0.4,0.2,0.2,0.6,1,0.75,0.75,1,1,0.75,1,1,1,1,1	0,0,0,0,0.3333,0.3333,0,0.3333,0.6667,0.6667	0,0,0,0,0,0,0,0,0,0,0,0,0,0,0,0,0,0,0,0,0,0,0,0,0,0,0,0,0,0,0,0,0,0,0,0,0,0,0,0,0,0,0,0,0,0,0.1667,0,0,0,0,0,0.3333,0.6667,0.75,0.75,0.5,0.25,0.6667,0.6667,0.6667,0.6667,1,0.6667,1,1,1	0,0,0,1,1,0.75,0.6,0.8,0.6,0.8,1,1,1,1,0.6667,0.6667,0.6667,1,1	0,0,0.6667,0.75,0.875,0.3333,0.6,0.6,0,0.5,0.25,0.75,0.5,1,1,0.3333,0.3333,0.3333,1,0.6667,0.6667,1	0,0,0,0,0,0,0,0.8182,0.7273,0.875,0.5556,0.8,0.8,0.6,1,0.6667,0.5,0.5,0.25,0.25,0.6,0.6667,1	-0.171857	0.00695217	1	chr1	165698163	165699663	ALDH9A1
chr1_167997659_167999159_MIR1255B2	1,1,0.6667	1,1,1,1,1,1,1,1,1	1,1,1,1,0.8571,1	1,1,1,1	0.6,0.7143,1,0.6667,1,0.5,1,1,0.7143	1,1,0.8571,1,1	0.7143,1,0.8,1,1,1,0.6	0.8,1,0.8,1,0.6667,0.8,1	-0.112876	0.00230558	1	chr1	167997659	167999159	MIR1255B2
chr1_169460169_169461669_CCDC181	0.6667,0.25,0.5	0.3333,0.3333,0.6667,0,0.3333,1,0.6667,1,0.5,0.3333,0,1,0.75,1,0.6667	0.25,0.5,0.5,0.4,0.8333,1,0.7,0.6667,0.9,0.5,0.3333,0.75	1,0.3333,0.4,1,0.4,0.75	0.5,0.3333,0,0,0.25,0,0.6667,0,0.6667,0,0.6667,0.3333,0,0.6667,0.6667,0.5,0.5,0.25,0.5,0,0.25,0.75,0.3333,0.3333,0.3333,0.25,0.4286,0.5714,0.7143,0.2857,0.5714,0.4286,0,0.8,1,0.6667,0,0.25,0.6	0.6667,0.6,0.3333,0.3333,0,0.6667,0.6667,0.6667,1,0.8,0.5,1,0.625,0.6667,1,0.3333,0.4,0.8571,0.5	0.25,0.25,0.25,0.25,0.25,0.25,0.3333,0.6667,0.3333,0.3333,0.5,0.3333,0.3333,1,0.7778,0.25,0.6667	0.3333,0.4286,0.2,0.2,0,0,0.25,0.3333,0.3333,0.3333,0.25,1,0,0.25,1,0,0.4286,0.7143,0.6364,0.25,0.5714,0.4,0.8	-0.156468	0.00681308	1	chr1	169460169	169461669	CCDC181
chr1_170150377_170151877_MIR3119-2	0.6667,0.5,0.5,0.8333	0.3333,1,0.8,1,0.3333,1,0.5,0.4	0.8333,0.6667,0.5,0.3333,0,0.25,0.75,0.8333,0.5,0.4286	0,0.75,1,0,0.375	0.6667,0.6667,0,0.3333,0.8333,0.4	0.8571,0.5,0,0,0.75,0.3333,0.5	0.8333,0.3333,0.1429,0,0.6667,0.25	0.4444,0.3333,0,0.1429,0,0,0.6667,0.5714	-0.180056	0.0333005	1	chr1	170150377	170151877	MIR3119-2
chr1_171100738_171102238_MIR1295B	1,0.75,0.6667,1	0.625,0.7,0.6,0.6667,0.6667,0.5,0.75,1	0.9286,1,1,1,1,1,0.6667,0.625,1,0.625,0.8	0.8333,1,0.8333,0.6667,1,0.8333,0.3333	1,0.6667,1,0.3333,0.8333,0,0.6667,0.8333	1,0.8333,0.8,0.8333,1,1,0,0.8,0,0.8	0.4,1,0,1,0.625,1,1,0.6667,0,0.8333,0.3333,1,0.6667,1,0.75	0.7143,0.5556,0.8667,1,0.75,0.6667,0.6,0.6667,0.5,0.6667,0,0.8,0.5,0.6	-0.13082	0.0255911	1	chr1	171100738	171102238	MIR1295B
chr1_173669351_173670851_ANKRD45	0.3333,0.6667,0.6667,0.3333,0.6667,0.6667,0.6667,0.3333,0.6667,0.3333,0.3333,0.6667,0.6667,0.3333	1,0.3333,0,0.6667,0.3333,1,0.2,0.75,0.25,0.8333,0.8,0.875	0,0.5,1,1,1,0.4444,0.3333,0.5,0.3333	0.8,0.6,0.3333,0.75,0.6667,0.5,0,0.5,0.3333,0.25,0,0,0,0,0,1,0.6667,0.8	0.25,0.25,0,0.2,0,0,0,0,0,0,0,0,0.3333,0,0.4,0.2,0.25,0.5,0.2,0.2,0.2,0.1667,0.1667,0.2,0.1667,0.1667,0.1667,0.125,0,0.125,0.1111,0.25,0.2857,0.25,0.5,0,1,0.6667,0.6,0.6,0.5,1,0.75	0.1667,0.25,0.5,0.5,0,0,0,0,0,0,0,0,0,0.3333,0.3333,0.4,0.4,0.6,1,0.6,1,0.6667	0.6,0.4,0.8889,1,0.5,0.75	0.25,0.25,0,0,0.4286,0.5,0.2857,1,0.3,0.5,0.75	-0.187247	0.000762846	1	chr1	173669351	173670851	ANKRD45
chr1_173713980_173715480_KLHL20	1,1,0,0,0,0,0,0,0,0,0,0	0,0,0.6667,0,0,0,0,0,0,0	0.6,0.6667,0.2857,0.75,0,0,0,0,0,0	0.8,1,0.6	0.6667,0,0,0,0,0,0,0,0,0,0	0.3,0.8,0,0,0,0,0,0,0,0,0,0	0,0.6667,0.6667,0.2,0,0,0,0,0,0,0,0,0,0,0,0,0,0,0,0,0,0,0,0,0	0.3333,0.2222,0.3333,0.375,0,0,0,0,0,0,0,0,0,0,0,0	-0.139235	0.0369973	1	chr1	173713980	173715480	KLHL20
chr1_174158519_174160019_RABGAP1L	0.3333,0.25,0.5,0,0,0	0.25,0,0.2,0,0.8,0,0.4,0	0,0,0.3333,0,0	0.4286,0,0,0,0	0,0,0.3333,0,0,0,0,0.1667,0,0,0,0,0,0,0,0,0	0,0,0,0.25,0,0,0,0	0.4,0,0,0.25,0,0,0,0,0,0	0.3333,0,0,0,0,0,0,0	-0.105324	0.035172	1	chr1	174158519	174160019	RABGAP1L
chr1_181173483_181174983_LINC01732	1,1,1,0.6667,1,0.75,1	1,1,1	1,1,0.6667,1,1,1,1,1,1	1,0.75,0.6667,1,1,0.6667,1,1,1	1,1,1,1,0,1,0.6667,1	0,0,1,1,1,1,1	0.75,0.5,0,0.75,0.75,1,1,1,1,1,0.6667	0.8,1,1,0.5,0.75,1,1,0.8,0.875,0.8571,0.75,0.5714	-0.1454	0.0128757	1	chr1	181173483	181174983	LINC01732
chr1_182788448_182789948_NPL	0.25,0.6667,0.6667,0,0.2	0.6667,0.3333,0,0.75	0.5,0.875,0,0,0.2,0,0	0.1667,0.8,0.3333,0.75,0,0	0,0.75,0,0.5,0,0,0,0,0,0,0,0,0,0,0,0,0,0	0.4444,0,0.625,0.8,0.3333,0.3333,0.5,0,0	0.25,0.3333,0.6667,0.6667,0,0.4,0.3333,0,0,0,0,0	0,1,0.375,0,0,0,0,0,0,0,0,0,0,0,0,0,0,0,0,0,0	-0.186865	0.0198911	1	chr1	182788448	182789948	NPL
chr1_182838346_182839846_DHX9	0,0.6667,0.6667	0.75,1,1,1,0.8,1,0.3333,0.2,0.1667,0.75,1,0.4,0.3333,0.2,1,1,1,0.3333,0,0.25,0,1,1	1,1,1,1,0.6667,0.6667,0,1,1,1,1,0.75,0.3333,0,0,0,0,0,0,0,0,0,0,0,0,0	1,1,1,0.6667,1,1,0.3333	1,1,0,0.125,0.875,0.5,0.75,0.75,0.625,0,0,0,0,0,0,0,0,0,0,0,0,0,0,0,0,0,0,0,0,0,0,0,0,0,0,0,0,0,0,0,0,0,0	0.75,1,0.6667,0.3333,0,0.6667,0.6667,0.3333,0,0.6667,0.75,0.6667,0.6667,0.3333,0.6667,0,0,0,0	0.5,0.75,0.75,0.25,0.75,0.75,0.4,0.4,0,0.2,0,0.6667,0.6667,0.5,0.1667,0.6667,0.8,1,1,0.5,0.3333,0,0.6667,0.6667,0.6667,0.25,0,0,0,0,0,0	0,0,0	-0.267594	0.000103055	0.649351	chr1	182838346	182839846	DHX9
chr1_184974008_184975508_NIBAN1	0.6667,0.3333,1	0,0,1,0.75,1,0.6667,0.5	0.875,0.8182,0.4,0.75,0.6667,0.6667,0.8571	1,1,0.6667,1	0.3333,0.3333,0.3333,0,0.3333,0.6,1,0.8,0.6667,0.6,0.75,0.75	0,0,0,0,0.3333,0,0.25,0,0,0,0,0,0,0,0,0,0.75,1,1,1	0.3333,0.6667,0.6667,0.75,0.5,0.9	1,0.8,0.7143,0.6,0.6667	-0.267427	0.0036428	1	chr1	184974008	184975508	NIBAN1
chr1_207052274_207053774_PFKFB2	0.6667,1,0.3333,0.6667,0.6667,0,0,0	0.6667,1,1,0.3333,0.6667,0.25,0.5,0.6667,0,0,0,0,0,0,0,0,0,0,0,0,0	1,1,0.3333,1,0.3333,0.6667,0,0,0.25,0,0.5,0	0.6667,0,0,0,0,0,0,0,0,0	1,1,0,0.3333,0.3333,0,0,0,0,0,0,0,0,0,0,0,0,0,0,0,0,0,0,0,0,0,0,0,0,0,0,0,0,0,0,0,0,0,0,0,0,0,0,0,0,0,0,0,0,0,0,0,0,0,0.3333	0,0.3333,0.3333,0.3333,0.3333,0,0,1	1,0.3333,0.6667,1,0.6667,0.3333,0,0,0,0,0	0.6667,0.6667,0.3333,0.3333,0,0,0,0.3333	-0.135507	0.0263259	1	chr1	207052274	207053774	PFKFB2
chr1_207751037_207752537_CD46	0.3333,0.5,0,0,0,0	0.3333,0.3333,0.3333,0.2,0.25	0,0.375,0.375,0.3333,0.3333	0.5,0,0.3333,0.3333	0.3333,0,0,0,0,0,0.3333,0.3333,0,0,0,0,0,0,0,0,0,0,0,0,0,0,0,0,0,0,0,0,0,0,0,0,0,0,0,0,0,0,0,0,0	0.6667,0.5,0.5,0.1429,0,0.3333,1,1,0.3333	0,0,0,0.3333,0.3333,0,0,0,0	0.5,0.25,0,0.3333,0.25,0,0,0,0.2	-0.130438	0.00961771	1	chr1	207751037	207752537	CD46
chr1_225776812_225778312_SRP9	1,1,0.6667,1,0.3333	0.75,0.8333,0.8571,0.6667,1,0,0,0,0,0,0,0,0,0,0,0,0	0.9167,0.8333,0.7,0.7,1,0.8333,0.3333,0.8,0.8,0.8,0.5,0.4,0.4,0,0.5714,0,0,0,0.5	1,0.6667,1,1,1,0.3333,0.6667,0.6667,0.6667,0,0,0,0,0,0,0	0.5,0.8,1,1,1,0.75,1,1,0.5,0.25,0.3333,0.6667,0.3333,0.1429,0.5,0.3333,0.3333,0,0,0,0,0,0,0,0,0,0,0,0,0,0,0,0,0,0,0,0,0,0,0,0,0,0,0,0,0,0,0,0,0	1,1,0.6,1,1,0.6,0.5,1,0,0.25,0,0,0,0,0	0.3333,1,1,0.2,0,0.3333,0,0,0,0,0,0,0,0,0,0,0,0,0,0,0,0,0	0.8333,0.625,0.75,1,1,0.6,0.2,0.375,0.5,0.375,0.25,0.25,0.2857,0,0,0,0,0,0,0,0,0,0,0	-0.198241	0.00228927	1	chr1	225776812	225778312	SRP9
chr1_228165012_228166512_IBA57-DT	0.5,0,0,0,0,0,0	0.5,0.0909,0.2857,0.2857,0.1667,0.1667,1,0,0,0,0,0	0.5,0,0,0,0,0.6667	1,0,0,0,0,0,0.3333,0,0,0.3333,0,0.6667	1,0.3333,0,0,0,0,0,0,0,0,0,0,0,0,0,0,0,0,0,0,0,0,0,0,0,0,0,0,0,0,0,0	0,0.3333,0,0,0,0,0,0,0.6667	0.6667,0,0.1429,0.1429,0,0,0.75,0,0,0,0,0,0,0,0,0,0,0,0	0,0,0,0,0,0.5,0	-0.107861	0.046778	1	chr1	228165012	228166512	IBA57-DT
chr1_234531279_234532779_LINC01354	0.6667,1,0.6667,0.5,0.6,0.5	1,0.6667,0.6667,1,1,0.5,0.3333,0.3333,0.3333,0.3333,0.6667,0.8,0.8333,0.8333	0.3333,0.3333,0,0,1,1	1,0.6667,1,0.25,1,0.75,1,1	0.6667,0,1,1,0.3333,0.6667,0.6667,1,0.6667,0.6667,0.3333,0.5,0.2,0,0.2,0,0.1667,0.1667,0,1,1,1,1,1,1,1,1,1	0,0,0.3333,1,0.3333,0.6667	0.6667,1,0.75,0.75,0.3333,0.2,0,0,0,0.4,1,1,0.75,0.75,0.5,1,1	0.5,0,0.5,0.5,0.4,0.4,0.4,0.4,0,0.3333,0.6667,0.2,0.6667,0.3333,0,0	-0.141831	0.0445472	1	chr1	234531279	234532779	LINC01354
chr1_235650254_235651754_GNG4	1,1,0.6667	0.8,1,0.7143,0.5714,0.5,1	0,0.3333,0.25,0.5,0.5,0.4,1,1,0.8333,1,1	0.25,0.5,0.4,1,0.5,1,0.25,0.3333,0.6667,0.6667	0.25,0.75,0.4,0.8,0.8,0.8,0.6667,1,0.3333,1,0.3333	0.3333,0,0,0.6,0,0,0,0.3333,0.3333	0.5,0,0,0,0.1667,0,0.6667,0.3333,0.6667,0.3333,0.6667,0.3333,0.6667,0.6667,1,0.6667,0.6667,0.6667,0.3333,0.3333,0.3333,0.3333,0.3333,0.3333,0.3333,0.3333,0.6667,0.75,0.6667,0.75,0.6667,0.8,0.8,0.625	0.3333,0.3333,0.6667,0,0,0,0.3333,0,0,0.4,0,0.5,0,1,0,0.3333,0.3333,0.3333,0,0.5,0.5,0.5,0.25,0.25,0.25,0.25,0.25,0,0.6667,0.6667,0.6667,1,1,0.6667,0.875,0.3333	-0.228784	0.000737207	1	chr1	235650254	235651754	GNG4
chr1_236064590_236066090_NID1	0.3333,0.6667,0.75,0.75,0.75	0,0,0.25,0,0,0.6,1,1,0.25,0.6667,1,1,1,1,0.6667,0.3333	0.6667,0.6667,0.6667,0.3333,0.3333,0,0.6667,1,0.8333,0.7143	0.3333,1,0.3333,0.8,0.25,0.75	0,0.3333,0,0.75,0,0.25,0.2,0.2,0.3333,0.4286	0.3333,0.4,0.6,0.8,0.25,0,0,0,1,0.6,1	0.75,0.3333,0.6667,0.5,0.5,0.2,0,0.8,0.2,0.5,0.375,0.625	0,0.8,0,0.6,0,0.3333,0.6,0.4,0.4,0.8,0.6667	-0.179039	0.0142581	1	chr1	236064590	236066090	NID1
chr1_240090882_240092382_FMN2	0.3333,0.3333,0.3333	0.4286,0.25,0.5,0.4286	0,0,0.6667,0.5714,0.5,0.3333,0,0,0,0,0,0,0,0,0	0,0.1429,1,0.3333,0.25	0.2,0.3333,0.6667,0.6,0.1667,0,0,0,0,0	0.6667,0.25,0.6667,1,0,0,0,0,0,0,0,0,0,0,0,0,0,0,0,0,0,0,0,0,0,0,0,0,0,0,0	0.3333,0,0.2857,0.25,0,0,0,0,0,0,0,0,0,0,0,0,0,0,0.25,0	0.2857,0.3333,0.4167,0.4,0.5,0,0,0,0,0,0,0,0,0,0,0,0,0	-0.140948	0.01613	1	chr1	240090882	240092382	FMN2
chr10_13299630_13301130_PHYH	0.3333,0.3333,0.6667,0.3333,0,0,0.3333,1,1,1,1,1,1,1,1,1,1	0.3333,1,1,0.5,1,0.6667	0,0,0,0,0,0,0,0,0,0.3333,0.5,0.25,1,1,0.6667,1,0.6667,1,0.6667,0.3333,1,1,1,0.75,1	1,1,1,1,1,1,0.6667,0.6667,1,1	0,0,0,0,0,0,0,0,0,0,0,0,1,0.3333,0.3333,0.3333,0,0.3333,1,0.6667,1,0.5,0.75,0,0.75,0.6667	0.6667,0.3333,0.3333,0,1,1,1,1,1,1	0,0,0,0.8,0,0.6667,0.3333,1,1,1,1,0.8,0.6,0.25,0.3333,0.6667,1,0.8333,1,1,1,0.3333,1	0,0,0,0,0,0,0,0,0,0,0,0.3333,0,1,1,1,1,1,1,1,1,1,1	-0.16798	0.0203256	1	chr10	13299630	13301130	PHYH
chr10_22003230_22004730_DNAJC1	1,1,1	0.3333,0.75,0.8333,0.8333,1	0,0,0,0,1,0.7143,1,0.75	0.6,1,1	0,0,0,0,0,0,0,0,0,0,0,0,0,0,0,0.6,0.8,1,1	1,1,0.6667,0.6667	0,0,0,0,0,0.3333	0,0.75,0.8333,1,1	-0.361196	0.00361364	1	chr10	22003230	22004730	DNAJC1
chr10_26860587_26862087_ABI1	0,0,0.75,1,1,0.6667,0.3333	0,0,0,0,0,0.1429,0.6,0.25,0,0.6,0.1667,0.2,0.5,0.4,0.5,0.2,1,0.8,0.8,1,0.8333,1,0.8333,0.7143	0,0,0,0,0,0,0,0,0,0.25,0,0.3333,0.25,0.6667,0.75,0,0.2,0.25,0.4,0.75,0.5,0.0909,0.6667,1,0.5	0.3333,0,0.3333,0.1667,0.6667,0.4,0.6667,0.6,0.75,0.5,0.3333,0.5,0	0,0,0,0,0,0.25,0,0.5,0,0.75,1,0.6667,0.25,0,1,0.6667,0.6667,0,0.3333,1,1,1,0.6667	0,0,0,0,0.3333,0.3333,0.25,0,0,1,0.75,1,0.3333,0.8333,1,1,0.2	0,0,0,0,0,0,0,0,0,0,0,0,0,0,0,0,0,0,0,0,0,1,0.1667,0.25,0.25,0.6667,0.3333,1,0.6667,0.6667,0.5714	0,0,0,0,0,0,0,0,0,0,0,0.3333,0,0.75,0.2,0,0.3333,0.1667,0,0.3333,0	-0.112964	0.0437528	1	chr10	26860587	26862087	ABI1
chr10_30368165_30369665_MIR7162	0.3333,0.6667,0.3333,0.6667,0.6667,1,1,1,1	0.6667,1,0.3333,0.5,0.5,0.7143,0.5714,0.7143,0.7143,0.5714,0.7143,1,1,1	1,1,1	0.6667,0.6667,0.6667,0.6667,0.6667,0.6667,0.6667,0.6667,1	0.6667,0.3333,0.25,0.3333,0.75,0.5,0.5,0.5,0.5,0.6667,0.6667,0.6667,1,1	0.3333,0,0.4,0.6,0.6,0.4,0.5,0.6667,1,1,0.6667,1	1,0.75,1,0.8,0.75,0.75,1	0,0,0,0,0.6667,0.3333,1,0.6667,0.75,1,1	-0.129984	0.0325091	1	chr10	30368165	30369665	MIR7162
chr10_42474490_42475990_LINC00839	1,1,0.6667,1,1,1,1	1,0.25,1	0.6667,0.6667,1,0.75,1,0.3333,1,1,1,0,0,0	0.5,0.5,1,1,1,1,1,0.75,1,1,0.6667,0,0.6667,0.3333	0.25,0.25,1,0.6667,1,0.5,0.75,0.75,0.25,0,0,0,0.6667,0.6667,0,0.5,0,0.3333,0.3333,0,0,0,0,0,0,0,0,0,0,0	0,0,1,0.3333,1,0.75,0.75,0.75,1,0.6667,0.3333,0,0.3333	0.2222,0.4286,0.3333,1,1,1,1,1	0.625,0.625,1,0.8571,1,1,1,1	-0.269762	0.000912641	1	chr10	42474490	42475990	LINC00839
chr10_42552370_42553870_ZNF37BP	0.6667,0.6667,1,0.3333,0.6667,0.3333,0.6667,0.3333	0,0,0,0.25,0,0.5,0.6667,0.6,0.6667,0.6667,0.6667,0.25,0.75,0.8,0.6	0,0,0,0,0,0,0.6667,0.25,0.25,0,0,0,0.75,1,1,1,1,1,1,0.75,0.8889,0.8889,0.8889,0.8889	0.3333,1,1,1,1,1,1,0.75,1,0.6667	0,0,0,0,0,0,0,0,0,0,0,0,0,0,0,0,0,0,0,0,0,0,0,0,0,0.375,0,0,0,0.75,0.5,0.25,0.6667,0.3333	0,0,0,0,0,0,0,0,0,0,0.3333,0.3333,0.6667,0.1667,0.3333,1,1,0.6667,0.3333,0.5,0.3333,1,1,0.6667,0.6667,0	0,0,0,0,0,0,0,0,0,0,0.125,1,1,1,0.6667,1,0.3333,1,0.3333	0,0,0,0,0.4,0.1429,0.2222,0.3333,0.7143,1,1,0.75,1,0.5,1	-0.292212	9.96905e-06	0.0632038	chr10	42552370	42553870	ZNF37BP
chr10_49678650_49680150_C10orf53	0,0.3333,0.6667,0,0.3333,0.6667	0.1429,0,0.6667,0,1,0,0.75,0.3333,0.1667,0,0,1,1,0.3333,1,0.3333,0.6667	0,0,0.4,0.1667,0.6667,1,0.6,0.25	0,0,0,0	0,0,0.6667,0,0.6667,0.5,0.6667,0,0,0,0.3333,0.3333,0,0.25,0,0.3333,0.4,0.6667,0,0.25,0,0,0,0,0.2,0,1,0,0.25,0,0.25,0,0.25,0,0,0,0,0,0,0,0,0,0,0,0,0,0,0,0,0,0,0,0,0,0,0,0,0.25,0,0.25	0,0,0.2,0.2,0.3333,0.25,0,1	0.3,0,0.6667,0.2,0.5,0.25	0.25,0,0.3333,0.125,0.1111,0,0.4,0.3333	-0.198302	0.00492283	1	chr10	49678650	49680150	C10orf53
chr10_68330692_68332192_HNRNPH3	0.3333,1,0.3333,0,1,0.3333	1,1,1,1,1,1,1,0.6667,0.6667,0.25,0.25,0,0,0,0,0,0,0,0,0,0,0,0,0	0.6667,0.8,0.4,0.6,0.5,0.6667,0.6667,0.6667,0,0,0,0,0,0,0,0,0	0.6667,0.3333,0.6667,0.5,0.75,0.3333,0.1667,0,0,0,0,0,0,0,0,0,0,0,0,0,0,0,0	1,1,0.25,0.5,0.5,0.5,0.5,0.5,0.25,0.25,0,0,0,0	0.3333,0.1667,0,0,0.3333,0,0.1667,0,0,0,0,0,0,0,0	0,0.3333,0,0.5,0,0,0,0.3333,0,0,0,0,0,0,0,0.3333,0,0,0,0,0	0.5,0.5,0.5,0.6,0,0,0,0,0,0,0,0,0,0,0,0,0,0,0,0,0,0	-0.152007	0.00477622	1	chr10	68330692	68332192	HNRNPH3
chr10_70888065_70889565_PCBD1	0,0.3333,1,1,1,0.4,1,0.5	0,0,0,0,0.25,0.6667,0.3333,1,0.75,1,0.3333,0.8,0.8333,0.625	0,0,0,0.8,0.8,0.75,0.8,0.625,1,0.3333,1,0.6667,0.75	0,0,0,0,0.3333,1,1,0.75,1	0,0,0,0,0,0,0,0,0,0,0,0,0,0,0,0,0,0,0,0,0,0,0,0,0,0,0,0,0,0,0,0,0,0,0,0.8333,0.3333,0,0.4,0	0,0,0,0.1667,0,0.25,0.3333,0.75,0.5,0.6667,0.3333,0.6,0.6,0	0,0,0,0,0,0,0,0,0.6667,0.6667,0.75,1,0.25,0.8,0.4	0,0,0,0,0,0.2,0.3636,0.8571,0.5,1,0.6,0.5,0.25	-0.354881	1.65844e-06	0.010541	chr10	70888065	70889565	PCBD1
chr10_72691130_72692630_MCU	0.3333,0.3333,0,0	0,0.75,0.3333,0.75,0.6667,0.5,0.6667,0.5,0.6,0.75,1,1,1,0.6667,1,0.6667,0.75,0,0,1,1,0.6667,0,0,0,0	0.6667,0.5,1,0.25,0.6667,1,0.2,1,0.3333,0.3333,0,0.75,0.6667,0,0.6667,0,0.5714,0.8571,0.5,0,0,0,0,0	0.6667,0.6667,0.6667,1,1,1,1,0.6667,0.6667,0,1,0.6667,0.3333,0.6667,0.6667	0.5,0.25,0.5,0.5,0.5,0,0.3333,0.6667,0.3333,0.3333,0.75,0,0.6667,0,0,0,0,0,0,0,0,0,0,0,0	1,0.6,0,0,0.6,0.2,0,0,0.5714,0,0,0,0	0,0,0.3333,0	1,0.6,0.8571,0.4286,0.2857,1,0.6,1,0.5,1,0.5,0.6667,0.8333,0.8333,0.6667,0.6,0.4,0.6667,0.75,0.6667,0.25,0.6667,0.5,0.5,0.3333,0.6667,0,0,0.3333,0.6,0.625,0,0,0,0,0,0,0,0,0,0	-0.190481	0.00119605	1	chr10	72691130	72692630	MCU
chr10_73096474_73097974_P4HA1	0,0.6667,0.6667,0.6667,0.6667	0,0,0,0,0,0,0.6667,0.25,0.3333,0.75,0.75,0.8333,1	0,0,0,0,0,0,0,0,0.6667,0.75,0.3333,0.4,1,0.875,1,1,1	0,0.6667,0,0.4,0,0.8,0.6667,0.8,0.3333,1,1	0,0,0,0,0,0,0,0,0.4,0.25,0.5,0.25,0.75,0.25,0.8,1,1,1	0,0,0,0,0.2,0,0,0,0,0,0.5,0,0.3333,0.5,0.6667,0.9091,0.875	0,0,0,0,0,0,0,0,0,0,0,0,0,0,0,0,0,0,0,0,0,0.5,1,0.3333,1,0.8,1,1	0,0,0,0,0,0,0,0,0,0,0,0,0,0,0,0,0,0,0,0,0,0,0.5,0.5,1	-0.231047	0.00123698	1	chr10	73096474	73097974	P4HA1
chr10_80077645_80079145_TMEM254	0.3333,0.5,0.5	1,0.3333,0.3333,0.3333,0.5,0,0.25,0.25	1,0.25,0.25,0.3333	0,0.3333,0,0,0,0,0	0.75,0.75,0.3333,0.3333,0,0,0,0,0,0,0	0.3333,0,0.3333,0,0.3333,0,0,0,0	0,0,0,0,0,0,0,0	0,0,0	-0.1933	0.0112332	1	chr10	80077645	80079145	TMEM254
chr10_80130660_80132160_PLAC9	1,1,1,0.8,0.3333	1,1,0.75,0.4,0.3333,0,0,0.75,0,0.75,0,1,1	0.3333,0.6667,0.75,0.6667,0.6364,0.5	1,1,1,1,0.3333	0.6667,1,0,0.5714,0.5714,0.75,0,0.5,0,0.3333,0,0.3333,0.3333,0,0.25	0.8571,0.6667,0.6667,1,1,0.75,0,0.3333,0,0.75,1	0.6667,0.75,0,1,0.3333,0.3333,0.25,0.25,0,0.25,0.25,0.3333,1,1	0.5,0.6667,1,1,0.8,0.5,0,0.3333,0.6,0.25,0.25,0,0,0.6667,0	-0.194976	0.0204498	1	chr10	80130660	80132160	PLAC9
chr10_96128714_96130214_ZNF518A	1,0.6667,0.6667	1,1,1,1,1,1,0.8333,1,1,0.3333	0.625,1,1,1,1,1,1,1,1,0.75,0.7778,0.7692,0.6667,0.9,0.5,0.8,0.6667	0.75,0.8333,0.75,1,1,1,1,1,1,1,0.6,0.75,0.75,1,1,1	0.5,0.8,1,1,1,1,1,1,1,1,0.6667,1,1,1,0.5,0.6667,0.75,0,0,0	0.6,0.8,1,1,0.8,1,1,1,1,1,1,1,0.6667,1,0.8571,0.6667,0,0,0,0,0	0.875,0,1,1,1,1,1,0.8571,1,0.75,1,0.8571,0.9091,1,0.4,1,0,0.3333	0.8,0.3,0.5,0.9,1,1,1,1,0.75,1,1,0.625,1,0.7,0.8333,0.5556,1,0.6667,0.6667	-0.127338	0.00636241	1	chr10	96128714	96130214	ZNF518A
chr10_97400840_97402340_RRP12	0,0,0.6667,0.3333	0,0,0,0,0,0,0,0.1667,0.6667,0.75,0.875,0.75,1,0.6667,0.75,0.75,0.6667,1,1,1,1	1,0.8,0.5,0.75,1,1,0.75,1,0.8,1,0.8	0.3333,1,0.3333,0.3333,1,1	0,0,0,0,0,0,0,0,0,0,0,0,0,0,0,0,0,0.3333,0.3333,0,1,0.6667,0,0.6667,0.3333,0.3333,0.6667,1	0,0,0,0,0.6,0.6,0.5,1,0.75,0.8,1,0.2,0.4,0.8	0,0,0,0,0,0,0,0,0.6667,0,0,0.6,0.5,0.6667,0.1667,0.8,1,0.6,0.8,1,0.8,0.8,1,1,1,1	0,0,0,0,0,0,0,0.4,0.8333,0.4286,0.75,0.625,0.75,0.3333,1,1,1,0.5	-0.23362	0.00204483	1	chr10	97400840	97402340	RRP12
chr10_97445130_97446630_ZDHHC16	0.3333,0.3333,0	0.5,0,0.6,0,0,0,0	0.5,0.5,0,0.1667,0,0	1,0.3333,0,0,0.5,0	0.375,0.4,0.1,0.2,0,0,0,0,0,0,0,0,0,0,0,0,0,0,0,0	0.2,0.5,0.1429,0.3,0,0.125	0,0.3333,0,0,0,0,0,0	0.5,0.375,0.3333,0,0,0,0,0,0,0,0,0,0,0,0,0,0,0,0,0,0,0,0,0,0,0,0	-0.152983	0.0227328	1	chr10	97445130	97446630	ZDHHC16
chr10_97686741_97688241_AVPI1	0,0.3333,0.6667,0.75	0,0.6667,0.5,0.4	0.6667,0.3333,1,0.6667	0.3333,0,0.5,0.5,0.7143,0.8,0.4	0,0,0,0,0,0,0,0,0,0,0,0,0,0.2,0,0.8,0.25,0.25	0.75,0.25,0.6,0.8,0.3333,0.5,0.25	0,0,0.25,0.2857,0.2857,0.25,0.375,0.2222,0.3333,0.2222	0,0,0.2,0.25,0.125,0.375,0.2222	-0.286328	0.000501491	1	chr10	97686741	97688241	AVPI1
chr10_100229110_100230610_CHUK	0,0,0.5,0.75,0.3333,0.5,0.5,0.5,0.5,0.3333,0.6667,0.75,0.25,0.75,0.5,0.5	0,0,0,0.3333,0.3333,0.3333,0.3333,0.5,0.5,0.75,0.6667	0,0,0,0,0,0,0,0,0.4,0.6,0.4,0.6,0.625,0.25,0.5,0.1667,0,0.4,0.6,0.3333,1,0.6667,1	0.3333,0.3333,0,0.25,0,0.25,0.5,0.5,0.5,0,0.3333,0.6667,1,0.6667	0,0,0,0,0,0,0,0,0,0,0,0,0,0,0,0,0,0,0,0,0,0,0,0,0,0,0,0,0,0,0,0,0,0,0.3333,0,0,0.3333,0.3333,0.3333,0.3333,0.3333,0,0.25,0,0,0.5,0.25,0.25,0.5,0,0.3333	0,0,0,0,0,0,0,0,0,0,0.6667,0.6667,0.25,0.5,0.25,0.25,0.5,0,0.3333,0.25,0.3333	0,0,0,0,0,0,0,0,0,0,0,0,0,0,0.25,0.25,0.25,0,0,0.4,0.2,0.5,0.1667,0.5	0,0,0,0,0,0,0,0,0,0,0.2,0.4,0.4,0.75,0.8,0.5,0.7143,0.7143,0.4,1,1,0.6667	-0.221867	5.94767e-07	0.00378331	chr10	100229110	100230610	CHUK
chr10_103917684_103919184_STN1	0.25,0.25,1	0,0,0,0,0,0.6667,1,0.75,1,0.3333	0,0,0,0.3333,1,0.6667,1,1,1,1,0.25,0.3333,0.625	0,0,0,0,0,0.6667	0,0,0,0,0,0,0,0,0,0,0,0,0,0,0,0,0,0,0,0,0,0,0,0,0,0,0	0,0,0.2,1,1,1,1,0.3333	0,0,0,0.3333,0,1,0.75,1	0,0,0,0.1429,0.6667,0.75,0.6,0.8,0.8,0.6,0.375,0	-0.185589	0.041169	1	chr10	103917684	103919184	STN1
chr10_105819833_105821333_LINC02627	0.5,0.6667,1,0.6667,0.25,0.3333,0,0.75,0.3333,0.6667,0	0.8,0.4,0.4,0.3333,0.6667,0.25,0.75,0.4,0.6,0.6667,0.6667,0.6667,0.6667,0.3333,0.3333,0.6667,0.5	0.6,0.6667,0.3333,1,0.6667,1,0.3333,0.3333,0.6667,0,0.75,1,1,0.3333,0,0.3333,0.4,0.1667,0.3333,0.1429,0.5714,0	0.6667,0.6667,1,0.6667,0,0.25,0.6667	0.3333,0.3333,0,0.3333,0,0.3333,0.6667,0.6667,0.6,0.3333,0.8,0.1667,0.25,0,0	0.6667,0.3333,0,0.875,0.125,0.25,0.1667,0.5,0,0.25,0.25	0.3333,0,0,0.6,0.3333,0.3333,0.6,0.6667,0.6667,0.3333,0.3333,0.5,0.2857,0.8,0,0.5	0.4286,0.25,0.1111,0.8,0.5,0.3636,0.9,0.2222,0.4444,0.5,0.3333,0,0,0.25,0.2,1,0,0.4444,0.4286,0.2,0	-0.157976	0.0021244	1	chr10	105819833	105821333	LINC02627
chr10_114820779_114822279_FAM160B1	0.6667,0,0	1,1,1,1,1,0,0,0,0.25,0.3333,0,0,0	1,0.75,1,1,0.5714,0.375,0.4286,0	1,1,1,1,0,0.2,0.25,0,0	0.25,0.6667,0.2,0.3333,0,0.25,0.375,0.2,0,0,0,0,0,0,0	0.8333,1,1,0.75,0.5714,0.5556,0.5556,0,0.6667,0	0.7143,0.3333,0.3333,0,0,0,0,0,0,0	1,1,1,0.8,1,0,0.3333,0,0.75,0.3333,0,0.25,0,0,0,0.1667,0,0,0,0,0,0	-0.194952	0.0362725	1	chr10	114820779	114822279	FAM160B1
chr10_119873128_119874628_MCMBP	0.25,0.5,1,0.75,0.75,1,1,1	0,0,1,0.3333,1,0.6667,0.6667,0.75,1,0.8,1,1,1,1,1,0.6667,1	0,0.125,0.4167,0.2857,0.3333,0.625,0.7273,0.9375,1,1,1,1,0.8333,0.8333,1	0,0,0,0,0,0,0.3333,0.6667,0.3333,1,1,1	0,0,0,0,0,0,0,0,0,0,0,0,0,0,0,0.25,0.2,0.6,0.2857,0.1429,0.75,1,0.5,0.3333,0.75,1,0.5,0.75,1	1,0.6667,0.75,1,0.8571,1,1,1	0,0,0,0,0,0.3333,0,0.75,0.6667,0.6667,0.75,0.8333,0.9091,0.6923,0.8182,1,0.8,1,1,1	0,0,0,0,0,0,0,0,0,0,0,0,0.25,0,0.2857,0.8333,1,1	-0.246852	0.000866095	1	chr10	119873128	119874628	MCMBP
chr10_122979400_122980900_PSTK	1,0.3333,1,0.6667,1,1	1,1,1,1,1,1,0.3333,0.3333,0.6,0,0,0,0,0,0	1,0.3333,0.6667,0.6667,0.6667,0.6667,0,0,0,0,0,0,0	0.75,0.6,0.8,1,0.75,0.75,1,0.6667,0.6,0.6,0.8,1,0.6667	0.75,0.25,1,0.5,0,0,0,0,0,0,0,0,0,0,0	1,1,1,1,0.5,0.5,0.5,0.75,0.6667,0.6667,0.3333,0.3333,0,0.3333,0,0.3333,0,0,0,0,0,0	0.8,1,1,1,0.75,0.3333,1,0.3333,1,0.3333,0,0,0,0,0,0,0,0,0,0,0,0,0	0.8333,1,1,1,0.6667,0.6,1,0,0.6667,0.8333,0.8333,0.7143,0.8571,0.7143,0.4,0,0,0,0.25,0.6,0,0.1667,0.2,0,0,0,0,0	-0.202806	0.00581472	1	chr10	122979400	122980900	PSTK
chr11_4703783_4705283_MMP26	0.3333,0.6667,0.2,0,0.25	0.4286,0.6667,0.3333,0.75,0.3333	0.375,0.7143,0.5,0,0.4,0.4,0.5,0.1429,0.2857	0.6667,0.3333,0,0.3333,0.75,0.3333,0.75,0.3333,0.4,0.3333,0.6,0.25,0.5	0.75,0.6,0,0,0,0,0,0,0.2,0.3333,0.3333,0.25,0.5,0.5	0.5,0.3333,0.5714,0.6667,0.2,0,0,0,0.25,0.75,0,0.3333,0,0.3333,0.2,0.3333	0.3333,0.5,0.4,0.8,0.125,0.375,0.0833,0,0.2	0,0.6667,0,0.6667,0,0,0,0,0.25,0.3333,0.6,0,0.2,0.5,0.1667,0.4,0,0.3333	-0.141071	0.00628772	1	chr11	4703783	4705283	MMP26
chr11_5595110_5596610_TRIM6	1,0.6667,1,1	0.8,0.8333,0.7143,1,1	1,1,0.8,1,1,0.7778,1,0.75,1,0.75,1,0.6667,0.75,0.3333	1,1,0.6,1,0.6,0.8333,0.8,1,0.6667,0.6667,1,0.75,0.3333,0.6667,0.6667,0.6667,1,1,0.6667,0.6667,0.6667,0.3333,0	1,1,1,1,1,1,1,1,1,0.6667,1,1,1,0.3333,0.3333,0.3333,0.6667,0.3333,1,0.6667,0,0,0	0.8571,1,1,0.8,0.75,0.8,1,1,0.5,0.4,0.8	1,1,0.75,1,0.5,1,0.75,1,1,0.25,0.3333,0.25,1,1,0.25,0,0,0,1	0.7778,0.8333,0.625,0.5714,0.75,0.8333,1,0.6,0.3333,0.8,0.6667,0.8,0.6667,0.6,0,0,0	-0.117844	0.0305496	1	chr11	5595110	5596610	TRIM6
chr11_9264850_9266350_DENND5A	0,0.6667,0.3333,0.6667,0.3333,0.6667	1,1,0,0.6,0.5,0.6,1,1	0.2,0.8,0.8,0.8,0.8,1,0.6667,0.5,0.5,1	0.6667,0.6667,1,1,0.6667,0.6667,1	0,0,0,0,0,0,0,0,0,0,0,0,0,0,0,0,0,1,1,0.5,0.3333,0.8,0,0.8333	1,0.2,0.75,1	0.25,0.4,0.2,0.8,0.6,0.6667,0.8571,0.75,0.3333,0.75,0.6	1,0.5,0.3333,0.3333,0.3333,0.25,0.5	-0.313834	7.51999e-05	0.474436	chr11	9264850	9266350	DENND5A
chr11_10750245_10751745_CTR9	0,0,0.75,0.3333	0.5714,0.75,0.5,1,0,0.25,0.3333,0.25,0.3333,0.75,0,0.5,0.3333,0.25,0.3333,0.5,0,0.25,0.3333,0.3333,0,0,0,0,0,0	0.6,0.5556,0.7,0.875,0.5,0.5,0.6667,0.5,0.5,0.4,0.6,0.6667,0.4,0.3333,0.5,0.6667,0,0,0,0,0	0.25,0.6667,0.8,0.3333,0,0.3333,0,0.6,0,0.2,0,0,0,0,0	0.5714,0.75,1,0.5,0.5,0.75,0.5,0.6,0.2,0,0,0.6667,0,0.3333,0,0,0,0,0,0.2,0.25,0,0,0,0,0,0,0,0,0,0,0,0,0,0,0,0,0,0,0,0,0,0,0,0,0,0,0,0,0	0.75,0.5,0.3333,1,1,0,0,0,0,0,0,0,0,0,0,0,0,0,0,0	0.6,0.5556,0,0.6667,0.6667,0.3333,0,0,0.3333,0,0,0,0,0,0,0,0,0,0,0,0,0,0,0,0,0,0,0,0,0,0,0,0,0,0,0	0.5556,0.8,0.5,0.75,0.25,0.3333,0.25,0.3333,0.5,0.5,0.25,0.5,0.5,0.4,0.25,0.25,0.25,0,0,0,0,0,0,0,0	-0.156915	0.000298781	1	chr11	10750245	10751745	CTR9
chr11_18411317_18412817_LDHC	1,1,1,1,1,0.3333,0.3333	1,1,1,1,0.6667,1,1,0.75,0.75,1,0.3333,0.3333,0,0.3333,0.6667,0.8,1,0.6667	1,0.75,1,1,1,1,0.4,0.8,0.75,1,0.6667,0,0,0,0,0.1667,0.1429,0,0,0,0,1,0.2	0.75,1,0.75,1,1,0.75,0.75,1,1,0.6667,0.75,0.75,0.6667	0.6667,0.3333,0,0,0,0,0.25,0.3333,0,0,0.3333,0,0.3333,0.75,0.6667,0	1,1,1,0,0.1667,0,0.1667,0,1	0,0.6667,0.3333,0.2,0,0,0.1667,0.1667,0.1667,0,1,1,0.8	1,1,1,0.6,0.6667,0.5,0.8,0.4,0,0,0.2,0.25,0.25,0.1667,0.5,0.75,0.3333	-0.286519	6.08103e-05	0.383956	chr11	18411317	18412817	LDHC
chr11_22625323_22626823_FANCF	0,0,0,0.3333	0,0,0,0,0,0,0,0,0,0,1,0.8,0.875,0.6667,0.875,1,1,0.875,0.6667,1,0.6667,1	0,0,0,0,0,1,0.8,1,0.9167,0.4545,0.75,0.6667	1,0.3333,0.75,0.3333,0.75,0.75,0.75,1,0.6667	0,0,0,0,0,0,0,0,0,0,0,0,0,0,0,0,0,0,0,0,0,0,0,0,0,0,0.5,0.4,0.3333,0.6667,0.6667,0.75,0.5,0.8333	0,0,0,0.75,0.5,1,0.75,0.25,0.5,0.8,1,1,0.3333	0,0,0,0,0,0,0,0,0,0,0,0,0,0,0,0,0,0,0,0,0,0,0,0,0,0,0,0,0,0.1818,0.6,0.6667,0.3636,0.6667,0.5455,0.8571,1,0.8333,0.8,1,0.75,0.75,0.4	0,0,0,0,0,0,0,0,0,0,0,0,0.4286,1,0.3333,0.125,0.6667,0.3333,0.9,0.8571,0.6923,1,0.6667,1,1,1	-0.215726	0.00282086	1	chr11	22625323	22626823	FANCF
chr11_29593412_29594912_LINC02546	1,1,0.3333	0.4,0.6667,0.25,0.1667,0.25,0.5	0.2857,0.3333,0,0.1667,0,0,0.125	0.3333,0.6667,0.3333,0.3333	0.6667,0,0,0.1429	0,0.3333,0,0,0.25,0.5	0,0,0,0,0.125,0	0.6,0.3333,0.375,0.3333,0.125,0.3333,0.3571	-0.162639	0.0456723	1	chr11	29593412	29594912	LINC02546
chr11_43679737_43681237_HSD17B12	0.75,0.25,0.5,0.3333,0.75,0.3333,0.75,0.6667,0.25,0,0	0.6667,0.5,0.6667,0.3333,0.3333,0.3333,0.25,0.3333,0.2	0.3333,0.3333,0.25,0.3333,0.5,0.3333,0.5,0,0,0,0,0,0	1,1,0.8,0,0	0,0,0,0,0,0,0,0,0,0,0,0,0,0,0,0,0,0,0	0,0,0.3333	0,0.1111,0.2,0.6667,0.6667,0.6667,0.6667,0,0,0	0.2,0,0.3333,0,0	-0.253545	6.56129e-05	0.414149	chr11	43679737	43681237	HSD17B12
chr11_46593523_46595023_AMBRA1	0,0,0.6667	0,0.6667,0.2,0.6667,1,1,1,0.75	0,0,0,0.75,0.6667,0,0.7143,0	0,0.75,1,1,1,0.75	0,0,0,0,0,0,0,0,0,0,0,0,0,0,0,0,0,0,1,0,1,0.2,0,0.8,1,0.8,0.8,1	0,0,0,0,0,0,0,0,0,0,0,0,0,0,1,0,0.6,0.4,0.6667,0.6667,1,1,1,1	0,0,0,0,0,0,0.6,0.1429,0.75,0,0,1	0,0,0,0,0.8,1,0.4,0.3333,0.6667,1,1,1,0.8	-0.199006	0.0458536	1	chr11	46593523	46595023	AMBRA1
chr11_56137218_56138718_OR8J3	0.3333,0.6667,0.6667,0.3333,0.25	0.6667,0.3333,0.6667,0.3333,0.8571,0.75,0.6667,0.5,1,0.6667	0,0,0.75,0.75,0.75,0.3333,0,0.6,0.8571,0.4286,0.6,0.3333,0.3333,0.3333,0.75,0,0.75,0.3333,0,0,0.75,0,0,0,0.75,0.3333,0,0,0.3333,0.75,0.3333	0,0,0.3333	1,1,0.2,0,0.25,0,0.5,0,0,0,0,0.3333,0,0,0,0,0,0,0,0,0,0,0,0,0,0,0,0,0,0,0	0.5,0.75,0.75,0.6667	0,0.6667,0,0.5,0.5,0.5,0.6667	0,0,0.3333,0,0.4,0.3333,0.3333,0.4444,0.6667,0.5	-0.184938	0.00296031	1	chr11	56137218	56138718	OR8J3
chr11_57567830_57569330_UBE2L6	1,1,1,1,1,1,1,0.6667	0.3333,0.6667,1,0.75,0.75,1	0,0.6667,1,1,1,1,1,0.8571,0.75,1,1,1	1,1,1	0,0,0,0,0,0,0,0,0,0,0,0,0,0,0,0,0,0,0,0,0,0,0,0,0,0,0,1,1,1,1,0.6667,1,1	0.6667,0.6667,1,1,1,1,1,1,0.5,0.6,0.8333,0.8333,1,1,0.6667,1	0.8,1,1,0.6667,1,0.75,0.75,1,1,1,0.6667,0.75,1,0.8,1,0.8,0.2,1,0.6,1,0.75	0,1,0.3333,0.8,1,0.25,1,1,1,1,1,0.3333,1,0.6667,0.25,1,0.5,1,1,0.6667	-0.297404	8.44547e-06	0.0535696	chr11	57567830	57569330	UBE2L6
chr11_63680449_63681949_RTN3	1,0.75,1,1,0.8571,0.75	1,1,1	1,1,1,0.8889,0.625,0.6667,0.75,0.3333,0.6,0.3333,0.6,0.6667,0.5,0,0,0.75,0.5,0.75,0,0	0.3333,0,0.6667,0,0	0.6667,1,1,1,1,1,0.5,0.5,0,0.5,0.5,0.5,0,0,0.3333,0,0.3333,0,0,0,0,0,0,0,0,0,0,0,0,0,0,0,0,0,0,0,0,0,0,0,0,0,0,0,0,0,0,0,0,0,0,0,0	1,0.3333,0.4,0.3333,1,1,0.6667,0,0,0.3333,0.3333,0	0.9,0.5,0.4286,0.6667,1,0.8182,0.125,0.5714,0.4286,0.1667,0,0,0,0,0,0,0,0,0,0,0,0	1,1,0.6667,0.5,1,0.3333,1,0,0.5,0,0.1429,0.25,0,0.25,0.3333,0.3333,0,0,0,0,0,0,0,0,0,0,0,0,0,0,0,0,0,0,0,0,0,0,0,0,0,0	-0.387228	1.16545e-06	0.00740876	chr11	63680449	63681949	RTN3
chr11_64184271_64185771_STIP1	1,1,0	1,1,1,1,0.8333,1,1,1,0,0,0,0,0,0,0	1,1,0	0.6667,1,1,1	1,0.6667,1,0.6667,1,0.3333,0,0.5,1,1,1,0,0,0,0,0,0,0,0,0,0,0,0,0,0,0,0,0,0,0,0,0,0,0,0,0,0,0,0,0,0,0,0,0,0,0,0,0,0,0,0,0,0	0.6667,1,1,0.3333,1	1,0.3333,0.6667,0,0,0,0,0,0,0	1,0.8333,1,0.8,0.25	-0.37274	0.00127542	1	chr11	64184271	64185771	STIP1
chr11_70074848_70076348_LINC02584	1,0.6667,1,1	0.6667,1,0.6,1,0.8333,1,1,1,1	1,1,1,1,0.8571,0.8571,1,1,1,0.7778,1,1	1,1,1,1,1	0,1,0.6667,0.75,0.75,1,0.5,0.6667	1,1,1,1,1,1,0.8,1,1,1,1,0.6,1,1	0,0.3333,0.5,1,1,1,1,1,1,1,0.6667,0.5,0.75,0.8571,1,1,1	1,1,1,1,1,0.6,0.8,0.5,0.8333,1,1,0.6667,1,0.6667,1,0.6,0.7143,1	-0.104737	0.00855807	1	chr11	70074848	70076348	LINC02584
chr11_73786873_73788373_MRPL48	1,0,0	1,1,0.8333,0.75,0.6667,1,0.75,0.5,0,0	1,0.7273,1,0.75,0.6667,0,0	1,1,0.75,0.6667,0,1,0,0.2,0,0.6667,0.6667,1,0.8,0.6667,0.6667,0.3333,0.5,0.2857,0.0909,0,0,0	1,0.8333,0,0.6667,0.6667,0,1,0.6667,0.6667,0.2,0,0,0,0,0,0,0,0,0,0,0,0,0,0,0,0,0,0,0,0,0,0,0,0,0,0,0,0,0,0,0,0,0,0,0,0,0,0,0,0	0.8333,0.6667,0.8333,0.6667,0.6667,0.25,0.75,0.75,1,0.4,0.6667,0.6,1,0,0,0.6667,0,0.3333,0,0.3333,0.1111,0.3333,0,0,0,0,0,0,0,0,0,0,0,0	0.6667,0.8333,0.6667,0.8571,0.8,0,0.75,0.5,0.5,0.6667,0,0.25,0,0,0,0,0,0,0,0,0,0,0	0.6667,1,0.5,0.3333,0.25,0,0,0,0,0,0	-0.303661	3.98025e-05	0.251632	chr11	73786873	73788373	MRPL48
chr11_74948265_74949765_SPCS2	0,0,0,0,0,0,0,0,0,0,0,0	0.8,0.625,0.3333,0,0	0.625,0.6,0.875,0.75,0,0.375,0.125,0,0,0,0,0,0,0,0,0	0.5,0.3333,0.8889,0.5,0.2,0.375,0.25,0,0,0,0,0,0	0.6,0.6667,0.5,0.6667,0.2857,0,0,0,0,0,0,0,0,0,0,0,0,0,0,0,0,0,0,0,0,0,0,0,0,0,0,0,0,0,0,0,0,0,0,0,0,0,0,0,0,0,0,0,0,0,0,0,0,0,0,0,0,0,0,0,0,0,0,0,0,0,0,0,0	0.4286,0.6667,0,0,0,0,0,0,0,0,0,0,0,0,0,0,0,0,0,0,0,0	0.75,0.3333,1,0.25,0,0,0,0,0,0,0,0,0	0.375,0.4,0.4,0.25,0.4286,0,0,0,0,0,0,0,0,0,0,0,0,0,0,0,0,0,0,0,0,0	-0.115745	0.0116528	1	chr11	74948265	74949765	SPCS2
chr11_74987643_74989143_NEU3	0.75,1,1,0.75,1,1,1,1,0.6667,0.75,0,0,0,0,0,0,0	0.6667,1,0.5556,0.8,1,0.8333,0.8571,0.75,1,1	0.6,0.8,1,0.8,0.4,1,0.4,1,0.5,0.8,0.6667,0.6667	1,0.8571,1,0,0,0,0,0,0	1,1,1,1,0,0,0,0,0,0,0,0,0,0,0,0,0,0,0,0,0,0,0,0,0,0,0,0,0,0,0,0	1,0.8333,1,0	0.5,0.5,0.5,0.5,0.5,0.5,0.6667,1	1,1,1,1,0.6667,1,0.8,0,0.6,1,0.6667,0.75,0,0,0,0	-0.251733	0.00218865	1	chr11	74987643	74989143	NEU3
chr11_78138792_78140292_KCTD21-AS1	0,0.3333,0.3333,0,0,0,0	0.6667,0,0,0,0,0,0,0,0,0,0,0,0,0,0,0,0.6,0.6667,0,0.3333,0.6667	0.75,0,0,0,0,0,0.5	0.6667,0.25,0,0,0,0,0,1	0,0,0,0,0,0,0,0,0,0,0,0,0,0,0,0,0,0,0,0,0,0,0,0,0,0,0,0,0,0,0,0,0,0,0,0,0,0,0,0.5	0.75,0,0,0,0,0,0.3333	0.75,0.125,0,0,0,0,0,0,0,0,0,0,0,0,0,0,0,0,0,0,0,0,0,0,0,0,0,0,0,0,0.25,0.8333	0.8333,0.4444,0,0,0,0,0,0,0,0,0,0,0,0,0.2,0.2	-0.102425	0.0310289	1	chr11	78138792	78140292	KCTD21-AS1
chr11_78139153_78140653_ALG8	0.3333,0.3333,0,0,0,0,0.6667,0.6667,0.6667,0.6667,0.6667,1	0,0,0,0,0,0,0,0,0,0,0,0,0.6,0.6667,0,0.3333,0.6667,0.8333,0.6667,0.6667,0.6667,1,1	0,0,0,0.5,0.5,0.5,0.25,0.25,0.6667,0.6667,1,0,0.6667,0,0.3333,1,1	0,0,0,1,0.3333,0,0.3333,0,0.6667,0.6667,0.6667,0.6667	0,0,0,0,0,0,0,0,0,0,0,0,0,0,0,0,0,0,0,0,0,0,0,0,0,0,0,0,0,0,0,0,0,0,0,0,0,0,0.5,0.5,0.25,0,0.25,0.25,0.5,1,0.6667,1,1,0.6667,0.3333	0,0,0,0,0,0.3333,0.4,0.2,0.2,0.2,0.2,0.6,0.75,1,0,0.8	0,0,0,0,0,0,0,0,0,0,0,0,0,0,0,0,0,0,0,0,0,0,0,0,0,0,0.25,0.8333,0.3333,0.2857,0.3333,0.4286,0.3333,0,0,0.3333,0,0.6,0.3333,0.8,0.5,0.25,0,0,0.4,0.4,0.2,0.8,0	0,0,0,0,0,0,0,0,0,0,0.2,0.2,0.75,0.75,0,0.75,0.75,1	-0.196627	0.000251192	1	chr11	78139153	78140653	ALG8
chr11_90222864_90224364_CHORDC1	0,0,0,0,0,0,0,0.5,0.6667,1,0.5,1	0,0,0,0,0,0,0,0,0,0,0,0,0,0.4,0.6667,0.75,0.5714,0.8333,0.375,0.5,0.4286	0,0,0,0,0,0,0.5556,1,0.75,0.6667,1,0.2,0.6667,0.25,0.2222	0.3333,0,0.3333,0.6667,0.6667,0.75,0.6,1,0.6667,0.3333	0,0,0,0,0,0,0,0,0,0,0,0,0,0,0,0,0,0,0,0,0.6667,0,0,0,0.1667,0,0,0.5,0,0.6667,1,0.6667,0.3333,0.5,1	0,0.2,0,0,0,0,0,0,0,0.2,0.625,0.875,0.625,0.75	0,0,0,0,0,0,0,0,0,0,0,0,0,0.8,0.8,0.5,0.8,0.5,0.8333,0.8333	0,0,0,0,0,0,0,0,0.3333,0.5,0.5556,0.6,0.5,0.8333	-0.118256	0.0440916	1	chr11	90222864	90224364	CHORDC1
chr11_93660681_93662181_CEP295	0.3333,1,1	0.5,1,1,1,1,1,1,0.3333,1,0.6667,0	0.5455,1,1,1,1,1,1,1,0.875,1,0.75,0.8,1,1,1,1	0.4,1,1,1	0.1667,1,1,1,1,1,1,1,0.6667,0.3333,0,0,0,0,0,0,0,0,0,0,0,0	0.75,0.6667,0.6667,1,0.6667,0.6667,0	0,1,0.75,1,1,0.8,1,0.8,1,1,0.8333,0.8,1,1,0.8333,1,0,0	0.3077,1,1,0.8,1,1,1,1,0,0,0,0,0,0,0,0,0,0,0,0,0,0,0,0,0,0,0,0,0,0,0,0,0,0	-0.445259	2.0817e-09	1.32729e-05	chr11	93660681	93662181	CEP295
chr11_112269748_112271248_LINC02762	1,1,0.6667,0.3333,0.6667	0.6667,0.6667,0.5,0.6667,0	0.8889,0.6364,1,0.5,0.8,0.6667,1,0.6667,0.3333,0.6667,0	1,0.75,0.6667,0.6667,0.3333,0.3333	0.6667,0.5,0.6,1,0.75,0.25,0.3333,0,0,0,0,0,0,1	0.8,0.5,0.875,0.8333,0.3333,0,0	1,0.8333,0.6,0.375,0.5,0.375,1,0.5,0.2	0.7692,0.6667,0.4545,0.6667,0.8,0.6667,0.5,0.5,0.5,0.6667,0.25,0.3333,0.25,0	-0.158592	0.0313797	1	chr11	112269748	112271248	LINC02762
chr11_124568996_124570496_OR8A1	1,0,0.5,0.5	0.6,0,0,0,0.3333,0.25	0.75,0.5714,0,0.5714,1,0.6,0.6667,1,0.6667,0.6667,1,1	0.4,0,1,1,0.25,0.6667,1,1	0.3333,0,1,0.4444,0,0,0.2,0,0.5,0.25,0,0.5	0.5,0.6,0.2,0.2,0.1667,0,0.3333	0.6667,0.5,0.6,0.8571,0.5,0.4,0.5,0.4286,0.5714	0.5714,0.1667,0,0.5,0.5,0.5,0.6	-0.192441	0.0206268	1	chr11	124568996	124570496	OR8A1
chr11_126268482_126269982_SRPRA	0,0,0,0,0,0,0.3333,0.3333,0.3333,0,1,0.75,0.6667	0,0,0,0,0,0,0,0,0,0,0.6667,0,0,0,0,0.2,0,0.25,0.3333,0,0,0.3333	0,0,0,0,0,0,0,0,0,0,0,0,0.6667,0.6,0.2,0.6,0.8333,0.3333,0.5,1,0	0,0,0,0,0,0,0,0,0,0,0.6667,0.6,0.4,0,0.4,0.75,0.6,0.5,0.75,0.75,1,1	0,0,0,0,0,0,0,0,0,0,0,0,0,0,0,0,0,0,0,0,0,0,0,0,0,0,0,0,0,0,0,0,0,0,0,0,0,0,0,0,0,0,0,0,0,0,0,0,0,0,0,0.3333,0.3333,0,0.8,0.6,0.6,0.8,0.8	0,0,0,0,0,0,0,0,0,0,0,0,0,0,0,0,0,0,0.6667,0	0,0,0,0,0,0,0,0,0,0,0,0,0.3333,1,0.5,0.5,1	0,0,0,0,0,0,0,0,0,0,0,0,0,0,0,0,0,0,0.3333,0,0,0,1,0,0,0,0.2,0.5,0.1667,0.6,0.25,0.8,1,0.6667	-0.116409	0.00722451	1	chr11	126268482	126269982	SRPRA
chr12_989541_991041_RAD52	0,0,0.3333	0.5,0.6667,1,0.6667,0.3333,0.25,0.1667,0.1667,0.25	0.6,0.8333,0.1667,0.4286,0,0,0.2,0,0,0,0	0.3333,0.8,0.6667,0.6667,0.25,0.3333,0.3333,0.25,0.2,0.25,0,0.6,0.3333	0.6,0.2,1,0.6667,0.5,0,1,0.25,0,0,0,0,0,0,0,0,0,0,0,0,0,0,0,0,0,0,0,0,0,0,0,0,0,0,0	0.3333,1,0,0,0,0,0.25,0.1667,0,0,0,0,0,0,0,0,0	0.6,0.5,0.8,0.8571,0.5455,0.2857,0,0,0,0.2857,0,0.4,0.1429,0,0,0,0,0,0,0,0,0,0,0	0.25,0.375,0.1818,0.1111,0,0,0,0.0833,0,0.1818,0,0.3333,0,0,0,0,0,0,0,0,0,0,0,0	-0.202629	0.000281146	1	chr12	989541	991041	RAD52
chr12_10029681_10031181_CLEC9A	0.3333,0.7143,1,0.6667,0.6667,0.6667,1,0.3333	0,0.3333,0.75,0.8,0.6667,0.5,0.5714,0.6667,0.5,0.75,1,0.5,1,0.3333,0.75	0.25,0.2,1,0.2857,0.6667,0.75,0.75,0.6667,0.6667,1,1,0.8,1,1,1,0.6667,0.3333	1,0.25,0.5,0.75,1,0.75	0.2,0.6667,0.4,0.2,0.2,0.2857,0.2857,0.3333,0.2857,0.1429,0.8,0.3333,0.3333,0,1,0.5	0.5,0.25,0.5,0.2857,0.3333,0.5,1,1,0.3333	0.4286,0.6667,0.8333,0.5,0.6,0,0,0,1,0.5,1,0.25	0.4,0.75,0.6,0.75,0.3333,0,0.3333,0,0.3333,0.25,0.3333,0.3333,1,0.9091	-0.222777	0.000207491	1	chr12	10029681	10031181	CLEC9A
chr12_10030123_10031623_LOC102724020	0.6667,1,0.3333	0.5,0.5714,0.6667,0.5,0.75,1,0.5,1,0.3333,0.75,0.75,1	0.6667,0.75,0.75,0.6667,0.6667,1,1,0.8,1,1,1,0.6667,0.3333,0.6667,0.75,0.6667,0,0	0.25,0.5,0.75,1,0.75,0,0.6667	0.2,0.2857,0.2857,0.3333,0.2857,0.1429,0.8,0.3333,0.3333,0,1,0.5,0.8,0.8	0.3333,0.5,1,1,0.3333,0.8,0.5	0,0,1,0.5,1,0.25,0.3333	0.3333,0,0.3333,0.25,0.3333,0.3333,1,0.9091,0.6429,0.3846,0.25,0.2	-0.20005	0.00394799	1	chr12	10030123	10031623	LOC102724020
chr12_19438491_19439991_AEBP2	0.8,1,1,0.8,0.6,1,1,0.3333,0.75,0.6667,1,0.6667,1,1,1,0.6667,0.3333,0.6667	1,0.6667,0.75,0.8333,0.6667,1,1,1,1,0.6667,0.6667,0.75,0.6,0.5,0.25,0,0,0,0,0.25,0,0,0,0	1,1,0.75,1,0.8889,0.6667,0.8333,1,0.8333,1,1,0.8,0.6667,0.8,1,0.4,1,1,1,0.6667	1,1,1,1,0.6667,1,1,1,1	1,0.25,0.8571,0.8,0.8889,1,1,0.6667,1,0.8571,1,1,0.75,0.6,1,1,1,0.6667,0.3333,0,0,0,0,0,0,0,0,0,0,0,0,0,0,0,0,0,0,0,0,0,0,0,0	1,0.8571,0.9091,0.8889,0.75,1,1,1,1,1,1,1,1,1,0,0,0,0,0	1,0.875,0.9091,1,1,1,1,1,1,1,1,1,0.8,1,1,1,1,0.5,0,0.3333,0,0,0,0,0,0	1,0.75,1,0.8333,0.8571,1,0.8,1,0.75,0.6667,1,1,1,0,0,0,0,0,0,0,0,0,0,0,0,0,0,0,0,0,0,0	-0.245785	3.3954e-05	0.214725	chr12	19438491	19439991	AEBP2
chr12_28189455_28190955_CCDC91	1,1,0.75,1,0	1,0.8333,1,1,1,1,0.75,1,0.5,0,0,0,0,0,0,0,0,0	1,1,1,1,1,0.8333,1,1,0.5,0.3333,0.6667	1,1,1,0.6667	1,0.8,1,1,1,1,0.8,0.4,0,0,0,0,0,0,0,0,0,0,0,0,0,0,0,0,0,0,0,0.3333,0,0,0,0,0,0,0,0,0,0,0	0.75,1,1,1,1,1,1,0.25,0.6667	0.8333,1,1,1,1,1,1,0.6667,0,0,0.3333	1,0.6667,1,0.8,0.6667,0,0.25,0,0	-0.253262	0.0052971	1	chr12	28189455	28190955	CCDC91
chr12_41187319_41188819_PDZRN4	1,1,0.6667,0.6667,0.6667,0.3333	1,0.6667,0.3333,1,1,1,1,0.6667,0.6667	0.6,0.8,0.4,0.3333,0.8,0.4,1,1,0,0,0.6667	1,0.6667,0.3333,0.5,1,1,0.6667,0.6667,0.6667,1,0.3333,0.3333	0.6667,0.6667,1,0.2,1,0.2,0.75,0.8,1,0,0.6667,0.3333,0.3333,0.3333,0.3333,0	0.5,0.6667,0.6667,1,0.3333,0.6667,0.6667,1,0.875,0.875,0.8333,0.6667,0.3333,0,0.6667,0.3333,0.3333,0.3333,0.6667,0.3333	0.6667,0.1429,0.2,0.8,0.8,0.2,0.75,0	0.375,0.375,0.375,0.6667,0.25,0.25,0.6667,0,0.6667,0.6667,0.25,0,0.5,0.25,0.75,0.75,0.6667,0.6667	-0.168247	0.00672443	1	chr12	41187319	41188819	PDZRN4
chr12_42691215_42692715_LINC02450	1,0.5,0.75,0.6667,1,0.3333,0.6,0.6667	0.4,1,1,1,0.6,0.6667,0.6667,0.6667,0.6667,0.6667,0.6	0.5,0.6667,0.6667,1,0.75,0.8,0.5,0,0.75,1,1,1,0.5,0.2,0.8,1,0.25	0,0.6667,1,1,1,1,0.2222	0.5,1,0.8889,1,0.6667,1,0.3333,0,0,0,0,0,0,0,0,0,0.6667,0.375	0.75,1,0.75,0.75,0.4,0.5,0.5	0.6667,0.625,1,1,1,0.8571,0.25,0,0,0.7143,0.6667,0.7143,0.5,0.5,0.3333,0.3333,0.4,0.5,0.4,0.75,0	0.1667,0.875,0.8333,0.8,0.8333,0.5455,0.2,0.25,0.4,0.6667,0.8889,0.4286,0.6667	-0.185357	0.00336512	1	chr12	42691215	42692715	LINC02450
chr12_45064911_45066411_RACGAP1P1	1,0.3333,0.5,0.6667	0.6,0.6667,0.8571,0.875,0.4,1,0.8,1,0.2,1,0.75,0.6	0.8,0.7143,1,0,1,1,1,1,0.8333,0.75,0.8,1	0.6667,0.6667,0.5,0.75,0.75,0.75,0.5,0.5,1,0.6667,1	0.6667,0.6667,0.5,0.5,0,1,0.6667,0.6667,0.5,0.6667,0.6667,0.6667,0,1,0.6667	0.75,0.6,0.5,1,1,0.625,0.8333,0.8,1,0.4	0.6,0.75,0.6667,0.25,1,0,0,0	0.5,0.7143,0.8889,0.2,0,0.6,1,0.8182,0,0.5455,0,0.3636,0.2857,0.6667,0.6667,0.6667,0.75,0.3333,0.4,0.3333	-0.187323	0.00166686	1	chr12	45064911	45066411	RACGAP1P1
chr12_49110400_49111900_LMBR1L	0.3333,0,0.3333	0.6667,0.75,0.5,0.75,1,1,0.6667,1,1	0,0,0,0,0,0,0,0,0.25,0.3333,1,1,0.6,1	1,1,1,1,1,0.6667,0.6667,1,0.6667,1	0,0,0,0,0,0,0,0,0,0,0,0,0,0,0,0,0,0,0,0,0,0,0,0,0,0,0,0,0,0,0,0,0,0,0,0,0,0,0.25,0.4,0.5,0.75,0.3333,0.6667	0.8,0.8,0.8333,0.8,1,1,1,1,1,1,1,1	0,0,0,0,0,0.3333,1,1,0.6,1,0.5,1,1,1,1,0.25,1	0.3333,0.3333,0,0.6667,1,1,1,1,1,1,1	-0.205691	0.0165168	1	chr12	49110400	49111900	LMBR1L
chr12_49336688_49338188_C1QL4	1,1,0.6667,0.75,0.25,0.5	0.6,0.5,0.4,0.3333,0.75,0.6667,1,1,0	0,0,0,0.5,0.4444,0.7,0.125,0.25,0.8333,1,1,1,1	0.3333,0.3333,1,0.3333	0.2,0.5,0.25,0.25,0,0,0,0.3333,0,0,0.3333,0,0,0,0,0,0,0,0,0,0,0.2,0,0,0,0.5,0.4,0,0,0,1,0.25,0.25,1,0.8,1,0.5,1,0,1	0,0,0,0.1667,0.1667,0.3333,0.5,0.25,0,0,0.6667,0.75,0.75,0.2,0,1,0.8,0.8,0.8,0.6	0,0,0,0,0,0,0,0,0,0,0.5,0.3333,0.3333,0.6667,1,1,0.6667,0.6667,0.1667,0.25,0.5,0.6667	0,0,0,0.25,0.25,0.25,0.8333,0.75,0.7778,0.2,0.2,0.5714,0.3333,0.75,0.5,0.1429,0.4286,0.5	-0.260542	0.000550803	1	chr12	49336688	49338188	C1QL4
chr12_49388173_49389673_LOC100335030	0.6667,0.5,0.8,0.8	0.5,0.25,0.25,0.8,0.8	1,1,0.6667,0.75,0.6,0.8,1,1	1,0.6667,0.5,0.5,1,0.5	0.6,1,1,0,0,0,0,0,0	1,1,0.5,0.25,0.3333,0.6667	1,0.75,0.5,0.5,0.25,1	0.3333,0.5714,0.5,0.4,0,0.6,0	-0.255349	0.00460339	1	chr12	49388173	49389673	LOC100335030
chr12_50025057_50026557_RACGAP1	0,0,0,1,0.6667	0,0,0,0,0,0,1,0.25,0.6,1,1,1,0.6667,0.3333,0.6667,1,1,1,1	0,0,0,0,0,0,0,0,0.8,0.5,0.5,0.5,1,0.75,1,0.8,1,0.8,1	0,0.6667,0.6667,1,1,1	0,0,0,0,0,0,0,0,0,0,0,0,0,0,0,0,0,0,0,0,0,0,0,0,0,0,0,0,0,0,0,0,0,0,0,0,0.6667,1	0,0,0,0,0,1,1,0.25,1,0.75,0.75,1,1,1	0,0,0,0,0,0,0,0,0,0.5,0.6,0.4286,0.6,0.6,0.6,0.625,1,0.8333,1,0.7143,1,1,0.9,1	0,0,0,0,0,0,0,0,0.7143,0.5,0.5,0.8182,0.5556,0.4,1,1,1	-0.219995	0.0041905	1	chr12	50025057	50026557	RACGAP1
chr12_51047326_51048826_LETMD1	1,0.3333,0,0,0,0,0,0,0,0,0,0	1,0.6667,0.6667,0.6667,1,1,0.6667,0.6667,0.6667,0.6667,0.75,0.25,0,0,0	0.6667,1,0.6,0.8333,0.8333,1,0.8333,0.7143,1,0.8333,1,0.3333,0.6667,0.1667,0,0.7778,0.5,0,0,0,0,0,0,0,0,0,0,0,0,0	1,1,0.25,0.5,0.5,1,0,0,0,0,0,0,0,0,0,0,0	0,0,0,0,0,0,0,0,0,0,0,0,0,0,0,0,0,0,0,0,0,0,0,0,0,0,0,0,0,0,0,0,0,0,0,0	0.75,1,0,0,0,0,0,0,0,0	0.3333,1,0.5,0,0,0,0,0,0,0,0,0,0	1,1,0.5,0.25,0.5,1,0.5,0.5,0,0.25,0,0,0,0,0,0,0,0,0,0,0,0,0,0,0,0,0,0,0,0,0,0,0,0,0,0.0909	-0.254901	5.71872e-06	0.0363139	chr12	51047326	51048826	LETMD1
chr12_53321110_53322610_AAAS	0.5,0.75,0.75,0.5,1	0,0,0,0,0,0,0.6667,0.6667,0.6667,0.3333,1,1,1	0,0,0,0,0,0,0,1,1,1,1,1,1,0.3333,1,1,1,1	0,0,0,1,1,1,1,1,1	0,0,0,0,0,0,0,0,0,0,0,0,0,0,0,0,0,0,0,0,0,0,0,0,0,0,0,0,0,0,0,0,0,0.6667	0,0,0,0	0,0,0,0,0,0.5,0.25,0.8571,0.875,1,0.6667	0,0,0,0,0,0,0,0,0,0,0,0,0,0,0.3333,0.5,0.75,0.8,1,0.6667,1,1,1,0.6667,1	-0.376392	8.65282e-06	0.0548762	chr12	53321110	53322610	AAAS
chr12_53463467_53464967_PCBP2-OT1	1,1,1,1,1,0.6667,1	1,0.6667,0.25,1,0.6667,1,0.75	1,0,0.2727,0.25,0.8333,1,1	0.6667,0.3333,1	0.5,0.2,0,0.6,0,0.5,0.5	0.5,0.4,0,0.5,0.2857,0.8,0.6,1	0.6667,0,0.5,0,0.25,0.4286,0.5,1,1,1,1	1,1,1,1,0.75,0.4,0.375,0.6667,0.7778,0.3333,0.3,0.75,0.75,1,0.75,1,1	-0.169865	0.0440292	1	chr12	53463467	53464967	PCBP2-OT1
chr12_53937830_53939330_HOXC13	0.6667,0.6667,0.3333,0,0,0,0,0,0,0.3333,0,0,0,0	1,1,0.75,0.6667,0,0,0.25,0,0,0,0,0.3333,0	0.6,0.1667,0.1429,0.4,0,0.2,0.3333,0.3333,0.25,0,0,0,0,0	0.75,1,0.75,1,0.3333,0.3333,0,0.3333,0.3333,0,0,0	0.3333,1,0.8,0.25,0.5,0,0.6667,0.3333,0.3333,0,0,0,0,0,0,0,0,0,0,0,0,0,0,0,0.125,0.2,0,0.125,0,0,0,0,0,0,0,0,0,0,0,0,0,0,0,0,0	0.3333,0.3333,0,0,0,0	0.25,0.5,0.2,0.8,0,0,0,0,0,0.5,0.25,0.25,0,0,0,0,0,0,0,0,0	0.6,0.3,0.2,0.125,0.375,0,0,0.1667,0.3333,0,0,0.25,0,0,0,0,0,0,0,0,0,0,0,0,0,0,0,0,0,0	-0.147891	0.00333908	1	chr12	53937830	53939330	HOXC13
chr12_54324130_54325630_COPZ1	0,0,0,0,0,0,0,0,0,0,0,0,0,0,0	1,0.75,0.5,0,0,0,0,0,0,0,0	0.2857,0.2857,0.7143,0.6,0.3333,0.6667,1,0.6667,1,1,1,1,1,0.8,0.8,0.6667,0,0,0,0	1,1,1,1,1,1,0.8,1,1,1,0.6667,1,1,1,1,1,0.6667,0	0.6667,0,0,0,0,0,0,0,0,0,0,0,0,0,0,0	1,0.75,1,0.5,0.75,1,1,0.4,0,0,0	1,1,1,0.6667,1,0.6667,1,1,0.3333,1,0.5,0,0,0,0,0,0,0,0,0,0,0.1667,0,0	0,0,0,0,0,0,0,0,0,0,0	-0.207396	0.00744748	1	chr12	54324130	54325630	COPZ1
chr12_55399528_55401028_OR6C65	0.3333,0.5,0.6667,0.6667,0.3333,1	0.3333,1,0.5,0.25,0.3333,0.3333,0.6667,0.75,0.75,0.8889,0.5	1,0.8333,1,0,1,0.3333,0.3333,0.5,0.5,0.2,0.25,1,1,0.4,1,0.3333,0.5833,0.625,0.6,0.1	0,0.5,0.6667,0,0,0,0.3333,0.3333,0.6667,0.6667,1,0.6,0.3333,1,0.375	0.3333,0,0,1,1,1,1,0.6667,0.8	0.6667,0.25,0.5,0.3333,0,0.2857,0.2,0.1667,0,0.1429,0.4,0.1429,0.3333,0.4286,0.3333,0.3333,0.3333,0.3333,0.4,0.4,0.2,0.5,0.6,0.7143,0.2857	0.3333,0,0.6667,1,0.6667,0.6667,0.6667,0.3333,0.4,0.2857	0,0.5,0.25,0.4,0,0.4,1,0.25,0,0.75,0.375,0.5833,0.5,0	-0.120298	0.0406572	1	chr12	55399528	55401028	OR6C65
chr12_56487914_56489414_GLS2	0.3333,0.6667,0,0.3333,0.6667,0.6667,0.3333,0,0,0.6667,0.6667,0.5	0,0,0.6667,0.6667,1,1	0,0.5,0.5,0.5,0.6,0.6,0.6667,0.8,0.75,0.8,0.5	0.8,0.2,0.4,0.4,0.6667,1	0,0,0,0,0,0,0,0,0,0,0,0,0,0,0,0,0,0,0,0,0.5,0.25,0,0.2,0.75,0.4,0.6667,0.6667,0.6667,0.25,0,0.5,0.6667	0.6667,0.3333,0,1,0.8,0.3333,0.4,0.8,0.4,0.6667,1	0,0,0,0,0.6667,0.25,0.4286,0,0.3333,1,0.6667,0.6667,0.6,0.3333,1	0,0,0,0,0,1,0.8333,0.8,0.8,0.5,1,1,0.6667,0.5,0.5	-0.165923	0.0134352	1	chr12	56487914	56489414	GLS2
chr12_57147119_57148619_LRP1-AS	0.3333,0.75,0.6667,1,1,1,0.8	0.3333,1,1,0.6667	0.5,0.8571,0.6667,0.8571,0.6,1	0.75,0.7143,1,1,0.8333,1	0.3333,0.3333,0.3333,0.5,0.6667,0.3333,0,1,1,1,0.6667	0,0.8333,0.6	0.25,0.5,0.7143,1,1	1,0.6667,0.6667,1,0.75,0.8,0.6667	-0.15788	0.0411289	1	chr12	57147119	57148619	LRP1-AS
chr12_58086891_58088391_LINC02403	0.6667,0.6667,0.6667	1,0.5,1,0.6667,0.3333,0.6667,0.2,1,0.2,0,1,1,0.6667,0.5	0.3333,0.6667,0.6667,1,0.5,1,0.8333,0.7,0.2,0.75	1,0.75,0,1,0.8,0,0.3333,0.3333	0,0.5,0,1,0.8571,0.6,0.6667,0.5,0.6667,0.6667,0.5,0,0.4,0.75,0.3333,0.6667,0,0.5,0.4286,0.3333,0.4,0.3333,0.25,0	0.75,0.6667,1,0.3333,0.6667,0,0.6667,0.3333,0.6667,0.4,0.5	0,0.3333,0.6,0.6667,0.6667,0.3333,0.6667,0.25,0.25,0.25,0.5,0.6667	1,0.25,0.4,1,0.75,1,0,0,1,0.4,0.5,0,0,0.25,0.3333	-0.159041	0.0189966	1	chr12	58086891	58088391	LINC02403
chr12_64221796_64223296_C12orf66	0.6667,0,0.3333,0.3333,1,0.6667	0,0,0.5,0.1667,0.1667,0.2857,1,1,1,0.75,0.2,0,1,1,1	1,0.25,0,0,1,0.75,1,0.375,0.4286,0.1429,1,0.8333,0.5	0.3333,0.5,0.25,1,1,1,0.5,0.1667,0,1,1	0,0,0,0,0,0,0,0,0,0,0,0,0,0,0,0,0,0,0.3333,0,0.3333,0,0.75,0.8,0.8,0,0.3333,0,1,0.6667,0.7143	0,0.25,0.2,1,1,1,0.3333,0.2,0.2,1,0.6667	0,0,0,0,0,0,0,1,0,0,0.3333,0.6667,1,1,0.3333,0.25,1,1,0.4	0,0.25,0.4,0.1667,1,0.8333,1,0.8333,0.75,0.5,1,1,0.3333	-0.197878	0.00936547	1	chr12	64221796	64223296	C12orf66
chr12_68962740_68964240_CPM	0,0.5,1	0,0,0.6667,0.1429,1,1	0.6667,0.5,0,0.875,0.75	0.3333,0.3333,0.6667,0.75,1	0.3333,0,0.75,0.25,0.6667,0.6667,0.2,0,0.6667	0.6667,0.25,0,0,0,0.8333,0.75	0.25,0.25,0.3333,0,0,0,0,0.125,0.6,1	0.3333,0,0.3333,0,0,0,0.25,0.3333,0,1,1	-0.215988	0.0417531	1	chr12	68962740	68964240	CPM
chr12_85279219_85280719_ALX1	0.3333,0.75,0.5,0.6667,0.6,1,1,1,1,1,1	0.4444,0.6667,0.2857,0.6667,0.2,1,0,0.3333,0,0,0,0,0,0,0,0,0,0	0.3333,0.7143,0.3333,0.7143,0.6667,0.8571,0.75	0.3333,0.3333,0.6667,1,1,0	0.3333,0.3333,0.3333,0.3333,0.3333,0.3333,0.3333,0.3333,0.3333,0.3333,0.3333,0.6667,0,0,0,0,0,0,0,0,0,0,0,0,0,0,0,0,0,0,0,0,0,0,0,0,0,0,0,0,0,0,0,0	0.3333,0.6667,0	0.8571,0.25,0.4,0.3333,1,0.5,0.75,0.75,0.25,1,0.25,1,0.25,1,0.25,0,0,0,0.3333,0	0.3333,0.25,0.75,0.25,0.3333,0.3333,0.3333,0.3333,0.6667,0.6667,0.3333,0.6667,0.3333,0.6667,0.6667,0.6667,0,0,0,0,0	-0.228718	0.00111782	1	chr12	85279219	85280719	ALX1
chr12_93466513_93468013_MRPL42	1,1,1,1,0.6667,0.75,0.5,0.6667	1,0.8,0.75,0.5,0.6667,1,0.3333	0.9,1,1,0,1,1,0.3333,0.3333,0.3333,0,0	0.6,1,1,0.5	1,1,0.5,0.5,1,0.25,1,0.4,1,0,0,0.3333,0,0,0,0,0,0,0,0,0,0,0,0,0,0,0,0,0,0,0,0,0,0,0,0,0,0,0,0,0	0.8333,1,1,0.5,0.25,0.8,0.8,0.8,0.8,0.3333,0,0,0,0,0,0	1,1,0.3333,1,0.6667,0.3333,0,0.8,0,0	1,1,0.6667,0.5,0.5,0.5,0.25	-0.368183	1.0243e-05	0.0649302	chr12	93466513	93468013	MRPL42
chr12_95073118_95074618_NR2C1	0.6667,0.6667,1,1,1,1,0.3333	0,0.3333,0.4,1,0.75,0.875,0.8333,1,1,1,1,1,0	0,0.1667,0.3333,0.6667	0,0.3333,0.3333,1,0	0,0,0,0,0,0,0,0,0,0,0,0,0,0,0,0,0,0,0,0,0,0,0,0,0,0,0,0,0,0,0,0,0,0,0,0,0,0,0,0,0,0,0,0,0,0,0,0,0,0.5,0.75,0.25,0.1667,0.75,1,0.5,0	0.5,0.3333,1,1,1,1,1,0.75,0.75,1	0.3333,0.1429,0.3333,0.3333,1,1,0.6667	0,0,0.8333,0,0.5,0.2,0.8571,1,1,1,1,1,1,0.6,1,1,0.75,1,0.25,1,0.1667	-0.291986	0.0011234	1	chr12	95073118	95074618	NR2C1
chr12_95790655_95792155_NTN4	0,0,0	0,0,0,0,0.3333,0.25,0,0,0.3333,0.5,0,0.6,0.3333,0.7143,0.6667,0.6,0.8571,1	0,0,0,0.5,1,0.6,0.3333,1,0.5,0.75,1	0.75,0.6667,0.3333,1	0,0,0,0,0,0,0,0,0,0,0,0,0,0,0,0,0,0,0,0,0,0.6667,0.25,0.6667,0.6667	0,0,0,0,0,0.3333,0.2,0,0.6,0,0.5,0.3333,1,0.75	0,0,0,0,0,0,0,0,0,0.3333,1	0,0,0,0,0,0,0.3333,0,0.5,0.6667	-0.259481	0.000555069	1	chr12	95790655	95792155	NTN4
chr12_96043020_96044520_LTA4H	0.3333,0.75,0.2,0.6667	0.8,1,1,0.6,0.3333,0.3333,1,0.75,1,0.6667,0.6667	0.6667,1,0.8,0.75,0.3333,0,0,0.3333,1,0.6667,0.5,0.5,0.6	1,1,1,0.25,0.6667	0.6667,1,0.6667,1,0.6667,0.5,0.6667,0,0.25,0.3333,0,0.5,0.3333,0.6667,0.3333,0,0,0.3333,0,0,0,0,1,0.3333,0.6667,1,1	1,0.6667,0.3333,0.7143,0.3333,0.5	0.75,1,1,0.6667,0.6667,0,0.6667,0.5,1,0,0.7143,0.1429,0.7143	1,0.6667,1,0.6667,0,0.6667,0,0.25,0.75,0.75,0,0,0,0,0,0,0,0,0,0.2857,0.875,0.6667,0.5,0.25,0.875,0.5556,0.3636	-0.183777	0.00822674	1	chr12	96043020	96044520	LTA4H
chr12_96488576_96490076_CFAP54	0.3333,0.3333,0.6667,0.3333,0,0	0.6667,0.75,0.4,0.6667,0.6667,0.6667,0.6667,0.3333,1,1,0.5,0.5,0.3333,0,0,0,0.25	1,1,0.5,0.3333,0.6667,1,0.3333,0.3333,0.6667,0.3333,0,0,0	0.5,0.6667,0,0,0.25,0	0.3333,0.6667,0,0,0,0,0,0,0,0,0,0,0,0,0,0,0,0,0,0,0,0,0,0,0,0,0,0,0,0,0,0,0,0,0,0,0,0,0,0,0.3333,0,0,0,0	0.3333,1,0.6667,0,0,0,0,0,0,0,0,0	0.6667,0.3333,0.6667,0.6667,0.3333,0,0,0,0,0,0,0,0,0,0.6667,0	0.6667,0.7143,0.625,1,0.6667,0.3333,0.25,0.3333,0,0,0,0,0,0,0,0,0,0,0,0,0,0,0,0,0,0,0,0,0,0,0,0,0,0,0,0,0	-0.317911	3.86072e-07	0.00245658	chr12	96488576	96490076	CFAP54
chr12_98592685_98594185_SLC25A3	0.75,0.25,0,0.3333,0.3333,0.3333	0,0,0,0,0,0,0,0,0,0,0,0,0	1,0.6,1,0.1667,0,0.3333,0,0.3333,0,0,0,0,0,0	0.6667,0.3333,0.3333,0.25	0.6667,0,0,0,0,0.25,0.2,0,0.2,0.25,0.2,0,0,0,0,0,0,0,0,0,0,0,0,0,0,0,0,0,0,0,0,0	1,0.6667,0.3333,0.5,0,0.25,0.25,0,0,0,0,0	1,0.3333,0,0,0,0,0,0,0,0,0,0,0,0,0,0,0,0,0,0,0,0,0,0,0,0,0,0	0.25,0,0.25,0,0,0.1429,0,0.1429,0,0.1667,0,0,0,0,0	-0.108572	0.0407778	1	chr12	98592685	98594185	SLC25A3
chr12_106356747_106358247_POLR3B	0.4,1,0.8,1	1,1,0.6,0.5,0.6667,0.875,1,0.875,1,0.8889,0.375,0,0.6667,0.25	0.5833,0.5833,0.6667,0.5,1,0.5,0.6667,0.625,0.375,0.1,0.5714,0.2,0.2,0,0	0.5,0.6667,0.6667,0.75,0.3333,0,0.25,0,0,0,0	0.8333,0.5,0.75,0.5,1,0.75,0.5,0.7143,1,0.5,0.1429,0.5,0,0,0.1429,0,0,0,0,0,0,0,0,0,0,0,0,0,0	0.8333,0.7143,0.6667,0.3333,0.25,0.875,0.4,0.8,0.4444,0.1,0.125,0,0,0,0	0.75,0.5,0.3333,0.5714,0.75,0.4286,0.625,0.375,0,0.3333,0,0,0,0,0,0,0	0.6667,1,1,0.6667,0.9091,1,0.7273,0.6667,0.5455,0,0,0.25,0.1818,0,0,0	-0.181249	0.00682569	1	chr12	106356747	106358247	POLR3B
chr12_110501330_110502830_RAD9B	0,0,0,0,0,0,0,0	0,0.6667,0.6667,1,1	0,1,1,0.6,1	0.2,0.5,0.6667,0.3333,1	0,0,0,0,0,0,0,0,0,0,0,0,0,0,0,0,0,0,0,0,0,0,0,0,0,0,0,0,0,0,0,0,0,0,0,0,0,0,0,0,0,0,0,0,0,0,0,0,0,0,0,0,0,0,0,0.3333,0,0.25,0,0.25,0.3333,0,0.6667,1	0,0.6667,0.6667,0.75,1	0,0,0,0,0,0,0,0,0,0.8,0.8,0.4,1,1	0,0,0,0,0,0,0,0,0,0,0,0,0,0,0,0,0,0.6667,0,0,0.75	-0.309868	0.00268672	1	chr12	110501330	110502830	RAD9B
chr12_120292737_120294237_RNU4-1	0,0,0,0,0,0,0,0.6667	0,0,0,0,0,0,0,0,0,0,0,0,0.3333	0,0,0,0,0,0,0,0,0,0.7647,0.5,0.25,0.25,0.6667	0,0,0,0,0,0,1,1,0.6667,1,0.25	0,0,0,0,0,0,0,0,0,0,0,0,0,0,0.1429,0,0	0,0,0,0,0,0,0,0,0.75	0,0,0,0,0,0,0,0,0,0,0,0,0,0,0,0,0,0,0,0,0,0,0,0,0,0,0,0,0.2857,0.3333	0,0,0,0,0,0,0,0,0,0,0,0,0,0,0,0,0,0,0,0,0,0,0,0,0,0,0.75,0.75,0.75,0.5,0.75	-0.102133	0.0441729	1	chr12	120292737	120294237	RNU4-1
chr12_121711751_121713251_TMEM120B	0,0,0,0.4,0,0,0,0	0.25,0,0.3333,0,0,0,0	0.25,0.2,0.6,0.1,0,0,0	0.5,0.6,0.6,0.6667,0.6667,0.6,0,0,0	0.3333,0.3333,0.6667,0.5,0.4,0,0,0,0,0,0,0,0,0,0,0,0,0,0,0,0,0,0,0,0,0,0,0,0,0,0,0,0,0,0,0,0,0,0,0,0,0,0,0,0,0,0	0,0,0.25,0,0,0,0	0,0.3333,0.2,0.25,0.5,0,0,0,0,0,0,0,0	0,0.1667,0.1429,0.1429,0,0,0,0,0,0,0,0	-0.132616	0.00929047	1	chr12	121711751	121713251	TMEM120B
chr12_122965963_122967463_ABCB9	1,1,1,1	1,0.8,1,1,0.8,0.3333,0.3333	0.8571,0.75,1,0.6667,1,0.8,0.6,0.6667	1,1,1,1,1,1,0.6667	0.6667,0.6667,0.6667,0.8571,0.4286,0.3333,0.6667	0,1,0.3333,1,0.8,0.8,1,0.3333,0.5,0.6667	0.5,0.75,0.75,1,0.8,0.8,0.8,0.5,0,0	0.3333,0,1,0.3333,1,0.6667,0.75,1,0.8571,1,0.3333,1	-0.218408	0.00119085	1	chr12	122965963	122967463	ABCB9
chr12_123271740_123273240_CDK2AP1	0.3333,0,0.25,0.5,0.3333,0.3333,0.3333,0.6667,0.6667,1,0.75,0.8,1,1,1,1	0,0,0,1,0.3333,1,0,1,0.3333,0.8,0.75,1,0.75,1,1,1,1,1,1,1,1	0.5,0.5,0.4,0.4,0.3333,0.25,0.4,0.3333,0.6,0.75,1,0.6667,1,1,1,1,1,0.9286,1,0.9091	0.3333,0.3333,0.3333,1,0.3333,1,1,1	0,0,0,0,0,0,0,0,0,0,0,0,0,0,0,0,0,0,0,0,0,0,0,0.25,0.25,0,0.25,0.3333,0.25,0.3333,0.3333,0.6667,0.25,0.3333,1,1,1,1,1,0.6667,1,0.3333	0,1,0.875,1,1,1,1	0,0.75,0,0,0.3333,1,0.6667,1,1,0.3333,0.6,0.8,1,0.8,0.75,1,0.8,1,1,1,0.8,1,1	0.6667,0.3333,1,1,1,1,1,1	-0.183598	0.00517231	1	chr12	123271740	123273240	CDK2AP1
chr12_133180494_133181994_ZNF268	1,1,1,1,1,0.6667,0.6667,1,1,1,1,1,1,1,0.3333,0.3333	1,0.75,0.8,1,1,0.875,1,1,1,0.6667,0.8333,0.875,0.8571,1,0.8571,0.8571,1,0.8333,0.8333	1,0.875,1,0.75,1,0.6667,1,1,1,1,0.75,0.6667,0.8333,1,0.8333,1,0.75,1,1,0.3333,0	0.75,0.75,1,1,0.75,0.75,1,1,1,0.4286,0	0.75,1,1,1,0.5,0.8333,1,1,0.75,1,0.6667,0,0,0,0,0,0,0,0,0,0,0,0,0,0,0,0,0,0,0	0.9,1,1,0.5,1,1,1,1,1,1,1,1,1,1,0.8333,0.875,0.25,0,0.25,0,0.3333,0,0,0,0,0,0	1,1,0.75,1,0.5,1,0.8,1,0.9,1,0.9,1,0.75,0.5,0.8571,0.75,0.5,1,0.6667,0.8,0.7778,0.875,0.7,0.625,0,0,0,0,0,0,0,0,0,0,0,0,0,0,0	0.8333,1,1,1,1,1,1,0.6667,0.75,1,1,0.75,1,1,1,1,0.6667,0,0,0,0,0,0,0,0,0,0,0,0,0	-0.367402	2.45046e-12	1.56315e-08	chr12	133180494	133181994	ZNF268
chr13_25095135_25096635_PABPC3	0.3333,1,0.6667,0.6667,1,1,1	0.3333,1,1,1,0.6667,1,0.6667,1,0.75,1,1,1,1,1,1,1,0.8,0,0.2,0.4	1,1,0.5,0.2,0.75,0.6,0.6667,1,1,1,0.25,0,0,0.1667,0	1,0.6667,0.75,0.6667,0.75,0.6667,0.8333,0.3333,0.1667,0,0.6667,0.5,0.75,0.6667,0.75,0,0,0,0	1,1,1,1,0.75,0,0.5,0,0.5,0.6667,1,0.6667,1,1,0,0.3333,0.25,0,0,0,0,0,0,0,0,0,0,0,0,0,0,0,0,0,0,0,0,0,0,0,0,0,0,0,0,0,0,0,0,0.3333,0.3333,0,0.6667,0,0.3333,0.5,0.3333,0.25,0.3333,0.6667,0.4286,0.3333,0.1429,0.25,0,0.5,0.4,0.1667	1,0.75,0.4,0.3333,0.4,1,0.6667,0.3333,0.5,0.3333,0,0,0,0.4,0.375,0.1429	1,1,1,0.75,0.75,1,1,1,0.75,0,0.4,1,0.75,1,1,0.8,0.8,0.5,0,0,0,0.2,0,0,0,0,0.3333,0,0,0.3333,0	1,1,0.5,0.3333,1,1,1,0.3333,0.6,0.3333,0.6,1,1,0.75,0.75,0.5,0.75,0.4444,0.75,0.4,0.3333,0.3333,0.3333,0.3333,0,0.3333,0.3333,0.3333,0.3333,0.3333,0.4545,0.5,0.4167,0.4615,0.6667,0.6667	-0.246066	2.22248e-05	0.140683	chr13	25095135	25096635	PABPC3
chr13_25300624_25302124_NUP58	1,0.5,0.5,1,1,1,0.25,0,0.6667,0.3333	0.8,0.6667,0.3333,0.3333,0.3333,0.3333,0.3333,0.3333,0,0,0,0,0,0,0,0	0.4286,1,0.8571,0.8333,1,1,0.3333,0,0	1,1,0.2,0.8,0.6,0.6,0.5,0	0.2857,1,0.6,0.6,0.8,0.75,0.3333,0.6667,1,0.3333,0.6667,0.6667,0,0,0,0,0,0,0,0,0,0,0,0,0,0,0,0,0,0,0,0,0,0,0,0,0,0,0,0,0,0,0,0,0,0,0,0,0,0,0	0.7143,1,0.5,0.3333,1,0.6667,1,0.6667,0.6667	0.6667,0.6667,0.5,0.5,0.3333,0,0.3333,0.3333,0.3333,0,0	0.6667,1,1,1,0.3333,0.3333,0.3333,0,0,0,0,0,0,0	-0.196379	0.00587582	1	chr13	25300624	25302124	NUP58
chr13_42991741_42993241_EPSTI1	0,0,0,0,0,0.3333,0.6667,0.25,0.3333,0	0.3333,0.3333,0.1667,0.5,0.3333,0.3333	0.6,0.75,0.75,0.8	0.3333,0.5,0.3333,1	0,0,0,0,0,0,0,0,0,0,0,0,0,0,0,0,0,0,0,0,0.1429,0,0,0,0,0,0,0,0,0,0,0,0,0,0,0,0,0,0.3333,0,0,0.4	0,0.25,0.3333,0.25,0.6667,0.6667,0.75,0.75	0,0,0,0.4,0.4,0.3333,0.5,0.6667,0.8,0.6667,0.6667	0,0,0.25,0.4286,0.3333	-0.209072	0.00338318	1	chr13	42991741	42993241	EPSTI1
chr13_52405672_52407172_THSD1	0.6667,0.8,1	0,0,0,0,0,0.75,0.75,0.75,0.75,1	0,0,0,0.2,0.5556,0.3333,0.5556,0.6667,0.6154,0.6923,1,1	0.25,1,1,0.75,0.6667,0.6	0,0,0,0,0,0,0,0,0,0,0,0,0,0,0,0,0,0.6667,0,0.4,0.6667,0.5,1,0.8571,0.7143,1	0,0,0.2,0.125,0.25,0.25,1,0.75,1,1	0.25,0.6667,0.8333,0.7778,0.9167,0.7273	0,0,0,0,0.3333,0.75,1,0.6667	-0.181462	0.041591	1	chr13	52405672	52407172	THSD1
chr13_52848140_52849640_PCDH8	0.6667,0.6667,0.3333,0.75	0.25,0.75,1,0	1,0.4286,0.4,0.6,0,0.4,0.5	1,0.6667,1,0.3333	0.5,0.6667,1,0.3333,0,0,0,0,0,0,0,0,0.4,0.25,0.25,0,0,0.5,0.6667,0.3333,0.3333	0,0,0,0,0,0,0,0,0,0,0,0.25,0.8,0.8,0,0,0.25,0.3333,0.3333,0.25,0.25,0,0,0,0,0,0.3333,0,0,0,0,0,0.75,0.1667,1,0.3333,0,0,0.3333,0,0.4,0.4286,0,0,0.6,0.3333,0.3333,0,0.3333	0.1667,0.3333,0.3333,0.2727,0.1429,0,0.6667	0,0,0,0,0,0,0.6667,0.1667,0,0,0,0,0.75,0,0,0,0,0,0,0,0.1429,0,0.3333	-0.38734	4.14432e-05	0.261962	chr13	52848140	52849640	PCDH8
chr13_54132371_54133871_LINC00458	0.6667,1,1,0.25,0.4,0.75,1	0.6667,0.5,0.8,1,1,0.8333,0.8571,0.25,0.5,1,0.75,0.8333,0.6667,0.6	0.6667,1,1,1,1,1,1,0.6667,1,0.6667,0.5,0.6667,0.6667,0.25,1,0.25	1,0.4,1,0.25,0.2,0.6667,0.6667	1,0.6667,0.6667,0.6667,1,0.5,0.4286,0.5,0.3333,0.75	0.1429,0.7,0.7143,0.7143,0.8571,1,0.8333,0.75,1,0.4,0,0.6667,0.3333,0.2857,0.5,0.75	0.3333,0.25,0.5,0.6,0.6,0.4,0.6,1,0.8,1,1,0.8333,0.6667,0.75,0.5,0.2,0.6,1	1,0.75,0,0,0.3333,0.3333,0.125,0.3077,0.4706,0.6667	-0.135143	0.0178151	1	chr13	54132371	54133871	LINC00458
chr13_75239587_75241087_LINC01078	0.6667,0.2,0.5,0.6,0.6667,0	0.4,0,0.5,0.75,0.1667,0,0.5,0.2,0.6667,0.3333,1,1	0.6,0,0,0.6667,0.3,0.0833,0.0909,0.75,0.6667,0.4286,0,0,1,1,0,0,0,0,1,1,1,1,1,0,0	0.3333,0,0,1,0.6667,0.25,0.3333,0.6667,0	0.5,0,0,0,0.5714,0.5,0,0,0.25,0.5,0.25,0.3333,0,0,0.3333,0,0,0,0.3333,0,0,0.6667,0,0.3333,0.3333	0.3333,0,0.3333,0.75,0.4,0.7143,0.4286,0.6667,0.6,0.2,0.2,0.3333	0.3077,0,0.3636,0.4286,0.2,0.3333	0.5,0,0,0.2,0.4,0,0.25,0.25,0.3333,0.3333	-0.163117	0.00908729	1	chr13	75239587	75241087	LINC01078
chr13_77534673_77536173_SCEL	1,1,0.3333,0.75,0.5	0.8571,0.4,0.75,1,1,1,0.6667,0,0.8	1,0.8,1,1,1,0.6667,0.5,0.5,0.5	1,1,1,1,1,0.6667,0.3333,0.75,0.5	1,0.3333,0.8,0.75,0.5,1,0.6667,0.3333,0.6667,0.1667,0.2,0.3333,0.4,0.1429	0.5,0,1,1,1,1,1,0.6667	1,1,0.6667,0.7143,0,0.3333,0,0.4,0.8333	0.75,0.625,0.875,1,0.75,0.6667,0.7143,0.3333,0,0.4,0.6667,0.4	-0.163482	0.0200025	1	chr13	77534673	77536173	SCEL
chr13_78658655_78660155_OBI1	0,0.3333,0.5,0.3333,0.3333,0.3333,0.6667,0.3333	0.6667,0.6,0.4,0.6,0.4,0,0.6667,0,0.3333,0.3333,1,0.6667,0.3333,0.3333,0	0,0,0.1538,0.3077,0.25,0.2,0.25,0.1429,0.2,0,0,0.375,0,0,0,0,0,0,0.3333,0.3333,0.6667,0.75,0.8571,0.8571,0.1667,0.6667	0,0,0,0,0,0,0.25,0,0,0,0,0.6667,1,0,0.3333	0,0.4,0,0,0,0,0,0,0,0,0,0,0.3333,0.25,0.3333,0.3333,0.25,0,0.4,0.6,0.3333,0.3333,0.25,0.75,0.2	0,0,0.3333,0.3333,0.3333,0,0,0,0,0,0,0.3333,0.5,0,0	0,0,0,0,0,0,0.0909,0,0.1,0,0,0.2,0.25,0,0,0,0,0,0.25,0.2727,0.4167,0.2308,0.125,0.3333	0,0,0,0,0,0,0,0,0,0,0,0,0,0,0,0.1429,0,0,0,0,0,0,0,0,0,0,0.125,0.4,0,0.6667,0.5	-0.167436	8.28421e-05	0.522485	chr13	78658655	78660155	OBI1
chr13_99498806_99500306_LINC01232	0,0,0,0,0.3333,0.3333,1	0,0.6667,0.6667,0.6667,1,1,1,1,1,1,0.8,1,0.8333,0.8,1,0.5	0,0.6,0.6,0.6667,0.6667,0.3333,1,0.3333,1,0.6667,0.6667,0.3333,1,0.6667,0.6667,1,1,0.6667,0.3333,1,1,0,0,0.3333,0,0.3333,0,0.4,0.3333,0.6,0.6,0.3333,0.4,0.3333,0.6,0.3333,1,0.3333,0.6,1,0.6,0.6667,0.75,0.3333,0.5,1	0.8,0.8,1,0.6667,0.6667,0.25,0.75,0.75,1,0.6667,1,1,1,1,1,1,1,1,1,1,1,0.6667,1,1,0.5,0.5	0,0,0,0,0,0,0,0,0,0,0,0.6,0.6667,1,1,0.6667,1,1,0.75	0.3333,0.3333,0.3333,1,1,0.8,0.6667,0,0.6	0,0,0.1429,0.1667,0.3333,0.375,0.7143,0.7143,0.1429,0.5714,0.25,0,1,0.6667,1,0.6667,1,1,0.6364,0.8333,0.5556,0.3333,0.2	0.3333,0.3333,1,1,1,1,0.4,0.4,0.8,0.8,1,0.8,1,1,0.8571,0.6667,0.25,0.4	-0.131647	0.0221761	1	chr13	99498806	99500306	LINC01232
chr13_110052284_110053784_LINC00396	0.6667,0.6667,1,0.6667	1,1,1,1,1,1,0.5,0.4,0,0.3333,0.2857	1,0.1429,0.875,0.5,0.7,0.875,1,0.6,0.25,0	0.3333,0.6,1,0.75,0.3333,0.75,0.75,0.6667	0.6667,1,0.3333,0.6,0.75,0.6667,0.6667,0.3333,0.3333,0,0.75,0.5,0.5,0,0	0.6,0.6,0,0.3333,0.2,0.8333,1,0.875,0.5,0.5,0.6667,1,0.6667,0,0.25	0.3333,1,0.4,0.6667,0.4,0.4,0.2,0.3333,0.25,0	0.75,0.5,0.6,0.75,0.2,0.3333,0.3333,0.4	-0.177274	0.0120075	1	chr13	110052284	110053784	LINC00396
chr14_19802769_19804269_OR4N2	1,1,0.75,0.5,0.5,1,0.75,1,1,1,1	1,1,0.6667,0.3333,0.75,0.75,1,1	0.875,0.8333,0.8,0.8,0.5714,1,1,0.7778,0.7778,0.8462,0,0.5556	1,0.3333,0,0.5714,0.1429	1,0.6667,0.3333,1,1,0.6667,0.75,0.6667,0.25,0.6	0.6667,0.8571,0.2857	0.8,1,1,0.4,0.25,0.75,0.4,0.6667,1,0.4,0	0.625,0.7778,0.4,0.2,0,0.625,0.875,0.8889,0.3333,0.7059,0.1429	-0.147272	0.0400582	1	chr14	19802769	19804269	OR4N2
chr14_20468405_20469905_PNP	0.8,1,1,1,0,1,1	1,0.8571,1,0.6667,0.8,0.8333,0.8,0.8333,1,1,1	0.75,1,0.5,0.5,1,1,1,1,0.75,0.75,0.4,0,0.3333,0.6667,0.5,0	1,1,0.5,0.75,0.5,0.75,0.75,0.75,0.8571,0.5,0.6667,1,1,1,0.75,1,0.8,0,0.4,0.5,1,1,0.25	1,1,1,1,1,0.6667,1,1,1,1,1,0.6667,1,1,0.6,0,0.3333,0,0,0,0,0,0,0,0,0,0,0	0.75,0.3333,0.75,0.75,0.75,1,0.3333,0.3333,0.3333,0,0,0,0,0,0,0	1,0.6667,0.6667,0.6667,0.5,1,1,1,0.75,0.6667,1,1,0.25,0,1,0.3333,0.3333,0,0,0,0,0,0	1,1,1,1,0,1,1,1,0.25,0.125,0.4,1,1,0.2,0,0.25,0,0,0,0,0,0,0	-0.282116	6.71412e-06	0.0426213	chr14	20468405	20469905	PNP
chr14_20590323_20591823_RNASE12	1,1,1,0.3333,1,0,1,0.6667,1	0.3333,0.25,1,1,0.25,0.6667,0.3333,0.6667	0.6667,0.8333,0.4,1,0.6667,0.875	0.4,0.75,0.6,0.75	1,0.75,0.75,0,0.7143,0.5,0.5,0.6667,0,0.3333,0,0	0.6667,0.6667,0.3333,0.6667,1,0.3333,0,0.6667,0.3333,0	1,0.6667,0.6667,1,1,0.25,0.3333,0,0.3333,0.3333,0	1,0.6,0.9231,1,0.625,0.8,0.8,0.6,0.4,0.4,0.4,0.8,0.5,0.5,0,0.75,0.5	-0.161778	0.03267	1	chr14	20590323	20591823	RNASE12
chr14_22765687_22767187_OXA1L	1,0.75,0.75,1,1,1,1	0.6667,0.6667,0.25,0,0,0,0,0	0.25,0.6667,1	1,1,1,0.3333,1,1,1,1,0.75,1,0.75,0.75,0	1,1,0.8333,1,1,0.6667,0.5,0,0,0,0,0,0,0,0,0,0,0,0,0,0,0,0,0,0,0,0,0,0,0,0,0	0.5,0,0,0,0,0,0,0,0,0	0.5714,1,0.8571,0.8571,0.75,1,1,1,0.75,0,0,0,0,0,0,0,0,0,0	0.6,1,1,0.8,1,0.6667,1,0.75,0.25,1,0.75,0.6667,1,0.6667,0.5,0.3333,0,0,0,0,0,0,0,0,0	-0.358527	7.74007e-05	0.488243	chr14	22765687	22767187	OXA1L
chr14_22956642_22958142_HAUS4	1,0.6667,1,1,1,1,1	0,0,1,1,1,0.6667,1,1,1,1,1,1,1,0.8,1	1,1,0.75,0.5,1,0.8,1,1,0.8,1,1,1,1	1,1,1,1,1,0.75	0,0,0,0,0,0,0,0,0,0,0,0,0,0,0,0,0,0,0,0,0,0,0,0,0,0,0,0,0,0,0,0.1429,0,0,1,0,1,1,1,0.75,0.8,1,0.6667,1,1,0.8,1,1,1,1,1,1,1,1,0.75,1,1	0,0,0,0,0,0,0,0,1,1,0.8,0.8,1,1,1,1	0,0,0,0,0,0,0,1,1,0.6667,1,1,1,1,0.75,1,1,0.6667	0,0,0,0,0,0,0,0,0,0,0,0.6667,1,1	-0.502987	2.71604e-14	1.73284e-10	chr14	22956642	22958142	HAUS4
chr14_23305832_23307332_BCL2L2	0,0,0	1,0,0.5	1,0.5,0.125,0,0.3333	0.5,0.25,0,0,0,0,0,0	0.3333,0,0,0,0,0,0,0,0,0,0,0,0,0,0,0,0,0,0,0,0,0	0.5714,0.2857,0	0.3333,0,0,0,0,0,0,0,0,0,0,0,0,0,0,0,0,0,0	0.3333,0,0.1667,0,0,0,0,0,0,0	-0.184014	0.0291912	1	chr14	23305832	23307332	BCL2L2
chr14_23305832_23307332_BCL2L2-PABPN1	0,0,0	1,0,0.5	1,0.5,0.125,0,0.3333	0.5,0.25,0,0,0,0,0,0	0.3333,0,0,0,0,0,0,0,0,0,0,0,0,0,0,0,0,0,0,0,0,0	0.5714,0.2857,0	0.3333,0,0,0,0,0,0,0,0,0,0,0,0,0,0,0,0,0,0	0.3333,0,0.1667,0,0,0,0,0,0,0	-0.184014	0.0291912	1	chr14	23305832	23307332	BCL2L2-PABPN1
chr14_28785287_28786787_LINC02282	0.6667,0.6667,1,1,0.3333	0,0.4,0.3333,1,1,0.8,1,0.6667,0,0.75	0,0.5,0.4,1,1,0,1	0,0.3333,0.75,1	0.3333,0.3333,0.6667,0.3333,0.3333,0.3333,0,0.3333,0.6667,0.25,0.25,0.5,0.3333,0,0.3333,0,0.3333,1,0.5,1,0.6667,1,0.3333,0.6667,1,0.3333,1	0,0.3333,0,0,0,0,0,0.3333,0,0,0,0.25,0.8,1	0,0,0,0.25,1,0.2,0.8571,0.6667,1,1,1,1,0.6,0.8	0,0,0,0,0,0,0,0,0,0,0.3333,0,0,0,0,0,0,0,0,0,0.2,0,0.3,0.75,1,1,1,1,1	-0.236824	0.00867552	1	chr14	28785287	28786787	LINC02282
chr14_34629648_34631148_SNX6	0.6667,1,1,1	0,0,0,0.5,1,1,1	1,1,1,1,1	0.5,0.75,0.6667,0.8333	0,0,0,0,0,0,0,0,0,0,0,0,0,0,0,0,0,0,0.3333,0,0.3333,0.6667,0,0,0,0,1,1,1,0.75,0,1,0.6667	1,1,1,0.6667,0,0.4,0.3333,0.6667,1,1	0.3333,1,0.6667,1,1,0.625,0,1,0.75,0.75,1,1,1,1,0.8,0.7143,0.8571,0.875,0.5,0.6667,1	0.3333,0.3333,0.5,0.75,1,1,1,0,0,1,0.75,1,1,1,1,1,1,0.75,1	-0.206421	0.0355763	1	chr14	34629648	34631148	SNX6
chr14_35825337_35826837_BRMS1L	0.3333,0.3333,0.3333,0.3333,0.3333,0	0.5,0.25,0.5,0.25,0.5,0.25,0,0,0.25,0.25,0.25,0.25,0.25,0.5,0,0,0.1667,0.25,0,0	0,0,0,0,0,0,0,0.2143,0	0,0,0,0,0,0,0	0,0.3333,0.3333,0,0,0,0,0,0,0.25,0,0,0,0,0,0,0,0,0,0,0,0,0,0,0,0,0,0,0,0,0,0,0	0,0,0,0,0,0,0,0,0,0,0	0,0,0.1429,0,0.125,0.1111,0.1667,0,0,0	0,0,0,0,0,0.25,0.25,0,0.2,0.2,0.3,0.3,0.1111,0,0.2,0,0,0,0,0	-0.105705	0.000611851	1	chr14	35825337	35826837	BRMS1L
chr14_37171025_37172525_SLC25A21-AS1	0.6667,0,0.6667,0.6667,1,0.3333,0.5,0.75	0.25,0,0.2,0,0.5,0.4,0,0.75,0.6667,1,0,0,0.3333,0.4,0.3333,0.2,0.25	1,0,1,0.8,0.8333,0.4286,0.6667,0.7778,0.8571,0,0,0.3333	0.75,0,0.75,0.75,0.75,0,0.6667,0.6667,0.6667,0,0,0.25,0.3333	0.3333,0.75,0.5,0.25,0.75,0,0.25,0.3333,0.75,0.25,0,0.3333,0.3333,0,0,0,0,0,0,0,0,0,0,0,0,0,0,0,0,0,0,0	0.4,0.6,0.8,1,0.4,0.25,0.1667,0.5,0,0.1818,0,0,0.5,0.5,1,1	0.6,0,1,0.2,0.75,0.5,0.4286,0.6,0.6,0.75,0,0,0.5	1,0,0.8,0.8,0.75,0.5,0.5833,0.9091,0.4286,0.4167,0.3333,0,0,0,0.3333,0,0,0,0	-0.131505	0.0325358	1	chr14	37171025	37172525	SLC25A21-AS1
chr14_37196936_37198436_MIPOL1	1,0.3333,0.25,0.25,0,0,0,0.3333,0,0,0,0,0	1,1,0.8889,1,1,0.5,0,0,0.25,0.3333,0.3333,0.6667,0.3333,0.3333,0.3333	1,1,0.6667,0.6667,0.25,0,0,0,0.6667,0,0,0,0,0,0.1667,0.1429	1,1,1,0.6667,1,0.6667,1,0.6667,0.6667	1,1,1,1,1,0.6667,0.8333,0.6667,0.75,0.25,0.3333,0.4,0.25,0.25,0.25,0,0.1667,0,0,0,0.3333,0,0,0.25,0.5,0,0.25,0,0,0,0,0,0,0,0,0,0,0,0,0,0,0,0,0,0,0,0,0,0,0,0,0,0,0,0.6667,0,0,0,0,0,0,0.25,0.25,0,0,0,0,0,0.3333,0,0.3333,0,0,0,0,0	1,1,0.8333,0.5,0.8,0.7143,0.8,0.6,0.3333,0,0.6667,0.3333,0,0,0,0.2,0.2,0.3333,0.1667,0,0.3333,0.3333,0,0,0,0,0,0,0,0.2	0.75,1,0.75,1,1,1,0,0,0,0,0,0,0,0.3333,0,0,0,0,0,0,0,0,0,0,0,0,0,0,0	1,0.8,1,1,1,0.8,0.6667,1,0.8,0.6667,0.8,0.5,0.6,0.75,0.1667,0.2857,0.5714,1,0,0,0.2857,0.4286	-0.15265	0.0155707	1	chr14	37196936	37198436	MIPOL1
chr14_54395867_54397367_CDKN3	1,1,0.6667,0.75,1,1,1,0.75,0.75,0.6667,0.6667	0.6667,0.6667,0.3333,0.875,1,0.9,0.4545,0.6364,0.7273,0.6,0.8333,0.6667,0.25,0,0,0.3333	0.875,0.5,1,0.8571,0.75,0.75,1,1,0,0,0,0,0,0,0	1,0.3333,0.2,0.4,0.25,0.3333,0.3333	0.8,0.3333,0.75,1,0.3333,0.6667,0.3333,0,0.3333,0.3333,0.3333,0,0,0.3333	0.75,0.5,0.75,0.6667,1,0.3333,0.6667,0.3333	1,0.6923,0.6,0.4286,0.6,0.8571,1,0.6,0.2,0.3333,0.2,0.2,0.25,0,0,0,0,0,0.25,0,0,0,0,0,0,0,0,0	0.8,0.3333,0.3636,0.5,0.7143,0.5714,0.5,0.4286,0.5,0.6667,1,0.8333,1,0.8333,0.6667,0.8,0,0.6667,0,0	-0.153429	0.0201818	1	chr14	54395867	54397367	CDKN3
chr14_56513330_56514830_LOC101927690	0.75,0.6667,0.6667,0.6667	0.6667,1,0.3333,0.3333,0.8,0.4444,0.8,0.875,1,1,0.25,0.4,0.3333,0.6	0.3333,0.75,1,0.8333,0.5,0.8571,1,1,0.6667,0.8333,0,1,0.375,1	0.5,1,0.8,1,0.6667,0.3333,1,1	0.75,1,0.5,0.8333,1,0.6667,0.5,1,0,0.3333,0.1667,1,0.6667	0.3333,0.6,0.5,0.8333,0.6667,1,1,1,0.3333,0,0,0.75	1,0.6667,0.3333,0.4,0.3333,1,0.4,1,0.4,0.2,0.5,1	0,0.3333,0.6667,1,0.75,0.75,1,0.6667,0,0.5,1,0.4,0.5,0.2,0.25,0.2,0.2,0.2857,0.25,0.75,1	-0.125542	0.0435025	1	chr14	56513330	56514830	LOC101927690
chr14_61695323_61696823_HIF1A-AS1	0,0,0.3333,0,0.75,0.6667	0,0,0.25,0,0,0,0	0,0,0.1429,0.1667,0.2222,0.2,0.0769,0.6,0.4286	0.125,0.4286,0.3333,0.5	0,0,0,0,0,0,0,0,0,0.1111,0,0,0.5	0,0,0.2,0,0.2857,0,0.5	0,0,0,0,0,0,0,0,0,0,0,0,0,0,0,0,0,0,0,0,0,0,0,0,0,0,0,0,0.4,0.4,0.1111,0.25,0.1,0.1667,0.7	0,0,0,0,0,0,0,0,0,0,0,0,0,0,0,0,0,0,0,0,0,0,0,0.125	-0.152202	0.00371316	1	chr14	61695323	61696823	HIF1A-AS1
chr14_61761419_61762919_SNAPC1	0.6667,1,0.6667,0.6667,1,0,0,0,0,0	1,1,0.75,0.8,1,0,0,0,0,0,0	1,1,1,1,1,1,0.8333,0,0,0,0	0.8571,0.5,0.3333	1,1,0.8,1,0.6667,0.8333,0.25,1,0,0,0,0,0,0,0,0,0,0,0,0,0,0,0,0,0,0,0,0,0,0,0,0,0,0,0,0,0,0,0,0,0,0,0,0,0,0,0,0,0,0,0,0,0	1,0.6667,0.3333,0,0,0,0,0,0,0	1,1,1,0.8,0.8571,1,0.8,0.6,0.5,0.5,0,0,0,0,0	1,1,1,0.8571,0.875,0.875,0.7143,0.8333,0.7143,0.1667,0,0,0,0,0,0	-0.225665	0.0121839	1	chr14	61761419	61762919	SNAPC1
chr14_66507146_66508646_GPHN	0.75,0.3333,0.5,0.3333,0.6667	0.1667,0.4,0.4,0.2	0.8333,0.4286,0.4286,0.2857,0.2857,0.4,0.4,0.25,0.3333	0.6,0.25,0.5	0,0.4,0.2,0.4,0,0,0.2,0.25,0.5,0,0,0,0,0,0,0,0,0,0,0,0,0,0,0,0,0,0,0,0,0,0	0.75,0.6667,0.5,0,0,0,0.3333,0,0,0	0.25,0.5,0.1667,0.3333,0.5,0.3333,0,0,0.6667,0.6667	0,0,0.3333,0,0,0,0	-0.279369	6.2385e-07	0.00396768	chr14	66507146	66508646	GPHN
chr14_67700885_67702385_RDH12	0.6667,0.6667,0.6667,1,1,1	1,0.2,0.5,1,1,0.6667,1,0.7143,0.6667	0.8333,1,0.8333,0.6667,0.875,1,1,1,0.6667,1,1,1,1	0.75,0.5,0.8,0.6667,1	0.6667,0.6667,0.6667,0.6667,1,0.6667,1,0.75,1	0.6,0.6,0.6,0.75,0.75,0.75,0.6667	0,0.4,0.75,0.8,1,1,0.6667,0.6,1	0.2,0.6,0.6,0,0.75,0.5,0.5714,0.6,0.7143,0.6,0.75,0.6667,1,0.9091,0,0.4,1,0.7778,1,1,0.7143,0.6667,0.5,1	-0.144037	0.00581975	1	chr14	67700885	67702385	RDH12
chr14_73458080_73459580_NUMB	0,0,0,0,0,0,0,0,0,0,0.25	0.25,0.3333,0.6667,1	0,0.3333,0.4286,0.75,0.5,1,0.6,1,0.6,0.5,1,1,1,0.8	0,0,0,0,0,0.5,0.5,1,1	0,0,0,0,0,0,0,0,0,0,0,0,0.2,0.5,0.4,0.75,0.75,1,0.6667,0.6667,0.6667	0,0,0,0,0,0,0,0,0,0,0,0,0,0,0,0,0,0,0,0,0,0,0.6667,0.6667	0,0,0,0,0,0,0,0,0,0,0,0,0,0,0,0,0,0.2,0.2,0.8,0,1,0.6667,0.6667	0,0,0,0,0,0,0,0,0,0,0.3333,0.2,0.8333,0.7143,0.6667,0.6667,1,0.6667	-0.216339	0.00451913	1	chr14	73458080	73459580	NUMB
chr14_75068640_75070140_ZC2HC1C	0,0.3333,0.5,0.3333,0,0,0	0.25,0.2,0.5,0.3333,0,0.75,0.2857,1,0.3333,0,0	0.5,0.3846,0.5,0.3333,0.6667,0.875,0.625,0.7143,0,0,0	0.6,0.6,0.6,0.6,1,0,0.6667,0	0.75,0.75,1,0.6,0.3333,0.6667,0,0.3333,0.6667,0.3333,0,0,0	0.375,0.1429,0.1429,0.3333,0.4,0.6,0,0.25,0,0,0,0,0,0,0,0	0.7143,1,0.8333,0.75,0.6,0.3333,1,0.6667,0.6667,0,0.25,0,0,0,0,0,0.3333	0.3333,0.6,0.5,0.1429,0.25,0,0,0,0,0,0,0,0,0,0,0,0,0,0,0,0,0,0,0,0,0,0,0,0,0	-0.145351	0.0225967	1	chr14	75068640	75070140	ZC2HC1C
chr14_100926341_100927841_SNORD113-2	0.3333,0.4,0.6	0,0.3333,0.625,0,0,0.3333,0,0.8333,0.25,0.5,0.2	0.375,0.2727,0.6,0.6667,0.3333,0.3333	0.5,0.5,0.25,0,0.6667,0.75,0.6	0,0.3333,0.3333,0.2,0.5,0.125,0.1111	0.3333,0.5,0,0.2,0.2222,0,0.1429	0,0.5714,0.75,0,0.5,0.25,0.1667,0.1667,0.25,0	0.4,0.4,0,0.6667,0.375,0,0.3333,0.3333,0.3333	-0.122348	0.0448338	1	chr14	100926341	100927841	SNORD113-2
chr14_100953343_100954843_SNORD114-4	0.6667,1,0.5,0.4,1,0.5	0.6667,0.6667,0.8333,0.8333,0.8333,1,0.4,0.7143	0.5714,0.6667,0.5556,0.8333,0.8333,0.25,1,0.6667,1,0.6667,0.6667,0.4,0.6,0.875,0.8	0,0,0,0.6,0.3333	0.2,0.3333,0.4,0.3333,0.2,0.3333,0,0.3333	0.5,1,0.8,0,0,0,0.6,0.5,0.8333	0.2,0.75,0.3333,0.4,0.3333,0.6,0.6667,0.75,0.6667,0.8,0.25,0.7143	0.75,0.5,0.5,0.75,0.6667,0.6667,0.6,0,0.4,0.5,0.6	-0.158336	0.0157366	1	chr14	100953343	100954843	SNORD114-4
chr15_23564673_23566173_MKRN3	0.3333,0.25,0.25,0.25,0.25,0,0.3333	0.5,0.8333,0.3333,0.6667,0.75,0.75,0,0.6,0.25,0.4,0.25,0.6,0.25,0.6,0.6,0.6,0.6,0.75	0.2857,0.4,0.6,0,0.25,0.1429,0.25,0.25,0.25,0.125,0.2308,0.2308,0.2667,0.1538,0,0.1538,0,0.0769,0,0.0667,0,0,0,0,0,0,0.3333	1,0.75,0.6667,0,0.5,0.6667,0.6667,0,0.6667,0.6667,0.6667,0,0.25,0.25,0.25,0,0.3333,0.3333,0.5,0.5,0.3333,0.3333,0.3333,0.3333,0.3333	0.75,0.6,0.5,0.3333,0,0,0,0,0,0,0,0,0,0.25,0,0.25,0.25,0,0,0,0,0	0.875,0.3333,0.5714,0.6,0.2,0.25,0.1429,0.1429,0.2857,0.3333,0.2857,0.2857,0.375,0.5,0.25,0.5,0.3333,0.3333,0.6667,0.25,0.25,0.25,0.3333,0.3333,0.3333,0	0.4286,0.25,0.5714,0.1429,0,0,0,0,0,0,0,0,0.1,0.1538,0.1538,0.1667,0.125,0.125,0.1667,0,0,0,0,0,0.4286,0.4286,0.4286,0.4286,0.4286,0.4286,0	0.5,0.875,0.5,0.1667,0.2857,0.2222,0.1111,0.2,0,0.1429,0.2857,0.2857,0.4,0.5,0.5,0.5,0,0,0,0.3333,0.3333,0.3333,0	-0.100671	0.00622104	1	chr15	23564673	23566173	MKRN3
chr15_30902914_30904414_FAN1	0.3333,0,0,0,0,0,0	0,0.25,0,0,0,0,0,0,0,0,0,0,0,0,0.3333	1,1,0.8,0.8,1,1,1,0.6667,1,0.6667,0.6667,0.2,0.2,0.25,0,0.5,0.3333,0.6667	1,0.6667,1,0.6667,0.6667	0.8,1,0.75,1,0.75,1,1,0.3333,0,0,0,0,0,0,0,0,0,0,0,0,0,0,0,0,0,0,0,0,0,0.25	0.3333,1,0.3333,0.3333,0.25,0,0,0,0,0	0.6667,0.6667,0.5,0.6,0.1667,0.1667,0,0,0,0,0,0,0.1667,0	0.6,0.6,0.6667,0.125,0.25,0.3333,0,0,0,0,0,0,0,0,0,0,0,0,0,0,0,0,0,0,0,0,0,0,0,0,0,0,0,0,0,0,0,0,0,0,0,0,0,0,0,0,0,0,0,0,0,0	-0.232244	0.000733492	1	chr15	30902914	30904414	FAN1
chr15_33194214_33195714_FMN1	0.6667,0.3333,0.3333	0,0,0.3333,0,1,0.6667,0.3333,0.6667	0.6667,0,0.3333,0.75,0.75	0.6667,0,0.6667,1,1,0.2	0,0,0,0,0,0,0,0,0,0,0,0,0,0,0,0,0,0,0,0,0,0,0,0,0.25,0,0,0,0,0,0,0.25,0.3333,0.8,1,0.75,0.5,0.4,0.4,0.5714,0.5,0.6,0.4,0.5,0.75,0.6667,1	0,0.25,0.6667,0.25,0.6667	0.6667,0.2,0,0,0,0,0,0,0,0,0,0,0,0.75,0.3333,0.75,1,0.75,0.6667,0.5,0.8	0,0,0,0,0,0	-0.244359	0.00543256	1	chr15	33194214	33195714	FMN1
chr15_43745437_43746937_PDIA3	0,0,0.3333,0.3333,1,1,0.6667	0.25,0.5,0.5,1	0.6667,1,1,1,0.6,0.3333,0,0.6667	0.6667,1,0.6667,0.6667,0.6667,0.6667,0.6667,0.75,0.3333,0.75,0.75,1,1,0.75,0.25,0.5,0,0.6,1	1,0,0,0,0,0,0,0,0,0,0,0,0,0,0,0,0,0,0,0,0,0,0,0,0	0.3333,0.6667,0.5,0.75,0.75,0.5,0.4286,0.2,0.3333	0.6667,0.25,0,0,0,0,0.25,0,0,0,0	0.6667,0.6667,0.25,0.4,0.4,0.4,0.4,0.4,0.1667,0.25,0.1429,0.5714,0,0.4,0.4286,0.4286,0.625,0.625,0.625,0.25,0.5	-0.388618	2.14318e-08	0.000136585	chr15	43745437	43746937	PDIA3
chr15_43793259_43794759_MIR1282	0.5,0.6667,1,1,1,1,0.6667,1	0.3333,0,1,0.6667,1,0.6667,0.3333,1,1	0.5,0.3333,0.6667,0.8,1,0.6667,0.6667,0.75,0.75,0.75,0.3333	0.3333,0,0.75,0.75,0.8,1,0.6667	0,0,0,0,0,0,0.6667,0.8,0.4,0,0,0.3333,0,0.1667,0.6667,0.8571,0.5,1,0.5	1,0.25,0.75,0.25	0,0,0,0,0.25,0.75,0,1,0.25,0.5,0.25,0.5,0.5,0,0.4,0.5,0.6667,0.6667,0.8,0.8,0.8333,0.75,0.5,0.3333	0,0,0.3333,0.75,0.75,0.3333,0.6667,0.75,1,0.5,1,1	-0.263958	0.000143425	0.902719	chr15	43793259	43794759	MIR1282
chr15_45401335_45402835_SPATA5L1	0.3333,0.6667,0,0,0	0.25,0,0,0.8,0.5	0.25,0.1667,0,0,0.75	0.3333,0.25,0.3333,0.3333,0,0,0	0.125,0,0,0,0.6,0.3333,0,0.125,0,0,0,0,0,0,0,0,0,0,0,0,0,0,0,0,0,0,0,0,0,0,0,0,0,0,0,0,0,0,0,0,0,0	0.3333,0.4,0.1667,0.6,0,0,0	0.8,0,0,0,0,0.5,0.3333,0,0,0	0.3333,0,0,0.75	-0.140042	0.0288153	1	chr15	45401335	45402835	SPATA5L1
chr15_56733586_56735086_ZNF280D	0,0.6667,1,0.6667,0.6667	0.6667,0,0.3333,0.6667,0.5,0.5,0.6667,0.8,0.6,0.6667,0.5,0.1429,0.3333,0.6667,0.6,1,0.6667,0.75	0.75,0.2,1,0.75,0.8333	0.3333,0.3333,0.25,0.2,0.2,0.2,0.2,0.1667,0,0.5,0.3333,0.6667	0,0,0,0,0,0,0,0,0,0,0.3333,0,0.3333,0,0.25,0.25,0.4,0.4,0,0.6667,0.5,0.25,0,1,0.75,1	0,0,0.2,0,0,0,0,0.2,0.5,0.5,0.5,0.75,0.5,0.5,0.2,0.25,0.3333,0.5,0.5,0,0.5,0.3333,0.5,0.3333,0.6667,1,1	0.3333,0.3333,0.3333,0,0.3333,0.5,0.3333,0.6667,0.3333,0.3333,0.6667,0.1429,1,1	0.25,0.1667,0.1667,0.1667,0.1667,0.4,0.3333,0.6,1,0.8571	-0.157637	0.00663037	1	chr15	56733586	56735086	ZNF280D
chr15_58064224_58065724_LOC283665	0.6667,0.6667,0.6667,0.6667,0,0.3333,0.25,0,0.75,0.25,0.6667,0.3333	0,0,0.1429,0.125,0,0,0.3333,0.3333,0.2,0.3333,0.8,0,0,0.25,0.3333,0.4,0,0,0.6,0.6667,0,0,0.6667,0.3333,0.3333	0,0.5,0.25,0.25,0.6667,0.1667,0,0.1429,0.1667,1,1,0.4444,0.1667,0.0833,0,0,0,0.0769,0.1667,0.25,0.6667,0,0.5,0.7143,0.5,0.8,0,0,0,0,0,0	0,0,0,1,0,0,0.6667,0,1,0.25,0,0	0,0,0.1667,0,0,0,0,0.2,0.2,0.2,0.5,0,0.75,0,0,0.25,0,0,0,0,0,0,0,0,0.3333,0,0.3333,0.3333,0.3333	0,0,0.2,0,0.3333,0.3333,0,0.1667,0.3333,0.6,0.3333,0,0,0.75,0.6667,0,0,0,0,0,0,0.1667,0.3333,0,0.6,0.4,0.25,0.3333	0,0,0,0,0,0.3333,0,0.25,0,0.5,0,0.6667,0,0,0,0,0,0.2,0.1429,0.4,0.1429,0.2,0,0,0.3333,0,0.3333,0.4,0.3333,0.3333,0,0.6667,0.3333,0.3333,0.3333	0,0,0,0,0,0.25,0.5,0.6667,0.2857,0,0.1111,0.3333,0.1429,0,0.2857,0,0.4286,0,0.1667,0.2,0.4,0.25,0.3333,0,0,0	-0.108745	0.00615997	1	chr15	58064224	58065724	LOC283665
chr15_65529462_65530962_HACD3	0,0.6667,0.3333,1,0.3333,1,0.75,1,0.3333,0	0.6667,0.3333,1,1,1,0.3333,0.6667,0,0.5,0.75,0.8,0.8,0.3333,0,0,0	0.6667,1,0.6667,1,1,0.75,0.6667,1,1,0.75,0.3333,1,1,0.6667,0.3333,0.3333,0.3333,0,0,0	0.6667,1,1,1,1,1,1,1,1,0.6667,0.8,0.8	0.6,1,0.6,1,0.5,0.2857,0.8571,0.5714,0.8571,0.8571,0.8333,0.5,0.3333,0.3333,0.25,0,0	0.6667,0.75,1,0.75,0.75,0.75,0.5,0.75,0.75,0.5,0.75,0.6667,0.3333,0.6667,0.3333,0.75,0.75,0.5,0.2,0.1667,0,0,0,0,0,0	0.25,0.5,1,1,1,0.75,1,1,0.8,0.6,0.6,0.2,1,1,0.3333,0,0.6,0.5,0.6,0.4	0.4286,0.5714,0.4286,0.4286,1,1,0.3333,0.3333,0.6667,1,0,0.3333,0.5556,0.5556,0.4444,0.7143,0,0,0,0,0,0,0,0,0	-0.143179	0.0186635	1	chr15	65529462	65530962	HACD3
chr15_67520130_67521630_C15orf61	1,0.6667,0.75,0.75	0.4,0.25,0.6667,0,0.25,0.3333,0.5,0.3333,1,0.6667,0.3333,0.6667,0.5,0.2,0,0,0.3333	1,1,0.8,1,0.4,1,1	1,0.5,0.75,0.25,0.6667,0,0.2,0,0,0,0,0	0.6667,1,1,0.3333,0.2,0.3333,0.3333,0.3333,0.3333,0.3333,0,0,0,0,0,0,0,0,0,0,0,0	1,0.6667,0.75,0.6667,0.5714,0.75,0.8571,0,0.3333,0,0,0	0.8,0.75,0.4,0.3333,0.8333,0.3333,0.75,0.6667,0,0.25,0.25,0,0,0,0,0	0.75,0.8333,0.4167,0.5714,0.2,0.25,1,0.5,1,0,0,0,0.2,0,0.3333,0.3333,0.3333,0,0,0,0	-0.161568	0.0240208	1	chr15	67520130	67521630	C15orf61
chr15_69413348_69414848_KIF23	0.5,0.6667,0,0.3333,1	0.75,0,0	1,0.75,1,1,1,0.75,0,0,0,0,0,0	1,0.6667,0,0.8333,0	1,1,0.7,1,0.8889,0.5556,0.75,0,0.2857,1,0.1429,0.1429,0,0,0,0,0,0,0,0,0,0,0,0,0,0,0,0,0,0,0,0,0,0,0,0,0,0,0,0,0,0,0,0,0,0,0,0	0.8,0.2,0.2857,0,0,0,0,0	0.5,0.75,1,0.8,0.25,0.75,0,0.5,0.6667,0.2,0,0,0	0.75,0.5,1,0.3333,1,0.8333,0,0,0.4	-0.206603	0.03899	1	chr15	69413348	69414848	KIF23
chr15_72231124_72232624_PKM	0.3333,0.3333,0.25,0.25	0,0.3333,0,0.1667,0.4,0.1667,0.3333,0.25,0.6667,0.3333	0,0,0,0,0,0,0.5714,0.6667,0.3333,0.6667,0.6667	0,0.8,0.5	0,0,0,0,0,0,0,0,0,0,0,0	0,0,0,0.25,0,0.2,0.1667,0,0,0.3333	0,0,0,0,0.25,0.8333,0.1667,0,0,0.25,0	0,0,0,0,0,0,0.1429,0.1667,0,0,0,0	-0.225154	0.000136955	0.862129	chr15	72231124	72232624	PKM
chr15_80989319_80990819_MESD	0,0,0,1,0.3333,0.6667	0,0.2,1,0.7143,0.25,0.4,0.75,0.8,1,1,0.6667,0.6667	0,0,0.75,0.625,0.6667,0.6667,0.6,1,0.6667,0.6667,0.6667,1	0,0,0,0.2,0,0,1,0.6667,0.6667,0.75	0,0,0,0,0,0,0,0,0,0,0,0,0,0,0,0,0,0,0,0,0,0,0,0,0,0,0,0,0,0,0,0,0,0,0,0,0.2857,1,0.8333,1,1,1,0.6667,1,1,1,0.6667	0,0.2,0,0,0,0,0,0,0.3333,0.75,0.5,0.3333,0.6667,1,0.75,1	0,0,0,0,0,0,0,0,0,0,0,0,0,0,0,0,0,0,0.1667,0.3333,1,0.4,0.8333,0.5556,0.6,0.75,1,0.8333	0,0.2,0,0.8333,0.7778,0.75,0.8333,0.9,1,0.8,1,0.8889,0.75,1,0.75,0.75,0.7143	-0.19168	0.00812608	1	chr15	80989319	80990819	MESD
chr15_90929179_90930679_UNC45A	0.25,1,0	0.6667,1,1,1,0.8333,0.8,1,1,0,0,0,0,0.1429,0,0.25,0.25,0,0.25	0.75,0.6667,0.8182,0.8889,0.75,1,0.75,0.3333,0.25,0.75,0.625,0.625,0.2222,0.4,0.25,0.2,0.75,0.2,0,0,0,0,0,0	1,1,1,1,1,1,0.2857,0.3333,0.6667,0.3333,1,0.6667,0.3333,0.3333,0.25,0.25,0,0.5,0.2,0,0,0,0,0,0,0	1,1,0.6667,0.5,1,0.25,0.3333,0.25,0.3333,0,0,0.4,0.2,0.6,0,0,0,0,0,0,0,0,0,0,0,0,0,0,0,0,0,0,0,0,0,0,0,0,0,0,0,0,0,0,0,0,0,0,0,0,0,0,0,0.6667	0.8,0.75,1,1,0.6667,0.25,0.8,0.5556,0.1667,0.125,0.5,0.2,0.6667,0.4,0,0,0,0,0,0,0,0	1,1,0.75,1,1,0.8333,0.5,0.4,0.8,0.75,0.5,0.25,0.2,0.4286,0.3333,0,0,0,0,0,0,0,0,0,0,0,0,0,0,0,0,0,0	0.8462,0.9231,1,0.8,1,1,0.75,0.75,1,0.25,0,0,0,0,0,0,0.2,0.1,0.1,0,0,0,0,0,0,0,0,0,0,0,0.1429,0.1429,0.1429,0.1429,0.1667,0.1667,0.2,0.2,0.25,0.25,0,0.3333,0.25,0.25,0.25,0.25	-0.19748	0.000331205	1	chr15	90929179	90930679	UNC45A
chr15_97521311_97522811_LINC02254	0.6667,1,1,1,1,1,0.6667,0.3333,0.3333,1,0.6667,0.3333,0.5,1,1,1,1	0.3333,0,0.8333,0.1667,0.25,0,0,0.25,0.7143,0.5,0.6667,0.6667,0.75,0.5,0.5	0,0.3333,0,0.25,1,1,0.3333,0.75,0.5,0.5,0.4,0.8,0.4,0.6,0.6,1,0.5,0.6667,0.6667,1,0.75	0.3333,0.6667,0.6667,0.6667,0.6667,0.6667,0.75,0.75,0.3333,1,0.3333,0.3333,0.6667,0.3333,1	1,0.6667,0.6667,1,0.6667,0.6667,0.6667,0,0.8,0.8,0.75,1,0.6667,0.6667	0,0.3333,0.5,1,0.6667,0.6667,0,0,0,0.4,0.4286,0.75,0.6667,0.75,0.75,0.5,0.6667,1,1,1,0.6667,1,1,0	0.1111,0.2222,0.2,0.8,0.3333,1,0,0.3333,0,0,0,0,0,0.25,0,0.6667,0.6,1,0.3333,0.6667,0.6667,0.6,0.6,1,0.6667,0.8,1,0.8,1,0.6667,1	0.3333,0,0.3333,0,0,0,0.1667,0.3333,0.2,0,0,0.25,0.5,0.6667,0.2,0,0.5,0.5,0.3333	-0.10757	0.0428539	1	chr15	97521311	97522811	LINC02254
chr15_99250480_99251980_LRRC28	0.25,1,0.5,0.75,0.6667,0.2857,0.2,0,0,0,0,0,0,0	0.2,0.2857,0.2,0.7143,0,0.75,0,0.8,0,0.8,0,0,0,0,0,0,0,0,0,0,0,0,0,0,0,0	0,0.1429,1,0.6,0.6667,0.3333,0.3333,0.3333,0,0,0,0,0,0,0,0	0.25,0.5,0.75,0.25,0.6,0.5,0.6,0.5,0.6667,0.6667,1	0.375,0.5,0.4,0.4,0.3333,0.3333,0.4,0,0,0,0,0,0,0,0,0,0,0,0,0,0,0,0,0,0,0,0,0,0,0,0,0,0.3333,0,0	0.2,0.4,0.5,0.25,0.5,0,0,0,0,0,0,0,0,0,0,0,0,0	0.3333,0.1667,0.25,0.25,0.75,0.25,0,0,0,0.3333,0,0,0,0,0,0,0,0,0,0,0,0,0,0,0,0,0,0,0,0,0,0,0.6667,0,0,0	0.5,0.5714,0.25,0.625,0,0.1667,0,0.2,0.25,0,0,0,0,0,0,0,0	-0.15621	0.000466588	1	chr15	99250480	99251980	LRRC28
chr16_1965855_1967355_RNF151	1,1,1,1	1,1,1,0.8,1,1,1,1,1	1,1,1,1,1,0.6667	1,0.6667,1,1,1,0.5	0.3333,0.3333,1,1,0.6667,0.6667,1,0.6667,1,0.8,0.75,1,1,1,1,1	1,0.25,0.75,1,1,1,1	1,0.75,1,1,1,1,1,0.75,0.6667	0.5,0.75,0.75,1,0.3333,1,0.6667,0.6667,1	-0.114846	0.0121299	1	chr16	1965855	1967355	RNF151
chr16_2204453_2205953_MLST8	1,0.3333,0.6667	0.6667,0.8333,1,0.3333,0.75,0.6667,0.3333,0.6667,0,0	1,1,1,0.3333,1,0.8,1,0.6667,0.6667	0.75,1,1,0.25,1,0.75,0.75,0,0.75,0.6667	1,0.8333,0.8333,0.25,0.6667,0,0,0,0,0,0,0,0,0,0,0	1,1,0.5,1,0.8333,1,0.4,0.6667,0.6667	0.5714,1,1,0.875,1,1,1,0.25,1,0.3333,0,0,0	0.8333,1,1,0.7143,0.8571,0.6667,0.8333,0,0,0,0	-0.174321	0.0397768	1	chr16	2204453	2205953	MLST8
chr16_20898881_20900381_LYRM1	0.6,1,0.3333,0.3333,0	0.75,0.3333,0.8,0.6667,0.5,0,0.4,0.2,0.25,0.2,0	0.6667,0.4444,0.3333,0.5,0.3333,0.25,0,0,0,0,0,0,0	0.6667,0.5,0.6667,0.75,0.8,0.5,0.6,0.5,0	0.6667,1,0.1667,0,0,0,0,0,0,0,0,0,0,0,0,0	0.4444,0.9,0.6,0.75,0.3333,0.5,0.25,0,0,0,0,0,0,0,0,0,0,0,0,0,0,0,0,0,0,0	0.5833,0.75,0.8333,0.8571,0.8,0.5455,0,0,0,0,0,0,0,0,0,0,0,0,0,0,0,0,0,0,0,0,0,0,0,0,0,0,0	1,0,1,0.3333,0.8333,0.1667,0,0,0,0,0,0,0,0,0,0,0	-0.22049	0.000236568	1	chr16	20898881	20900381	LYRM1
chr16_21302562_21304062_CRYM	0.5,0.3333,0.75,1,0.8,0.25,0.5,0.8,0	0.8,0.6667,0.4,0,0.6667,1,1,0.6667,0.6667,0.6667,0.6667	0.6,0.6667,0,0.25,1,0.6667,0.75,0.8,0.25,1,0.6,0.7143	0.3333,1,1,0,1,0.5714,0.6667	0.3333,0.3333,0.25,0.3333,0.6667,0.8,0,0.25,0.25,0.6,0.8	0,1,0.75,0.6667,0.6667,1	0.75,0,0.5,0.5,0.6,0.5,0.6,0.3333,0.7143,0.3333,0.6	0.75,0.25,0,0.3333,0.1667,0.3,0.25,0,0.5,0.8571,0.6,0.25,0.4,0.3333,0.3333,0.8	-0.155119	0.0175181	1	chr16	21302562	21304062	CRYM
chr16_31202276_31203776_PYCARD	0,0,0.75,0.6667,0,0.75,1	0,0.3333,1,0.3333	0.8,0,0.6667,1,1,1,0.6667	0.75,1,0.25,0.6667	0.3333,0.3333,0.25,0.3333,0.3333,0.3333,0.3333,0,0,0,0,0,0,0,0,0.25,0,0,0,0,0,1,0.3333,0.6667,1,1,0.75,0.6667,0.3333,0.5,0.3333,1,0.6667	0.25,0.4,0.4,0.4,0.4,0.6,1,0.3333	0.3333,0.25,0.25,0.25,0.25,0.5,0.25,0.25,0.25,0.6667,0.3333,0.25,0.3333,0.25,0.5,0.6,0,0,1,0.5,1	0.6667,0.3333,1,0,0.25,0.6667,0.4,0.4,0	-0.204296	0.0307175	1	chr16	31202276	31203776	PYCARD
chr16_31699612_31701112_CLUHP3	0.75,1,0.5	1,0.3333,0.5,0	1,0.75,0.8,0.875,0.75,0.6,0	0.3333,0,0,0.3333,0,0,0,0	0.6667,0,0,0,0,0,0,0,0,0,0	0.9091,0.7,0.5714,0,0,0,0,0,0,0,0,0,0,0,0,0,0,0,0,0,0,0,0,0,0	1,0.75,0.9,0.6,1,0.5,0,0.4,0,0	1,1,0.75,1,0.4,0.5,0,0	-0.198743	0.0471661	1	chr16	31699612	31701112	CLUHP3
chr16_53053990_53055490_CHD9	0.75,1,1,0.6667	1,1,1,0.6667,1,0.3333	1,0.6667,1,0.25,0.5,0.7778,1,1,1	1,1,1,0.75	1,1,1,0.75,0.6667,0,0.3333,0,0	1,1,1,1,1,0.75,1,1	1,0.75,0.1,0.6,0.8,1,0.8571,1,0,0.6667,0.3333,0.3333,0.25,0.4,0,0,0	0,0,1,1,1,1,1,0.5714,0.875,0.8	-0.209137	0.00911488	1	chr16	53053990	53055490	CHD9
chr16_54286287_54287787_IRX3	0,0,0	0,0.2,0.6,0.6,0.4,0.6,0.4,0.25,0.4,0.4,0.25,0,0,0,0.1667,0.4,0.5,0,0.5,0.3333	0,0,0,0,0,0,0,0,0,0,0,0,0,0,0,0,0,0,0.25,0,0,0,0,0,0,0,0	0,0,0	0,0,0,0,0,0,0.1429,0,0,0,0,0,0,0,0,0,0,0,0,0,0,0,0,0,0,0,0	0,0,0,0,0,0,0,0,0,0	0,0,0,0,0,0,0,0,0,0,0,0,0,0,0,0,0,0.0667,0,0,0,0,0,0,0,0	0,0,0,0,0,0,0,0,0,0,0,0,0,0,0,0.1429,0,0.1667,0.1667,0.1667,0.1667	-0.10579	0.000297132	1	chr16	54286287	54287787	IRX3
chr16_69132088_69133588_CHTF8	0,0.3333,0.3333,0.3333	0,0,0,0,0,0,0,0,0,0,0,0,0,0,0,0,0.2,0,0.3333,0,0.3333,0.75,0.7143,0.6,0.75	0,0,0,0,0,0,0,0,0.6667,0,0.3333,0.5,0.6667	0,0,0,0,0,0,0,0,0,0,0,0,0,0,0,0,0,0.3333,0,0,0.3333,0.3333,0.75,1,0.5	0,0,0,0,0,0,0,0,0,0,0,0,0,0,0,0,0,0,0,0,0,0,0,0,0,0,0,0,0,0,0,0,0,0,0,0,0,0,0,0,0,0,0,0,0,0,0,0,0,0,0,0,0,0,0,0,0,0,0,0,0,0,0,0,0,0,0,0,0,0,0,0.5,0,0.3333,0.6667	0,0,0,0,0,0,0,0,0,0,0,0,0,0,0,0,0,0,0,0,0,0,0,0,0,0,0,0.5,0,0,0.5,1,0.6667,0.6667	0,0,0,0,0,0,0.3333,0,0.25,0.25,0.5	0,0,0,0,0,0,0,0,0,0,0,0,0,0,0,0,0,0,0,0,0,0,0,0,0,0,0,0,0,0,0,0,0,0,0.6667	-0.106621	0.00246875	1	chr16	69132088	69133588	CHTF8
chr16_69132088_69133588_DERPC	0,0.3333,0.3333,0.3333	0,0,0,0,0,0,0,0,0,0,0,0,0,0,0,0,0.2,0,0.3333,0,0.3333,0.75,0.7143,0.6,0.75	0,0,0,0,0,0,0,0,0.6667,0,0.3333,0.5,0.6667	0,0,0,0,0,0,0,0,0,0,0,0,0,0,0,0,0,0.3333,0,0,0.3333,0.3333,0.75,1,0.5	0,0,0,0,0,0,0,0,0,0,0,0,0,0,0,0,0,0,0,0,0,0,0,0,0,0,0,0,0,0,0,0,0,0,0,0,0,0,0,0,0,0,0,0,0,0,0,0,0,0,0,0,0,0,0,0,0,0,0,0,0,0,0,0,0,0,0,0,0,0,0,0.5,0,0.3333,0.6667	0,0,0,0,0,0,0,0,0,0,0,0,0,0,0,0,0,0,0,0,0,0,0,0,0,0,0,0.5,0,0,0.5,1,0.6667,0.6667	0,0,0,0,0,0,0.3333,0,0.25,0.25,0.5	0,0,0,0,0,0,0,0,0,0,0,0,0,0,0,0,0,0,0,0,0,0,0,0,0,0,0,0,0,0,0,0,0,0,0.6667	-0.106621	0.00246875	1	chr16	69132088	69133588	DERPC
chr16_71230222_71231722_HYDIN	0.3333,0,0,0,0,0,0,0,1	0.6667,0.6667,0.5,0.75,0,0.3333,0.375,0.3333,0.5,0	0.25,0,0,0.3333,0.4,0,0,0,0,0,0,1,1,1,0.1,0.25,0,0.3333,0.4444	0,0,0.5,0.1667,0.25	0,0,0,0.3333,0,0,0,0,0.25,0,0,0,0,0,0,0,0,0,0,0,0,0,0,0,0,0,0,0,0,0.1667,0.25,0,0.5,0,0.5,0.25,0,0.25,0.25	0.2,0.4,0,0,0,0.25,0,0.3333,0,0.3333,0,0,0,0,0.6667,0,0,0.6667,0.3333,0.2,0.6667,0.4	0,0,0,0,0,0,0,0,0,0,0,0,0,0,0,0,0,0.6667	0.25,0.25,0.25,0,0.3333,0.4,0,0,0,0,0,0,0,0,0,0,0,0,0,0,0,0.1667,0.1667,0.3333,0.5,0,0.2,0.6667,0.6	-0.156159	0.00455113	1	chr16	71230222	71231722	HYDIN
chr16_72171950_72173450_PMFBP1	0.6667,1,1,1,0.6667,0.5,0.5,0.6667,0.75,1	0.4,0.8571,0.5,0.625,0.5714,0.6667,0.5	0,1,0.5714,0.8889,1,0.4,0.6364,1,0.5,0.6667,1	0.6667,1,0.75,0.5,0.6667	0.3333,0.3333,0,0.75,1,1,0.3333,0.8333,0.2,0.25,1,0.6667,0.3333,0.2,1	0.6667,0.6667,0.2,0.2,0.75,1	0.8,0.6667,0,0.5714,0.6667,0.5714,0.5714,0.75,0,0.625	0,0,0,0,0,0.3333,0.4,0.6667,0.9,0.2857,0.7143,0.3333,0.875,0.6667	-0.209092	0.00182715	1	chr16	72171950	72173450	PMFBP1
chr16_80539733_80541233_DYNLRB2	0,1,0.5,0.75,0.75	1,1,0.5,0.3333,0.3333,1,0.3333,1,1,1,0.75,1,1,0	1,0.6667,0.5,0.8333,0.5,0.3333,0.5,0.6667,0.3333,0.25	0.75,0.6667,1,0.6667,0.6,0.8571,0.5,0.4,0.6667,0.5,0.6667,0.6667	0.8,0.4,0.6667,0.5,0.5,1,0.6667,0.6,1,0,0,0,0,0,0,0,0,0,0	1,0.6667,0.25,1,1,1,0.4,0.3333,0.6667,0.6667,0,0,0,0,0.1667	0.6667,1,0.625,0.25,0.8,0.6667,0.75,0.6667,1,1,0,0	0.8,1,0.4286,1,0.7143,0.375,0.5,0.5,0.6,0.3333,0.6667,0.3333,0.75,0.75	-0.162023	0.0138435	1	chr16	80539733	80541233	DYNLRB2
chr16_86577548_86579048_FOXL1	1,1,0.6667,1,0.6667	0.25,0.75,0.75,0.6667,0.6667,0.5,0.5,0.5,0.1667,0.4286,0.3333,1,0.3333	0.3333,0.3333,0,0.2,0.2	0,0.5,0.25,0.4	0.4,0.6,0.6,0,0,0.3333,0.1667,0.2,0.3333,0.2,0,0.2,0.25,0,0,0,0,0,0.25,0.25,0.5,0.5,0.75,0.6667,0.6667	0.3333,0.3333,0.3333,0.6667,0,0.25	0.3333,0,0.25,0,0,0.25	0,0.3333,0.75,0.25,0.1667,0,0.1667,0	-0.245382	0.000634924	1	chr16	86577548	86579048	FOXL1
chr17_3214620_3216120_OR1A1	0.5,0.6667,1	0.75,0.4,1,0.1667,0.25,1,0.6667,0.75,0.3333	0.2222,0.3333,1,0.3333,0,0,0.3333,0.5,0.25	0.25,0.6,1,0.5,0.3333,1	0.25,0.6667,1,0.75,0.2,0.25,0.4,0,0,0.3333,0,0	0.5,0.7143,1,0.25,0.3333,0,0.25,0.3333,0.3333	0.3,0.4444,0.6667,0.2857,0.3333,0,0,0.5,0.25	0.4,0.6,0.1667,0,0.5714,0.8889,0.5714	-0.15764	0.0478049	1	chr17	3214620	3216120	OR1A1
chr17_4787963_4789463_GLTPD2	1,1,1,1,0.6667	0.6667,1,0.3333,0.6667,0.6667,1	0.75,1,0.625,0.5714,0.6667,0.75,0.5,0.6667,0.75,0.8,0.8333,0.8333,1,0.8333,1,0.75	0.4,0.3333,0.4,0.6667,1,0.25,1	0.6,0.8,0.2,0.2,0.7143,0.5714,0.5714,0.6667,0.5,1,0.6,0.6,1,1,0,0,0,0.25,0	0.5,0.75,0.3333,0.5,1,1,1,0.3333	1,1,1,1,1,0.8	0.5,0.5,0.125,0.25,0.2,0.5,0.5,0.4,0.75,0.8333,0.3333,0.8,1,1,0.3333,1,1	-0.136159	0.0286618	1	chr17	4787963	4789463	GLTPD2
chr17_5077466_5078966_ZFP3	0.6667,1,1,1	1,1,1,1,1,0.5714,1,1,0.875,0,0,0,0,0	1,0.8,1,0.875,0.5714,0.7143,0.75,0.875,0.875,0.8889,0.8889,0.6667,0,0,0,0,0	1,0,0	1,1,1,1,1,1,1,1,0,0,0,0,0,0,0,0,0,0,0,0,0,0,0,0,0,0,0,0,0,0,0,0,0,0,0,0,0,0,0,0,0,0	1,0.5,0.1667,0,0,0	1,1,1,1,0.75,1,1,1,1,0.625,0.6667,0.6667,0.2857,0,0,0,0.1667,0,0,0,0,0,0,0,0,0,0,0,0,0,0,0,0,0,0,0,0,0,0,0,0.8	1,1,1,1,1,1,1,1,0.8333,0.8571,1,1,1,1,1,0.8,1,0.2,0,0,0,0.3333,0,0,0,0,0,0,0,0,0,0,0,0,0	-0.294042	0.000553462	1	chr17	5077466	5078966	ZFP3
chr17_5468482_5469982_DHX33	0,0,0,0.3333,0.3333	0.3333,0.3333,1,0.3333,1,1	0,0,0,0.25,0.2,0.4,0.8,0,0.8333,0.4286,0.4286,0,0.4167,0.7	0.25,0.25,0.25,0,0.2857,0.2857,0.7,0.1,0.5,0.75	0,0,0,0,0,0,0,0,0,0,0,0,0,0,0.3333,0,0.3333,0.2,0.6667,0,0,0,0.3333,0.3333,0.3333,0.6667,0.3333,0,1	0.25,0.25,1,0,0.4,0.6	0,0,0,0,0,0.5,0.3333,0,0,0,0,0,0,0.25,0.25,0,0,0.25,0.5,0.1111,0.25,0.5	0,0,0,0,0,0,1,0.6667,0.5714,0.5,0,0.25,0.8,0.4,1,0.8333	-0.137838	0.0344707	1	chr17	5468482	5469982	DHX33
chr17_6654448_6655948_MIR4520-2	1,1,0.8333,1,0.8571,0.8,0.4,0.25,0.3333,0.6667	0.6667,1,0,0.25,0,0.25,0,0,0.25,0,0,0,0.2,0.25,0,0,0.25,0,0.25,0,0	0.8333,0.8,0.8,1,1,0,0	1,0.6667,1,1	0,0,0,0,0,0,0,0,0,0,0,0,0,0,0,0,0,0,0,0,0,0,0	1,1,0.6,0.75,0,0,0,0,0.2,0.5,0.5,0.6667,0.6667,0.3333,0.3333,0.6667	0,0,0,0,0,0,0,0,0,0,0,0,0,0,0,0,0,0,0,0,0	0.6,0.5,0.8333,0.6,0.5,0.6667,0.3333,0,0.6667,0.5,0,0	-0.270572	0.000364517	1	chr17	6654448	6655948	MIR4520-2
chr17_7043592_7045092_SLC16A11	0.6667,0.6667,0.6667,0.3333,1,0.6667,0.3333,1,1	1,0.6667,1,1,0.6667,1	1,1,0.75,0.75,0.75,0.3333,1,1,0.8,1,1,0.3333,0.3333,0.6667	1,1,1,0.8,1,1,0.8,1,1,1,1,1	0.6667,0.3333,0.6667,0.3333,0.6667,1,0.6667,0.6667,0,0.6667,1,0.6667,1,0.3333,0.6667,1,0.5,0.6667,0,0.5	0.75,0.8333,0.6667,1,1	1,1,1,1	0.3333,0.6667,0.6667,0.6667,0.6667,0.6667,0.6667,0.6667,0.3333,0.8,0.75,0.75,1,0.8,1,1,0.6667,0.5,0.5,0.4	-0.14008	0.00747116	1	chr17	7043592	7045092	SLC16A11
chr17_7305998_7307498_EIF5A	0.6667,0.6667,0.75,0.8333,0.5,0.3333,1,0.5,0.25	1,1,1,0.75,1,0.75,0.75,1,1,0.3333,0.6667,0,0,0,0,0,0,0,0,0,0,0	1,1,1,1,0.6,1,1,0.8,0.1429,0.1429,0.25,0.5,0.75,0,0,0,0	1,0,0,0,0,0,0	1,0.6667,0.5,0.75,0.75,0.8,0.5,0.1667,1,0.4,0,0,0,0,0,0,0.3333,0,0,0,0.3333,0.3333,0.3333,0,0,0,0,0,0,0,0,0,0,0,0,0,0,0,0,0,0,0,0,0	0.6667,1,0.3333,0.75,0.5,0,0,0.3333,0,0.3333,0.3333,0.6667,0,0,0,0,0,0,0,0,0,0,0,0,0,0,0,0	0.8333,1,0.8,0.6,0.6,0.8,1,0.6667,0.6667,0.3333,0.6667,0.75,0.25,0.8,0.4,0.2,0.1667,0.1667,0,0,0,0,0,0,0,0,0,0,0,0,0,0,0,0,0,0,0,0,0,0,0,0	1,0.8,1,1,1,0.8,1,0.75,0.75,0,0.5,0.25,0.8571,0.75,0.625,0.75,0.5556,0.4444,0.5,0.2222,0,0,0.1429,0,0,0,0,0,0,0,0,0,0,0,0,0,0,0	-0.20877	0.00149811	1	chr17	7305998	7307498	EIF5A
chr17_7437297_7438797_FGF11	0.25,0,0.3333,0.5,0.3333,0,0.3333	0.6667,1,1,1,1,0.6667,1,0.3333,0.6667	1,1,1,0.75,1,1,1,1,1,0.5	1,1,0.6667,1,1,1,0.6,1,0.4,1,1,0.75,0.75	1,0.75,1,0.6667,0.6667,0.6667,0.3333,0.3333,0.3333,0.6667,0.25,0.5,0.75,0.75,0.8,1	0.25,0,0.2,0.4,0.5,0.5,1	1,1,1,0.6667,1,1,0.6,1,0.1429,0.8333,0.3333,0.6667,0.6667,0.3333,0.1667,0.25,1,1	0.6667,1,1,1,0,0.25,0.25,0,0,0,0,0.3333,0.3333,0,0.3333,0.6667,0.3333,0.6667,0.3333,0,0.3333,0.6667,0.3333,0.6667	-0.21575	0.00137047	1	chr17	7437297	7438797	FGF11
chr17_8376204_8377704_KRBA2	0,0,0.3333,0,0.8,0.75	0.6667,0.8,0.75,1,1,1,1	0.6667,1,1,0.6667,0.8333,1	1,1,1,1,0.8,1,1,1	0,0,0,0,0,0,0,0,0.3333,0,0.3333,0.8,1,1,1,0.6667,1,1,1,1,1,1	0,0,0,0,0,0,0.3333,0.3333,0,1,0.7778,0.6,0,0.6,1,0.6,1,0.6667	0,0,0,0,0,0,1,1,0.875,0.8571,0.8571,0.875	0,0.5,0,0.3333,0.5,0.6,1,0.75,1,0.875,1,0.8571,1,1	-0.2814	0.00109535	1	chr17	8376204	8377704	KRBA2
chr17_8434883_8436383_NDEL1	0,0.6667,0.3333	1,0.75,0.8,0.4,0.5,0,0.125,0.25,0.4,0.5,0,0,0,0	0.6667,1,0,0,0.5,0.75,0,0,0,0	1,0.75,0.6667,1,0.3333,0.3333,0.3333,0,0,0.4,0.6,0.3333	0,0,0,0,0,0,0,0	0.375,0.5,0.25,0,0,0	0.3333,0,0,0,0	0,0.6667,0.6667,0.6667,0.75,0.75,0.3333	-0.165488	0.0405673	1	chr17	8434883	8436383	NDEL1
chr17_10549158_10550658_MYH2	0.3333,0.3333,1,1,0.6667,0.6667,0,0.3333,0.6667,0.6667	0.6667,0.3333,0.6667,0.3333,0.6667,0.3333,1,1,1,1,0.5,1,0.6667,1,0.6,0.8,0,0.8333,0.75,1,0.5,0.5,0.3333,1	0.6667,0.75,0.6,0.6,0.8,0.75,1,0.5,1,0.8,0.375,0.8333,0.5,0.625,0.7273,0.8	0.75,0,0.3333,0.1667,0.6667,0.25,0.6667,0.5,0.25,0.5,0.25,0,0.25,1,0.6667	0.6667,0.8,1,0.25,0,0.2,0.4,0.8,0,0.6,0,0.25,0,0.5,0.5,0.3333,1,0.8571,0.8,0.625,1,0.8571	0.3333,0,0,0.3333,0.6667,0,0,0,0.8333,0.5,0.6667,0.5,1,0	0,0.6667,0.3333,0.8,0.3333,0.8,0.75,0.6667,0.5,0.75,0.3333,0.75,0.75,0.4,0.5,0.6,1	0,0.1667,0.2,0.25,1,0.8,0.6667,0.5,0.3333,0.25,0.4,0.5,0.2,0.5,0.4,0.2	-0.139126	0.0085596	1	chr17	10549158	10550658	MYH2
chr17_11597469_11598969_DNAH9	0.5,0.3333,0,0,0	0.6667,0.25,0,0.3,0.1429,0.25,1,0.75,1,0.6,1,0	0.6,0.6667,0,0.4,0.1538,0.4444,0.4444,0.8889	0.3333,0.3333,0.1111,0.25,0,0.6667,0.2857,0.1667,0.4	0.3333,0.6667,0.4286,0.5,0.2222,0.2,0.4444,0.5714,0.6667,1,0.3333,0.6667,0,0,0.3333,0,0,0,0,0,0,0,0,0,0,0,0,0.3333,0,0.3333,0,0,0.6667,0,0,0,0,0,0,0,0.2,0,0,0	0.6667,0.8,0.2,0.5,0.3333,0.3333	1,0.6667,0.6667,0.75,0,0,0,0,0.4286,0.6667,0.5714,0.3333,0.5,0,0,0	1,0.3333,0.5,0,0.25,0.3,0.6667,0.1,0.3333,0.8333,0.6,0.5,0,0,0,0,0,0,0,0,0,0	-0.133558	0.0365345	1	chr17	11597469	11598969	DNAH9
chr17_18696997_18698497_TRIM16L	0,0,0,0,0,0	1,1,1,1,1,1,1,1,1,0.8,1,0	1,1,0.75,1,0.8,0.6,1,0.8,0	1,1,0.6667,1,1,0.8,0,0,0,0	1,1,1,0,0,0,0,0.1429,0.1429,0,0,0,0,0,0,0,0,0,0,0,0,0,0,0,0,0	1,0.8333,0.8333,0.8333,1,1,0.6667,1,1,1,0.8,1,0.4,0.4,0.3333,0,0.3333,0,0.3333,0,0,0,0,0,0,0,0,0,0,0,0,0,0,0,0,0,0,0	1,1,1,1,0.5,0.5,0,0,0,0,0,0,0,0,0,0,0,0,0	1,1,1,0.8,1,1,1,1,0.7143,0.8333,1,0.75,0,1,0,0,0.25,0.1429,0.2857,0.5,0,0,0,0,0,0,0,0,0,0,0,0,0,0,0,0,0,0,0,0,0,0,0,0,0,0,0	-0.363413	4.98811e-05	0.315149	chr17	18696997	18698497	TRIM16L
chr17_28306882_28308382_KRT18P55	1,1,1	1,1,1,1,0.8,1	1,0.9167,1	1,1,0.6667,1,1,1,1,1,0.75,0.75,1,1,0.8,1,0.6667	0.8,0,1,0.4,0.6667,0.6667,0.3333,0.6667,1,0.6667,0.6667,0.6667,0.8,0.8,1,0.75,1,0.6667	0.6667,0.6667,1,1,1,1,0.8571,0.8333,0.5556	0.5,0.8571,0.6667,1,1,1,1,1,1	1,1,0.3333,0.75,0.6667,0.5714,1,1,0.9	-0.152786	0.0003826	1	chr17	28306882	28308382	KRT18P55
chr17_35567113_35568613_SNHG30	0.6667,0,0	1,0.6667,0,0,0,0,0,0,0,0,0	1,0.25,0.25,0.5,0.3333,0.6667,0	1,0.75,0,0,0,0,0,0,0,0	1,0.6667,0.3333,0,0,0,0,0,0,0,0,0,0,0,0,0,0,0,0,0	0.3333,0,0,0.25,0,0,0,0,0,0,0,0,0,0,0,0,0,0,0	0.5,0,0,0,0,0,0,0,0,0,0,0,0,0,0	0.6667,0.5,0.25,0.3333,0,0	-0.147942	0.0376884	1	chr17	35567113	35568613	SNHG30
chr17_37608918_37610418_SYNRG	0,0,0.3333,0.75	0,0,1,1	0,0,0,0.8333,0.125	0.1667,0.75,0.75	0,0,0,0,0,0,0,0,0,0,0,0,0,0,0,0,0,0,0,0,0,0,0,0,0,0,0,0,0,0,0,0,0,0,0,0,0.3333,1	0.25,0.4286,0.6667,0.6667	0,0,0,0,0,0,0,0,0.3333,0.6667,0.6667,0.75	0,0,0,0,0.1667,0.1667,0.8,0.6667,0.3333	-0.231445	0.0442323	1	chr17	37608918	37610418	SYNRG
chr17_38853221_38854721_RPL23	0.3333,1,1	0,0,0,0,0,0,0,0,0,0,0,0,0.3333,1,1,1,1,1,1	0.3333,0.3333,1,1	1,1,0.8,1	0,0,0,0,0,0,0,0,0,0,0,0,0,0,0,0,0,0,0,0,0,0,0,0,0,0,0,0,0,0,0,0,0,0,0,0,1,1,0.6667,0.6667,1,0.6667,1,1	0,0,0,0,0,0,0,0,0,0,0,0,0,0,0,0.75,1,0.5,0.75,0.25,0.25,1,1,0.75,1,1,1	0,0,0,0,0,0,0,0,0,0.6667,0.6667,0.6667,1,0.6667,1,1,1,1,1,0.9	0,0,0,0,0,0,0,0,0,0,0,0,0,0,0,0,0,0,0,0,0,0,0,0,0,0,0,0,0,0,0,0,0,0,0,0,0,0,0,0,0,0,0,0,1,1,0.3333,0.3333,0.6667	-0.296224	0.00260029	1	chr17	38853221	38854721	RPL23
chr17_39151137_39152637_PLXDC1	0,0,0.3333	0.6667,0.6,1	0,0,0.2	1,1,1,1,1,1,1,1,1,1,0.6667,0.6667,0.6667,1,0,1,1,0.6667,1,0.6667,0.6667,0.3333,0.3333,0	0.6667,0.6,0.6,0,0.3333,0.6667,0.6667,0.3333,0.3333,0.3333,0.6667,0.6667,1,1,0.3333,0.6667,0.6667,0.25,0.75,0.3333,0	0.6667,0.6667,0,0.75,1,0,0.3333,0.25,0.5	0.3333,0.3333,0.6667,0.3333,1,0.6667,0.5,0,0.3333,0.3333,0.3333	0.5,0.2,0.2,0.2,0,0.2,0.2	-0.205372	0.0122486	1	chr17	39151137	39152637	PLXDC1
chr17_41929616_41931116_TTC25	0,0,0,0,0,0,0,0.3333,0,0.3333,0.6667,0.6667,0.6667,0.6667,0.3333,0.3333	0,0,0,0,0	1,0.25,0,0.3333,0.3333,0,0,0,0.3333,1,1,0.3333	0.6667,0,0.25,0.25,0.75,1,0.75,0.6,0.2,0	0.4286,0,0,0,0,0,0,0,0,0,0,0,0,0,0,0,0,0,0,0,0,0,0,0,0,0,0,0,0,0,0,0,0,0.3333,0.3333,0	0,0,0,0,0,0,0,0,0,0,0,0,0	0.3333,0.625,0,0,0,0,0,0,0,0,0,0,0,0,0,0,0,0,0,0,0,0.3333	0,0.3333,0,0.4,0,0,0,0,0,0,0,0,0.3333,0,0,0,0,0,0,0,0,0,0,0,0,0,0,0,0,0,0,0,0.3333,0.5,0.5,0.6667,0.3333,0.3333	-0.247339	3.07008e-05	0.194274	chr17	41929616	41931116	TTC25
chr17_43005783_43007283_IFI35	0.6667,0.3333,0.8,1,0	1,1,0.6667,1,0.75,0.75,1,1	0.6667,1,1,0,0.3333,1,1	1,0.3333,0.75,1,1	0.6667,0,0,0,0,0,0,0,0.3333,0.5,0.25,0.25,0.5	1,1,1,0.6667,1,1,1,0.6667,0	0.6667,1,0.25,1,1,1,0,0,0.75	1,1,1,1,0.6,0.75,1,1,0.6667,1,1,1,0.6,0.8,0,0,0	-0.1804	0.0453634	1	chr17	43005783	43007283	IFI35
chr17_47940904_47942404_SP2-AS1	0.75,1,0,0,0.25,0,0,0	0.6667,0.6667,0,0,0,0,0,0,0,0,0,0,0	1,1,0.3333,0,0.25,0,0,0.5,0.4,0,0.5,0,0,0.75,0.6667	0.75,0,0,0,0,0,0,0	0.5,1,0,0,0,0,0,0,0,0,0,0,0,0,0,0,0,0,0,0,0,0,0,0,0,0,0,0,0,0,0,0,0.25,0,0.25,0	0.75,1,0,0,0,0,0,0,0,0,0,0,0,0,0,0,0	0.6667,0.8889,0.2,0,0,0,0	1,0.5714,0,0,0,0,0,0,0,0,0,0,0,0,0	-0.121172	0.0427977	1	chr17	47940904	47942404	SP2-AS1
chr17_48106532_48108032_SNX11	0.75,0,0,0,0,0	0.5,1,1,0.3333,0.5,0.8,0.2,1,0.8333,0.6667,0,0,0,0,0	1,0.75,1,0.4,0.2857,0,1,0.8333,0.5385,0.8571,0.3333	0.3333,1,0.6667,1,0,1,0.5,0.6667,0.25,0	1,0.2,0,0.6667,0.5556,0,0.25,0.2,0.1429,0,0,0,0,0,0.1667,0,0,0,0,0,0,0,0,0,0,0,0,0,0,0,0,0,0,0,0,0,0,0,0	0.6667,0.8889,0.8889,0.3333,0.6667,1,0.6,0.2,0.75,0.3333,0.3333,0,0,0,0,0,0,0,0,0,0	0.8,1,1,0.25,1,0.6667,0.3333,0.6667	1,0.6667,0.75,0.75,1,0.6667	-0.200558	0.00859769	1	chr17	48106532	48108032	SNX11
chr17_49247242_49248742_FLJ40194	1,1,1,1	0.75,1,1,1,1,1,0.75,0.3333,1,1,1	1,1,1,1,1,0.75,0.6667,1,1,1,1,1,0.75	1,1,1	1,1,0.8333,0.8333,0.8333,0.8,1,0.6667,0.6667,1,1,1	1,1,1,0.5,0.8,0.75,1,0.8333,0.6667,0.6667,0.6667,1,0.5,1	1,1,0.3333,0.75,0.8,1,1,0.8,0.5,0.75	1,1,1,0.6667,1,0.4,0.6,1,0.4,1,1,0.8333,1,0.8571,1,0.75,0.6667	-0.102959	0.00803162	1	chr17	49247242	49248742	FLJ40194
chr17_59137372_59138872_MIR454	1,1,0.6667,0.5	1,1,1,0.6667,0.75,0.8,0.6667,0.5	1,1,1,1,1,1,0.3333	0.875,1,1,0.6667,1,0.6667,0.6667,0.6667,1	1,1,1,1,1,1,0.5,1,0,0,0,0,0,0,0,0.3333,0,0.3333,0.3333,0.3333,0.3333,0.8333,0.6667	1,0.875,1,1,0.8,1,0.7,0.3333,0.3333	1,1,1,1,1,0.8889,0.5,0.4,0.2,0.4,0,0.75,0.6,0.6,0.6,0.75,0	0.6667,1,0.6,1,1,1,0.5,0.8,0.3333,0.3333,0,0.5,0.25,0.6667	-0.248567	8.6563e-05	0.545779	chr17	59137372	59138872	MIR454
chr17_59892120_59893620_RPS6KB1	1,0,0,0,0,0,0,0,0	0.8571,0.6667,0.4,0.6,0.5,0.5,0.2857,0,0	1,1,0,0.4444,0.3,0.3333,0,0,0,0,0,0,0	0.75,1,0.2,0.4,0.3333,0.3333,0.25,0,0,0,0,0,0,0,0,0,0,0,0,0,0,0,0	0,0,0,0,0,0,0,0,0,0,0,0,0,0,0,0,0,0	1,1,0.3333,0.3333,0,0,0,0,0,0,0,0,0,0,0,0,0	0.6667,0.9286,0,0.5,0.1429,0,0,0,0,0,0,0,0,0,0,0,0,0,0,0,0,0,0,0,0,0,0,0,0,0,0,0	1,1,0.2,0.2,0,0.4,0,0,0,0,0,0,0,0,0,0,0,0,0,0,0,0,0,0,0	-0.122804	0.0167899	1	chr17	59892120	59893620	RPS6KB1
chr17_61927482_61928982_INTS2	0.6667,1,0.3333	0,0.1429,1,0.6667,1,1,0.6667,1,1,1,1,1	0,0.1667,0.1667,0.3333,0.3333,0.2,0,0,0.6667,0	1,0.6667,0.3333,1,1,0,0.6667,1,0.75,0.75,0.6667,1,1,1	0,0,0,0,0,0,0,0,0,0,0,0,0,0.3333,0.3333,0.3333	0.6667,0.25,0,0.8,0.75,0.5	0,0,0,0,0,0,0,0,0,0,0,0,0,0,0,0,0,0,0.25,0.25,0,0.6667,1,0.6667,0.6667,0.5,0.6667,0.25,1,1,1,0.8333,1,1,0.6667,0.8333,0,0.5,0.3333,0.6667	0,0,0,0,0,0,0,1,1,0.6,1,1,0.6667,1,0.5,1,1,1,1,1,1,0.8,0.6667,0.8333,1,1,1,0.75,1,1,0.75,0.5,1,1	-0.184664	0.0177125	1	chr17	61927482	61928982	INTS2
chr17_62476810_62478310_TLK2	0.6667,1,1	0.8,0.6667,0.6,1,0.6,0.6667	1,1,1,0.8333,1,1,1,1,0.6,0.8333,0.6667	0.6667,0.6667,1,0.8,1,1,1	0.6667,1,1,0.5,1,1,1,0.75,1,0.5,0.6667,0.6667,0.25,0,0.3333	1,1,0.6667,0.6667,1,1,0.6,0.6,1,0.8,0.3333,0.25,0.75,0.5,0,0,0.6	1,1,1,1,0.6,1,1,1,1,1,1,0.8333,0.9167,1	1,0.8,1,0.8571,1,1,0.25,0.875,0.625,0.3333,0.3333	-0.108294	0.037605	1	chr17	62476810	62478310	TLK2
chr17_65561148_65562648_AXIN2	1,0.3333,0.3333,0.5,1	0,0,0,0,0,0,0.6667,0.6667,0,0.3333,0.3333,0.8333,0.8571,0,0.25,1	0,0.5,0.8333,1,0.1667,0.6667,0.75,0.75	0,0,1,0.3333,0.1667,0.75,0.75,1,0.1667,0.3333	0,0,0,0,0,0,0,0,0,0,0,0,0,0,0,0,0,0,0,0,0,0,0,0.3333,0.6667,0.4,0,0.6667,0.6667,0.6667,0.6667,0.75	0,0,0,0,0,1,0.5,0,0.3333,0.6667	0,0,0,0,0,0,0,0,0,0,0,0,0,0,0,0,0,0.5,0.2857,0.6,1,0.8,0.2,0.8,1	0,0,0,0,0,0,0,0,0,0.6,1,0.125,0.2222,0.6,0.6667,1,0.1111,0.5,0.8571	-0.231467	0.00151583	1	chr17	65561148	65562648	AXIN2
chr17_66228915_66230415_APOH	1,1,1	0.5,0.6,1,0.2,0.8571,0.4286,1,1,0.5,0.8	1,0.8,0.3333,0.5,1,1,1,0,0.5,0.75,0.5,0.625,0.8	0.6667,1,0.75,0.8333,1,0.8,0.8,0.4286,1,0.3333,0.3333,0.5,0.8333,0.5714,1	1,0.25,0.3333,1,0.6667,0.3333,0,1,0.6667,0.3333,0.25,0.375,0.4,0.6667,0,0.6667,1,1,0.6667	0.5,0.75,0.3333,0.7143,0.2,1,0.5,0.2,0.6667,0.6667,0.75,1,0.7143,1	1,1,0.6667,0.3333,0.5,0.5,0.6667,0.6667,0.8333,0.8,0.2857,0.6667,0.6667,0.6667,0.3333,0,0.8333,0.3333,0.75,0.25,1,1	0.3333,0.2,0.4,0.2,0,0.25,0.25,0.75,0.75,0.5,0.3333,0.3333,0.3333,0.8,0.6667,0,0.5,0.25,0.3333,0.6667,0.6667,1	-0.163795	0.00318811	1	chr17	66228915	66230415	APOH
chr17_75855936_75857436_WBP2	1,1,1,0.6667,0.6667,1,1,1,0,0.75,1,1	0.6667,0.3333,0.2,0.3333,0.6667,0.6667,0.6667,0.6667,0.6667,1,1,1,1,1,1,1	0,0.25,0.25,0.25,0.6667,1,1,1,1,1,0.6667,1,1,1,1,1,1,1,1,0.8,1,1,1,1,1,1,1,1	1,1,1,1,1	0,0,0.75,0,0.6667,0.75,0.3333,0.75,0.75,0.75,1,1,1,1,1,1,1,0.6667,0.6667,1,1,1,1	0,0.25,0.75,1,1,1,0.8333,1,0.75	0,0,0,0,0,0,0,0,0,0,0,0,0,0,0,0,0.75,0.8571,0.4286,0.8,0.5,0.75,0.8571,1,1,0.7143,0.7143,0.8571,0.8571,1,1,0.5,0.75,1,1,0.6667,0.6667,1,1,1,0.8333,0.8333,1,1	0,0.5,1,0.75,0.6667,1,0.8333,0.8333,1,0.8,0.75,0.75,1,1,0.75,1,1,0.75,0.5,1,0.75,1,1,1,1,1	-0.16044	0.00242128	1	chr17	75855936	75857436	WBP2
chr17_75937732_75939232_FBF1	1,1,0.8	1,1,1,0.8,1,1,1,1,1,1,1,0.75	0.75,1,0.75,1,0.8,1,1,0.5,1,1,1	1,1,1,1	1,1,1,1,0.6667,0.6667,1,1,0.4,1,0.75,1,0.75,0.8333,1,0.8333,1,1,1,1,1,1	1,1,0.2,0.2,0.4,0.5,0.75,1,1	1,0.8,1,0.8	0.5,0.5,0.75,1,1,1,1,0.5	-0.105775	0.0162569	1	chr17	75937732	75939232	FBF1
chr18_108064_109564_ROCK1P1	0.3,0.6667,0.5,0.2667,0.3333	0.2667,0.25,0.5,0	0.1765,0.1667,1	0.1667,0,0.4286	0.1957,0.1429,0.1765,0.3333,0.25,0.3871,0,0,0.3333,0	0.1538,0.1429,0.25	0.2,0.2,0,0,0.3889,0,0.3333	0.3077,0,0.3333	-0.155285	0.0465747	1	chr18	108064	109564	ROCK1P1
chr18_3350059_3351559_LINC01895	1,1,1,0.6667,0.3333	0.3333,0.3333,0.6667,0.25,0,0.3333	0,1,0.75,0.3333,1,0.3333,0.1667,0.2,0.2,0.2,0.2,0.8,0.3333,1,1,0.6667,0.4	0.3333,0.3333,0.3333,0.6667,0.6667,0.6667	0,0,0,0,0.6667,0.1667,0.2,0.2,0.2,0.6667,0,0.3333	0,0,0,0,0.6667,0.6667,0.3333,0.25,0.2	0.3333,0,0.3333,0.6667,0,0,0.3333,0.25,0.25,0.25,0,0,0.3333,0.5,0,0,0.4,0,0,0	0.75,0.8,0.8,0.6667,0,0.6667,0,0.6667,0.25,0.6,0.25,0.6667,0.3333,1,0.25,0.3333	-0.229906	0.000988252	1	chr18	3350059	3351559	LINC01895
chr18_8366534_8368034_LOC100192426	0.3333,0,0,1,1,1,1	1,0.3333,0.6667,0,0.3333,1,0.6,1,1	1,1,0,0.25,0,0,0,0,0,0,0.5,0.6667,0.75,1,1,1	0.6,1,0.8	0.3333,0,0,0.3333,1	0,0,0,0,1,1	0,0,0,0,0,0,0,0,0,0,0,0,0,0,0,0.1429,0.1667,0.8889,0.8571,0.7778,0.8333	1,0.75,0.5,0.25,1,0,0,0,0,0.3333,1,0.5,1,1	-0.247827	0.0106188	1	chr18	8366534	8368034	LOC100192426
chr18_31760380_31761880_SLC25A52	0,0.8333,0.8571	0,0,0,0.6667,0.6667,1,1,1	1,1,0.5,0.5,1,1,1	0.5,1,1,0.8	1,0.5,0.3333,0.75,1,1,0.75,1,1,1,1,1,1,0.6667,0.6667,1,1	0.4,0.5,0,0.3333,1,1	0,0,0,0,0,0,0,0,0,0,0,0,0,0,0,0,0,0,0,0,0,0.2,0.1429,0.6667	1,1,1,1,0.1111,0.2,0.2,0,0.5,0.25,0.25,0.3333,0,0,0,0,0,0,0,0,0,0.3333,0,0.3333,0,0.625,0.6667	-0.335559	0.00102789	1	chr18	31760380	31761880	SLC25A52
chr18_35343920_35345420_ZNF24	1,0.6667,1,0.6667,1,0.6667,0.5,1	0.3333,0,0.3333,0,0.6667,0.6667,0.75,1,0.6667,1,0.8333	0,0,0.1667,0.1667,0,0.6667,0.5,0,0.5,0.25,0.3333,0.6667,0.8333,1,0.6,0.8,1	0,0,0,0,0.25,0.5,0.5,1,0.6667,0.75,1	0,0,0,0,0,0,0,0,0,0,0,0,0,0,0,0,0,0,0,0,0,0,0.5,0,0,0,0,0,0,0.6667,0,0.3333,0.6667,1,1,0.8	0,0.4,0.4,0,0,0,1,1,1,1	0.3333,0.3333,0.3333,0.3333,0,0.8333,1,1,0.5,0.6667	0,0,0,0,0,0,0,0,0,0,0,0,0,0,0.5,0,0,0.25,0.5,0.8333,1,0.6667,1,0.75,1	-0.263126	0.000187042	1	chr18	35343920	35345420	ZNF24
chr18_35376837_35378337_ZNF396	0.6667,0.75,0.6667,1,1	0.6667,0.6667,0.5,0.5,0.6667,0.6667,0.625,0.625,0.75,0.75,0.8571,0.6,0.6667,0.3333,0.3333,0.25,0.5	0.6667,1,1,0.3333,0.75,0.2857,0.2857	0.6667,0.6667,0.6667,0.6667,0.75,0.3333,0,0.6667,0.6667	0.4,0.75,0,0.6667,0.6667,0.3333,0,0.3333,0.4,0.5556,0.4444	1,1,1,1,0,0.6,0.5,0.5,0.5	0.75,0.6667,0.25,0.6667,0.25,0.25,0,1,0,0,0,0.5,0,0.6667,0,0.2,0.1429,0.1429,0.1429	0,0,0,0,0.6667,0.6667,0.3333,0,0,0.25,0.3333,0.2,0,0.3333,0.1429	-0.261339	1.54389e-05	0.0978361	chr18	35376837	35378337	ZNF396
chr18_35497460_35498960_INO80C	0,0,0.3333,0.3333,0.6667	0,0.6667,0.2,0.6,0,1,1,1,1,1	0.3333,0,0,0,0.25,0.6,0.6,0.6,0.5,0.3333,0,0.6667,1,1,1,0.8571	0.8,1,1	0,0,0,0,0,0,0,0,0,0,0,0,0,0,0,0,0,0,0,0,0,0,0,0,0,0,0,0,0,0,0,0,0,0,0,0,0,0,0.6667,0,0.5,0.25,1,0,1,0.3333,0.5,0,0.25,0,0.25,0,0.75,0.75,0,0.25,0,0,0.25,0,0.5,0.75,1,0.75,0.6667,0.3333,0.6667,1,1,1	0,0,0,1,1,1	0,0,0,0,0.25,0.25,0.6667,0.6667,0.3333,0,0,0,0.6667,1,1,1	0,0,0,0,0,0,0,0,0,0,0,0,0,0,0,0.25,0.25,0.3333,0.3333,1,1,1,1	-0.292322	0.000305421	1	chr18	35497460	35498960	INO80C
chr18_35971624_35973124_C18orf21	0.6667,0,0,0,0,0	0.25,0,0.6667,0,0.25,0,0,0,0	0.5,0.75,0.6667,0.75,0,1,0.3333,0.6667,0.2857,0.4,0	1,0.3333,0.6667,0,0,0,0,0,0	0,0.25,0,0.25,0.3333,0,0,0,0,0,0,0,0,0,0,0,0,0,0,0,0,0,0,0,0,0,0,0,0,0,0,0,0,0,0,0,0,0,0,0,0,0,0,0,0	0.6,0.6667,0,0.4,0,0.5,0,0,0,0,0,0,0	0.25,0,0,0.5,0,0.6667,0.1667,0,0,0.3333,0,0,0,0,0,0,0,0,0,0,0,0,0,0,0	0.5,0.4444,0.125,0.7,0.5,0.7143,0.25,0,0,0,0,0,0,0,0,0,0,0,0,0,0,0,0,0,0,0,0,0,0,0	-0.190324	0.00240755	1	chr18	35971624	35973124	C18orf21
chr18_49486734_49488234_C18orf32	1,1,0	0.1667,0,0,0,0,0,0,0,0,0,0,0,0,0,0,0,0,0,0,0,0,0,0,0,0,0.3333,0,0,0,0,0,0.4545,0.9167,1,0.8333,0.6667,0.9167,0.6667,1,1,0.5,0.6667,1,1,0.8571,1,0.5,0.3333,1,1	0,0,0,0,0,0,0,0,0,0,0,0,0,0.5,0.5,0.75,0.5,0.75,0.2,1,1,0.5,1	0.3333,0,0.75,1,0.75,1,0.25,0.3333,0.75,0.5,0.6667,0.6667	0,0,0,0,0,0,0,0,0,0,0,0,0.25,0,0.25,0,0.6667,0.75,1,0.75,1,0,1,1,0.4,0.8,0.3333,1,1	0,0,0,0,0,0,0,0,0,0,0,0,0,0,0,0,0,0.3333,1,0.3333,1,0.6667,0.4444,0.8571	0,0,0,0,0,0,0,0,0,0,0,0,0,0,0,0,0,0,0,0,0,0,0,0,0,0,0,0,0,0,0,0,0,0,1,0.6667,0,0.6667,0.6667,1,0.6667,0.3333,1,0.5	0,0,0,0,0,0,0,0,0,0.3,0.9091,0.7273,0.6667,1,0.1667,0.8333,0.2222,0.125,0.8,1	-0.118043	0.0340107	1	chr18	49486734	49488234	C18orf32
chr18_51029212_51030712_SMAD4	0.75,0,0.25,0,0	0.75,1,1,0.3333,1,1,0.4,0.1667	0.8,1,0.8333,0.75,0.6667,0.6667,0.2,0.7143,0,0,0,0	1,1,0.75,0.75,0.5,0.75	1,1,0.5,0.5,0.2,0.6,0,0.8571,0,0.3333,0,0.25,0.2,0,0,0,0,0,0,0,0,0,0,0,0,0,0,0,0,0,0,0	0.9,1,0.9091,0.75,0.8,0.5,0.1429,0,0.5714,0,0,0,0	1,0.9,0.7273,0.75,0.4444,0.5556,0.0833,0.4	1,1,1,0.6667,0.8571,0.3333,0.7143,0.6667,0.6,0.6667,0.2,1,0.4,0.6,0.6,0.2,0.6667,0,0,0,0,0,0,0,0,0,0,0,0,0,0,0	-0.2312	0.0055141	1	chr18	51029212	51030712	SMAD4
chr18_54224169_54225669_MBD2	0.6667,1,1	0.6667,0.8889,1,0.5556,0.8889,0.5	0,0.6667,1,0.5,0.875,0.875,0.5	1,0.6,0.2,0.75,1	0,0,0,0,0,0.3333,1,0.4,0.5,0.8	0.25,0.25,0,1,0.6667,0.6667,1	0,1,0.8333,0.4,0,0.8333,0.6667	1,1,1,0.5,0.6,0.375	-0.218143	0.0235385	1	chr18	54224169	54225669	MBD2
chr18_59358765_59360265_LMAN1	0.3333,0.75,0.3333,0.5,1,0,0.25,0.2,0.3333,0.8333,0.5	0,0,0,0,0,0,0.5,0.2,0.3333,0.25,0.3333,0.5,0.25,0.75,0.75,1	0,0,0.25,0.6667,0.375,0.7143,0.7143	0.8,1,1	0,0,0,0,0,0,0,0,0,0,0,0,0,0,0,0,0,0,0,0,0,0,0.3333,0.25,0.5,0.1667,0.4,0.1667,0.6,0.3333,0.2,0.6667,0.8,0.5,0.8333	0,0,0,0,0,0,0,0,0,0.3333,0.5,0.5,0.8333,0.75	0,0,0,0,0,0,0,0,0,0,0,0.5,0,0.4,0.6667,0.2,0.6667,0.4286,0.75,1,0.8	0,0,0,0,0,0,0,0,0,0,0,0,0,0,0,0,0,0,0,0,0,0,0,0,0,0,0,0,0,0,0,0.3333,0.6667,0.6667,0.875,0.75,0.875,0.6667,1,0.9091	-0.227477	0.000598065	1	chr18	59358765	59360265	LMAN1
chr18_76527654_76529154_LINC00908	0.6667,0.5,0.25,0	0.5,0.5,0.75,0.5,0.75,0.75,1,1,0.25,0.3333,0.3333	0.3333,0.6,0.6667,0.8,1,0.8,0.3333,0.6,0,0,0,0	0.3333,0.3333,1,0.5,0.3333	1,0.5,0.3333,0.25,0.4,0,0.4,0.125,0,0.1,0.3333,0.8182,0.5,1,0.5,0.3333,0,0,0,0,0,0,0,0,0,0.25,0,0.25	0.6667,1,1,1,0.6,0,0,0,0.3333,0.4	0.8,0,0,0.5556,1,0.3333,0.7692,0,0.4615,0.3333,0,0,0,0,0,0,0,0.2,0.2,0.8333	0,1,1,0.3333,0.75,0.3333,0.8333,0.5,0.6667,0.4,0.4,0.2	-0.148342	0.0354883	1	chr18	76527654	76529154	LINC00908
chr19_1884996_1886496_ABHD17A	1,1,1	1,1,1,1,1,1,0.3333,0.3333,0.3333,1	1,1,1,1,1,1,1,1,1	0,0,0,0,0.6667,0.6667	0,0,0,0,0,0,0,0,0,0,0,0,0,0,0,0.6667,0.6667,1,0.6667,0.6667,0,0,1,0.6667,0.5,1,1,1,1,1,1,1	1,1,1,1,0.1667,0,1,1,1,0.4,0.25,0.6667,1,1,0.6667,1,1,1	0,0,0.6667,0.8333,0.8,0.25,0,0.6,0.5,0.8571,0.8333,1,1,1	0,0,0,0,0,1,1,1,1,1,0.6667,0.3333,0,0.6667,1,1,0.6667	-0.210578	0.0192796	1	chr19	1884996	1886496	ABHD17A
chr19_2782773_2784273_SGTA	1,1,0.3333,1	0.25,0.5,0.8333,0.5,0.6667,1,0.75,0.3333,1,0.6667	0.3333,1,0.2857,1,0,1	1,1,0.3333,1,0.25,0.3333,0.6667,1	0,0,0,0,0,0,0,0,0,0,1,0.6667,1,1,1	1,0.8,0.3333,0.6667,1,1,0.6667,0.5,0.3333,0.75,1	0,0,0,0,0,0,0,0,0,0,0,0,0,0,0.5,1,0.6667,0,0.875,0.5556,0.5556,0.2857,0.75	0,0,0.5,0.6667,0.5833,0.2727,1,0.5714,1,0.4	-0.291717	0.000643412	1	chr19	2782773	2784273	SGTA
chr19_4246079_4247579_YJU2	1,1,0.75,1,1	1,1,0.6667	1,1,0.8,0,0,0,0,0,0	0.3333,0.6667,0	1,1,0.6667,0.6667,0.75,0.2,0.5,0.2,0.1667,0.125,0,0,0,0,0,0,0,0,0,0,0,0,0,0,0,0,0,0,0,0,0,0,0,0,0	0.75,0.6667,0.5,0.25,0,0,0,0	0.75,0.75,0.75,0.6667,1,0.4,1,0,0,0,0,0,0,0,0,0,0,0,0,0,0,0,0,0	1,1,0.7143,0,1,0,0.25,0,1,0.25,0.3333,1,0.1667,0,0,0,0,0,0,0,0,0,0,0,0,0,0,0,0,0,0,0,0,0,0,0,0,0,0	-0.377129	0.00174125	1	chr19	4246079	4247579	YJU2
chr19_4831212_4832712_TICAM1	0,0,0,0,0	0,0,0,0.3333,0,0,0,0,0,0,0,0,0,1,1,1,1,1,1,1,1,1	0,0,0,0,0,1,1,0.6667,0.6667,1,1,1,1	0,0,0,0.1667,0,0	0,0,0,0,0,0,0,0,0,0,0,0,0,0,0,0,0,0,0,0,0,0,0,0,0,0,0,0,0,0,0,0,0,0,0,0,0,0,0.1667,0,0,0.2,0,0	0,0,0,0,0.2,0,0,1,1,1,1	0,0,0,0,0,0,0,0,0,0,1,1,1	0,0,0,0,0,0,0.6667,1,1,0.75,1,0.8,1,1	-0.185658	0.0233367	1	chr19	4831212	4832712	TICAM1
chr19_7919337_7920837_SNAPC2	0.3333,0.6667,0.3333,0.3333	0.3333,1,1,0.6667,1,0.75,0.5,0.5,0.3333,0.6667,0,0,0,0,0	0.25,0.75,0.75,0.6667,1,0.75,0.75,1,1,1,1,0.6667,1	0.6667,0.3333,0.6667,1,1,0.75,1,1,1,1,0.25,1	1,0.5,0.75,0.6,0.6667,0.6667,0.6667,1,0.3333,0.6667,0.3333,0,0.75,0.75,1,0.8571,0.8571,0.75,0.375,0.5714,0.8,0,0,0,0,0,0,0,0,0	0.3333,0.3333,0.5,0.5,0.25,0.25,0.25,0.5,1,0.3333,0.4286,0.875,0.75,0.25,0.5556,0.6,0.25,0.3333	0.75,0.4286,0.375,0.6667,0.4,0.6,0.6,0.4,0.3333	0.3333,1,0,0,0,0,0,0,0,0,0,0,0,0,0,0,0,0,0,0,0,0,0,0	-0.304932	7.3627e-06	0.0467164	chr19	7919337	7920837	SNAPC2
chr19_10601454_10602954_SLC44A2	0.6667,0.75,1,0.75,1,0.75,1	0.6,1,1,1,0.6667,1,1,1,1,0.3333,0.5,0.5,1,0	1,1,1,1,1,0.8,0.8,1,0.6,0,1,1,0.75,1,1,1,0.75,1,1	1,0.6,1,1,0.4,1,0.75,0.75,1,1,1,0.75,1,0.5,0.5,1,0.75,0.3333	0.8333,1,1,1,0.3333,0.6667,1,1,0.6667,1,0.3333,0,0.3333,0.25,0,0.25,0	0.4286,0.75,1,1,1,0.6667,0.6667,1,0.6667,1,1,1,1,0.6667,1,1,1	0.25,1,0.8,1,1,0.5,0.3333,0.8333,0.4286,0.7143,0.6667,1,1,0.8,0.6667,0.5,0.6667,1,1,0,0.6667,0.3333,0,0.6667	0.6667,1,0.5,1	-0.118134	0.0279821	1	chr19	10601454	10602954	SLC44A2
chr19_11197365_11198865_KANK2	1,1,1,0.8,0.6,0.5	1,1,1,0.5,0.6667,0.3333,0	1,0.5556,1,0.8333,1,1,0.5,0.3333,0.1667	1,1,1,1,0.75,1,1,0.75,0.6667	0,0,1,0.8,1,1,0.6667,0.6667,1,0.6667,1,0.5,0.25	1,0.75,0.3333,1,1	0.25,0,0.5,0.25,0.6,0.5,1,1,1,0.4,0.2,0.3333,0.5714	1,1,0.5,0,0,0,0	-0.200706	0.0155375	1	chr19	11197365	11198865	KANK2
chr19_16196910_16198410_AP1M1	1,0.6667,0.6667,0	0.6667,1,0.3333,0.25,0,0.25,0.4286,0	0.5,0,1,0.75,1	1,0,0,0.1667,1	0,0.6667,1,0.5,0,0,0,0,0,0,0,0,0,0,0,0	0.75,0.5,0.2,0.4,0.4,0	1,0.3333,0.3333,0.3333,0.6667	0.6667,0.3333,0	-0.215952	0.0448304	1	chr19	16196910	16198410	AP1M1
chr19_17554648_17556148_COLGALT1	0.25,0.25,0.5,0.25,0.75,0.75,0.3333,0	0.3333,0,0.3333,0.6667,0.6667,0.6667,0,0.5,0,0.25,0,0.3333,0.3333,0	0,0.3333,0.5,0.25,0.5,0.75,0.5,0.5,0.3333,0.3333	0,0,0,0.2,0.3333	0.3333,0,0,0,0	0.25,0,0,0	0.3333,0.25,0,0.6,0.4286,0.7143,0.7143,0.4444,0.2,0.1429,0.3333,0,0,0,0.3333,0,0.3333,0.5,0,0,0,0	0.2,0.3333,0.2,0.3333,0,0.25,0.2,0,0,0,0	-0.139363	0.00910836	1	chr19	17554648	17556148	COLGALT1
chr19_17821019_17822519_INSL3	1,1,1,1	1,0.6667,1,0.8,0.8,0.8333,1,1,1,0.75,1,0.6667,1	0.8333,0.6667,1,0.6,1,1,1,1,1,1,1,1,1,1,0.75	1,0.75,1	0.3333,0.6667,0.6667,0.5,0.6667,0.6667,0.6667,0.6667,0.3333,0.3333,1,1,0.6667,1,1,1,1,0.6667,1,1,0.3333,0.6667,0.75,1,1,1,0.75	0.75,0.75,1,1,1,1	1,0.3333,0.3333,0.5,0.5,0.6667,1,1,0.8,1,1,1,1,1,0.7143,0.75,1,1,1,0.5	0.6667,0.6667,0.6667,1,1,1,0.75,1,1,1,0.75	-0.114007	0.00194311	1	chr19	17821019	17822519	INSL3
chr19_17847482_17848982_JAK3	0.75,0.8,0.8,0.8,0.8333,0.8333,0.6667,1,1,0.6667,1,0.3333	0.6667,0.6667,1,0.8,1,1,0.5	1,1,1,1,1,1	1,0.6667,0.75,1,1,1,1,1,0,0.6667	0,0,0,0.6667,0.3333,0.3333,0.6667,0.6667,0.6667,0.6667,0.6667,0.6667,1,0.6667,0,1,1,1,1,1,1	1,0,0,0.5,0.25,1,1,1,1,0.8,0.75,0.75,0.5,0.5,0.6667	0.8333,1,1,1,0.6667,0.6667,1,1,1	0.6667,0.3333,0,0,0,0,0,0,0,0,0.3333,0.3333,0.3333,0.25,1,0.75,0.75,0.75,0.5,0.75,0.6667	-0.253983	4.92913e-05	0.311472	chr19	17847482	17848982	JAK3
chr19_21396132_21397632_ZNF493	1,1,0.5,0.75,0,0.6667,0.6667,0,0,0	1,1,1,1,1,0.6667	1,1,0.75,1,1,1,0,0.5,0.3333,0.5,0.5,0.25,0.6667,0,0	1,1,0.75,0.5,0.25,1,1,1,1,1,1,0.8,0.5,0.25	0.7143,1,1,1,1,0.8889,0.4286,0.5714,0.4,0.6,0.75,0.3333,0,0,0,0,0,0,0,0,0,0,0,0,0,0,0,0,0	0.375,0.875,0.7778,0.9091,1,1,0.8,0.5714,0.4286,0.8571,0.8571,1,1,1,1,0.6667,0,0	1,0.8,0.5,0.2,0,0.4,0.75,0.6667,0.6667,0.75,0.5,0.5,0.6,0.5,0.3333,0,0,0,0,0,0,0	0.8,0.8333,0.6667,0.7778,1,1,0.5,0.375,0.3333,0.6667,0.8333,0.6,1,0.6667,1,0.5,0.3333,0.5,0,0,0,0,0,0	-0.206772	0.00345091	1	chr19	21396132	21397632	ZNF493
chr19_21504601_21506101_ZNF429	1,1,0	0.8,1,1,0,0	0.3333,0.6667,1,0.25,0,0	0.6667,0.6,1,0.6667,0.3333	0.3333,1,1,0.6667,0.75,0,0,0,0,0,0,0,0,0,0,0,0,0	1,1,0.6,0	1,0.5714,0.5,0,0.1,0	0.75,0.3333,0.6,0.6,0,0,0,0	-0.242854	0.040003	1	chr19	21504601	21506101	ZNF429
chr19_23415574_23417074_LINC01224	1,0.3333,1,0.6667,1	1,0.6667,1	0.75,0.5,1	1,0.75,0.75	0,0,0,0,0,0,0,0,0,0,0,0,0,0,0,0,0,0,1,0.6667,1,1,1,0.3333,0.3333,1,1,0.3333	0.8333,0.5,0.6667,0.6,1,1,0.5,0.75,1,0.8,0.6667,1,1	0.8,0.1667,1,0.6667,1,1,0.6667,0.3333,0.75	0,1,1,1	-0.308688	0.000581752	1	chr19	23415574	23417074	LINC01224
chr19_24032404_24033904_ZNF254	0,0,0,0.25	1,1,1,0.6667	1,1,1,0,0.25,0.4,0.6667,0.6667,0.3333,1	0.6667,0.75,0.5,0.5,0.5,0.4,0.6667,0.6667,0	1,1,1,0,0,0,0,0,0,0,0,0,0	0.8333,1,0.8333,0.2,0.6667,0.6667,0.6667,0.5,0.4,0.4,0.4,0.25,0.25,0,0.3333,0,0.5,0.6667,0	1,1,0.6667,1,0.25,0,0.5,0.8,0.25,0.3333,0,0.25,0.75,0.3333,0,0,0,0,0,0,0	1,1,1,1,0.25,0,0.5,0,0.2,0.5,0.25,0.4,0.1429,0.2857,0.1667,0,0,0,0,0,0	-0.208061	0.0136007	1	chr19	24032404	24033904	ZNF254
chr19_34926326_34927826_ZNF30-AS1	0.6667,0.6,0,0.5,0.25	0.6,0.6,0.1667,0.1,0.8333,0.5,1,1,0,0,0,0,0.2,0	0.5,0.2,0.0909,0.3,0.5714,0.5455,0.7143,0.7273,0,0	0.25,0.4,0.2222,0,0.8	0,0,0.25,0.2,1,0,0,0,0.25	0.6,0.25,0.25,0.2,0.4,0.6667,0.6,0,0,0,0,0,0,0.2	0.2222,0.375,0.25,0,0.4286,0.5556,0.8571,0.75,0,0	0.25,0.6667,0,0,0.5714,0.5,1,0.8571,0,0,0,0,0,0,0,0,0,0,0,0,0,0,0,0,0,0	-0.156952	0.0217922	1	chr19	34926326	34927826	ZNF30-AS1
chr19_35703557_35705057_ZBTB32	0.25,1,0.3333,1	0.6667,0.75,0,0.3333,0.25,1,0.6667,1,1,1,1,0.3333,0	0.3333,0.6667,0.6667,0.3333	0.6667,0.6667,1,1,1,1,0.3333	0.6667,1,0,1,0.3333,0.5,0.25,1,1,0,0,0,0.6667,0.6667,0,0.6667,0.3333,1,0.6667,1,1	0.3333,0.3333,0.3333,0.5,1,0.75,1,0.75,0.6667	1,0.4,0.4286,1,0.75,0,0,0,0,0.25,0,0,0,1	0.25,1,0.5,0.75,0.6667,0.2,0.2,0.3333,0.4286,0.2857,0.2857,0.7143,0.1667,0.1429,0.5,0.3333,0.5,0.5,0.6,0.8,0.5,0.75,0.3333	-0.15946	0.0430562	1	chr19	35703557	35705057	ZBTB32
chr19_37217213_37218713_ZNF383	0.25,0.75,0.5	0.75,0.75,0.5,0.3333,0.25,0.6667,0.25,0,0,0,0,0,0,0,0,0,0,0,0	0.7778,0.7,0.5,0.5,0.1111,0.1667,0.25,0.125	1,0,0.3333,0.75,0.25,0	0.8333,0,0.3333,0,0.3333,0,0,0,0,0,0,0,0,0,0,0,0,0,0,0,0,0,0,0,0,0,0,0,0	0.75,0.8,0.3333,0.4,0.125,0,0.1667,0	0.75,0.75,0.6,0.25,0.4,0,0.1429,0,0,0,0,0,0,0,0,0,0,0,0,0,0,0,0	0.8333,0.7143,0.4286,0.25,0.4286,0.1,0,0,0.1,0,0,0	-0.154239	0.0118381	1	chr19	37217213	37218713	ZNF383
chr19_40055731_40057231_ZNF780B	0,0.25,0.6667,0.25,0.6667,0.3333,0.3333	0,0,0,0.3333,0,0.2857,1,0,0,0.6667,0.8333,0.3333,0.6,0.1667,0,1,0.4286	0,0,0,0,0,0,0,0,0.1333,0.4,0.2143,0.4,0,0,1,0.6667,0,0.3333	0,0,0,0,0,0,0,0,0,0,0,0,0.5,0,0,0.8,1,0.6,0.5,0,0.6667	0,0,0,0,0,0,0,0,0,0,0,0,0,0,0,0.75,0.5,0,0.6667,0.75	0,0,0,0,0,0,0.25,0,0,0,0,0.3333,0,0,0.75,0.3333,0.75,0.2,0,0.4286	0,0,0,0,0,0,0,0,0,0,0,0,0,0,0,0,0,0.2,0,0,0.5556,0.4444,0,0.6667	0,0,0,0,0,0,0.1429,0,0.25,0.75,0.8333,0.3333,0.5,0.25,0.1429,0,0.4,0.3333	-0.103421	0.0358381	1	chr19	40055731	40057231	ZNF780B
chr19_40217899_40219399_TTC9B	0.3333,0.3333,0.3333	0,0,0,0,0.6667,0.6667,1,0.3333,0.3333,0.3333,0.3333,0.4	0,0,0,0,0.4,0.4,0.25,0.4286	0,0.6667,0.3333	0.5,0,0.2,0.75,0,0.3333,0.5,0.5,0.5,0.5,0.6667,0,0.25,0.3333	0,0,0,0,0,0,0,0,0,0,0.25,0.6667	0,0,0,0,0,0,0,0,0,0,0,0,0,0,0,0,0,0,0,0,0,0.3333,0,0.1667,0.1429,0.6667	0,0,0.3333,0.3333,0.3333,0.2857,0.5714,0	-0.138253	0.0256236	1	chr19	40217899	40219399	TTC9B
chr19_44024341_44025841_ZNF222	0.6667,0.3333,0.75,0,0	1,0.3333,1,0.75,0.875,0.8571,0.7143,1	1,0.75,1,0.8,0.8,0.25,1	0.6,0,0	0.6667,1,1,0.6667,1,0.6667,0.75,0.6667,0.3333,1,0.75,0.6667,0.75,1,0.5,0.8,0.6667,0,0,0,0,0,0,0,0,0,0,0,0,0,0,0,0,0.2	1,1,0.8333,0.8889,1,1,0.8333,0,0,0,0,0,0,0	1,0.5,1,1,1,0.875,1,0.6667,0,0,0,0,0,0,0,0,0,0,0,0	1,1,1,1,0.7143,0.25,0.6667,0.6667,0.75,1,1,0.6667,0,0,0,0,0,0,0,0,0,0	-0.225162	0.0155612	1	chr19	44024341	44025841	ZNF222
chr19_44051035_44052535_ZNF223	0,0,0,0,0	0,0.6667,1,0.5,0.75,0.75,0.8,0.4,0.4,0.4,0.25,0.25,0,0.6667,0.6667,0,0,0.3333,0	0.5,0.3333,0.6667,0,0,0,0,0,0	0,0,0.5,0.25,0.25,0.5,0.5,0.2,0.4,0.2	0.3333,0.5,0.75,0.3333,0,0,0.5714,0.1,0.125,0.125,0,0,0,0.25,0.3333,0,0.3333,0,0,0,0,0,0,0,0,0,0,0,0,0,0,0	0,0,0,0,0,0,0,0,0,0,0,0	0.2,0,0.3333,0.6667,0.3333,0.3333,0.3333,0,0,0.25,0,0,0,1,1,0.3333,0.6667,0	1,0.3333,1,0.3333,0,0,0,0.6667,0,0,0,0,0,0,0	-0.119344	0.0314091	1	chr19	44051035	44052535	ZNF223
chr19_48694970_48696470_FUT2	1,1,1	1,0.6667,0.6667,1,1,1,1,1,1,1	1,0.6,1	0.8,1,1,1,1	1,1,1,0,0.1667,0,0.5,0,0	0.75,0.6667,1,1,1,1,1,1,0	1,0.6667,1,0,0.3333	0,0.5,0.6,0.6667,0	-0.373611	0.000115863	0.729823	chr19	48694970	48696470	FUT2
chr19_49308368_49309868_MIR4324	1,1,0.5,1,1	1,1,1,0.6667,1,0.75,1,1,0.6,0.5,1,0.6667,0	1,1,1,0.875,0.4286,1,1,1,1,0.6667,0.6667,1,1	1,1,0.6667,0.5,1,1,0.3333,0.8	0.6667,1,0.25,0.75,1,0.75,1,0.5,0.6667,0.6667,1,1,0.5,0.5,0.6667	1,1,1,0.6667,0.8571,1,0.75,1,0.375,0.375	1,1,1,0.75,1,0.8333,0.5,0.5,0.6,0.6,0.5714	0.25,0.5,0.6,0.8,1,0.8333,1,0.5,0.8,0.5,0.8333,0.8333,0.1429,0.0909,1	-0.111342	0.0400959	1	chr19	49308368	49309868	MIR4324
chr19_51904517_51906017_ZNF649	0,0,0,0,1,0.8,1,0.6,0.2	0,0,0.8333,1,0.3333,0.3333,1,1	0,0,0.4545,0.6667,0.5455,1,0.4	0.5,1,0.6667	0,0,0,0,0,0,0,0,0,0,0,0,0,0,0,0,0,0,0,0,0,0,0,0.5,1,0.4,0.4,1,0.6667,1	0,0,0,0,0,0,0,0.8889,0.7778,0.3333,0.3333	0,0,0,0,0,0,0,0,0,0,0,0,0,0,0,0,0.7778,0.6667,0.8889,0.3333,0,0,1	0,0,0,0,0,0,0,0,0,0,0,0,0.5,0.625,0.6667,0.3333	-0.33018	0.000385811	1	chr19	51904517	51906017	ZNF649
chr19_51986340_51987840_ZNF350	0,0,0,0.5,1	0,0,0,0,0.25,1,1,1,0.75,1,1,1,1	0,0,0,0.625,0.4444,0.8889,1,1,1,1,0.75,1,0.75,0.6667,0.6667,0.75	0.6,0.75,0.75,1,1,0.3333,0.3333,1,1,0.3333,1	0,0,0,0,0,0,0,0,0,0,0,0,0,0,0,0,0,0,0,0,0,0.6,0.25,1,1,1,1,1	0,0,0,0,0,0,0,0,0,0,0,0,0,0.8333,0.8,1,1,1,1,1,1,1,1,0.6667,1,0.6667,0.75,0.5,0.5,1,1,1	0,0,0,0,0,0,0,0,0,0,0.4,0.2857,0.625,0.7143,1,1,1,1,0.6667,0.3333,1,1,1,0.6667	0,0,0,0,0,0,0,0,0,0,0.6,0.9091,1,1,1,0.7778,1,1,1,1,1,1,1,0.6667,1,1,1,0.6667,1,1	-0.170293	0.0229087	1	chr19	51986340	51987840	ZNF350
chr19_53685468_53686968_MIR519C	0.6667,1,0.6667,0.75,1,0.6667,0.6667,1,0.3333	0.75,0.6667,1,0.8333,0.6667,1,0.6667,1,0.75,0.25,0.5,1,1	1,0.6,0.5,0.6667,0.6,1,0.6667,0.6667,1,1,1	1,1,0.6667,0.6667,1,1,0.6667	1,0.3333,1,1,0.6667,0.5,0.6667,1,0.3333,1,0.6,0,0.8,0,1,0.6667,1,0.6667,1,0.5,1,0.5714,0.25	1,1,1,0,0,0.6667,1	0.8571,1,1,0.6667,0.5,0.3333,0,0.6667,0.5,0.875,1,0.5,0.6667,0.5,0.3333,0.3333,0.75,0.3333,0.25,1,0.3333	1,0.8889,0.9091,0.8333,0.3333,1,0.6667,0.5,0.3333,1,1,0.3333,1,0.3333,0.3333,0.5,0.4286,0.8571,0.6667,0.7273,0.75,0.5,0.75,0.9,0.75,0.5,1,0.75,1,1,1,1,1,0.8	-0.106408	0.0242711	1	chr19	53685468	53686968	MIR519C
chr19_57166985_57168485_DUXA	0.6667,1,0.6667,0.6667	1,1,0.6,0,0.3333,0.3333	0.1667,0.6667,0.75,0.75,0.5,0.7143,0.5,0.4,0.1111,0.9231,1	0,1,0.3333,0.6,0.4,1	0.25,0.4,0.4,0,0.3333,0.3333,0.75,0,0.5,0.8,0,0.6667,0.6667,1	0.5,0.8,0,0,0.75,0.5	0.2857,0.25,0.3333,0.8333,0.25,0.1429,0	0.2857,0,0.6667,1,0.625,0.75,1,0,0,0.8,0.1667,0.75,0.3333,0.6,0.4	-0.164135	0.0407869	1	chr19	57166985	57168485	DUXA
chr19_57190499_57191999_ZNF264	0.6667,0.6667,0.6667	1,1,0.75,0.6667,1	0.8333,1,0.75,0.75,1,1	1,0.3333,1	0.3333,1,0.6667,0.25,1,0.75,0.75,1,0.3333,0,0.3333,0	0.6667,1,0.6,0.6	1,0.8333,0.75	0.4,0.5,1	-0.202681	0.0202219	1	chr19	57190499	57191999	ZNF264
chr19_57768651_57770151_ZNF586	0,0,0	1,1,1,1,1,1,1,0.8,1,1,1,0.6667,0.3333,1,0.25,0,0,0	1,1,1,1,1,0.8,0.75	1,1,1,0.6667	1,0.6667,0.6,1,1,1,1,0.25,0.6667,1,0.6,1,1,1,1,1,0.75,0.25,0,0.6667,0,0,0,0,0,0,0,0,0,0,0,0,0,0,0,0,0,0,0,0,0,0,0,0,0	1,1,1,1,1,1,0.8,0.6,0.4,0,0,0,0,0,0,0,0,0	0.6667,1,0.5,1,0.75,1,1,1	0.75,1,1,1,0.3333,0.625,0.6667,1	-0.26453	0.00345504	1	chr19	57768651	57770151	ZNF586
chr2_3593831_3595331_COLEC11	0.6667,1,1,1,0.6667,1,1,1,1,0.5,1,0.6667,1,0	0.6,1,0.75,1,1,1,1,0.8,0.75,1,1,0.3333,1,1,0.6667,1	0.625,0.8,0.6,1,1,1,1,0.6,0.6667	0.1667,1,1,1,0.6667	0.5,1,0.6667,1,0.75,0.75,1,0,0.3333,0.6667,0.3333,0.6667	1,1,1,1,1,1,0.8,1,0.75,0.75,1,0.3333,0.3333,0.3333,0,0	0.8333,1,1,0.7143,0.8,0.8889,0.25,0.6667,0.75,0.75,1,1,1,0.5,0.75,0.6667,0.6667,0.3333,0,0,0	0.6667,0.6667,0.8333,1,0.6667,0.7143,1,0.7143,0.6667,1,0.1667,0.5,0	-0.1667	0.0035588	1	chr2	3593831	3595331	COLEC11
chr2_10446349_10447849_SNORA80B	1,1,0.75,0.6667,0.6667,0,0.3333,0,0.25,0,0.5	0.6667,0.6667,0.3333,1,1,1,0.6667,0.6667,0.4,0.6667,0.75,1,1,1,0.8333	1,1,1,1,0.6667,0.4,0.3333,1,1,1,0.8462,1,0.9286,0.6667,0.6667,1	0.4,0.8571,0.6667,0.5714,0.6667,0.5,0.3333,0.6667,0.6667,0.3333	0.6,1,0.8333,1,0.6,0.6667,0.4,0.75,0.6,0.75,0,0,0.25,0.75,0.5,1,1,1,0.75,1,1,1,1,0.6667,0.6,0.6,1,0.3333,1,1,1,0.8,0.6,0.6667,0.6,1,0,0,0,0.25,0,0.25,0	0.75,1,1,0.5,0.5,0.8,0.6667,1,0.8333,0.6667,0,0.5,0,0.1667,0,0	1,1,0.6667,0,0.8,0.25,1,0.6667,0.375,0.3333,0.5,0.625,1,0.875,0.8571,0.8,1,1,0.2,0.6,0,0,0	0.6667,0.3333,1,0,0.8,0,0.6667,0.75,0.75,0.3333,0.3333,0.8889,0.75,0.6364,0.8,0.6667,0.7778,0,0.5,0.4,0,0.0833,0,0.1,0.6667,0,0,0,0.6667,0.6667,0	-0.143512	0.00796293	1	chr2	10446349	10447849	SNORA80B
chr2_19026471_19027971_LINC01376	0.7143,1,1,1,1	0.6667,0.3333,1,1,1,0.75,1,1,0.75	0.6667,1,0.8333,0.8333,0.5556,0.8,1,1,0.6667,1	1,1,0.75,0.8571,1,1	0.75,0.75,0.6667,0.6667,0.3333,1	0.3333,0.3333,1,1,1,0.8333,1,0.8571,1,0.8889,0.8333,0.6667	0.6667,0.3333,1,0.8571,0.8,1,0.8,1,0.25,0.5,0.6667	0.4,1,1,0.4,0.5,0.8333,0.9167,0.9,0.6667,1	-0.118641	0.0206467	1	chr2	19026471	19027971	LINC01376
chr2_20592048_20593548_HS1BP3-IT1	0.25,0.75,0.75,0.25	1,1,0,1,1,1,1,1,0.75,0.5,0.3333,1	1,1,0.75,1,0.8,1,0.8,1,1,1,1,0.6667	1,1,1,1	1,0,1,0.8,1,1,0.25,0.3333,1	1,1,1,1,1,1,1,0.6667,1	0.3333,0.3333,0.5,1,1,0.5,0.5,1,0,1,0.8,0.75,0.75,0.6667	0.6667,0,0.3333,0.75,1,0.6667,0.25,0.25,0.1,0.1667,0.2	-0.166908	0.0242685	1	chr2	20592048	20593548	HS1BP3-IT1
chr2_27494700_27496200_FNDC4	0.6,1,0.5,0.4,0.25	0,0,0.1429,0.6667,0.7143,0.3333,0.6667	0,0.0909,0,0.2,0.2,0.6154,0.0625,1,0.5,0.6667,0.1111	0,0,0,1,0,0	0,0,0,0,0,0,0,0,0,0,0,0,0,0,0,0,0.5,0.3333,0,0.1667,0.6,0	0,0,0,0,1,0.1667,0,0.25	0,0,0,0,0,0,0,0,0,0,0,0,0.0833,0.25,0.1429,0.5,0,1	0,0,0.3333,0,0.6667,0.1667,0.3333	-0.217137	0.00398069	1	chr2	27494700	27496200	FNDC4
chr2_27581968_27583468_ZNF512	1,0.6667,0.6667,0,1,0.3333	1,1,1,0.25,0.6667,0.25,0.3333,0,0.1429,0.3333,0.3333	0,0,0,0,0,0,0,0,0.3333,0,0.5714	0.6667,1,1,0.6667,1,1	1,1,1,1,1,1,0.8,1,0.5,0,0.3333,0,0.3333,0,0,0,0,0,0,0.6667,0,0,0,0,0,0.25,0.2,0.25	0.25,0.5,0.1667,0,0,0,0,0,0,0,0,0,0,0,0,0.2,0	1,0.6667,1,1,0,0,0.8571,0.4444,0.2	0.3333,0.6667,0.6667,0,0,0,0,0,0.1667,0,0,0,0,0,0	-0.180065	0.0340458	1	chr2	27581968	27583468	ZNF512
chr2_45610767_45612267_SRBD1	0,0,0,0,0,0,0.1667,0.3333,0,0.3333,0.3333,0.6667	0,0.5,0,0.4,0.6667	0,0,0,0,0,0,0,0,0,0,0,0.3333,0.3333,0.25	0,0,0,0.6667	0,0,0,0,0,0,0,0,0,0,0,0,0,0,0,0,0,0,0,0,0,0,0,0,0,0,0,0,0,0,0,0,0,0,0,0,0,0,0,0,0,0,0,0,0,0,0,0,0,0,0,0,0,0.2,0.3333,0.2,0.3333	0,0,0,0,0,0,0,0,0,0.3333	0,0,0,0,0,0,0,0,0,0,0,0,0,0,0,0,0,0,0,0,0,0,0,0,0,0.25,0,0.25	0,0,0,0,0,0,0,0,0,0,0,0,0,0,0,0,0,0,0.1667,0,0.75,0,0.6667,0.6	-0.108067	0.00877587	1	chr2	45610767	45612267	SRBD1
chr2_48313298_48314798_FOXN2	0.6667,1,0,0	0.6667,0.5556,0.3333,0.5,0.4,0.4286,0.5,0,0,0,0,0.3333,0,0.3333,0.25,0,0,0,0,0,0,0,0,0,0,0,0,0,0,0,0,0	0.75,0.3333,0.25,0.8,0.6,0.3333,0,0,0,0,0,0,0,0,0,0,0	1,1,1,0.6667,0.5,0.5,0.3333,0,0,0.5,0,0	0.25,0.5,0.25,0.2,0.6667,0,0,0,0.2,0,0,0,0,0,0,0,0,0,0,0,0,0,0,0,0,0	0.3333,0.3333,0.3333,0.3333,0,0,0,0	0.3333,0.3333,0.2857,0.5714,0.2,0,1,0,0,0,0,0,0,0,0,0,0,0,0	0.25,0.5,0.3333,0.3333,0.5556,0.2,0,0.1,0,0.0909,0,0.1111,0,0,0,0,0	-0.100776	0.0307128	1	chr2	48313298	48314798	FOXN2
chr2_52369647_52371147_LINC01867	0.6667,1,0.75,0.6667,0.5,0.75,0.5	1,1,0.5,0.2,0.8182,0.3333,0.25,1,1,0.6	1,1,1,0.5556,0.5455,0.6667,0.25,0.5385,0.5,0.6	1,1,0.5,0.6667,0	0.5,1,0.4,0,0.6667,0.6,0.6667,0.5	0.75,0.3333,0.5,0.6,1,0,0,0,0	0.6667,0.8333,0.8,0.3333,0.8,0.3333,0.3333,0.8,0.6667,0.5,0.5	1,0.8333,0.6,0.6,0.6,0.5,0,0.3333,0.7143,0.6,0.75,0	-0.152079	0.0299811	1	chr2	52369647	52371147	LINC01867
chr2_53766782_53768282_CHAC2	0.5,0.4,0.2,0,0,0,0,0,0,0,0,0,0	1,0.5,0.5,0.6667	1,1,0.4,0.5,0.5,0.5,0.5,0.25,0.25,0.3333,0.3333,0.3333,0.3333,0.5,0.3333,0.3333,0.3333,0.3333,0,0.3333,0.3333,0.3333,0.3333,0.3333,0.3333,0.3333,0.3333,0.3333,0.3333,1,1	1,1,1,0.75,0.6667	1,1,1,0.5,0,0.3333,0.75,0.6667,0.6667,0.6667,0.6667,0.3333,0.3333,0.25,0.3333,0.3333,0.3333,0.3333,0.3333,0.3333,0.3333,0.3333,0.2,0.2,0,0,0,0,0,0,0,0,0	1,0.6667,0,0.5,0.4,0,0,0,0,0	0.5,1,0.6667,0.3333,0.3333,0,0.5,0.375,0.6667,0.375,0.6667,0.375,0.6667,0.375,0.6667,0.2222,0.2857,0.6667,0.2857,0.6667,1,1,1,0.8,1,1	0.6667,0.75,0,0.1429,0,0,0,0,0,0,0,0,0,0,0,0,0,0,0,0,0,0,0,0,0,0,0,0,0,0,0,0,0,0,0,0,0	-0.116784	0.0339565	1	chr2	53766782	53768282	CHAC2
chr2_64143920_64145420_PELI1	0.5,0.75,1,0.3333,1,1,0.6667,0.3333,0.3333	1,0.5714,0.5714,0.4286,1,0.6,0.2,0.4,0.6,0,0,0.5	0.8,0.2857,0.8	0.3333,0.6667,0.6667,0.6667,1,0.3333,0.5714,0.6667,0.5714,0.3333	0,0,0,0,0,0,0,0,0,0,0,0,0,0,0,0,0,0,0,0,0,0,0,0,0,0,0.5,1,1,0.6667,1,0.4,0.75,0.6,0.75,0.25,0.2,0.25,1,0,1,0.5,1,0.75,1	0,0,0,0,1,0.6667,0.6667,0.5,1,0.6667,1,0.5,0.75,0.5,0.5,0.6667,0.6667,0.25	0,0,0,0,0,0,0,0,0,0,0,0,0,0,0,0,0,0,0,0,0.5556,0.875,0.6667,0.7,0.8333,0.875,0.4,0.4,0,0.6667,0,0,0,0.6667	0,0.4286,0.8,0.6154,0.5,0.4167,1,0.8333,0.6667,0.6667,0.25,0.75,0,0.6	-0.247661	8.40103e-05	0.529769	chr2	64143920	64145420	PELI1
chr2_70124816_70126316_LINC01816	1,0.6667,1,0.75	0,0,0.25,0.3333,0,1,0.6667,0.6667,0.8,1,0.8,1	0,0,0,0,0,0,0,0,0.4286,0,0.125,0.2,0.2,1,1,1,0.6667,1,1,1,1,0.7143,0.5556	1,0.3333,0.3333,1,1,1,1,1,1,0.6667,1,1,0.8,0.75,1,0.6667,0.25	0,0,0,0,0,0,0,0,0,0,0,0,0,0,0.75,0.6667,0.3333,0.6,0.6667,0.8333,1,1,1,0.8,0.25,1,1	0,0,0,0,0,0,0,0,0,0,0,0,0,0,0,0,0,0,0,0,0,0,0,0,0,0.3333,0,0.6667,0.8,0.75	0,0,0,0,0,0,0,0.25,0,0,0.3333,0,0.4,0.6,0.6,0.75,1,1,1,1,0.8571,0.8182,1,1,0.3333	0,0,0,0,0,0,0,0,0.5,0.3333,0.1667,0.6667,1,0.8333,0.6,0.8571,1,0.6,0.6,0.75,0.5	-0.291693	2.6957e-05	0.170611	chr2	70124816	70126316	LINC01816
chr2_70190519_70192019_C2orf42	1,1,0.6667,0.6667	0.3333,0,0.3333,0.3333,0.75,0.75,1,0.8,0.6667,1,0.6667,0.6667,0,0.2,0,0.25,0.6667,1,0.2857	0,0,0,0,0,0,0,1,0.3333,0.6667,0.3333,0.3333,0,0.3333,0.6667,0.75,0,1,1,1	0.4,1,1,1,1,1,1,0.6667,1,1,1	0,0,0,0,0,0,0,0,0,0,0,0,0,0,0,0,0,0,0,0,0,0,0,0,0,0,0,0.5,1,1,0.6667,0,0,0.3333,0,0.8571,0.6667,0.8,0.8,0.8,1,0.8333,0.8571,1,1,1,1	0.25,0.5,1,1,1,0.8,0.4,0.2,1,0.25,0.6667,1,1,1,1	0,0,0,0,0,0,0,0,0,0,0,0,0,0,0,0,0,0.25,1,0.75,1,0.5,0,0,0,0.25,1,0.4,0.6667,0.3333,0.6,0.6,0.3333,1,1	0.75,0.6667,0.25,1,0.4,1,1,1,1,1,1,1,0.6667,1	-0.14537	0.0332802	1	chr2	70190519	70192019	C2orf42
chr2_70790143_70791643_FIGLA	0.3333,0.3333,0.5,0.6667,0,0.75,0.6667,0.75,0.8	0.2,1,1,0.5,0.4286,0.5714,0,0.8571,0.3333,0.3333,0.6667,0,0.2,0.8,1,1	0,0.5,0.25,1,0.75,0.5714,0.5,0,0,0.1667,0.5,0.4,0.5,0,1,1,0.8	0.25,0.25,1,1,1,0.8571,1,0.8571,0.6,0.4,0.6667,0.3333,1,0.5714,0.4286,0.5714,0.5714,0.6667,0.25,1,1,1	0,0,0,0,0,0,0,0,0,0,0.25,0,0,0,0,0,0,0,0.8333,0.6667,1,0.8,0.3333,0.3333,0,0.25,0.5,0.8,1,1,0.75	0.75,0.5,0.75,0.3333,1,1	0,0.3333,0.1111,0.3333,0.5556,0.3333,0.3333,0.3333,0.1667,0,0,0.5,0,0,0.3333,0.25,0.5,0.3333,0,0.9167,0.875,0.4286	0,0,0.25,0,0.3333,0.375,0.8571,1,1,1,0.3333,0.6667,0.75,1,1	-0.197514	0.00120069	1	chr2	70790143	70791643	FIGLA
chr2_74420729_74422229_WDR54	0.5,1,1,0.75,0.5,0.75,0,0,0	0,0.6667,0,0,0,0,0.5,0.8,0.2,0,0,0,0,0	0.3333,0.6667,1,0.6667,0.3333,1,0.5,0.5,0.6667,0.6667,0.2,0.2,0.3333,1,0.5,0.4,0,0.2,0	0,0,0	0,1,0.2,0.3333,0,0.3333,0,0.3333,0,0,0,0,0,0,0,0,0,0,0,0,0,0	1,1,1,0.5,1,1,0.3333,0.3333,0.6667,1,0.3333,0.25,0,0.25,0.2,0	0.3333,0.75,0.5,0.2857,0,0.1818,0,0,0,0,0,0,0,0,0,0	0.2,0.2,0,0,0,0,0,0,0,0,0,0,0,0,0,0,0,0	-0.164113	0.0132733	1	chr2	74420729	74422229	WDR54
chr2_74501592_74503092_LBX2-AS1	0.6667,0.6667,0.5,0,0,0.3333,0.6667,0,0.6667,0.6667,0.3333	1,1,0.75,1,0.3333,1,1,1,1,1,1,1,1,1,0,0,1,0,0.75,0.5,0,0.25,0,0.25	1,1,1,1	1,1,1,1,1,0.8,1	1,0.6667,1,0.75,1,0.3333,1,1,1,1,1,1,1,1,1,1,1,1,1,1,0,0.4,0,0.2,0.6,0.4,0.25,0,0.3333,0.3333,0.3333,0,0,0,0,0,0.3333,0,0,0,0,0,0,0.25,0,0,0,0,0,0,0,0,0,0,0,0	0.6667,0.6667,0,0,0,0,0,0,0,0,0,0,0,0	0.5,1,1,0.7143,0.5714,0.8333,0.8,0.8,0.8333,0.1667,1,0.8333,0.75,1,0.875,0.9,0.75,1,1,0.8333,0,0.25,0,0.1667,1,0.8,0.8,0,0.6	0.6667,0.5714,0.5,0.6667,0.7778,0.6667,0.875,0.75,0.625,0.625,1,0.625,0.875,0.25,0.5,0.3333,0.3333,0.3333,0.3333,0.3333,0.3333,0,0,0.3333,0.3333,0,0.3333,0.3333,0,0	-0.238044	0.000691087	1	chr2	74501592	74503092	LBX2-AS1
chr2_74908130_74909630_LINC01291	0.6667,0.6667,0.3333,0.3333,0,0,0.6667,1,0.6667,0.6667,0.3333	0.2857,0.6,0.6667,0.8,1,1,0.2,0.4	0.6667,0.8,0.8333,0.625,0.25,0,0,0,0.3333,0.5	1,0.3333,1	1,0.5,0.4,0.6667,0.6667,0,0,0,0,0,0,0.6,0.5,0.6667,0.6667,0.3333,0.3333,0.6667,0.3333,0.5,0.25,0.25	0.75,0.8,0.6667,0.75,0.25,0.1429,0.3333,0,0,0.3333,0.3333,0.3333,0.3333,0.3333,0.3333,0.5	0.3333,0.5,0.6,0.75,0.3333,0.6667,0.5455,0.5,0,0,0,0,0,0,0,0.7143	0.8889,0.75,0,0.2857,0.3333,0.5556,0.2,0.125,1,0.5,0.5,0.3333,0.5,0.5	-0.138121	0.0452097	1	chr2	74908130	74909630	LINC01291
chr2_81466446_81467946_LINC01815	0.6667,0.6667,1,1,1,0.3333	0.5,0.75,1,0.3333,0.5	1,0.6667,0.5,0.5833,0.5385,0.25	0.3333,0.6,0.1667,0	0,0.5,0,0.3333,0,0,0,0,0,0,0,0.5	0.6667,0.6667,0.5,0,0.75,0,0,0,0,0.4,0	0.5,0.75,0.3333,0,0.6667,0.6667,0.375,0,0.4167,0,0.3	0.4286,0.5714,0.25,0.6667,0.5,0.6667,1,0.6667,1,1,1,0.2,0.3636,0.4286	-0.234358	0.00559732	1	chr2	81466446	81467946	LINC01815
chr2_88127562_88129062_FABP1	0.6667,1,1,0.75,0.75,0.6667,1	1,0.5,1,1,0.8333	1,0.8333,0.8,1,1,0.6667	1,1,1,0.6667,1,1,0.8571	0.6667,0.3333,0.75,1,1,0.5,0.5,1,0.75,0.6667,1,0.6667,0.8,0.6667,1,1,1,0.3333	0.8,0.75,1,1	0.6667,0.6667,0.6667	1,1,0.3333,1,0.3333,0.7143	-0.119478	0.0254686	1	chr2	88127562	88129062	FABP1
chr2_98443857_98445357_INPP4A	0.6667,1,0.75,0.75,0.6667,0	0.75,1,0.1667,0.6667,0.8571,0.6667,0.25,0.25	0.6667,0.4,0.75,0.5,0.3333,0.5,0	0.6,0.2,0,0	0.625,0.8571,0.3333,0,0,0,0,0,0,0,0,0,0,0,0,0,0,0,0,0,0,0,0,0,0,0	0.5714,0.75,0.5,0.2222	0.8,0.6667,0.3333,0.5833,0,0	0.6,0.625,1,0.25,0,0	-0.288069	0.000658917	1	chr2	98443857	98445357	INPP4A
chr2_129978665_129980165_RAB6C	1,1,1	1,1,1,0.6667,0.8,1,0.4,0.75,0.25,0.4,0.2	1,0.8333,1,1,0.6667,0.8333,0.4,0.6667,0.2,0.6667,0,0,0,0,0,0	0.4,1,1,1,0.6667,0.2,0.25,0.6,0,0	1,0.3333,0.3333,0.8,1,0.3333,0,0,0,0,0,0,0,0,0,0,0,0,0,0,0,0	1,0.8,1,0.8,1,0.75,0.75,0.5,0.25,0.4,0,0.3333,0.3333,0	1,0.6667,1,1,0.6,0,0.75,0.6667	0.5,1,0.8,0,0.4,0,0.25,0.1,0,0,0,0,0,0,0,0,0,0,0,0,0,0,0,0,0,0,0	-0.283226	0.000408248	1	chr2	129978665	129980165	RAB6C
chr2_130754539_130756039_AMER3	1,0.75,1	0.2,0.6,0.4,0	0.6923,0.6154,0.3333,0,1,0,0,0.2,0,0,0	0.5,0.25,0.5,0.3333,1,0.3333	0.3333,0.6667,0.1667,0.6667,0.8333,0.3333,0,0,0,0,0,0	0.4,0.3333,0.4,0.6667,0.2,0.25,0,0,0,0,0,0,0,0,0,0	0.5,0.4,0.6,0,1,0.2,0,0,0,0,0,0	0.4,0.5,0.6	-0.184716	0.0362625	1	chr2	130754539	130756039	AMER3
chr2_135024178_135025678_MAP3K19	0.5,1,0.6667	0.5714,0.3333,1,0.5,0.5,0.8333,0.8333,0.5	0.9,0.9167,1,0.75,0.75,1,1,1,0.3333,0.6667,0.6667,1,1	0.4,1,0.6667,0.8333,1,0.8333	1,1,1,0.5,1,0.5,1,0.6,1,0.6667,0.6667,0.6667,0.3333,0.3333,1,1,0.25,0.75,1,0.8	1,1,0.5,0.625,0.8,0.5,1,0.6667,0,0.6667,0,0,0.5,0.25,0.25,0.75	0.8333,0.5,1,0.8,0.6667,0.25,0.6667	0.4,0.1667,0.5,1,0,1,0.5,0.75,0.75,0.25,0.6667,0.3333	-0.135911	0.0234849	1	chr2	135024178	135025678	MAP3K19
chr2_135985184_135986684_DARS1	0,0,0,0,0,0,0	1,0.75,1,1,1	0,0.5,1,0.6,1,1,0.6667,1	1,1,1,0.6667,1,1	0,0,0,0,0,0,0,0,0,0,0,0,0,1,0.6667,1,1,1,0.6667,1,1	0,0,0,0,0,0,0,0,0,0,0.6,0.8,1,1,1	0,0,0,0,0,0,0.5,0,1,0.3333,0.4286,1,1,1,0.8333,1,1	0,0,0,0,0,0,0,0,0,0,0,0,0,0,0.875,0.5,1,1,1,0.75,1,1,1	-0.254628	0.0162602	1	chr2	135985184	135986684	DARS1
chr2_148874226_148875726_KIF5C	1,1,1	0.7143,0.6667,0.8889,0.6667,0.8889	1,1,1,1,1	1,0.75,1	0.5,1,1,1,1,1,0,0,0,0,0,0	1,1,1	1,0.4615,0.75,1,1	0.7143,1,1	-0.240282	0.0194998	1	chr2	148874226	148875726	KIF5C
chr2_150571721_150573221_LINC01920	0.75,1,1	1,1,1,0.75,0.6667,0.5714,1,0.7778,0.7778,0.5	1,1,0.5,1,1,0.8,0.75,1,0.5,0.9091,0.8,1	1,1,1,1,1,1,1,1,1	1,1,0.75,0.3333,0.3333,0.6667,0,0.3333,0.6667,0.6	1,0.6667,1,0.3333,1,0.2,0.2,0.3333,0.8333,0.8333,0.8889,0.4444,0.4286	1,0,0.6,0.8333,1,1,1,0.8,0.5,0.8,0.875,0.875,0.8	0.2,0.5,0.2857,0.9,1,0.9375,0.9412	-0.216631	0.000218678	1	chr2	150571721	150573221	LINC01920
chr2_151261363_151262863_RBM43	0,0.6667,0.25,0.3333,0.25,0.6667,0.3333,0.2,1,1	0,0,1,0.8,0.8,0.8,0.5714,0.5714,0.8333	0,0,0,0,0,0.2,0.4,0,0,0,0.2,0.5,0.875,0.8,0.7,1,0.6667,0.6667	0,0,0.25,0,0,0.5,0.8571,0.6,1,1,0.6667,0.6667,1	0,0,0,0,0,0,0,0,0,0,0,0,0,0,0,0,0,0,0,0,0,0,0,0,0,0,0,0,0.75,0,0,0,0.6,0.2857,0.5714,0.875,0.8,0.8333	0,0.2,0.6667,0,0,0.25,0.25,0.7,0.8333,1	0.6667,0,0,0,0.75,0.25,0.75,0.25,1,0,1	0,0,0,0,0.2222,0.375,0.25,0.1429,0.25,0,0,0,0.6,1,0.75,1,0.6,1,0.6667	-0.194309	0.00434949	1	chr2	151261363	151262863	RBM43
chr2_152334173_152335673_FMNL2	1,1,0.8,1,0.3333,0,0,0,0,0	1,1,1,0.6667,1,0,0.2,0.3333,0,0.5,0.3333	1,1,0.8571,0.25,0,0.3333,1,0,0,0,0	0.6,0.75,0,0.6667	1,1,0.8,0.5,0,0,0,0.8,0.2,0.25,0,0	1,0,0,0.3333,0.3333,0,0.3333	0.875,0,0.4286,0,0,0.25,0.5556,0,0,0,0,0,0,0,0	0.75,0.3333,0,0.2,0,0	-0.213209	0.0192945	1	chr2	152334173	152335673	FMNL2
chr2_161623334_161624834_SLC4A10	1,0.3333,1	0.8333,1,0.3333,0.4,1,1,0.3333,0,0	0.8333,1,1,0.6667	0.6667,1,1,1	0.8333,1,0.5,0,0.8333,0.6,0.75,0,0,0,0,0,0,0,0	0.75,0.75,0.75,0,0,0	0.75,0.2857,1,0.75,1	0.5385,0.5,0.2,0.625,1	-0.287227	0.00976052	1	chr2	161623334	161624834	SLC4A10
[truncated: 271 more rows]
