# Supplementary material for: Maternal acute SARS-CoV-2 infection impairs preimplantation embryo development and reprograms the early offspring hematopoietic system
Source: Cell Discov. 2025 Dec 23;11:104. doi: 10.1038/s41421-025-00856-3 (PMC12728194; doi:10.1038/s41421-025-00856-3)
Supplement: Supplementary file 5 — Supplementary Table S5 [file 41421_2025_856_MOESM5_ESM.xlsx]

## Sheet: cell-type-specific marker gene
gene	avg_log2FC	pct.1	pct.2	p_val	p_val_adj	cluster
MS4A1	9.07294	0.933	0.008	0	0	B
BANK1	5.96162	0.932	0.104	0	0	B
EBF1	5.97088	0.82	0.02	0	0	B
FCRL1	9.32548	0.798	0.004	0	0	B
AIF1	-5.68254	0.035	0.806	0	0	B
IGHM	5.19592	0.984	0.218	0	0	B
HLA-DQA1	4.89524	0.912	0.175	0	0	B
PLCB1	-5.63882	0.048	0.772	0	0	B
CD79A	6.61366	0.745	0.022	0	0	B
HTR1F	-5.82125	0.057	0.755	0	0	B
NKAIN2	-6.19912	0.058	0.753	0	0	B
LTB	3.42269	0.928	0.235	0	0	B
CD79B	4.70562	0.801	0.112	0	0	B
INPP4B	-5.93206	0.039	0.714	0	0	B
LINC00926	6.67762	0.696	0.026	0	0	B
TCL1A	8.64719	0.669	0.004	0	0	B
LRMDA	-5.75987	0.027	0.692	0	0	B
PAX5	8.33188	0.663	0.004	0	0	B
SPINK2	-6.42835	0.019	0.671	0	0	B
VPREB3	7.9537	0.64	0.004	0	0	B
IGHD	5.40291	0.676	0.046	0	0	B
GNAQ	-3.7804	0.086	0.714	0	0	B
IGKC	8.34437	0.645	0.019	0	0	B
OSBPL10	6.05437	0.666	0.041	0	0	B
NIBAN3	6.40599	0.637	0.017	0	0	B
CASC15	-5.11386	0.042	0.661	0	0	B
COL19A1	9.17677	0.614	0.004	0	0	B
RALGPS2	4.0651	0.887	0.283	0	0	B
MLLT3	-4.19736	0.054	0.653	0	0	B
HLA-DQB1	3.44949	0.806	0.21	0	0	B
NUCB2	-4.23536	0.049	0.641	0	0	B
SRGN	-3.92475	0.091	0.68	0	0	B
CAMK2D	3.32508	0.775	0.193	0	0	B
PLEKHG1	5.45435	0.628	0.046	0	0	B
BIRC3	4.26101	0.673	0.098	0	0	B
IGF2BP2	-5.90241	0.015	0.589	0	0	B
RNF220	-4.17142	0.074	0.647	0	0	B
TOX	-5.49125	0.021	0.59	0	0	B
SERPINB1	-3.14397	0.159	0.723	0	0	B
MSRB3	-5.80646	0.017	0.581	0	0	B
TXN	-2.8292	0.203	0.761	0	0	B
ANGPT1	-5.92685	0.02	0.577	0	0	B
IKZF3	3.81732	0.599	0.044	0	0	B
CD99	-2.79866	0.183	0.736	0	0	B
LMO2	-5.07142	0.02	0.564	0	0	B
ATP8B4	-5.77881	0.026	0.57	0	0	B
ST8SIA6	-5.90669	0.015	0.555	0	0	B
DAPK1	-4.92559	0.024	0.556	0	0	B
PRSS57	-6.38105	0.009	0.541	0	0	B
IQGAP2	-2.37942	0.3	0.821	0	0	B
ZNF521	-5.39325	0.019	0.539	0	0	B
NPR3	-6.30152	0.009	0.527	0	0	B
TSPO	-3.77176	0.057	0.572	0	0	B
ATXN1	-4.60417	0.03	0.542	0	0	B
CDK6	-3.10931	0.282	0.792	0	0	B
NRIP1	-3.4309	0.289	0.798	0	0	B
ERG	-5.86332	0.013	0.522	0	0	B
MEIS1	-5.92646	0.014	0.522	0	0	B
MARCHF1	4.07039	0.569	0.061	0	0	B
CALN1	-5.81327	0.015	0.523	0	0	B
GIHCG	-3.02558	0.112	0.62	0	0	B
EBPL	-2.47517	0.186	0.694	0	0	B
IRAK3	-5.05479	0.019	0.525	0	0	B
CD83	3.40022	0.743	0.239	0	0	B
MACROH2A1	-2.20973	0.219	0.722	0	0	B
MCTP1	-3.81318	0.056	0.558	0	0	B
DACH1	-5.70113	0.016	0.515	0	0	B
CD63	-2.50126	0.16	0.654	0	0	B
GUCY1A1	-5.30927	0.019	0.511	0	0	B
ZNRF1	-5.7522	0.011	0.499	0	0	B
CHRM3	-5.94587	0.014	0.498	0	0	B
IGLC2	9.21292	0.488	0.005	0	0	B
ATP2C1	-2.48244	0.169	0.651	0	0	B
FRMD4B	-5.71504	0.011	0.488	0	0	B
JAZF1	2.76915	0.592	0.116	0	0	B
LAPTM4B	-5.08037	0.017	0.493	0	0	B
SMIM14	3.41586	0.611	0.14	0	0	B
TPD52	3.46108	0.619	0.148	0	0	B
BACH2	2.97785	0.887	0.417	0	0	B
SP140	4.38775	0.5	0.03	0	0	B
ENSG00000287092	-4.2696	0.145	0.614	0	0	B
MTSS1	3.06547	0.629	0.16	0	0	B
PLXDC2	-6.2371	0.011	0.48	0	0	B
PCDH9	4.07985	0.538	0.071	0	0	B
C1QTNF4	-6.0318	0.01	0.475	0	0	B
BLK	7.74948	0.468	0.004	0	0	B
ZNF331	4.02897	0.588	0.128	0	0	B
TALDO1	-2.10977	0.204	0.662	0	0	B
ENSG00000289364	-6.19085	0.011	0.469	0	0	B
HMGA2	-5.65462	0.013	0.471	0	0	B
IGFBP7	-5.97478	0.009	0.465	0	0	B
ANGPTL1	4.26479	0.523	0.068	0	0	B
LIMS1	-2.26064	0.148	0.601	0	0	B
ETV6	-2.49253	0.361	0.812	0	0	B
TFPI	-6.48217	0.007	0.455	0	0	B
ZFP36L2	-1.74842	0.382	0.827	0	0	B
CCDC171	-4.22169	0.031	0.476	0	0	B
SERPINB6	-5.21751	0.012	0.454	0	0	B
RNF130	-2.24871	0.152	0.594	0	0	B
HOPX	-3.72322	0.051	0.491	0	0	B
SPN	-5.5612	0.011	0.451	0	0	B
ALOX5	4.67967	0.47	0.03	0	0	B
ANKRD28	-2.26015	0.361	0.8	0	0	B
GNG7	3.22152	0.609	0.17	0	0	B
RUBCNL	5.40009	0.455	0.018	0	0	B
PRKCH	-4.32854	0.03	0.466	0	0	B
S100A4	-1.92517	0.362	0.797	0	0	B
CXCR4	3.14919	0.555	0.12	0	0	B
MYB	-5.02948	0.016	0.451	0	0	B
JCHAIN	3.66691	0.467	0.033	0	0	B
PLEKHA5	-5.51	0.011	0.445	0	0	B
CD34	-6.14304	0.007	0.44	0	0	B
ENSG00000229425	-5.86429	0.015	0.448	0	0	B
LDHB	-1.93296	0.299	0.73	0	0	B
BEX3	-5.47767	0.01	0.44	0	0	B
ENO1	-1.83357	0.34	0.769	0	0	B
XBP1	-3.09909	0.061	0.488	0	0	B
PARP15	2.95349	0.592	0.166	0	0	B
HSPB1	-2.41944	0.103	0.527	0	0	B
BAALC	-5.49396	0.012	0.435	0	0	B
CYBB	2.70315	0.479	0.057	0	0	B
SMIM24	-6.58697	0.005	0.426	0	0	B
EGFL7	-5.13646	0.009	0.429	0	0	B
ISG20	2.59727	0.565	0.146	0	0	B
TEC	-3.41966	0.047	0.465	0	0	B
FLT3	-5.58719	0.012	0.43	0	0	B
CDK14	3.20869	0.581	0.164	0	0	B
RAPGEF2	-2.06595	0.199	0.615	0	0	B
CRHBP	-6.35746	0.008	0.421	0	0	B
RAB30	5.52861	0.428	0.015	0	0	B
TKT	-1.75503	0.219	0.631	0	0	B
HLA-DPB1	2.52597	0.922	0.512	0	0	B
LINC02397	9.33685	0.412	0.002	0	0	B
TFDP2	-1.69928	0.219	0.628	0	0	B
CD109	-5.32083	0.012	0.421	0	0	B
CDK6-AS1	-5.64115	0.014	0.423	0	0	B
ARHGAP24	3.42844	0.459	0.052	0	0	B
BLNK	5.86088	0.416	0.01	0	0	B
SORL1	-2.7686	0.078	0.483	0	0	B
MGST2	-3.39137	0.038	0.442	0	0	B
PROM1	-5.79913	0.009	0.413	0	0	B
DOCK5	-5.92838	0.008	0.412	0	0	B
GAPDH	-2.06982	0.467	0.871	0	0	B
COL24A1	-5.73854	0.012	0.415	0	0	B
MIR99AHG	-5.62935	0.011	0.412	0	0	B
TBXAS1	-4.55051	0.02	0.42	0	0	B
PTPRK	4.49897	0.432	0.033	0	0	B
GNAI1	-5.2612	0.012	0.411	0	0	B
FAM117A	-1.91087	0.162	0.56	0	0	B
MAN1A1	-1.83726	0.233	0.629	0	0	B
LNCAROD	-6.13953	0.011	0.405	0	0	B
MAML3	-1.40063	0.284	0.677	0	0	B
CD24	6.80319	0.4	0.007	0	0	B
PTPRJ	2.67435	0.477	0.087	0	0	B
TNIK	-5.21166	0.012	0.401	0	0	B
RBPMS	-5.31985	0.013	0.402	0	0	B
PTPRD	-5.56475	0.011	0.4	0	0	B
IFITM3	-5.04324	0.014	0.401	0	0	B
HVCN1	4.01667	0.441	0.055	0	0	B
HCST	-3.21384	0.087	0.473	0	0	B
STMN1	-1.9957	0.206	0.59	0	0	B
PKD2	-2.84262	0.069	0.453	0	0	B
CRIP1	1.40859	0.622	0.24	0	0	B
CRACD	-5.30102	0.01	0.391	0	0	B
SOX4	-1.56117	0.25	0.631	0	0	B
GMFG	-1.22905	0.404	0.785	0	0	B
SWAP70	2.95005	0.561	0.181	0	0	B
EIF2AK3	3.39506	0.524	0.144	0	0	B
CCDC88A	-2.81322	0.058	0.437	0	0	B
PLAGL1	-2.5706	0.069	0.447	0	0	B
CD22	4.53803	0.401	0.024	0	0	B
GSTP1	-1.46491	0.407	0.783	0	0	B
ITM2A	-4.60947	0.016	0.392	0	0	B
HLA-DPA1	2.2642	0.902	0.527	0	0	B
TNRC18	-2.78985	0.061	0.432	0	0	B
NR4A2	2.75387	0.537	0.168	0	0	B
IRF8	3.41672	0.419	0.05	0	0	B
LIX1-AS1	4.68572	0.415	0.047	0	0	B
MAP7	-5.43016	0.008	0.376	0	0	B
PLEKHA2	2.59314	0.578	0.21	0	0	B
DNAH14	-4.86826	0.016	0.383	0	0	B
LY86	3.743	0.413	0.046	0	0	B
BCAT1	-4.6514	0.015	0.382	0	0	B
RNF24	-3.21177	0.04	0.407	0	0	B
VAMP8	-1.37273	0.281	0.647	0	0	B
ITGA9	-5.76068	0.008	0.374	0	0	B
COMT	-1.75152	0.142	0.507	0	0	B
PSMA6	-1.53797	0.194	0.558	0	0	B
C16orf74	3.83479	0.433	0.069	0	0	B
IGF1R	-1.56978	0.196	0.559	0	0	B
SNX29	2.45017	0.65	0.287	0	0	B
TFEC	-4.62806	0.012	0.375	0	0	B
TRPS1	-2.3702	0.101	0.464	0	0	B
PRDX6	-1.39754	0.228	0.59	0	0	B
CHST11	-1.37309	0.334	0.696	0	0	B
STK3	-2.57368	0.064	0.425	0	0	B
CTBP2	-4.03247	0.022	0.383	0	0	B
CPNE8	-3.05084	0.047	0.406	0	0	B
HMGN3	-1.1691	0.368	0.727	0	0	B
BZW2	-1.495	0.203	0.561	0	0	B
CSF3R	-5.47339	0.009	0.367	0	0	B
BST2	-1.44478	0.263	0.62	0	0	B
IGLC3	9.24017	0.36	0.003	0	0	B
FABP5	-1.75454	0.143	0.499	0	0	B
CALCRL	-3.35488	0.042	0.396	0	0	B
AFF3	2.49432	0.962	0.609	0	0	B
NAALADL2	-3.84823	0.033	0.385	0	0	B
SOCS2	-5.86439	0.007	0.359	0	0	B
FHIT	-1.52079	0.314	0.665	0	0	B
HLA-DRB1	2.39416	0.962	0.611	0	0	B
PIP4K2A	-1.42937	0.273	0.624	0	0	B
PDGFC	-5.83419	0.006	0.356	0	0	B
KIF13A	-3.4327	0.032	0.382	0	0	B
ZNF609	-1.72685	0.157	0.507	0	0	B
RUNX2	-3.49042	0.036	0.384	0	0	B
LEPROT	-3.34075	0.033	0.381	0	0	B
FCRL2	8.97453	0.35	0.002	0	0	B
ADAM19	4.41165	0.381	0.033	0	0	B
CLEC2D	2.24146	0.532	0.185	0	0	B
PBX1	-5.94991	0.007	0.354	0	0	B
PLCB4	-5.63235	0.007	0.354	0	0	B
IFITM1	-3.13292	0.099	0.445	0	0	B
ADGRG6	-6.24529	0.007	0.351	0	0	B
RUNX1	-1.56264	0.471	0.815	0	0	B
TNFRSF13C	7.68372	0.348	0.004	0	0	B
CDK2AP1	-2.98106	0.042	0.385	0	0	B
NF1	-1.86003	0.123	0.466	0	0	B
TCF7L2	-3.85645	0.025	0.368	0	0	B
TSC22D1	-1.95002	0.106	0.448	0	0	B
RTN4	-1.21794	0.308	0.649	0	0	B
SEM1	-1.12482	0.298	0.639	0	0	B
TRIM24	-2.17691	0.095	0.436	0	0	B
CDCA7	-4.73726	0.013	0.353	0	0	B
MIR181A1HG	-2.17045	0.142	0.481	0	0	B
BTG1	1.29682	0.861	0.522	0	0	B
LEPROTL1	-2.09494	0.094	0.432	0	0	B
SCMH1	-1.6439	0.171	0.508	0	0	B
ELMO1	-1.92643	0.496	0.833	0	0	B
CYTL1	-6.62878	0.004	0.34	0	0	B
ESD	-1.43857	0.172	0.508	0	0	B
FAM30A	-1.61879	0.21	0.545	0	0	B
EID1	-1.29181	0.225	0.56	0	0	B
SEPTIN11	-2.51763	0.068	0.403	0	0	B
SMARCA2	-1.3757	0.254	0.588	0	0	B
RGS10	-2.18341	0.087	0.421	0	0	B
OSTC	-1.1325	0.337	0.67	0	0	B
CD69	2.31302	0.826	0.493	0	0	B
FCMR	2.85704	0.411	0.079	0	0	B
CKLF	-1.62767	0.147	0.479	0	0	B
DANT2	-5.76878	0.007	0.338	0	0	B
NFIA	-4.29838	0.019	0.349	0	0	B
NFKBID	3.09949	0.452	0.123	0	0	B
DUT	-1.53318	0.225	0.551	0	0	B
MSI2	-1.9057	0.46	0.786	0	0	B
P2RX5	4.67526	0.359	0.033	0	0	B
ARHGEF18	2.16747	0.579	0.253	0	0	B
LCP2	-4.44193	0.018	0.343	0	0	B
CLNS1A	-1.28522	0.209	0.533	0	0	B
DENND5A	-1.98906	0.135	0.459	0	0	B
CD302	-3.57973	0.027	0.351	0	0	B
FAM107B	1.64115	0.576	0.252	0	0	B
ANP32B	-1.18115	0.425	0.748	0	0	B
RTN3	-1.73916	0.11	0.433	0	0	B
SPINT2	-1.34891	0.199	0.522	0	0	B
KDM5B	-1.6543	0.157	0.48	0	0	B
LINC01781	9.44527	0.323	0.001	0	0	B
UBE2E3	-1.33532	0.172	0.494	0	0	B
DENND1B	-1.97373	0.097	0.419	0	0	B
CD55	1.88682	0.714	0.392	0	0	B
HLA-DQA2	3.23394	0.42	0.098	0	0	B
SNX2	2.16654	0.663	0.342	0	0	B
EZR	2.14837	0.612	0.293	0	0	B
ANXA1	-5.62108	0.013	0.332	0	0	B
PRKCE	2.28081	0.594	0.275	0	0	B
FNDC3B	-2.54996	0.104	0.422	0	0	B
CUX1	-1.12676	0.34	0.658	0	0	B
H2AZ2	-1.20636	0.261	0.579	0	0	B
HPGDS	-6.2698	0.005	0.322	0	0	B
CANX	-1.42121	0.167	0.484	0	0	B
SNTB1	-1.55593	0.141	0.457	0	0	B
NREP	-2.0721	0.085	0.401	0	0	B
TPI1	-1.4536	0.198	0.514	0	0	B
PDZD8	-2.26091	0.086	0.401	0	0	B
IL1B	-6.33827	0.009	0.324	0	0	B
NPAS3	-6.20159	0.007	0.322	0	0	B
HERPUD1	2.33028	0.543	0.229	0	0	B
PITPNC1	-2.18411	0.105	0.418	0	0	B
PRKACB	-1.23572	0.338	0.649	0	0	B
MGST3	-2.40309	0.057	0.368	0	0	B
TARBP1	-1.91352	0.109	0.42	0	0	B
SNCA	-5.24749	0.007	0.318	0	0	B
SGK3	-2.28675	0.066	0.377	0	0	B
PCCA	-2.11665	0.079	0.39	0	0	B
LINC02232	-6.63265	0.004	0.314	0	0	B
TBC1D9	3.38663	0.346	0.036	0	0	B
NEDD4	-5.10719	0.009	0.319	0	0	B
OSBPL1A	-4.33496	0.013	0.323	0	0	B
HLA-DMB	3.11888	0.394	0.085	0	0	B
SNRPD1	-1.29224	0.272	0.581	0	0	B
FAM13A	-3.89151	0.022	0.329	0	0	B
CERS6	-1.13337	0.265	0.572	0	0	B
AGPS	-2.02015	0.094	0.4	0	0	B
PRDX1	-1.22278	0.402	0.708	0	0	B
H2AZ1	-1.20536	0.349	0.654	0	0	B
NEAT1	-1.44983	0.457	0.762	0	0	B
TM7SF3	-1.87587	0.096	0.4	0	0	B
PRKCQ	-5.41587	0.008	0.312	0	0	B
ATP2B4	-3.1897	0.033	0.336	0	0	B
LPXN	2.08769	0.524	0.221	0	0	B
ENSG00000249806	-6.70435	0.004	0.307	0	0	B
STXBP5	-1.78051	0.133	0.436	0	0	B
DNAJC1	-1.38824	0.175	0.478	0	0	B
GPHN	-1.60471	0.135	0.438	0	0	B
CD52	2.0215	0.951	0.648	0	0	B
MACF1	-1.0563	0.399	0.702	0	0	B
GAB2	-1.65499	0.142	0.444	0	0	B
CTSC	-2.1316	0.087	0.389	0	0	B
LY9	4.33255	0.327	0.025	0	0	B
MGAT5	2.23391	0.604	0.302	0	0	B
NFKBIZ	-1.74907	0.216	0.516	0	0	B
C1orf21	-5.87218	0.006	0.306	0	0	B
ETS2	-3.74851	0.019	0.319	0	0	B
TAOK3	-1.24509	0.483	0.782	0	0	B
CNTLN	-4.51433	0.011	0.31	0	0	B
MDK	-5.9806	0.005	0.304	0	0	B
IGLL1	-6.27583	0.006	0.305	0	0	B
TMEM14C	-1.46841	0.15	0.448	0	0	B
ABCC1	-1.43808	0.154	0.452	0	0	B
DPYD	-1.33321	0.453	0.751	0	0	B
IQSEC1	2.66919	0.385	0.088	0	0	B
RRAS2	2.40349	0.459	0.162	0	0	B
MRPL57	-1.28586	0.165	0.462	0	0	B
SMIM26	-1.08412	0.219	0.516	0	0	B
SPIN1	-1.86638	0.092	0.388	0	0	B
HSBP1	-1.33089	0.147	0.443	0	0	B
DNAJB6	-1.09619	0.303	0.599	0	0	B
KDELR1	-1.64208	0.114	0.41	0	0	B
NR6A1	-2.69713	0.044	0.339	0	0	B
NDUFS5	-1.09402	0.245	0.539	0	0	B
SDCCAG8	-1.09922	0.251	0.545	0	0	B
SNRPE	-1.0553	0.315	0.609	0	0	B
ATP5F1C	-0.908811	0.314	0.608	0	0	B
ENSG00000290680	6.13347	0.303	0.009	0	0	B
SPIB	6.54114	0.299	0.005	0	0	B
MLLT10	-1.13601	0.216	0.509	0	0	B
E2F3	-2.24041	0.067	0.36	0	0	B
ZMIZ1	-2.43802	0.055	0.348	0	0	B
MBOAT7	-3.52089	0.024	0.317	0	0	B
SUPT3H	-1.14501	0.214	0.506	0	0	B
SYNGR1	-2.90484	0.037	0.329	0	0	B
TMEM59	-0.902665	0.287	0.579	0	0	B
SSBP3	-1.63734	0.112	0.403	0	0	B
ETS1	1.23954	0.457	0.166	0	0	B
KLF2	1.11181	0.637	0.346	0	0	B
PRELID2	-4.44868	0.012	0.303	0	0	B
LST1	-1.94038	0.124	0.415	0	0	B
NCOA7	-1.3018	0.188	0.479	0	0	B
ENSG00000289963	7.29032	0.294	0.003	0	0	B
PDLIM1	2.99004	0.388	0.098	0	0	B
PAM	-2.47553	0.063	0.353	0	0	B
SBF2	-1.34108	0.199	0.489	0	0	B
IL12RB2	-4.9513	0.011	0.3	0	0	B
TIMM13	-1.30711	0.16	0.448	0	0	B
GYPC	-1.06233	0.283	0.571	0	0	B
GNG11	-2.28209	0.074	0.362	0	0	B
DIPK1A	3.11825	0.364	0.077	0	0	B
PRKCQ-AS1	-5.09293	0.009	0.296	0	0	B
CCND2	-1.56833	0.127	0.414	0	0	B
APEX1	-1.00062	0.31	0.597	0	0	B
DEK	-1.03108	0.239	0.525	0	0	B
ZCCHC7	2.04185	0.856	0.57	0	0	B
TXK	-4.73641	0.015	0.301	0	0	B
POU2AF1	8.02787	0.288	0.002	0	0	B
B4GALT6	-5.10257	0.008	0.294	0	0	B
GSTO1	-1.62398	0.119	0.404	0	0	B
WDFY4	2.45933	0.469	0.184	0	0	B
LINC02573	-6.16283	0.004	0.289	0	0	B
NEK7	-1.0566	0.255	0.538	0	0	B
KMO	3.8444	0.312	0.029	0	0	B
DYNLT5	-5.89807	0.005	0.287	0	0	B
WDR83OS	-0.83029	0.315	0.597	0	0	B
NT5C2	-0.998367	0.246	0.527	0	0	B
PLCG2	2.06574	0.507	0.226	0	0	B
MED12L	-2.48169	0.067	0.348	0	0	B
PPA2	-1.37522	0.138	0.419	0	0	B
DST	-4.66181	0.011	0.292	0	0	B
CACNB2	-3.8002	0.029	0.31	0	0	B
PRDM2	2.07077	0.629	0.349	0	0	B
CD72	4.02242	0.313	0.033	0	0	B
IFTAP	-4.95658	0.007	0.287	0	0	B
PTMS	-4.33598	0.014	0.294	0	0	B
AVP	-6.69565	0.006	0.286	0	0	B
NAPSB	3.88568	0.302	0.023	0	0	B
TANK	1.86042	0.648	0.37	0	0	B
RDX	-2.5215	0.045	0.323	0	0	B
HMGA1	-1.23776	0.207	0.484	0	0	B
NDUFC2	-0.949881	0.264	0.541	0	0	B
FGFR1OP2	-1.06135	0.209	0.486	0	0	B
VMP1	-1.30456	0.207	0.484	0	0	B
SMAP2	1.66161	0.576	0.299	0	0	B
FANCL	-2.01901	0.068	0.345	0	0	B
HDAC9	1.61892	0.718	0.441	0	0	B
SH3BP5	2.4127	0.38	0.104	0	0	B
FIRRE	-2.50867	0.052	0.328	0	0	B
FAR2	-4.10323	0.018	0.293	0	0	B
SMYD3	-0.882512	0.403	0.677	0	0	B
MAP3K1	1.95493	0.518	0.244	0	0	B
PHACTR2	-2.0296	0.069	0.343	0	0	B
MPG	-1.17424	0.179	0.452	0	0	B
ESYT2	-0.762097	0.32	0.593	0	0	B
STAP1	2.88127	0.385	0.113	0	0	B
SSBP2	-1.51362	0.537	0.809	0	0	B
STX7	2.1939	0.524	0.252	0	0	B
ENSG00000257275	9.11318	0.273	0.001	0	0	B
NCOA1	-0.976965	0.271	0.542	0	0	B
MECOM	-3.75024	0.031	0.302	0	0	B
CHD7	3.33437	0.315	0.044	0	0	B
PDZD2	-3.82079	0.022	0.293	0	0	B
HSD17B11	-1.12362	0.172	0.442	0	0	B
ASPH	-2.66059	0.039	0.309	0	0	B
CREM	2.05535	0.52	0.25	0	0	B
TUBA1B	-1.44501	0.272	0.542	0	0	B
ABTB3	-5.22152	0.007	0.277	0	0	B
CCDC50	2.60244	0.388	0.119	0	0	B
TUBB	-1.31309	0.197	0.466	0	0	B
ZHX2	2.04036	0.475	0.206	0	0	B
PEBP1	-1.01329	0.268	0.537	0	0	B
STAT5B	-1.39701	0.132	0.401	0	0	B
MTF2	-1.06368	0.2	0.468	0	0	B
RNF144A	-4.61015	0.01	0.278	0	0	B
LINC00342	-1.72478	0.105	0.373	0	0	B
ITGA4	-1.04635	0.496	0.764	0	0	B
ZNF804A	-2.91921	0.034	0.302	0	0	B
SCN9A	-6.03701	0.005	0.272	0	0	B
KLHL14	8.92711	0.268	0.001	0	0	B
FXYD5	-0.730942	0.351	0.618	0	0	B
PSIP1	-0.884374	0.243	0.509	0	0	B
TLE1	3.14916	0.304	0.038	0	0	B
RAP1B	-0.811632	0.501	0.767	0	0	B
YWHAE	-0.728933	0.396	0.662	0	0	B
COMMD7	-1.4214	0.121	0.387	0	0	B
SEPTIN6	-0.799234	0.416	0.681	0	0	B
ENOSF1	-3.16535	0.028	0.293	0	0	B
HSPD1	-0.866399	0.368	0.632	0	0	B
LRRFIP2	-1.43579	0.122	0.386	0	0	B
SLC39A8	-2.39186	0.051	0.315	0	0	B
CAT	-1.41123	0.14	0.404	0	0	B
TCF12	-0.983407	0.477	0.741	0	0	B
ST13	-0.685393	0.349	0.613	0	0	B
BEX2	-2.55522	0.041	0.305	0	0	B
TMEM65	-1.46397	0.13	0.393	0	0	B
ITM2B	-0.673401	0.496	0.759	0	0	B
RNF125	-1.99354	0.091	0.354	0	0	B
SNX25	3.09232	0.321	0.059	0	0	B
LMBRD1	1.97345	0.54	0.278	0	0	B
RBIS	-0.746888	0.282	0.543	0	0	B
FKBP1A	-0.772255	0.292	0.553	0	0	B
PLA2G4A	-5.39287	0.006	0.267	0	0	B
CLINT1	-0.902791	0.232	0.493	0	0	B
RABGAP1	-1.04217	0.242	0.503	0	0	B
IL18	-4.97951	0.007	0.268	0	0	B
UGGT2	-4.97238	0.008	0.269	0	0	B
MIB1	-1.52253	0.102	0.363	0	0	B
CDC42BPA	-4.72707	0.008	0.268	0	0	B
STT3B	-0.834051	0.391	0.651	0	0	B
MAPK14	-1.08389	0.179	0.439	0	0	B
KRTCAP2	-0.667825	0.331	0.591	0	0	B
PTGES3	-0.778321	0.376	0.635	0	0	B
ENSG00000290928	-1.06593	0.175	0.434	0	0	B
TANC2	-1.89008	0.075	0.334	0	0	B
CD48	1.44608	0.643	0.385	0	0	B
TMEM243	1.97677	0.469	0.211	0	0	B
CST3	-4.82279	0.02	0.278	0	0	B
PTBP2	-0.792591	0.327	0.585	0	0	B
SCCPDH	-3.15036	0.026	0.284	0	0	B
PABPN1	-0.634785	0.424	0.681	0	0	B
NENF	-1.80926	0.075	0.332	0	0	B
KIT	-6.17657	0.003	0.26	0	0	B
PSMA1	-0.704034	0.307	0.564	0	0	B
FTX	-0.862451	0.46	0.717	0	0	B
TMEM131L	1.72655	0.558	0.302	0	0	B
FCRLA	9.12473	0.257	0.001	0	0	B
RNF7	-0.954334	0.202	0.458	0	0	B
CPSF6	-0.825545	0.246	0.502	0	0	B
SNRPF	-0.832368	0.393	0.649	0	0	B
CD40	6.1452	0.264	0.008	0	0	B
ATP5MJ	-0.796316	0.309	0.565	0	0	B
CUTA	-0.753949	0.299	0.554	0	0	B
MBOAT2	-3.44017	0.021	0.276	0	0	B
LINC01819	-6.14571	0.004	0.259	0	0	B
NLGN1	-6.2497	0.006	0.261	0	0	B
PHLPP1	-1.12226	0.179	0.434	0	0	B
OLA1	-0.711362	0.291	0.545	0	0	B
ARMH1	-1.45393	0.118	0.372	0	0	B
MAT2A	-0.834304	0.227	0.481	0	0	B
PDE1A	-5.4658	0.008	0.262	0	0	B
GSTK1	-1.06737	0.173	0.427	0	0	B
PDGFD	-5.04782	0.009	0.263	0	0	B
ATP10A	-5.07031	0.008	0.262	0	0	B
SLCO3A1	-5.17666	0.009	0.263	0	0	B
ACACA	-1.60285	0.097	0.351	0	0	B
DSTN	-1.56644	0.096	0.35	0	0	B
SELL	-0.869473	0.322	0.576	0	0	B
SP100	1.78104	0.667	0.414	0	0	B
YPEL5	1.81911	0.733	0.48	0	0	B
GOLPH3	-1.18443	0.155	0.408	0	0	B
DDAH2	-1.26943	0.141	0.394	0	0	B
TESPA1	-2.81262	0.04	0.293	0	0	B
SELENOW	-1.41636	0.115	0.368	0	0	B
TCEAL4	-2.73186	0.03	0.283	0	0	B
ANKRD36C	-1.45274	0.123	0.375	0	0	B
BTD	-1.60034	0.107	0.359	0	0	B
RASGEF1B	1.66803	0.49	0.238	0	0	B
CLTA	-0.829346	0.252	0.504	0	0	B
SCAI	-0.992752	0.192	0.444	0	0	B
CD37	2.49123	0.965	0.713	0	0	B
FXR1	-0.676316	0.311	0.563	0	0	B
CD1C	5.77198	0.256	0.005	0	0	B
GMDS	-0.831711	0.269	0.52	0	0	B
ATP5PF	-0.679378	0.405	0.656	0	0	B
ZRANB2	-0.668537	0.364	0.614	0	0	B
BAZ2B	-0.882518	0.269	0.519	0	0	B
CALCRL-AS1	-3.43624	0.025	0.275	0	0	B
HMGB2	-1.40657	0.177	0.427	0	0	B
ENSG00000290833	-1.87199	0.073	0.323	0	0	B
FOCAD	-1.84098	0.078	0.328	0	0	B
SRSF9	-0.716419	0.379	0.629	0	0	B
RTRAF	-0.685216	0.352	0.602	0	0	B
SPECC1	-3.74332	0.018	0.268	0	0	B
RALGAPA2	-1.07876	0.172	0.422	0	0	B
SIL1	-1.33078	0.121	0.37	0	0	B
ARFGEF1	-0.87692	0.237	0.486	0	0	B
PCBD1	-3.88578	0.016	0.265	0	0	B
TAFA2	-2.27028	0.08	0.329	0	0	B
ZNF10	2.24813	0.526	0.277	0	0	B
CMC1	-1.75637	0.146	0.394	0	0	B
MTHFD2L	-1.11109	0.146	0.394	0	0	B
RPS27L	-0.829658	0.213	0.461	0	0	B
DANCR	-0.954128	0.201	0.449	0	0	B
NDFIP1	-1.44025	0.124	0.372	0	0	B
ITGB1	-1.5514	0.104	0.352	0	0	B
RAB37	-2.44753	0.044	0.292	0	0	B
YWHAG	-1.0559	0.161	0.409	0	0	B
THRB	-5.08539	0.009	0.256	0	0	B
PRKN	-2.22232	0.053	0.3	0	0	B
LINC-PINT	1.60417	0.767	0.52	0	0	B
PPP1R14A	3.7269	0.308	0.061	0	0	B
SEC11A	-0.668251	0.323	0.57	0	0	B
MAST4	-1.54667	0.088	0.334	0	0	B
HIPK1	-1.20564	0.167	0.413	0	0	B
ANKRD36	-1.14891	0.163	0.409	0	0	B
PCM1	-0.693645	0.317	0.563	0	0	B
LPIN2	-1.52987	0.096	0.341	0	0	B
ENSG00000251309	6.05612	0.253	0.008	0	0	B
NDUFS4	-0.810274	0.203	0.448	0	0	B
NCOA3	1.74584	0.625	0.38	0	0	B
CD164	-0.604141	0.407	0.651	0	0	B
TMEM156	2.01096	0.459	0.215	0	0	B
MSRB2	-3.36952	0.02	0.264	0	0	B
UBE2E2	1.58694	0.632	0.388	0	0	B
GALNT7	-1.0379	0.173	0.417	0	0	B
GNG5	-0.727571	0.342	0.586	0	0	B
OCIAD1	-0.585335	0.319	0.563	0	0	B
CLIC1	-0.75748	0.563	0.806	0	0	B
SVIL	-2.62007	0.045	0.288	0	0	B
UBE2E1	-0.704761	0.286	0.528	0	0	B
DDOST	-1.17249	0.145	0.387	0	0	B
FGD2	4.17927	0.264	0.022	0	0	B
TPP2	-1.13175	0.157	0.399	0	0	B
CHST12	-2.22334	0.055	0.297	0	0	B
COX5A	-0.825811	0.263	0.505	0	0	B
PYCARD	-1.08759	0.172	0.414	0	0	B
LMAN1	-1.51796	0.082	0.324	0	0	B
EFCAB2	-1.13171	0.168	0.41	0	0	B
WWOX	-0.749151	0.297	0.538	0	0	B
TSPAN32	-3.23402	0.023	0.264	0	0	B
DYNLL1	-0.672375	0.491	0.732	0	0	B
GPR183	2.66774	0.282	0.041	0	0	B
KHDRBS2	1.75438	0.583	0.342	0	0	B
AKT3	-0.77462	0.314	0.554	0	0	B
DRAP1	-0.650805	0.321	0.561	0	0	B
SIPA1L1	1.46961	0.55	0.31	0	0	B
PHACTR4	-0.839842	0.214	0.454	0	0	B
ARHGAP26	-1.941	0.159	0.399	0	0	B
ENSG00000283674	-3.25339	0.025	0.265	0	0	B
MAP4K3	-1.21153	0.126	0.366	0	0	B
LAMTOR1	-0.754433	0.267	0.506	0	0	B
GNPTAB	-1.32595	0.125	0.364	0	0	B
NAA38	-0.899213	0.265	0.504	0	0	B
JUNB	1.02846	0.746	0.507	0	0	B
VAPA	-0.609564	0.344	0.582	0	0	B
RPN2	-1.18928	0.128	0.366	0	0	B
UFC1	-0.602722	0.3	0.537	0	0	B
UBAP2	-1.0151	0.143	0.38	0	0	B
CFLAR	-1.18117	0.174	0.411	0	0	B
ATXN2	-0.892823	0.196	0.433	0	0	B
MYDGF	-1.17199	0.136	0.373	0	0	B
URI1	-0.679504	0.269	0.506	0	0	B
RANBP1	-1.08015	0.246	0.483	0	0	B
LSM2	-0.825108	0.232	0.469	0	0	B
S100A11	-3.97764	0.038	0.274	0	0	B
ADGRA3	-3.19049	0.022	0.258	0	0	B
PA2G4	-1.09529	0.161	0.397	0	0	B
IPO11	-1.27842	0.111	0.347	0	0	B
TRAF3	1.98103	0.469	0.233	0	0	B
ARL6IP5	-0.611812	0.343	0.579	0	0	B
CSNK1A1	-0.638012	0.33	0.566	0	0	B
ERC1	-0.719617	0.29	0.525	0	0	B
ZFP36L1	1.25064	0.537	0.302	0	0	B
ACBD6	-0.754687	0.224	0.459	0	0	B
LAPTM4A	-0.912768	0.178	0.413	0	0	B
DUSP2	2.2429	0.491	0.256	0	0	B
UQCRQ	-0.76555	0.247	0.482	0	0	B
EIF3M	-0.596289	0.35	0.585	0	0	B
NME1	-1.54403	0.103	0.337	0	0	B
AFF1	-0.762809	0.358	0.592	0	0	B
KIF2A	-0.710117	0.246	0.48	0	0	B
NDUFB4	-0.640781	0.29	0.523	0	0	B
RFX2	-2.50811	0.047	0.28	0	0	B
PKP4	-3.17552	0.023	0.256	0	0	B
ATP5F1A	-0.80489	0.209	0.442	0	0	B
VDAC3	-1.24833	0.119	0.352	0	0	B
SNHG6	-0.811567	0.586	0.819	0	0	B
SLC39A3	-1.88115	0.065	0.298	0	0	B
POU2F2	2.16858	0.369	0.136	0	0	B
PHF14	-0.613837	0.339	0.572	0	0	B
GPX1	-0.734676	0.42	0.652	0	0	B
MTURN	-3.21683	0.021	0.253	0	0	B
DYNLT1	-1.6275	0.08	0.312	0	0	B
CARD19	-2.30189	0.043	0.274	0	0	B
TAB2	-0.863012	0.228	0.459	0	0	B
SPTLC2	-0.829823	0.229	0.46	0	0	B
EHBP1	-0.9078	0.192	0.423	0	0	B
PRDX3	-1.6466	0.078	0.309	0	0	B
PSMB5	-1.54519	0.082	0.313	0	0	B
PSMA4	-0.682476	0.259	0.49	0	0	B
PRKCB	1.61497	0.828	0.597	0	0	B
S100A6	-1.98046	0.294	0.524	0	0	B
NUCKS1	-0.723959	0.301	0.531	0	0	B
ARID2	-0.629206	0.306	0.536	0	0	B
PGD	-2.48903	0.037	0.267	0	0	B
MEF2C-AS1	-1.08819	0.15	0.38	0	0	B
SRI	-0.847648	0.215	0.445	0	0	B
RALBP1	-0.995074	0.152	0.382	0	0	B
BID	-1.8312	0.065	0.295	0	0	B
ATP5MC3	-0.69156	0.43	0.659	0	0	B
IDH2	-1.34253	0.106	0.335	0	0	B
JPX	-0.554551	0.316	0.545	0	0	B
HNRNPAB	-0.82045	0.226	0.455	0	0	B
DRAM1	-2.42287	0.041	0.27	0	0	B
ILF2	-0.859729	0.201	0.43	0	0	B
RAC1	-0.678469	0.259	0.488	0	0	B
PELI2	-0.895964	0.203	0.432	0	0	B
MIR3667HG	-0.952815	0.191	0.42	0	0	B
DENND4A	2.01497	0.793	0.565	0	0	B
PDIA6	-0.966969	0.177	0.405	0	0	B
LDHA	-0.693753	0.299	0.527	0	0	B
MRPL51	-0.822547	0.218	0.446	0	0	B
RBPJ	-0.903392	0.181	0.409	0	0	B
NDUFA4	-0.63185	0.52	0.748	0	0	B
MAPK8	-0.661261	0.28	0.508	0	0	B
RREB1	-1.06412	0.148	0.375	0	0	B
LYST	1.28168	0.505	0.278	0	0	B
MDFIC	-1.38213	0.124	0.351	0	0	B
CCT8	-0.681279	0.267	0.494	0	0	B
EML4	1.64188	0.516	0.29	0	0	B
TMEM14B	-0.579846	0.311	0.537	0	0	B
STK17A	1.43088	0.461	0.235	0	0	B
REXO2	-1.38212	0.104	0.33	0	0	B
STAT3	-1.04726	0.145	0.371	0	0	B
PDIA3	-0.719129	0.257	0.483	0	0	B
ZNF428	-1.10766	0.136	0.362	0	0	B
CCNY	-0.564012	0.334	0.559	0	0	B
ZMYM4	-0.73346	0.229	0.454	0	0	B
TMEM163	-2.78625	0.033	0.258	0	0	B
WDR49	-1.82636	0.098	0.323	0	0	B
CAPRIN1	-0.89529	0.166	0.391	0	0	B
CNPY2	-0.90148	0.171	0.396	0	0	B
ZNF638	-0.573397	0.361	0.586	0	0	B
CNST	-0.745643	0.227	0.451	0	0	B
RELL1	-2.48761	0.038	0.262	0	0	B
PPIP5K2	-0.655404	0.246	0.47	0	0	B
MYL6B	-1.72239	0.064	0.288	0	0	B
DENND5B	2.23559	0.393	0.17	0	0	B
DTWD1	-1.41551	0.088	0.311	0	0	B
METTL9	-0.948049	0.159	0.382	0	0	B
SMS	-1.30973	0.098	0.321	0	0	B
STOML2	-1.10829	0.14	0.363	0	0	B
RSL1D1	-0.588908	0.271	0.494	0	0	B
EIF4A1	-0.811065	0.606	0.829	0	0	B
SRP9	-0.595805	0.282	0.504	0	0	B
NEDD9	1.75061	0.336	0.114	0	0	B
VPS8	-0.853137	0.224	0.446	0	0	B
CALCOCO2	-1.13811	0.144	0.366	0	0	B
SSR3	-0.774579	0.189	0.411	0	0	B
HLA-DRA	2.56522	0.987	0.765	0	0	B
CBX3	-0.566232	0.347	0.569	0	0	B
CELF2	-0.687041	0.598	0.82	0	0	B
GTF2A2	-0.667842	0.253	0.475	0	0	B
PDCD5	-0.847543	0.189	0.411	0	0	B
THOC7	-0.787787	0.179	0.4	0	0	B
CDC14A	-1.16312	0.164	0.385	0	0	B
GMDS-DT	-0.825988	0.227	0.448	0	0	B
ETFA	-0.931152	0.152	0.373	0	0	B
SP110	1.77445	0.475	0.254	0	0	B
PIK3R1	-0.928667	0.194	0.415	0	0	B
FKBP5	-2.06026	0.061	0.282	0	0	B
CORO1A	1.1618	0.586	0.365	0	0	B
MTDH	-0.53311	0.341	0.561	0	0	B
LINC01215	3.48914	0.258	0.038	0	0	B
PAICS	-1.43181	0.088	0.308	0	0	B
SPART	-2.41247	0.035	0.255	0	0	B
DGKD	1.88715	0.407	0.187	0	0	B
EPB41L4A-AS1	-0.64727	0.267	0.487	0	0	B
VAMP5	-2.10722	0.054	0.273	0	0	B
LSM5	-0.594658	0.32	0.539	0	0	B
DAD1	-0.695967	0.297	0.516	0	0	B
SAMSN1	-2.23758	0.051	0.27	0	0	B
PARP14	1.82254	0.498	0.279	0	0	B
HDAC2	-1.11519	0.12	0.338	0	0	B
STRBP	1.57946	0.672	0.454	0	0	B
CD46	-0.860051	0.17	0.388	0	0	B
GSE1	-1.02106	0.142	0.36	0	0	B
SF3B6	-0.598439	0.345	0.563	0	0	B
SENP6	-0.567326	0.346	0.564	0	0	B
SLC25A3	-0.552502	0.478	0.696	0	0	B
SOD1	-0.563567	0.348	0.566	0	0	B
HIVEP3	-1.49025	0.109	0.326	0	0	B
CCDC14	-1.21805	0.109	0.326	0	0	B
ATG10	-1.23698	0.116	0.333	0	0	B
SEC61G	-0.559691	0.425	0.642	0	0	B
SIK1	3.00287	0.27	0.053	0	0	B
RIF1	-0.958896	0.146	0.363	0	0	B
SNHG16	-0.983562	0.135	0.352	0	0	B
AKR1A1	-0.840145	0.176	0.392	0	0	B
IMPDH2	-0.811252	0.19	0.406	0	0	B
FOXO3	-1.43969	0.119	0.335	0	0	B
CDK4	-1.88802	0.06	0.276	0	0	B
SMC6	2.22465	0.387	0.171	0	0	B
PAPSS1	-1.28049	0.098	0.314	0	0	B
NCOA4	-1.59538	0.086	0.302	0	0	B
SSB	-0.638528	0.258	0.474	0	0	B
B4GALT1	1.73516	0.378	0.163	0	0	B
UGP2	-1.13643	0.123	0.337	0	0	B
SOD2	-1.26182	0.331	0.545	0	0	B
SIPA1L3	1.76329	0.541	0.327	0	0	B
DRAM2	1.96588	0.413	0.199	0	0	B
RPS6KC1	-1.05352	0.132	0.346	0	0	B
NFAT5	-0.57137	0.361	0.575	0	0	B
CSPP1	-1.16353	0.124	0.337	0	0	B
LYL1	-0.793622	0.176	0.389	0	0	B
LMAN2	-0.895093	0.164	0.377	0	0	B
MRPL16	-1.33926	0.1	0.313	0	0	B
STAT5A	-2.19734	0.04	0.253	0	0	B
REX1BD	-0.764165	0.194	0.407	0	0	B
LRBA	-1.35075	0.584	0.796	0	0	B
PSMA5	-0.793351	0.193	0.405	0	0	B
N4BP2	-1.09012	0.136	0.348	0	0	B
ELF2	-0.620604	0.316	0.527	0	0	B
ENSG00000272009	2.52638	0.315	0.104	0	0	B
CAPZA2	-0.650726	0.241	0.452	0	0	B
FLI1	-0.594799	0.3	0.511	0	0	B
CCNB1IP1	-1.06212	0.12	0.331	0	0	B
CEP170	-0.661262	0.229	0.44	0	0	B
NFKB1	1.51359	0.711	0.5	0	0	B
RAB11A	2.02124	0.764	0.553	0	0	B
LAMP2	-1.56124	0.073	0.284	0	0	B
CR1	2.8241	0.272	0.062	0	0	B
TANK-AS1	3.38128	0.256	0.046	0	0	B
CYB561A3	2.83062	0.284	0.074	0	0	B
KIAA0040	3.38089	0.256	0.047	0	0	B
VGLL4	-1.21839	0.106	0.315	0	0	B
RHOH	1.54694	0.542	0.333	0	0	B
NDUFC1	-1.16935	0.109	0.318	0	0	B
SEC63	-0.828577	0.174	0.383	0	0	B
DAPP1	2.08926	0.356	0.147	0	0	B
DENND4C	-0.970978	0.144	0.353	0	0	B
PGLS	-0.642401	0.224	0.433	0	0	B
JARID2	-0.497284	0.485	0.694	0	0	B
GOLIM4	-2.01401	0.049	0.257	0	0	B
NSMAF	-1.05514	0.124	0.332	0	0	B
RFX3-DT	-1.23463	0.117	0.325	0	0	B
UCP2	1.74132	0.46	0.252	0	0	B
RFX7	-0.621045	0.253	0.461	0	0	B
PAFAH1B3	-1.75906	0.06	0.268	0	0	B
PRDX4	-1.92552	0.054	0.262	0	0	B
TPRKB	-0.907861	0.139	0.347	0	0	B
PIK3CB	-1.77709	0.062	0.269	0	0	B
CPQ	-2.00269	0.057	0.264	0	0	B
MPHOSPH9	-1.23821	0.103	0.31	0	0	B
GGA2	2.52122	0.309	0.102	0	0	B
DTD1	-1.79801	0.058	0.265	0	0	B
CYTH1	1.29139	0.556	0.35	0	0	B
ATP6V0A2	-1.73551	0.066	0.272	0	0	B
NME4	-1.15106	0.119	0.325	0	0	B
MOB3A	2.45575	0.319	0.113	0	0	B
MPST	-2.04381	0.046	0.252	0	0	B
ATP5F1B	-0.734598	0.227	0.433	0	0	B
TUFM	-0.834405	0.17	0.376	0	0	B
ZNF654	-0.975775	0.134	0.339	0	0	B
CCDC191	2.81021	0.296	0.091	0	0	B
CAMLG	-0.647087	0.22	0.425	0	0	B
SNHG14	-0.719927	0.211	0.416	0	0	B
VIM	-1.47118	0.532	0.737	0	0	B
ASB3	-0.717341	0.2	0.404	0	0	B
ST6GAL1	1.54515	0.62	0.416	0	0	B
GGCT	-1.14761	0.105	0.309	0	0	B
PLXNC1	-1.25351	0.115	0.319	0	0	B
PRDX2	-1.05802	0.138	0.342	0	0	B
HM13	-1.14295	0.109	0.313	0	0	B
SLIRP	-0.794759	0.164	0.368	0	0	B
DPM3	-1.09293	0.108	0.311	0	0	B
GLUL	-1.5411	0.078	0.281	0	0	B
BTG2	1.29929	0.543	0.34	0	0	B
ZNF22	-0.937936	0.132	0.335	0	0	B
TMEM219	-0.988211	0.133	0.336	0	0	B
TCP1	-0.758024	0.167	0.37	0	0	B
COTL1	0.981201	0.418	0.215	0	0	B
HDAC8	-0.855425	0.17	0.373	0	0	B
REL	1.56281	0.602	0.399	0	0	B
NME7	-1.47684	0.069	0.271	0	0	B
DISC1	-1.5872	0.078	0.28	0	0	B
CRBN	-0.944287	0.139	0.341	0	0	B
SLC25A36	-0.751621	0.173	0.375	0	0	B
SUMF1	-0.912511	0.156	0.358	0	0	B
FMNL1-DT	-1.0912	0.148	0.35	0	0	B
ECPAS	-1.32453	0.085	0.287	0	0	B
ARL2	-1.84481	0.052	0.253	0	0	B
TTLL5	-1.60349	0.066	0.267	0	0	B
GAB3	-1.45775	0.078	0.279	0	0	B
PFDN4	-0.778595	0.161	0.362	0	0	B
PDE4D	1.86865	0.584	0.383	0	0	B
CD74	2.44243	0.993	0.792	0	0	B
ZNF326	-0.701849	0.178	0.378	0	0	B
HLTF	-1.76154	0.055	0.255	0	0	B
ANKS1A	-1.17093	0.102	0.302	0	0	B
MDH2	-0.713178	0.193	0.393	0	0	B
CBFB	-0.895944	0.14	0.34	0	0	B
TMCO1	-0.764188	0.164	0.364	0	0	B
NMI	-1.20147	0.096	0.296	0	0	B
CTSS	0.360784	0.587	0.387	0	0	B
PHTF1	-1.71167	0.07	0.269	0	0	B
SNX9	1.90405	0.456	0.257	0	0	B
CARD11	1.61715	0.345	0.146	0	0	B
ATE1	-0.885833	0.151	0.35	0	0	B
GPATCH2L	-0.803025	0.169	0.368	0	0	B
ATOX1	-0.847988	0.144	0.342	0	0	B
MRPL20	-0.716609	0.186	0.384	0	0	B
GRK5	2.48636	0.279	0.081	0	0	B
SUPT4H1	-0.92126	0.138	0.336	0	0	B
PTTG1IP	-1.84651	0.053	0.251	0	0	B
STAU2	-0.833551	0.167	0.365	0	0	B
FOXN3	-0.611055	0.606	0.803	0	0	B
SLC2A3	1.53218	0.379	0.182	0	0	B
PSMA3	-0.637014	0.192	0.389	0	0	B
ACADM	-0.739439	0.159	0.356	0	0	B
STK17B	1.10481	0.58	0.383	0	0	B
IFT25	-0.846522	0.147	0.343	0	0	B
ST3GAL3	-1.15437	0.106	0.302	0	0	B
GIGYF2	-0.660879	0.198	0.394	0	0	B
POLD4	1.61456	0.458	0.262	0	0	B
NBAS	-0.644955	0.205	0.4	0	0	B
METTL26	-0.871995	0.146	0.341	0	0	B
HIBCH	-0.66034	0.188	0.383	0	0	B
TMEM181	-1.66845	0.064	0.259	0	0	B
NR4A3	2.8908	0.276	0.081	0	0	B
CSTF3	-1.08519	0.105	0.3	0	0	B
ALOX5AP	1.55347	0.261	0.066	0	0	B
FCGRT	-1.81434	0.06	0.255	0	0	B
BSG	-0.87578	0.153	0.348	0	0	B
UVRAG	1.43756	0.686	0.492	0	0	B
S100A10	-2.22005	0.109	0.303	0	0	B
ENSG00000290548	-1.08982	0.118	0.312	0	0	B
CDKN1A	2.35847	0.267	0.073	0	0	B
NUDT1	-0.990315	0.132	0.326	0	0	B
ATRAID	-0.791624	0.154	0.348	0	0	B
RAB11FIP1	1.53902	0.406	0.213	0	0	B
MOB1B	-1.40482	0.079	0.272	0	0	B
ALPK1	-1.37132	0.076	0.269	0	0	B
WRN	-0.686	0.183	0.376	0	0	B
RILPL2	-0.960842	0.134	0.327	0	0	B
ZFP36	0.840344	0.652	0.459	0	0	B
DHRS7	-1.33214	0.091	0.284	0	0	B
JAK2	-0.835974	0.151	0.343	0	0	B
KDM1A	-1.02382	0.104	0.296	0	0	B
ULK4	-0.718577	0.205	0.396	0	0	B
ZFAND1	-1.26108	0.085	0.276	0	0	B
KIAA1328	-0.908728	0.137	0.328	0	0	B
COBLL1	1.97782	0.344	0.153	0	0	B
IMMP2L	-0.633121	0.498	0.689	0	0	B
LAPTM5	1.24121	0.652	0.462	0	0	B
TMEM35B	-1.47291	0.071	0.261	0	0	B
HLA-F	1.28597	0.334	0.145	0	0	B
BCKDHB	-0.936025	0.129	0.318	0	0	B
RAP1GAP2	-1.46352	0.1	0.289	0	0	B
USP22	-0.724005	0.164	0.353	0	0	B
ARHGEF6	-0.798243	0.168	0.357	0	0	B
GNG10	-0.897176	0.132	0.32	0	0	B
SETD3	-1.34674	0.082	0.27	0	0	B
SNRPC	-0.731493	0.159	0.347	0	0	B
EIF4A3	1.71348	0.588	0.4	0	0	B
FCHSD2	1.50387	0.785	0.598	0	0	B
SUMO2	-0.550785	0.614	0.801	0	0	B
TRERF1	-1.0231	0.09	0.277	0	0	B
ENSG00000287070	1.95293	0.341	0.154	0	0	B
MLEC	-1.21707	0.088	0.275	0	0	B
TMEM135	-1.05591	0.112	0.299	0	0	B
LBH	1.58579	0.277	0.091	0	0	B
GSPT1	-0.76754	0.153	0.339	0	0	B
CBX5	-0.992965	0.109	0.295	0	0	B
HPRT1	-1.20834	0.083	0.269	0	0	B
PRMT2	-0.920158	0.16	0.346	0	0	B
FMC1	-0.750976	0.146	0.331	0	0	B
NDUFAF2	-0.758203	0.139	0.324	0	0	B
RBM38	2.51155	0.25	0.065	0	0	B
TMX1	-1.07225	0.097	0.282	0	0	B
COQ7	2.5054	0.279	0.095	0	0	B
SMARCAD1	-0.967639	0.118	0.302	0	0	B
PIP5K1B	1.76527	0.455	0.271	0	0	B
CSTPP1	-0.857339	0.122	0.306	0	0	B
LINC02328	-1.24278	0.111	0.295	0	0	B
LAGE3	-1.22416	0.082	0.266	0	0	B
ANKRD44	1.27017	0.719	0.535	0	0	B
WRNIP1	-1.20725	0.09	0.273	0	0	B
POLR2F	-0.791365	0.154	0.337	0	0	B
SMAD3	1.82003	0.416	0.233	0	0	B
TTC28	-0.79618	0.095	0.277	0	0	B
SERINC5	-1.27799	0.118	0.3	0	0	B
HACD4	-1.34719	0.081	0.263	0	0	B
RAPGEF1	1.53968	0.385	0.203	0	0	B
MLF2	-0.886727	0.12	0.302	0	0	B
PPM1K	1.75569	0.389	0.208	0	0	B
ENSG00000287100	-1.28728	0.108	0.289	0	0	B
FDFT1	-0.890934	0.13	0.311	0	0	B
ZMYND11	-0.927197	0.125	0.306	0	0	B
YEATS2	-1.11513	0.093	0.273	0	0	B
ARL4A	1.82759	0.399	0.219	0	0	B
WAPL	-0.98778	0.111	0.291	0	0	B
MALT1	1.76856	0.32	0.14	0	0	B
TMEM107	1.06114	0.581	0.401	0	0	B
MAP4K4	1.29356	0.557	0.378	0	0	B
NAA35	-1.1242	0.098	0.277	0	0	B
NFATC2	-1.03925	0.148	0.327	0	0	B
PARP4	-0.904706	0.121	0.3	0	0	B
HLA-DMA	1.37817	0.566	0.387	0	0	B
STARD3NL	-1.09664	0.103	0.281	0	0	B
TMEM263	-1.05439	0.102	0.28	0	0	B
NBEA	-1.17236	0.102	0.28	0	0	B
ENSG00000254420	-1.11029	0.098	0.276	0	0	B
ARHGAP17	1.88127	0.372	0.194	0	0	B
CHCHD10	1.74359	0.381	0.203	0	0	B
TXN2	-0.847403	0.128	0.306	0	0	B
AHR	-1.47824	0.086	0.263	0	0	B
E2F5	2.08718	0.32	0.143	0	0	B
RNF149	-1.0552	0.127	0.304	0	0	B
SUCLG2	1.54455	0.324	0.148	0	0	B
TATDN1	-0.731928	0.142	0.318	0	0	B
ANKRD36B	-1.01959	0.119	0.295	0	0	B
ZRANB3	-0.936483	0.12	0.296	0	0	B
HAT1	-0.903447	0.111	0.287	0	0	B
MAZ	-0.912108	0.119	0.295	0	0	B
PAXBP1	-0.763011	0.135	0.311	0	0	B
BBS9	-0.864795	0.143	0.318	0	0	B
CSGALNACT1	1.60728	0.39	0.215	0	0	B
HIBADH	-1.2247	0.081	0.256	0	0	B
THYN1	-1.28027	0.078	0.253	0	0	B
USP14	-0.810049	0.125	0.3	0	0	B
LINC01278	-1.18507	0.095	0.269	0	0	B
TAGAP	1.48211	0.348	0.174	0	0	B
IMMP1L	-0.849041	0.111	0.285	0	0	B
SLC38A1	1.33281	0.597	0.423	0	0	B
TBC1D22A	1.43105	0.559	0.386	0	0	B
IFNGR2	1.58303	0.384	0.211	0	0	B
ODC1	1.35971	0.506	0.333	0	0	B
YWHAH	-0.956544	0.101	0.273	0	0	B
CITED2	-1.51135	0.082	0.254	0	0	B
NDUFB6	-0.952532	0.104	0.275	0	0	B
MRPL4	-0.918608	0.108	0.279	0	0	B
TRIM38	1.78311	0.332	0.161	0	0	B
USP36	2.3766	0.323	0.152	0	0	B
TNFAIP8	1.17394	0.614	0.443	0	0	B
GANAB	-1.20281	0.079	0.25	0	0	B
PCED1B-AS1	0.718278	0.252	0.081	0	0	B
SLX4IP	-0.799209	0.126	0.297	0	0	B
RIMKLB	-0.880432	0.106	0.276	0	0	B
ELK3	-0.985325	0.106	0.276	0	0	B
RASSF1	-0.951008	0.115	0.285	0	0	B
RIPK2-DT	-0.976226	0.118	0.288	0	0	B
NBN	-1.0064	0.113	0.283	0	0	B
MTMR6	1.80818	0.366	0.196	0	0	B
HIPK2	-1.16295	0.103	0.271	0	0	B
SLA	-1.12605	0.105	0.273	0	0	B
MSRA	-0.811641	0.121	0.289	0	0	B
HLA-DRB5	1.44392	0.413	0.246	0	0	B
BAG1	-0.846743	0.117	0.284	0	0	B
ACTG1	-0.827541	0.754	0.919	0	0	B
ENSG00000291214	-0.957473	0.103	0.267	0	0	B
DDIT3	2.02703	0.309	0.145	0	0	B
SFMBT2	-1.06959	0.126	0.29	0	0	B
NOTCH2	1.47569	0.398	0.235	0	0	B
ID2	-1.58708	0.114	0.277	0	0	B
ACTN4	-1.03306	0.102	0.265	0	0	B
JMY	1.96994	0.352	0.189	0	0	B
NDUFS2	-0.921916	0.104	0.266	0	0	B
SEL1L3	2.14641	0.276	0.114	0	0	B
NHLRC3	-0.921365	0.107	0.269	0	0	B
SMCHD1	1.25514	0.737	0.575	0	0	B
CTSZ	1.77505	0.28	0.118	0	0	B
ERMP1	-1.14015	0.095	0.257	0	0	B
QRSL1	2.11076	0.281	0.12	0	0	B
MED21	-0.859635	0.096	0.257	0	0	B
GNG2	0.837939	0.368	0.207	0	0	B
KDM4B	1.76263	0.357	0.196	0	0	B
SATB1	-1.17224	0.09	0.25	0	0	B
SACM1L	-0.999733	0.099	0.259	0	0	B
ZNF718	-0.96332	0.102	0.261	0	0	B
NR4A1	1.25121	0.383	0.224	0	0	B
SP140L	1.6812	0.346	0.188	0	0	B
PARP8	0.627543	0.419	0.261	0	0	B
IQGAP1	1.01911	0.523	0.366	0	0	B
BIN2	-1.35326	0.094	0.251	0	0	B
CYTIP	1.1681	0.396	0.241	0	0	B
TRAK1	1.56027	0.438	0.283	0	0	B
KDM6B	1.39136	0.441	0.286	0	0	B
BORCS5	2.05245	0.297	0.143	0	0	B
ELL2	1.93193	0.351	0.197	0	0	B
NUP58	1.70373	0.492	0.339	0	0	B
BCL2	1.30145	0.483	0.33	0	0	B
MKNK2	1.55631	0.347	0.194	0	0	B
RERE	-0.705713	0.607	0.759	0	0	B
IDI1	1.51385	0.441	0.289	0	0	B
ATP2B1	0.848929	0.639	0.487	0	0	B
SETBP1	1.00274	0.38	0.231	0	0	B
AP5Z1	1.88734	0.285	0.136	0	0	B
ATP5MC2	-0.681274	0.735	0.883	0	0	B
ATP8B1	1.82481	0.289	0.141	0	0	B
EVI2B	1.11871	0.406	0.26	0	0	B
IL2RG	0.985577	0.414	0.268	0	0	B
UQCRH	-0.531669	0.673	0.817	0	0	B
YWHAZ	1.16533	0.862	0.719	0	0	B
OSER1	1.64361	0.325	0.182	0	0	B
DDX18	1.61236	0.504	0.362	0	0	B
GSAP	1.09786	0.352	0.21	0	0	B
RB1	1.2945	0.565	0.423	0	0	B
ZBTB10	1.48058	0.37	0.23	0	0	B
BLOC1S2	1.68708	0.307	0.167	0	0	B
TBC1D1	1.46118	0.375	0.236	0	0	B
IER2	0.673753	0.722	0.583	0	0	B
TSC22D3	0.720494	0.558	0.42	0	0	B
PHTF2	1.4196	0.395	0.257	0	0	B
STIM2	1.29372	0.4	0.263	0	0	B
ENSG00000289341	1.13292	0.358	0.221	0	0	B
RAB7A	1.49503	0.695	0.558	0	0	B
PDE4B	1.10571	0.308	0.172	0	0	B
PPP3CC	1.25501	0.363	0.227	0	0	B
ARID5B	1.09179	0.479	0.343	0	0	B
TRAF5	1.50494	0.335	0.201	0	0	B
TGFBR2	1.16082	0.482	0.348	0	0	B
ATM	0.795555	0.491	0.358	0	0	B
CIITA	1.68814	0.306	0.174	0	0	B
ENSG00000267787	1.77253	0.274	0.143	0	0	B
ENSG00000276216	1.27518	0.369	0.238	0	0	B
ENSG00000287190	1.52638	0.302	0.171	0	0	B
TXNIP	0.773479	0.663	0.533	0	0	B
PIK3AP1	1.39885	0.296	0.166	0	0	B
NAPA	1.56784	0.3	0.17	0	0	B
FAM117B	1.35525	0.368	0.24	0	0	B
BCAS2	1.47557	0.351	0.223	0	0	B
MAP1LC3B	1.02599	0.575	0.447	0	0	B
CCNL1	1.00139	0.782	0.655	0	0	B
EBLN3P	1.50949	0.312	0.185	0	0	B
CYBA	0.78204	0.861	0.734	0	0	B
JOSD1	1.73991	0.276	0.15	0	0	B
NCK2	1.46285	0.352	0.226	0	0	B
ATOSA	1.19639	0.474	0.349	0	0	B
CAMK1D	0.836633	0.723	0.6	0	0	B
PCGF5	1.4025	0.352	0.229	0	0	B
PDE7B	1.44648	0.309	0.187	0	0	B
NFKBIA	0.529138	0.741	0.619	0	0	B
C9orf72	1.11127	0.33	0.209	0	0	B
FOS	0.506074	0.853	0.732	0	0	B
GNA13	1.70865	0.309	0.189	0	0	B
HPS5	1.638	0.289	0.169	0	0	B
CCDC200	1.35479	0.57	0.45	0	0	B
HLA-C	0.654274	0.817	0.698	0	0	B
MEF2C	1.18459	0.766	0.648	0	0	B
TNFRSF14	1.23287	0.285	0.167	0	0	B
KMT2E	0.916578	0.81	0.693	0	0	B
HLA-B	0.974149	0.952	0.835	0	0	B
ADAM7-AS1	1.5585	0.296	0.179	0	0	B
ATF7IP	1.214	0.564	0.447	0	0	B
LINC00869	1.44804	0.334	0.218	0	0	B
HMGB1	-0.734435	0.795	0.911	0	0	B
NGLY1	1.41835	0.494	0.379	0	0	B
CALM1	0.468684	0.724	0.61	0	0	B
P2RY14	1.82823	0.266	0.154	0	0	B
MARCHF3	1.38104	0.342	0.23	0	0	B
ILF3-DT	1.62991	0.306	0.195	0	0	B
EIF3E	-0.447867	0.753	0.863	0	0	B
DMXL1	1.23612	0.427	0.319	0	0	B
DDX21	1.19444	0.517	0.411	0	0	B
MANBA	1.3132	0.503	0.398	0	0	B
MEF2A	0.980463	0.562	0.459	0	0	B
LYN	0.815002	0.706	0.603	0	0	B
MIF	-0.56205	0.733	0.836	0	0	B
ADD3	0.89527	0.454	0.352	0	0	B
TCF4	0.729181	0.649	0.547	0	0	B
TRIO	1.10229	0.535	0.434	0	0	B
CYCS	1.05559	0.524	0.423	0	0	B
USP3	0.845244	0.522	0.426	0	0	B
GRK3	1.11415	0.456	0.36	0	0	B
BMP2K	1.02219	0.523	0.428	0	0	B
KDM4C	0.964491	0.538	0.446	0	0	B
MBNL1	-0.714176	0.86	0.95	0	0	B
HNRNPA1	-0.905582	0.836	0.923	0	0	B
HSP90AB1	-0.514517	0.814	0.899	0	0	B
SEC62	1.03279	0.603	0.518	0	0	B
GAS5	-0.757822	0.79	0.872	0	0	B
LIMD2	0.883598	0.574	0.492	0	0	B
RNMT	1.06511	0.497	0.421	0	0	B
TLE5	0.735318	0.554	0.479	0	0	B
NME2	-0.467254	0.776	0.851	0	0	B
PACS1	0.974946	0.56	0.486	0	0	B
PPP3CA	0.907123	0.683	0.611	0	0	B
AKAP13	0.73288	0.737	0.667	0	0	B
ARIH1	0.79083	0.711	0.645	0	0	B
FOXP1	0.819537	0.946	0.882	0	0	B
BTF3	-0.731639	0.863	0.925	0	0	B
CHD2	0.73363	0.668	0.607	0	0	B
UBC	0.4368	0.818	0.759	0	0	B
NPM1	-0.74703	0.862	0.92	0	0	B
ANAPC16	0.797107	0.613	0.555	0	0	B
SSH2	0.665777	0.69	0.635	0	0	B
SNHG29	-1.60371	0.864	0.917	0	0	B
HLA-A	0.437698	0.801	0.753	0	0	B
CD53	0.636748	0.66	0.613	0	0	B
EEF1D	0.741522	0.877	0.832	0	0	B
DDX5	0.748042	0.956	0.913	0	0	B
RIPOR2	0.573649	0.771	0.729	0	0	B
ERP29	0.71373	0.634	0.593	0	0	B
ARPC3	0.666564	0.844	0.805	0	0	B
OAZ1	0.447658	0.83	0.791	0	0	B
HINT1	-0.674308	0.88	0.913	0	0	B
JMJD1C	0.645244	0.786	0.753	0	0	B
JUND	0.620856	0.956	0.926	0	0	B
RPL13A	0.388692	0.966	0.936	0	0	B
RPS5	0.351764	0.975	0.947	0	0	B
RPLP0	-0.349956	0.961	0.936	0	0	B
RPS11	0.726604	0.982	0.958	0	0	B
RPS16	0.619409	0.974	0.955	0	0	B
TMSB10	1.01034	0.987	0.969	0	0	B
TRA2A	0.67955	0.751	0.733	0	0	B
RPL23A	0.46118	0.976	0.962	0	0	B
UBA52	0.596669	0.97	0.956	0	0	B
RPL8	0.438489	0.979	0.966	0	0	B
RPLP2	0.673723	0.982	0.971	0	0	B
RPS25	0.265058	0.977	0.966	0	0	B
RPL27	0.528395	0.975	0.964	0	0	B
RPL18A	0.519405	0.987	0.976	0	0	B
ATP5F1E	0.441047	0.901	0.892	0	0	B
RPS10	0.260688	0.979	0.971	0	0	B
RPS19	0.3568	0.986	0.978	0	0	B
RPL21	0.365797	0.981	0.974	0	0	B
RPL18	0.265142	0.981	0.974	0	0	B
RPL37	0.252638	0.985	0.979	0	0	B
RPL13	0.287772	0.992	0.986	0	0	B
RPL28	0.252867	0.989	0.983	0	0	B
TMSB4X	0.8374	0.986	0.98	0	0	B
RPS3	-0.512002	0.983	0.978	0	0	B
RPS29	0.299573	0.982	0.977	0	0	B
B2M	0.465491	0.991	0.986	0	0	B
EIF1	0.672657	0.976	0.971	0	0	B
RPS27	0.876569	0.989	0.985	0	0	B
RPL30	0.263999	0.985	0.981	0	0	B
FAU	0.514905	0.979	0.975	0	0	B
H3-3B	1.04581	0.93	0.926	0	0	B
RPL10	0.380726	0.987	0.983	0	0	B
MT-CYB	-0.375507	0.983	0.987	0	0	B
TOMM7	0.466534	0.804	0.807	0	0	B
RPL41	0.354654	0.986	0.983	0	0	B
MALAT1	0.383482	1	0.999	0	0	B
RPL39	0.284606	0.984	0.983	0	0	B
PPP1R16B	1.20769	0.285	0.17	7.83858e-308	2.37744e-303	B
ATP6AP2	-0.797954	0.141	0.316	8.67069e-308	2.62982e-303	B
NUTM2A-AS1	-0.598359	0.273	0.484	1.74328e-307	5.28738e-303	B
DNM1L	-0.689903	0.16	0.343	1.81405e-307	5.50202e-303	B
TMED9	-0.814586	0.135	0.307	2.22341e-307	6.74359e-303	B
ATXN7L3B	-0.726091	0.174	0.358	4.36429e-307	1.32369e-302	B
SYNCRIP	-0.579112	0.249	0.456	1.23511e-306	3.74609e-302	B
R3HDM1	-0.61097	0.237	0.438	4.95583e-306	1.5031e-301	B
CARMIL1	-0.809649	0.113	0.273	5.84382e-306	1.77243e-301	B
DLG1	-0.553973	0.293	0.507	7.66561e-306	2.32498e-301	B
VEZT	-0.642222	0.185	0.375	1.08112e-305	3.27905e-301	B
PPP1R14B	-0.632632	0.325	0.529	8.93099e-305	2.70877e-300	B
NRDC	-0.650651	0.203	0.397	1.42849e-304	4.33262e-300	B
TMEM38B	-0.887698	0.1	0.257	1.92915e-304	5.85112e-300	B
SSBP1	-0.53435	0.391	0.609	2.2656e-304	6.87158e-300	B
TMEM258	-0.517405	0.43	0.651	6.87435e-304	2.08499e-299	B
TIMM8B	-0.858814	0.117	0.281	7.53248e-304	2.2846e-299	B
PPP3R1	-0.625178	0.316	0.519	8.97892e-304	2.72331e-299	B
NONO	-0.569805	0.252	0.461	1.24823e-303	3.78589e-299	B
SATB1-AS1	-1.06482	0.106	0.259	1.41384e-303	4.28816e-299	B
PGK1	-0.572858	0.301	0.516	2.30597e-303	6.99399e-299	B
GUSBP1	-0.86787	0.124	0.286	1.68153e-302	5.10009e-298	B
HSPA5	-0.832802	0.269	0.459	4.35417e-302	1.32062e-297	B
DNAJC19	-0.633478	0.175	0.364	1.74752e-301	5.30022e-297	B
MTHFD1L	-0.874701	0.126	0.289	2.28506e-301	6.9306e-297	B
CFDP1	-0.564164	0.213	0.414	4.01141e-301	1.21666e-296	B
NDUFS8	-0.716223	0.159	0.339	6.37367e-301	1.93314e-296	B
TOP2B	-0.578106	0.276	0.483	6.71832e-301	2.03767e-296	B
IP6K2	-0.580344	0.246	0.451	1.07298e-300	3.25435e-296	B
SRPK1	-0.779035	0.124	0.291	1.47718e-300	4.48028e-296	B
DYNC1H1	-0.71219	0.157	0.335	6.65372e-300	2.01807e-295	B
NUDCD2	-0.724185	0.146	0.321	4.17922e-299	1.26756e-294	B
TBC1D10C	1.10493	0.275	0.162	6.8888e-299	2.08937e-294	B
NASP	-0.529395	0.421	0.618	2.93869e-298	8.91303e-294	B
NDUFAB1	-0.696311	0.192	0.379	3.0622e-298	9.28764e-294	B
SNHG17	-0.821706	0.105	0.264	4.18283e-298	1.26865e-293	B
PPP1R15A	0.654512	0.633	0.537	9.33854e-298	2.83238e-293	B
EIF2AK2	-0.663286	0.129	0.299	5.30989e-297	1.61049e-292	B
CCT2	-0.596981	0.242	0.443	3.30886e-296	1.00358e-291	B
NDUFAF3	-0.809592	0.124	0.289	4.2594e-296	1.29188e-291	B
NAP1L4	-0.58171	0.237	0.441	9.65797e-296	2.92926e-291	B
BACH1	1.06635	0.42	0.321	6.44929e-295	1.95607e-290	B
LUC7L3	-0.462901	0.542	0.741	6.60377e-295	2.00292e-290	B
FDPS	-0.903676	0.102	0.257	1.43135e-294	4.34129e-290	B
MGMT	-0.553945	0.232	0.434	2.36372e-294	7.16917e-290	B
ANKRD17	-0.509878	0.405	0.613	4.01993e-294	1.21924e-289	B
OSBPL9	-0.572297	0.239	0.439	4.53038e-294	1.37406e-289	B
MRPS28	-0.638139	0.143	0.316	4.96799e-294	1.50679e-289	B
PSMB2	-0.65313	0.19	0.379	7.01807e-294	2.12858e-289	B
ZCRB1	-0.664268	0.166	0.348	1.33796e-293	4.05802e-289	B
STXBP3	-0.734183	0.142	0.314	2.20109e-293	6.6759e-289	B
BCAP31	-0.643444	0.178	0.364	2.25415e-293	6.83684e-289	B
ATP2A2	-0.738451	0.13	0.296	2.44252e-293	7.40816e-289	B
DLEU2	0.742927	0.616	0.558	4.8807e-293	1.48032e-288	B
ZMYM2	-0.48536	0.344	0.561	6.70331e-293	2.03312e-288	B
SEMA4D	-1.09013	0.101	0.25	6.72686e-293	2.04026e-288	B
XPO7	-0.896032	0.102	0.255	1.09113e-292	3.30941e-288	B
PSMD12	-0.848813	0.103	0.258	2.14468e-292	6.50482e-288	B
PTPN11	-0.807638	0.117	0.278	3.88636e-292	1.17873e-287	B
ALCAM	-0.703955	0.146	0.315	6.21377e-292	1.88464e-287	B
DNAJC10	1.32299	0.337	0.237	5.29392e-291	1.60564e-286	B
KIDINS220	-0.768893	0.129	0.293	6.24487e-291	1.89407e-286	B
ENSG00000266049	1.4873	0.255	0.153	2.92407e-290	8.86869e-286	B
TLE4	-0.615723	0.328	0.533	3.78078e-290	1.14671e-285	B
NHP2	-0.630404	0.21	0.401	3.00417e-289	9.11166e-285	B
LYPLA1	-0.555013	0.223	0.422	6.47202e-289	1.96296e-284	B
RPAP2	-0.74412	0.138	0.304	8.00201e-289	2.42701e-284	B
FDX1	-0.750137	0.133	0.3	3.34705e-288	1.01516e-283	B
FOXO1	0.929804	0.477	0.375	6.01011e-288	1.82286e-283	B
NUDT5	-0.793489	0.108	0.265	2.3135e-287	7.01685e-283	B
PPP1R35	-0.650174	0.164	0.343	3.74525e-287	1.13593e-282	B
TCP11L2	1.44213	0.263	0.16	4.5934e-287	1.39318e-282	B
TMEM165	-0.607037	0.224	0.419	6.03755e-287	1.83119e-282	B
ALKBH7	-0.557191	0.245	0.45	1.81757e-286	5.5127e-282	B
MRPL33	-0.585862	0.241	0.443	2.31236e-286	7.01338e-282	B
SSR1	-0.763591	0.111	0.268	3.9032e-286	1.18384e-281	B
XRN2	-0.510554	0.272	0.483	6.84702e-286	2.0767e-281	B
HNRNPH3	-0.496546	0.323	0.541	8.09341e-286	2.45473e-281	B
SNRPA	-0.758313	0.112	0.27	1.1557e-285	3.50523e-281	B
RPL5	-0.300538	0.971	0.966	1.26671e-285	3.84195e-281	B
CSNK2B	-0.599307	0.224	0.42	1.29295e-285	3.92151e-281	B
PNRC1	0.444059	0.756	0.736	3.26332e-285	9.89765e-281	B
STK33	-0.88868	0.105	0.255	4.33329e-285	1.31429e-280	B
PUM3	-0.668149	0.145	0.316	4.48409e-285	1.36002e-280	B
BTK	1.51374	0.267	0.167	2.23187e-284	6.76925e-280	B
TTBK2	-0.854953	0.103	0.255	2.99538e-284	9.08498e-280	B
ZNF254	-0.661932	0.151	0.323	4.72392e-284	1.43276e-279	B
ZKSCAN1	-0.680795	0.168	0.345	4.82734e-284	1.46413e-279	B
UBXN4	-0.46594	0.319	0.538	7.44597e-284	2.25836e-279	B
ABCE1	-0.667195	0.15	0.322	9.92912e-284	3.0115e-279	B
GADD45B	0.679487	0.533	0.409	1.43264e-283	4.3452e-279	B
EEF1E1	-0.716411	0.132	0.297	1.69279e-283	5.13422e-279	B
USP33	-0.665554	0.164	0.338	2.64417e-283	8.01977e-279	B
ENSG00000287979	0.785024	0.575	0.477	7.87674e-283	2.38902e-278	B
PHB1	-0.711922	0.158	0.33	4.72932e-282	1.4344e-277	B
MFSD10	-0.761863	0.126	0.288	6.2313e-282	1.88995e-277	B
SUMO3	-0.69822	0.124	0.287	7.66056e-282	2.32345e-277	B
GSK3B	-0.601188	0.241	0.436	1.01791e-281	3.08734e-277	B
ATP5IF1	-0.528977	0.331	0.544	1.51711e-281	4.6014e-277	B
RHBDD1	1.355	0.319	0.217	4.19839e-281	1.27337e-276	B
COX8A	-0.592811	0.305	0.511	7.13613e-281	2.16439e-276	B
CEPT1	1.33385	0.32	0.219	8.05034e-281	2.44167e-276	B
VPS54	-0.875992	0.102	0.25	8.14571e-281	2.47059e-276	B
CLEC2B	-0.575252	0.296	0.502	1.82625e-280	5.53902e-276	B
ENSG00000282885	-1.00088	0.122	0.274	2.99555e-280	9.08549e-276	B
NACA	-0.283758	0.972	0.97	3.75333e-280	1.13838e-275	B
ANKIB1	-0.583147	0.217	0.404	7.02481e-280	2.13063e-275	B
PCBP1-AS1	-0.811413	0.121	0.278	1.36165e-279	4.12987e-275	B
EXOC6B	-0.766205	0.142	0.304	2.8627e-279	8.68257e-275	B
RPS4X	-0.27892	0.981	0.975	6.32076e-279	1.91709e-274	B
PCNX1	-0.594735	0.265	0.461	1.37879e-278	4.18186e-274	B
METAP2	-0.531229	0.214	0.408	3.75634e-278	1.1393e-273	B
MTPN	0.891499	0.504	0.448	1.08435e-277	3.28885e-273	B
STMP1	-0.512938	0.297	0.511	2.08629e-277	6.32773e-273	B
HLA-E	0.460585	0.649	0.603	2.18172e-277	6.61715e-273	B
NDUFB5	-0.539606	0.253	0.456	2.94397e-277	8.92907e-273	B
ODF2L	-0.667651	0.182	0.358	1.02519e-276	3.10939e-272	B
MRPL1	-0.586114	0.184	0.365	1.19369e-276	3.62046e-272	B
SRRM2	0.687562	0.614	0.587	1.70105e-276	5.15927e-272	B
MBTD1	-0.600699	0.187	0.367	5.26283e-276	1.59622e-271	B
MPC2	-0.696344	0.199	0.38	1.35061e-275	4.09639e-271	B
MRPS18C	-0.693881	0.127	0.288	2.39258e-275	7.25668e-271	B
FNDC3A	-0.517927	0.313	0.517	2.60092e-275	7.8886e-271	B
SRPK2	0.762128	0.575	0.522	2.84437e-275	8.62699e-271	B
FOSB	0.355604	0.747	0.607	3.00582e-275	9.11666e-271	B
HADHA	-0.574194	0.195	0.381	3.4426e-275	1.04414e-270	B
NDUFA11	-0.52763	0.319	0.532	7.03304e-275	2.13312e-270	B
ITPR2	-0.564073	0.392	0.589	1.99334e-274	6.04581e-270	B
VAV3	-0.491956	0.597	0.752	1.15276e-273	3.49633e-269	B
NBDY	-0.483679	0.268	0.476	1.63786e-273	4.96764e-269	B
ICAM3	-0.577272	0.284	0.486	8.08532e-273	2.45228e-268	B
NDUFAF6	-0.607681	0.178	0.355	1.61173e-272	4.88839e-268	B
STK4	0.678931	0.554	0.492	3.46699e-272	1.05154e-267	B
STK38	-0.623909	0.231	0.419	1.21669e-271	3.69022e-267	B
DCUN1D5	-0.738401	0.106	0.256	1.92585e-271	5.84111e-267	B
CNOT10	-0.835123	0.107	0.256	5.27896e-271	1.60111e-266	B
PTPN4	-0.773699	0.198	0.372	5.90374e-271	1.7906e-266	B
KLF4	0.81432	0.342	0.227	7.4398e-271	2.25649e-266	B
HADHB	-0.621052	0.156	0.327	1.07604e-270	3.26362e-266	B
NDUFB7	-0.601953	0.223	0.414	1.97299e-270	5.98409e-266	B
KPNB1	-0.551615	0.229	0.421	2.95826e-270	8.97241e-266	B
TMED2	-0.725889	0.125	0.283	3.0258e-270	9.17725e-266	B
ENSG00000291178	-0.638382	0.149	0.317	1.89114e-269	5.73584e-265	B
BANF1	-0.567314	0.271	0.466	2.00122e-269	6.06969e-265	B
KRAS	-0.692309	0.133	0.294	2.8462e-269	8.63253e-265	B
HIVEP1	-0.601197	0.199	0.38	6.75189e-269	2.04785e-264	B
IER5	0.988279	0.322	0.212	1.27613e-268	3.87051e-264	B
ETFB	-0.662242	0.142	0.307	3.34975e-268	1.01598e-263	B
CHASERR	0.628993	0.588	0.54	4.45057e-268	1.34986e-263	B
RAN	-0.611236	0.404	0.584	1.30468e-267	3.95709e-263	B
ERICH1	-0.60653	0.225	0.411	4.68191e-267	1.42002e-262	B
ZNF827	-0.704133	0.145	0.305	5.61934e-267	1.70434e-262	B
KANSL1	-0.468411	0.388	0.598	7.51529e-267	2.27939e-262	B
COA4	-0.625027	0.158	0.328	2.6798e-266	8.12784e-262	B
ZNF83	-0.788415	0.11	0.258	7.73438e-266	2.34584e-261	B
MLXIP	-0.732653	0.112	0.262	1.37746e-265	4.17784e-261	B
EXOC1	-0.709152	0.12	0.273	2.87406e-265	8.71702e-261	B
NARS2	-0.687108	0.131	0.287	4.95286e-265	1.5022e-260	B
ARL6IP4	-0.47274	0.345	0.562	1.49456e-264	4.533e-260	B
PANK2	-0.690195	0.127	0.284	2.39459e-264	7.26278e-260	B
SUCLA2	-0.695317	0.117	0.27	2.84937e-264	8.64215e-260	B
PHPT1	-0.660389	0.149	0.314	3.7972e-264	1.15169e-259	B
SIVA1	-0.627747	0.201	0.382	4.83211e-264	1.46558e-259	B
ZBTB1	1.06639	0.4	0.311	1.41836e-263	4.30188e-259	B
ENSG00000262879	-0.693761	0.122	0.275	4.07995e-263	1.23745e-258	B
TRIM22	1.06648	0.378	0.28	1.53581e-262	4.65813e-258	B
ABHD17B	-0.752807	0.132	0.286	6.40577e-262	1.94287e-257	B
GLMN	-0.797512	0.105	0.25	9.65558e-262	2.92854e-257	B
RPL22L1	0.588893	0.735	0.713	1.0801e-261	3.27595e-257	B
TMEM167A	-0.557849	0.204	0.389	3.2622e-261	9.89426e-257	B
ENSA	-0.668206	0.378	0.572	6.42972e-261	1.95013e-256	B
TFCP2	-0.692824	0.141	0.299	4.0502e-260	1.22842e-255	B
RCC2	-0.642137	0.139	0.3	4.71704e-260	1.43068e-255	B
GRB2	0.872242	0.469	0.392	5.51701e-260	1.67331e-255	B
MRPL3	-0.649391	0.133	0.29	1.35091e-259	4.09732e-255	B
HIPK3	-0.744374	0.142	0.299	2.56208e-259	7.77079e-255	B
VDAC2	-0.499277	0.292	0.496	4.28877e-259	1.30078e-254	B
STEAP1B	1.63816	0.326	0.24	4.49119e-259	1.36218e-254	B
METTL5	-0.66374	0.13	0.286	1.41854e-258	4.30242e-254	B
WASHC4	0.860854	0.5	0.436	2.04687e-258	6.20814e-254	B
CD44	-0.507335	0.437	0.644	5.33686e-258	1.61867e-253	B
CCT6A	-0.570758	0.186	0.36	7.2352e-258	2.19444e-253	B
SLC25A13	-0.625519	0.143	0.303	7.97835e-258	2.41983e-253	B
BRI3	-0.668312	0.25	0.439	8.24471e-258	2.50062e-253	B
CHD6	-0.530897	0.245	0.434	8.29484e-258	2.51582e-253	B
ENSG00000289901	-0.574388	0.275	0.47	1.0947e-257	3.32024e-253	B
PIKFYVE	1.22823	0.422	0.343	1.33428e-257	4.04686e-253	B
ZZZ3	-0.55203	0.199	0.377	1.25886e-256	3.81811e-252	B
SRSF1	-0.497317	0.224	0.414	1.84279e-256	5.58918e-252	B
TFG	-0.596805	0.141	0.302	2.27874e-256	6.91142e-252	B
MZT2A	-0.487948	0.292	0.495	3.76179e-256	1.14095e-251	B
MTX2	-0.607181	0.143	0.303	4.50123e-256	1.36522e-251	B
ATP11C	-0.674777	0.148	0.306	4.56352e-256	1.38412e-251	B
DNAJC2	-0.653302	0.127	0.281	5.30256e-256	1.60827e-251	B
TXNL1	-0.556975	0.207	0.388	5.38442e-256	1.63309e-251	B
GMCL1	-0.744673	0.11	0.255	6.97351e-256	2.11507e-251	B
PRORP	-0.675005	0.138	0.293	7.03683e-256	2.13427e-251	B
TMEM50A	-0.550285	0.234	0.425	7.71005e-256	2.33846e-251	B
RPL36A	-0.281159	0.958	0.951	1.24378e-255	3.77238e-251	B
CARD8	-0.554016	0.216	0.398	3.67699e-255	1.11523e-250	B
PRMT1	-0.551668	0.238	0.425	9.76538e-255	2.96184e-250	B
MRPL11	-0.590845	0.178	0.351	1.25958e-254	3.8203e-250	B
IARS1	-0.587485	0.141	0.299	1.59352e-253	4.83313e-249	B
CPLANE1	-0.745556	0.115	0.26	2.48369e-253	7.53302e-249	B
NDUFB1	-0.489898	0.286	0.489	2.88262e-253	8.74297e-249	B
GALNT1	-0.543503	0.203	0.382	3.92802e-253	1.19137e-248	B
VWA8	-0.621025	0.183	0.349	5.29427e-253	1.60575e-248	B
CDC73	-0.553184	0.199	0.375	5.53147e-253	1.67769e-248	B
SARNP	-0.525212	0.205	0.386	6.49334e-253	1.96943e-248	B
MED28	-0.542334	0.177	0.351	6.7519e-253	2.04785e-248	B
ENY2	-0.470407	0.336	0.542	6.99027e-253	2.12015e-248	B
NDUFS6	-0.612756	0.195	0.37	7.1276e-253	2.1618e-248	B
TRAF3IP2-AS1	-0.618641	0.129	0.281	1.76916e-252	5.36586e-248	B
PNISR	-0.429849	0.618	0.787	3.06622e-252	9.29984e-248	B
MT-ND2	-0.27808	0.962	0.975	3.38297e-252	1.02605e-247	B
STK39	-0.794123	0.134	0.285	4.04397e-252	1.22653e-247	B
CDKAL1	-0.449219	0.399	0.597	4.67216e-252	1.41707e-247	B
MIER1	-0.497962	0.234	0.423	8.28067e-252	2.51153e-247	B
KHDRBS1	-0.463243	0.297	0.497	8.35755e-252	2.53485e-247	B
SUGP2	-0.666976	0.133	0.286	1.29487e-251	3.92735e-247	B
MAP2K5	-0.618954	0.157	0.317	1.39956e-251	4.24485e-247	B
FAM168A	-0.706284	0.124	0.271	2.38924e-251	7.24658e-247	B
FKBP3	-0.593169	0.166	0.334	2.80087e-251	8.49502e-247	B
ZBTB44	-0.511127	0.2	0.379	7.39835e-251	2.24392e-246	B
CCT7	-0.607747	0.163	0.328	3.30068e-250	1.0011e-245	B
HNRNPR	-0.481482	0.307	0.506	4.08446e-250	1.23882e-245	B
NDUFA13	-0.444169	0.478	0.684	6.89525e-250	2.09133e-245	B
PTPN12	-1.0183	0.118	0.26	8.87588e-250	2.69205e-245	B
RPL7	-0.310934	0.913	0.925	1.03075e-249	3.12626e-245	B
CEP83	-0.581148	0.167	0.332	2.59968e-249	7.88482e-245	B
CAMTA1	-0.476371	0.262	0.457	3.7227e-249	1.1291e-244	B
THUMPD2	-0.714576	0.114	0.259	1.38076e-248	4.18785e-244	B
FAR1	-0.621062	0.18	0.347	1.55291e-248	4.70996e-244	B
ENSG00000291175	-0.665732	0.137	0.29	2.51077e-248	7.61518e-244	B
DDX39B	-0.452457	0.279	0.48	3.11923e-248	9.46061e-244	B
ZMYND8	-0.52373	0.313	0.504	6.27419e-248	1.90296e-243	B
PSMD1	-0.678176	0.114	0.259	8.60028e-248	2.60847e-243	B
FKBP8	-0.751685	0.123	0.27	1.39612e-247	4.23443e-243	B
CDK17	-0.65468	0.237	0.414	1.60106e-247	4.85602e-243	B
TPT1	-0.277701	0.988	0.985	1.60394e-247	4.86476e-243	B
PIBF1	-0.483395	0.246	0.433	1.87893e-247	5.69878e-243	B
LARP4	-0.62834	0.127	0.277	2.20615e-247	6.69127e-243	B
CCT4	-0.446964	0.355	0.563	8.85324e-247	2.68519e-242	B
SMC3	-0.677745	0.133	0.285	1.15625e-246	3.5069e-242	B
CGGBP1	-0.46033	0.272	0.471	1.62693e-246	4.93448e-242	B
SMC4	-0.805006	0.128	0.274	5.35346e-246	1.6237e-241	B
SDCBP	-0.68773	0.226	0.401	6.22511e-246	1.88807e-241	B
DSE	-0.720415	0.18	0.343	1.17277e-245	3.557e-241	B
TPM4	-0.644781	0.182	0.347	1.52806e-245	4.6346e-241	B
SMAD2	-0.555769	0.187	0.357	3.3528e-245	1.0169e-240	B
NORAD	-0.582583	0.156	0.317	1.72926e-244	5.24484e-240	B
BRWD1	-0.481591	0.287	0.482	2.04284e-244	6.19593e-240	B
SPIDR	-0.465039	0.394	0.587	2.47875e-244	7.51804e-240	B
SESTD1	1.24207	0.292	0.197	2.96842e-244	9.00323e-240	B
SYK	0.939142	0.464	0.394	3.32668e-244	1.00898e-239	B
TAF1D	-0.411922	0.46	0.662	5.99966e-244	1.8197e-239	B
OGT	-0.474685	0.343	0.548	7.65005e-244	2.32026e-239	B
CSK	1.10272	0.319	0.223	8.88856e-244	2.6959e-239	B
VCP	-0.54775	0.199	0.373	1.1133e-243	3.37665e-239	B
MBP	-0.676552	0.3	0.487	1.33426e-243	4.0468e-239	B
IBTK	-0.737215	0.114	0.256	5.89996e-243	1.78946e-238	B
MICU1	-0.593025	0.157	0.316	2.34154e-242	7.10188e-238	B
ARF5	-0.584274	0.18	0.347	1.21882e-241	3.69669e-237	B
GTF3C6	-0.564419	0.166	0.33	3.2082e-241	9.73048e-237	B
VPS36	-0.537523	0.189	0.359	8.43684e-241	2.55889e-236	B
RPRD1A	-0.526265	0.158	0.318	1.0691e-240	3.24257e-236	B
ATG16L2	-0.576804	0.176	0.341	1.44311e-240	4.37695e-236	B
ROCK2	-0.656659	0.12	0.265	6.24779e-240	1.89495e-235	B
VPS29	-0.52926	0.192	0.365	7.26458e-240	2.20335e-235	B
STK26	-0.66271	0.133	0.282	8.00324e-240	2.42738e-235	B
COX5B	-0.471263	0.379	0.581	8.12559e-240	2.46449e-235	B
NDUFAF8	-0.533344	0.209	0.384	1.05639e-239	3.20403e-235	B
HEBP2	-0.589908	0.148	0.304	3.49346e-239	1.05957e-234	B
SCP2	-0.563944	0.188	0.359	4.79554e-239	1.45449e-234	B
HIKESHI	-0.562133	0.159	0.321	5.85654e-239	1.77629e-234	B
HERC2	-0.558045	0.159	0.317	9.48043e-239	2.87541e-234	B
BNIP3L	-0.547161	0.221	0.399	1.98617e-238	6.02404e-234	B
KIAA0319L	-0.642691	0.133	0.281	6.05452e-238	1.83634e-233	B
AGO3	-0.495954	0.252	0.435	1.05677e-237	3.20519e-233	B
ATXN3	-0.637076	0.126	0.273	1.52594e-237	4.62819e-233	B
ERGIC2	-0.597373	0.134	0.284	3.36913e-237	1.02186e-232	B
PCMT1	-0.569202	0.167	0.33	6.69147e-237	2.02952e-232	B
PPP6R3	-0.448334	0.411	0.607	7.3292e-237	2.22295e-232	B
ELAVL1	-0.657796	0.111	0.253	1.10638e-236	3.35565e-232	B
EEA1	-0.616998	0.137	0.287	1.10975e-236	3.36587e-232	B
FBL	-0.489136	0.205	0.382	2.97318e-236	9.01766e-232	B
TNFAIP3	0.261622	0.338	0.218	6.09442e-236	1.84844e-231	B
LINC01473	-0.554441	0.3	0.477	1.63558e-235	4.96071e-231	B
GADD45GIP1	-0.535878	0.202	0.374	3.19858e-235	9.7013e-231	B
PDE7A	0.705167	0.586	0.542	4.36281e-235	1.32324e-230	B
TAPT1-AS1	-0.662044	0.131	0.276	1.33836e-234	4.05925e-230	B
CCDC47	-0.620563	0.117	0.26	3.00955e-234	9.12797e-230	B
DCAF6	-0.506949	0.182	0.347	1.20125e-233	3.64338e-229	B
SUCLG1	-0.62655	0.126	0.272	2.45581e-233	7.44849e-229	B
SNHG3	-0.496981	0.245	0.423	9.94773e-233	3.01715e-228	B
EGR1	0.598878	0.533	0.403	1.24948e-232	3.78968e-228	B
GRSF1	-0.65462	0.116	0.257	2.50088e-232	7.58517e-228	B
EIF3L	-0.423759	0.336	0.54	4.08439e-232	1.2388e-227	B
PRKDC	-0.501728	0.299	0.482	1.56288e-231	4.7402e-227	B
TXNDC12	-0.604762	0.117	0.259	1.899e-231	5.75967e-227	B
MRPL21	-0.628484	0.118	0.261	3.14419e-231	9.53632e-227	B
HDLBP	-0.668271	0.113	0.251	3.96444e-231	1.20241e-226	B
CEP57	-0.511833	0.171	0.333	4.31633e-231	1.30914e-226	B
SEPTIN2	-0.438731	0.248	0.435	6.34194e-231	1.92351e-226	B
AKR7A2	-0.663952	0.122	0.265	3.80162e-230	1.15303e-225	B
KANSL1L	-0.534855	0.159	0.315	3.9836e-230	1.20823e-225	B
RTF1	-0.475258	0.211	0.386	2.77838e-229	8.42683e-225	B
CEBPZOS	-0.571049	0.151	0.304	5.8074e-229	1.76138e-224	B
TNS3	-0.55757	0.189	0.35	2.60698e-228	7.90696e-224	B
TMEM245	-0.631278	0.12	0.26	2.70726e-228	8.21112e-224	B
ATP5MC1	-0.562363	0.271	0.448	4.29453e-228	1.30253e-223	B
TAPT1	1.34854	0.337	0.257	9.64499e-228	2.92532e-223	B
MRPS33	-0.506584	0.15	0.305	2.04864e-227	6.21353e-223	B
MAP3K2	0.710365	0.493	0.425	2.41141e-227	7.31381e-223	B
RBBP7	-0.567052	0.138	0.287	2.85523e-227	8.65993e-223	B
CHMP1B	1.25187	0.395	0.315	3.01608e-227	9.14777e-223	B
FYN	-1.09973	0.211	0.359	3.45685e-227	1.04846e-222	B
UBE2K	-0.415578	0.312	0.51	5.51593e-227	1.67298e-222	B
CCDC18-AS1	-0.496544	0.333	0.517	8.13791e-227	2.46823e-222	B
LINC03009	-0.52368	0.212	0.377	8.31806e-227	2.52287e-222	B
CEBPB	-0.877853	0.149	0.292	8.88867e-227	2.69593e-222	B
PAN3	-0.391429	0.609	0.763	9.53014e-227	2.89049e-222	B
PALM2AKAP2	1.44437	0.251	0.163	1.34156e-226	4.06895e-222	B
U2AF1	-0.43558	0.403	0.596	2.02902e-226	6.15402e-222	B
MDM4	0.769539	0.523	0.481	2.63021e-226	7.97742e-222	B
MT-ND1	-0.27985	0.921	0.95	8.21615e-226	2.49196e-221	B
ATP13A3	-0.721111	0.123	0.263	8.92113e-226	2.70578e-221	B
GLRX	-0.726027	0.154	0.302	2.09297e-225	6.34797e-221	B
PPP4R2	-0.512396	0.172	0.332	3.01508e-225	9.14474e-221	B
ADIPOR2	-0.607622	0.164	0.316	5.7748e-225	1.7515e-220	B
DERA	-0.576531	0.12	0.26	1.37965e-224	4.18449e-220	B
UTRN	0.444422	0.752	0.74	1.56023e-224	4.73217e-220	B
ASAP1	-0.735699	0.187	0.343	3.01506e-224	9.14468e-220	B
MZT2B	-0.403178	0.521	0.707	7.3656e-224	2.23399e-219	B
ANAPC5	-0.474129	0.217	0.391	9.09019e-224	2.75705e-219	B
ATP5PD	-0.468331	0.229	0.408	1.02689e-223	3.11454e-219	B
KAT6B	-0.42869	0.369	0.563	1.21412e-223	3.68241e-219	B
HOOK2	1.34354	0.302	0.216	2.30176e-223	6.98125e-219	B
RTF2	-0.571225	0.156	0.308	3.25118e-223	9.86084e-219	B
PSMB7	-0.464587	0.214	0.388	3.79356e-223	1.15059e-218	B
MRPS21	-0.416077	0.294	0.491	4.99232e-223	1.51417e-218	B
NDUFB10	-0.470521	0.231	0.409	7.40493e-223	2.24592e-218	B
CDC26	-0.562443	0.151	0.303	1.04906e-222	3.18179e-218	B
SMG6	-0.585091	0.137	0.281	4.72127e-222	1.43196e-217	B
PPIL3	-0.578142	0.132	0.277	6.78756e-222	2.05867e-217	B
KMT2A	-0.443621	0.269	0.453	9.26581e-222	2.81032e-217	B
AMD1	-0.380897	0.369	0.577	1.25658e-221	3.81121e-217	B
RABEP1	1.13805	0.371	0.295	1.47373e-221	4.46983e-217	B
ROMO1	-0.478552	0.194	0.36	1.58163e-221	4.79708e-217	B
ARMC8	-0.536924	0.157	0.31	1.67553e-221	5.08187e-217	B
GOPC	-0.58415	0.135	0.279	7.37124e-221	2.2357e-216	B
PDS5B	-0.428223	0.253	0.431	3.9652e-220	1.20265e-215	B
H1-10	-0.380527	0.321	0.516	8.11505e-220	2.46129e-215	B
PMS1	-0.608958	0.118	0.255	1.34306e-219	4.0735e-215	B
FTO	-0.487593	0.19	0.35	1.5316e-219	4.64533e-215	B
PRANCR	-0.592443	0.135	0.277	6.79798e-219	2.06183e-214	B
GBE1	-0.591983	0.144	0.288	1.3556e-218	4.11154e-214	B
ZNHIT3	-0.599122	0.136	0.28	1.41256e-218	4.28428e-214	B
CRIPT	-0.618994	0.123	0.262	2.02199e-218	6.13269e-214	B
PKN2	-0.414671	0.369	0.564	6.13078e-218	1.85946e-213	B
NKTR	-0.414611	0.402	0.598	1.50034e-217	4.55055e-213	B
CHCHD7	-0.548041	0.144	0.292	1.53351e-217	4.65114e-213	B
RALA	-0.406669	0.212	0.384	1.69643e-217	5.14527e-213	B
ATP5MK	-0.418866	0.376	0.574	2.56748e-217	7.78718e-213	B
CCAR1	-0.436346	0.227	0.401	1.29676e-216	3.93306e-212	B
VMA21	-0.564482	0.123	0.263	1.90866e-216	5.78897e-212	B
NUDC	-0.527082	0.178	0.336	2.72008e-216	8.25001e-212	B
RANBP9	-0.47901	0.197	0.36	3.28747e-216	9.97089e-212	B
SSR2	-0.420283	0.344	0.545	3.37251e-216	1.02288e-211	B
RNF115	-0.522555	0.181	0.338	7.72849e-216	2.34405e-211	B
STRN3	-0.415212	0.238	0.413	2.6931e-215	8.16816e-211	B
XYLT1	-0.50121	0.254	0.425	2.84625e-215	8.63267e-211	B
CCDC66	-0.545965	0.16	0.31	4.0658e-215	1.23316e-210	B
ATXN10	-0.410885	0.256	0.437	7.01984e-215	2.12912e-210	B
CEP290	-0.594653	0.119	0.253	7.3606e-215	2.23247e-210	B
PSMB1	-0.452289	0.384	0.576	8.56733e-215	2.59847e-210	B
RASGRP2	1.0622	0.367	0.288	1.06191e-214	3.22077e-210	B
GLRX5	-0.575369	0.156	0.305	1.8433e-214	5.59074e-210	B
EXOSC8	-0.557851	0.131	0.273	2.32018e-214	7.0371e-210	B
SMARCC1	-0.419666	0.361	0.548	2.65424e-214	8.05031e-210	B
IRAG2	1.13608	0.344	0.261	3.20631e-214	9.72473e-210	B
BTRC	-0.519975	0.156	0.303	4.60882e-214	1.39786e-209	B
STX8	-0.471035	0.22	0.388	1.68434e-213	5.10859e-209	B
M6PR	-0.545808	0.156	0.306	2.20135e-213	6.67668e-209	B
COPS6	-0.620175	0.117	0.251	5.18632e-213	1.57301e-208	B
ENSG00000291203	-0.572305	0.141	0.283	5.69319e-213	1.72674e-208	B
CHKA	-0.546401	0.116	0.25	9.87561e-213	2.99527e-208	B
ZNF131	-0.444531	0.215	0.384	1.88737e-212	5.72439e-208	B
ACP1	-0.45642	0.203	0.37	2.50414e-212	7.59506e-208	B
LRRC8D	-0.498129	0.152	0.299	2.74863e-212	8.33659e-208	B
PEAK1	-0.580079	0.219	0.378	6.66215e-212	2.02063e-207	B
TUBGCP3	-0.580079	0.126	0.262	1.01873e-211	3.08982e-207	B
NFKBIB	1.17109	0.28	0.192	1.30277e-211	3.95131e-207	B
SUGT1	-0.507962	0.153	0.301	2.8017e-211	8.49754e-207	B
MFSD14CP	-0.453366	0.183	0.341	1.02786e-210	3.1175e-206	B
IKZF2	-0.826574	0.219	0.365	1.70684e-210	5.17684e-206	B
USP32	-0.503547	0.209	0.37	4.06947e-210	1.23427e-205	B
RNASET2	0.721483	0.502	0.446	4.07235e-210	1.23514e-205	B
AUH	-0.57525	0.147	0.288	4.49107e-210	1.36214e-205	B
LARS1	-0.409736	0.237	0.412	9.08193e-210	2.75455e-205	B
NIFK	-0.471659	0.169	0.324	1.88652e-209	5.72182e-205	B
METTL15	-0.428394	0.21	0.374	1.93091e-209	5.85644e-205	B
MYL12A	0.272032	0.644	0.611	2.93701e-209	8.90794e-205	B
ZNHIT1	-0.472895	0.192	0.354	3.26848e-209	9.9133e-205	B
TIA1	-0.437536	0.201	0.364	4.53379e-209	1.3751e-204	B
SUMF2	-0.56232	0.127	0.264	4.82375e-209	1.46304e-204	B
NLK	-0.551292	0.209	0.366	4.90764e-209	1.48849e-204	B
DPM1	-0.54585	0.126	0.263	7.62542e-208	2.31279e-203	B
HIF1A	-0.487236	0.277	0.452	7.76481e-208	2.35507e-203	B
SLC9A7	1.0945	0.361	0.283	1.2092e-207	3.66749e-203	B
POLR2I	-0.554237	0.128	0.265	2.21372e-207	6.7142e-203	B
DIDO1	-0.588559	0.123	0.257	3.32784e-207	1.00933e-202	B
APP	-0.485821	0.214	0.374	4.01454e-207	1.21761e-202	B
PPIB	-0.455751	0.462	0.649	4.09491e-207	1.24199e-202	B
PIK3C3	-0.576369	0.141	0.28	7.07364e-207	2.14544e-202	B
MRPS24	-0.468847	0.198	0.36	1.27687e-206	3.87274e-202	B
PTPRC	0.27828	0.838	0.842	1.37335e-206	4.16538e-202	B
MRPL43	-0.577828	0.129	0.266	1.40106e-206	4.24941e-202	B
FBXL20	-0.453335	0.22	0.384	1.47776e-206	4.48205e-202	B
MARCKS	1.15332	0.314	0.231	1.22465e-205	3.71437e-201	B
AP2S1	-0.520302	0.199	0.359	1.3163e-205	3.99234e-201	B
DCTN3	-0.599627	0.133	0.271	1.48624e-205	4.50777e-201	B
CNOT7	-0.492811	0.153	0.3	2.10793e-205	6.39334e-201	B
FOXJ3	-0.455175	0.231	0.398	4.18802e-205	1.27023e-200	B
ANAPC11	-0.525708	0.171	0.323	5.58817e-205	1.69489e-200	B
ACTR3	0.659121	0.509	0.46	5.70846e-205	1.73137e-200	B
WDPCP	-0.457389	0.235	0.397	1.09854e-204	3.33188e-200	B
NME3	-0.5112	0.212	0.374	1.13435e-204	3.4405e-200	B
ZSWIM7	-0.510745	0.142	0.283	1.46051e-204	4.42972e-200	B
CHIC2	-0.503333	0.219	0.383	1.68453e-204	5.10917e-200	B
ZC3H13	-0.442942	0.195	0.353	1.90232e-204	5.76973e-200	B
RPL7L1	-0.565678	0.118	0.25	2.07228e-204	6.28523e-200	B
BCL7A	1.48043	0.263	0.184	9.71569e-204	2.94677e-199	B
PSMB9	0.775395	0.414	0.337	1.42228e-203	4.31378e-199	B
GABPB1-AS1	-0.450025	0.246	0.415	1.67283e-203	5.07368e-199	B
ENSG00000255240	1.27972	0.287	0.202	1.68555e-203	5.11229e-199	B
EIF1AX	-0.382308	0.347	0.536	2.25693e-203	6.84527e-199	B
PNPLA8	0.65104	0.357	0.264	3.25183e-203	9.86281e-199	B
POLR1H	-0.369131	0.219	0.39	3.37477e-203	1.02357e-198	B
ZFAS1	-0.258895	0.866	0.915	9.74524e-203	2.95573e-198	B
SF3B5	-0.405753	0.374	0.565	1.00339e-202	3.04328e-198	B
GABPB1	-0.506223	0.151	0.293	1.28166e-202	3.88728e-198	B
SUPT20H	-0.574278	0.124	0.257	1.36109e-202	4.12818e-198	B
PIGF	-0.530023	0.123	0.257	1.92682e-202	5.84405e-198	B
NDUFB8	-0.420167	0.342	0.535	2.09953e-202	6.36788e-198	B
SOS1	-0.456155	0.364	0.542	2.39377e-202	7.26029e-198	B
RAB5IF	-0.521614	0.192	0.347	7.644e-202	2.31843e-197	B
THOC1	-0.446213	0.157	0.303	1.12447e-201	3.4105e-197	B
SHLD2	-0.513542	0.137	0.275	1.21992e-201	3.70002e-197	B
TMEM230	-0.419386	0.261	0.44	1.35633e-201	4.11375e-197	B
COX7A2L	-0.394677	0.365	0.563	4.91943e-201	1.49206e-196	B
RAB4A	-0.482561	0.146	0.289	7.1474e-201	2.16781e-196	B
S100PBP	-0.513166	0.154	0.296	7.15116e-201	2.16895e-196	B
TRPC4AP	-0.562039	0.142	0.28	1.0698e-200	3.2447e-196	B
ARL15	-0.499084	0.38	0.551	1.71801e-200	5.21072e-196	B
SNX14	-0.454725	0.2	0.357	2.32849e-200	7.0623e-196	B
TTC17	-0.406842	0.32	0.503	2.49576e-200	7.56964e-196	B
SNHG7	-0.472516	0.592	0.738	2.91839e-200	8.85148e-196	B
HGSNAT	-0.54263	0.134	0.269	5.54956e-200	1.68318e-195	B
USP6NL	1.13952	0.375	0.306	1.08312e-199	3.2851e-195	B
PRPF40A	-0.39235	0.299	0.48	3.14434e-199	9.53678e-195	B
FAM13B	-0.426344	0.282	0.456	3.62696e-199	1.10006e-194	B
SRP72	-0.405124	0.181	0.337	4.14366e-199	1.25677e-194	B
AGPAT4	-0.537541	0.168	0.312	4.22021e-199	1.27999e-194	B
CNBP	-0.396663	0.327	0.516	7.48619e-199	2.27056e-194	B
SRSF11	-0.334412	0.537	0.724	2.43409e-198	7.38259e-194	B
RSL24D1	-0.357649	0.43	0.625	2.66688e-198	8.08866e-194	B
POGZ	-0.417957	0.198	0.355	5.23465e-198	1.58767e-193	B
LUC7L2	-0.393639	0.342	0.53	5.93669e-198	1.8006e-193	B
SESN3	-0.523123	0.222	0.378	2.1628e-197	6.55977e-193	B
PHIP	-0.388158	0.37	0.557	3.37494e-197	1.02362e-192	B
CHCHD1	-0.513382	0.132	0.268	4.21639e-197	1.27883e-192	B
UBR3	-0.470203	0.18	0.329	5.80962e-197	1.76206e-192	B
FBXO7	-0.533619	0.141	0.278	6.49449e-197	1.96978e-192	B
KRIT1	-0.494956	0.135	0.271	1.01587e-196	3.08112e-192	B
CUL5	-0.3969	0.207	0.367	1.20296e-196	3.64857e-192	B
ECH1	-0.530194	0.151	0.291	1.2297e-196	3.72967e-192	B
CALR	-0.463578	0.363	0.544	1.27087e-196	3.85454e-192	B
CNIH1	-0.434357	0.142	0.283	6.1155e-196	1.85483e-191	B
SRBD1	-0.439793	0.21	0.366	6.37616e-196	1.93389e-191	B
AP2B1	-0.409831	0.209	0.37	8.74938e-196	2.65369e-191	B
MRPL18	-0.49162	0.15	0.291	2.17822e-195	6.60654e-191	B
DCAF7	-0.498901	0.127	0.259	3.19168e-195	9.68037e-191	B
EIF2S2	-0.389639	0.245	0.418	3.372e-195	1.02273e-190	B
CYFIP2	1.01992	0.31	0.224	3.5162e-195	1.06646e-190	B
VOPP1	1.10974	0.266	0.18	6.41309e-195	1.94509e-190	B
LAMTOR2	-0.439483	0.22	0.385	1.48476e-194	4.50329e-190	B
YLPM1	-0.452064	0.203	0.36	1.5731e-194	4.7712e-190	B
HELZ	-0.482539	0.275	0.446	1.63456e-194	4.95762e-190	B
TIAL1	-0.378264	0.214	0.379	1.78175e-194	5.40406e-190	B
EFHD2	-1.01137	0.162	0.294	3.88219e-194	1.17747e-189	B
TASP1	-0.455979	0.199	0.353	5.91906e-194	1.79525e-189	B
TPM3	-0.352796	0.557	0.729	9.51537e-194	2.88601e-189	B
CWC27	-0.415452	0.169	0.316	1.49389e-193	4.53098e-189	B
SRM	-0.549511	0.136	0.269	1.59456e-193	4.83632e-189	B
CELF1	-0.394479	0.288	0.466	3.94971e-193	1.19795e-188	B
VDAC1	-0.434644	0.217	0.378	4.70019e-193	1.42557e-188	B
AP3S1	-0.470176	0.141	0.278	6.23013e-193	1.8896e-188	B
PECAM1	-0.572568	0.148	0.282	1.98445e-192	6.01883e-188	B
SKIL	0.675297	0.386	0.284	2.20769e-192	6.69592e-188	B
RBMX	-0.35218	0.363	0.557	2.85677e-192	8.6646e-188	B
AOPEP	-0.441996	0.182	0.331	3.05977e-192	9.28028e-188	B
RSU1	-0.496196	0.153	0.291	3.72995e-192	1.13129e-187	B
SUZ12	-0.446263	0.168	0.314	4.46602e-192	1.35454e-187	B
ATP5PO	-0.383839	0.321	0.507	8.11435e-192	2.46108e-187	B
MRPS16	-0.508055	0.127	0.258	1.09187e-191	3.31165e-187	B
DNAJB14	-0.479323	0.181	0.328	7.44614e-191	2.25842e-186	B
ATF2	-0.444568	0.18	0.328	8.0686e-191	2.44721e-186	B
TBCK	-0.423559	0.263	0.43	2.7591e-190	8.36835e-186	B
BABAM2	-0.403482	0.281	0.451	3.0082e-190	9.12386e-186	B
UST	0.982776	0.281	0.192	4.53301e-190	1.37486e-185	B
ZNF518A	-0.440917	0.206	0.36	8.88714e-190	2.69547e-185	B
CHCHD2	-0.357865	0.718	0.824	1.19317e-189	3.6189e-185	B
LARP1	-0.451391	0.159	0.3	1.94461e-189	5.89799e-185	B
SSBP4	-0.458976	0.192	0.345	2.28372e-189	6.92652e-185	B
RBBP4	-0.370863	0.256	0.428	2.65532e-189	8.05358e-185	B
XRCC5	-0.356259	0.368	0.558	3.12497e-189	9.47805e-185	B
FAM193A	-0.459587	0.198	0.348	7.79152e-189	2.36317e-184	B
YY1	-0.3851	0.249	0.42	1.20916e-188	3.66739e-184	B
NDUFV2	-0.382505	0.265	0.441	1.34537e-188	4.08051e-184	B
MRPL34	-0.521604	0.129	0.259	1.77145e-188	5.37281e-184	B
ICE2	-0.483715	0.135	0.267	1.83087e-188	5.55301e-184	B
CALM3	-0.508084	0.163	0.304	2.56481e-188	7.77908e-184	B
UBE4B	-0.521954	0.135	0.266	1.1132e-187	3.37633e-183	B
GLUD1	-0.519579	0.144	0.278	1.46004e-187	4.4283e-183	B
SUMO1	-0.391501	0.315	0.499	1.78296e-187	5.40771e-183	B
PSMG2	-0.45231	0.171	0.318	2.20254e-187	6.6803e-183	B
CSNK2A1	-0.398068	0.169	0.315	1.14152e-186	3.46222e-182	B
COMMD3	-0.376977	0.185	0.337	1.55247e-186	4.70865e-182	B
PPM1G	-0.462199	0.165	0.307	7.13186e-186	2.16309e-181	B
PSMA2	-0.398486	0.384	0.567	1.31474e-185	3.9876e-181	B
IFNAR1	1.24043	0.256	0.177	3.10448e-185	9.41588e-181	B
SPTBN1	-0.490964	0.263	0.42	3.39483e-185	1.02965e-180	B
RYBP	-0.348274	0.241	0.405	1.53424e-184	4.65336e-180	B
DENND1A	-0.435117	0.263	0.424	1.73936e-184	5.27547e-180	B
USP47	-0.376604	0.313	0.488	4.81628e-184	1.46078e-179	B
SNX3	0.625102	0.564	0.557	7.29439e-184	2.21239e-179	B
OPA1	-0.404073	0.202	0.355	2.54357e-183	7.71465e-179	B
RNF181	-0.53695	0.129	0.257	4.23597e-183	1.28477e-178	B
EIF3A	-0.3797	0.306	0.479	5.38533e-183	1.63337e-178	B
SLC3A2	-0.487297	0.138	0.27	7.664e-183	2.32449e-178	B
ATF7	-0.459912	0.139	0.271	1.01557e-182	3.08022e-178	B
KTN1	-0.318571	0.406	0.6	1.10708e-182	3.35777e-178	B
MDN1	-0.500242	0.141	0.272	4.40438e-182	1.33585e-177	B
TNKS	-0.386323	0.282	0.451	7.1492e-182	2.16835e-177	B
THOC2	-0.348242	0.304	0.484	4.69251e-181	1.42324e-176	B
CDC42SE2	0.536311	0.629	0.624	6.06804e-181	1.84044e-176	B
PFDN2	-0.392895	0.262	0.432	1.00105e-180	3.0362e-176	B
RESF1	0.939457	0.334	0.254	1.54849e-180	4.69656e-176	B
GATAD2A	-0.489849	0.166	0.305	1.91749e-180	5.81576e-176	B
SNHG12	-0.40327	0.24	0.4	3.08763e-180	9.36477e-176	B
IPO7	-0.431368	0.19	0.338	3.11505e-180	9.44795e-176	B
MBD5	-0.342167	0.456	0.634	4.0434e-180	1.22636e-175	B
MED13L	-0.41621	0.634	0.769	7.60505e-180	2.30661e-175	B
CCSER1	1.08634	0.416	0.348	1.04838e-179	3.17973e-175	B
CDC42SE1	0.651464	0.358	0.27	1.10394e-179	3.34825e-175	B
WDR74	0.416298	0.589	0.502	1.8224e-179	5.52734e-175	B
FBXO34	-0.549468	0.156	0.289	1.86282e-179	5.64994e-175	B
SSU72	-0.368778	0.207	0.362	3.32328e-179	1.00795e-174	B
PRELID1	-0.47421	0.279	0.443	6.11604e-179	1.855e-174	B
TGIF2	-0.407014	0.138	0.27	7.64199e-179	2.31782e-174	B
RWDD1	-0.383569	0.202	0.354	9.32265e-179	2.82756e-174	B
EXOC4	-0.351655	0.523	0.688	1.02049e-178	3.09515e-174	B
CSGALNACT2	-0.637976	0.185	0.323	1.43519e-178	4.35292e-174	B
MT-ND5	-0.258539	0.901	0.943	1.65281e-178	5.01298e-174	B
ELOVL5	0.741904	0.485	0.44	6.73403e-178	2.04243e-173	B
PPP1R12B	-0.519393	0.127	0.25	6.84185e-178	2.07513e-173	B
CCDC18	-0.447644	0.136	0.264	9.251e-177	2.80583e-172	B
MTMR3	-0.501501	0.155	0.287	9.38314e-177	2.84591e-172	B
BTAF1	1.02657	0.394	0.332	9.97158e-177	3.02438e-172	B
DNAJC7	-0.412341	0.162	0.302	1.04691e-176	3.17528e-172	B
P2RY8	0.98218	0.367	0.293	1.41576e-176	4.29399e-172	B
PAM16	-0.439776	0.128	0.254	1.48356e-176	4.49965e-172	B
TACC1	-0.465079	0.151	0.282	1.58622e-176	4.811e-172	B
MAP3K5	-0.408296	0.25	0.408	2.76429e-176	8.38409e-172	B
MNAT1	-0.387466	0.223	0.377	3.72223e-176	1.12895e-171	B
SPG7	-0.469752	0.126	0.25	6.9161e-176	2.09765e-171	B
MRE11	-0.471254	0.132	0.258	1.11359e-175	3.37752e-171	B
CBLB	0.54978	0.489	0.425	1.26608e-175	3.84001e-171	B
SMURF2	-0.453622	0.192	0.336	1.44921e-175	4.39546e-171	B
ATF6	-0.314686	0.243	0.405	3.1796e-175	9.64372e-171	B
NUFIP2	-0.489243	0.343	0.503	3.42386e-175	1.03846e-170	B
MYC	-0.699608	0.143	0.264	6.08708e-175	1.84621e-170	B
G3BP1	-0.361808	0.241	0.402	9.02872e-175	2.73841e-170	B
C1GALT1	1.07014	0.325	0.253	1.28106e-174	3.88545e-170	B
DDX17	-0.349607	0.568	0.74	1.45289e-174	4.40661e-170	B
TMEM160	-0.410248	0.174	0.316	1.59683e-174	4.84319e-170	B
PMPCB	-0.433137	0.139	0.268	2.39347e-174	7.25938e-170	B
LRPPRC	-0.366269	0.211	0.362	6.15797e-174	1.86771e-169	B
CLASP1	-0.408998	0.265	0.426	1.76342e-173	5.34846e-169	B
MTAP	-0.392518	0.186	0.328	4.38635e-173	1.33038e-168	B
FBXL5	-0.537462	0.153	0.283	4.89364e-173	1.48424e-168	B
SPCS3	-0.409071	0.236	0.396	6.1131e-173	1.8541e-168	B
KIF5B	-0.398315	0.178	0.32	6.42213e-173	1.94783e-168	B
AHI1	-0.419739	0.149	0.28	8.50191e-173	2.57863e-168	B
EIF3I	-0.377031	0.243	0.404	9.63812e-173	2.92324e-168	B
RC3H1	-0.344118	0.302	0.474	2.05539e-172	6.23399e-168	B
MRPL47	-0.398375	0.14	0.269	2.27665e-172	6.90507e-168	B
EXOC6	-0.325143	0.261	0.424	2.27798e-172	6.9091e-168	B
TP53BP1	-0.442423	0.149	0.28	2.72385e-172	8.26145e-168	B
MYLIP	0.87392	0.38	0.307	3.58422e-172	1.08709e-167	B
DDX24	0.941143	0.413	0.359	3.86302e-172	1.17165e-167	B
TNPO1	-0.365244	0.195	0.342	4.26104e-172	1.29237e-167	B
FAM135A	-0.465107	0.143	0.271	4.35976e-172	1.32232e-167	B
GLS	-0.32048	0.538	0.711	1.39631e-171	4.23499e-167	B
WDR43	-0.352279	0.201	0.35	1.43746e-171	4.35983e-167	B
SREBF2	-0.402535	0.17	0.306	1.75343e-171	5.31817e-167	B
MRPL42	-0.362645	0.204	0.356	1.84148e-171	5.58522e-167	B
NUBPL	-0.400532	0.171	0.306	2.38598e-171	7.23667e-167	B
ZSCAN16-AS1	-0.486308	0.131	0.254	5.82186e-171	1.76577e-166	B
COX6B1	-0.358966	0.491	0.67	9.26061e-171	2.80874e-166	B
SMIM7	-0.389726	0.172	0.311	1.53028e-170	4.64133e-166	B
SRSF3	0.446936	0.798	0.818	2.43586e-170	7.38795e-166	B
EWSR1	-0.333302	0.229	0.39	2.89852e-170	8.79122e-166	B
NUP54	-0.396336	0.142	0.271	5.67289e-170	1.72059e-165	B
REST	-0.453652	0.131	0.255	1.09351e-169	3.31662e-165	B
LYRM4	-0.401697	0.146	0.276	1.69116e-169	5.1293e-165	B
DHX9	-0.344321	0.238	0.396	3.99193e-169	1.21075e-164	B
NUP88	1.19149	0.294	0.223	6.68915e-169	2.02882e-164	B
SUPT16H	-0.447111	0.136	0.261	7.19795e-169	2.18314e-164	B
UBA2	-0.37067	0.178	0.319	9.11656e-169	2.76505e-164	B
GPBP1L1	-0.329355	0.266	0.431	1.01094e-168	3.06617e-164	B
AP2M1	-0.451283	0.157	0.289	1.03866e-168	3.15026e-164	B
ADK	0.777492	0.585	0.569	1.18602e-168	3.59718e-164	B
ADD1	1.00157	0.347	0.28	2.43403e-168	7.3824e-164	B
UBE2V1	-0.347347	0.261	0.429	4.11176e-168	1.2471e-163	B
TRIM28	-0.371639	0.149	0.281	4.44083e-168	1.3469e-163	B
SLC25A12	-0.456934	0.134	0.257	5.83436e-168	1.76956e-163	B
HDDC2	-0.494079	0.141	0.266	7.30167e-168	2.2146e-163	B
USO1	-0.404625	0.153	0.282	8.08791e-168	2.45306e-163	B
MRPS27	-0.334616	0.155	0.287	1.64995e-167	5.00428e-163	B
VPS26A	-0.418623	0.136	0.261	1.69422e-167	5.13856e-163	B
CSNK1G3	1.09573	0.313	0.24	1.88538e-167	5.71836e-163	B
TFRC	-0.393467	0.163	0.298	3.85917e-167	1.17049e-162	B
TOMM22	-0.357805	0.2	0.348	7.52594e-167	2.28262e-162	B
ANXA7	-0.315105	0.179	0.323	7.55179e-167	2.29046e-162	B
RAB6A	-0.439677	0.152	0.281	8.78157e-167	2.66345e-162	B
HNRNPU	-0.349061	0.501	0.667	1.1336e-166	3.43821e-162	B
TTC19	-0.294964	0.219	0.374	1.61621e-166	4.90197e-162	B
CCT5	-0.418512	0.173	0.308	5.27662e-166	1.6004e-161	B
UBE3C	-0.394437	0.182	0.321	1.21171e-165	3.67511e-161	B
DDT	-0.321087	0.407	0.592	1.60926e-165	4.8809e-161	B
NR2C2	-0.416688	0.149	0.277	2.03284e-165	6.16561e-161	B
SERINC3	-0.390903	0.171	0.308	2.23928e-165	6.79174e-161	B
YTHDF2	-0.418474	0.144	0.271	2.79398e-165	8.47415e-161	B
ETNK1	-0.329638	0.313	0.489	3.77904e-165	1.14618e-160	B
AHNAK	0.675401	0.428	0.357	4.50839e-165	1.36739e-160	B
CUL4A	-0.433798	0.154	0.283	1.55087e-164	4.7038e-160	B
RAB10	-0.344478	0.253	0.413	1.70152e-164	5.16072e-160	B
WDR48	-0.38628	0.157	0.288	2.01184e-164	6.10192e-160	B
STX16	-0.398551	0.176	0.312	5.14127e-164	1.55935e-159	B
ARL5B	1.41891	0.272	0.204	5.63754e-164	1.70987e-159	B
WDR33	-0.287956	0.295	0.473	7.15133e-164	2.169e-159	B
HSPE1	-0.376073	0.429	0.591	7.91623e-164	2.40099e-159	B
RAP1A	-0.361785	0.315	0.484	2.91993e-163	8.85616e-159	B
CHMP5	-0.351446	0.181	0.321	4.30542e-163	1.30584e-158	B
HECTD1	-0.330065	0.245	0.403	2.67941e-162	8.12666e-158	B
PNKD	-0.361622	0.182	0.324	3.25879e-162	9.88392e-158	B
ASAH1	-0.413685	0.215	0.362	1.75169e-161	5.31288e-157	B
ZNF280D	-0.333684	0.202	0.345	2.2984e-161	6.97105e-157	B
ATXN7	-0.374342	0.198	0.339	5.68924e-161	1.72555e-156	B
RAB2A	-0.372218	0.328	0.498	9.32949e-161	2.82963e-156	B
VPS28	-0.344763	0.263	0.426	2.70581e-160	8.20673e-156	B
PDCD2	-0.386498	0.152	0.28	2.73841e-160	8.30559e-156	B
UQCRFS1	-0.333212	0.234	0.389	5.61517e-160	1.70308e-155	B
RIC1	0.916238	0.398	0.345	6.80456e-160	2.06382e-155	B
ORC4	-0.38526	0.158	0.286	7.42896e-160	2.2532e-155	B
NDUFA10	-0.311111	0.209	0.359	1.06445e-159	3.22849e-155	B
SNRPB2	-0.314177	0.272	0.438	1.06956e-159	3.24396e-155	B
AKAP9	-0.302763	0.366	0.545	1.1237e-159	3.40818e-155	B
PHB2	-0.342438	0.319	0.492	1.24271e-159	3.76915e-155	B
TNRC6B	0.433051	0.709	0.713	2.07313e-159	6.28779e-155	B
NDUFB11	-0.336272	0.42	0.6	2.61117e-159	7.91969e-155	B
PSMC5	-0.409812	0.157	0.286	3.24778e-159	9.85051e-155	B
UBAP1	-0.589152	0.178	0.308	4.22598e-159	1.28174e-154	B
ZNF124	-0.410337	0.145	0.268	1.46096e-158	4.4311e-154	B
NUTF2	-0.363487	0.2	0.343	1.99763e-158	6.05882e-154	B
ZDHHC20	-0.383654	0.208	0.35	3.72123e-158	1.12865e-153	B
NAA25	-0.364073	0.14	0.263	3.93108e-158	1.1923e-153	B
MRPS25	-0.329141	0.168	0.303	4.76347e-158	1.44476e-153	B
ERGIC1	-0.354307	0.228	0.377	5.06945e-158	1.53756e-153	B
XRCC6	-0.323271	0.217	0.366	6.61554e-158	2.00649e-153	B
FIBP	-0.440892	0.141	0.263	1.21566e-157	3.68711e-153	B
ENSG00000262202	0.638155	0.577	0.536	3.24554e-157	9.84373e-153	B
DHX15	-0.295788	0.205	0.351	4.6171e-157	1.40037e-152	B
TSG101	-0.383033	0.17	0.302	8.02173e-157	2.43299e-152	B
MBD2	1.14419	0.291	0.222	1.01737e-156	3.08568e-152	B
AHCYL2	-0.35827	0.183	0.316	1.40043e-156	4.2475e-152	B
SNHG5	-0.341099	0.49	0.649	1.59036e-156	4.82355e-152	B
MARCHF5	-0.374456	0.141	0.263	1.59055e-156	4.82415e-152	B
SET	-0.300325	0.587	0.735	4.11762e-156	1.24888e-151	B
SPATA5	-0.349412	0.169	0.298	4.95973e-156	1.50429e-151	B
MAGED1	-0.375547	0.178	0.309	6.2423e-156	1.89329e-151	B
CCT3	-0.303729	0.267	0.429	1.44168e-155	4.37263e-151	B
TOMM20	-0.324047	0.475	0.647	1.67455e-155	5.07892e-151	B
PRDX5	-0.339974	0.271	0.434	1.1891e-154	3.60655e-150	B
TRRAP	-0.396411	0.137	0.256	1.25922e-154	3.81921e-150	B
ATP5MF	-0.359425	0.301	0.464	4.94071e-154	1.49852e-149	B
LSM4	-0.392305	0.211	0.352	6.50495e-154	1.97295e-149	B
ALG13	0.819092	0.462	0.426	8.92681e-154	2.7075e-149	B
NUP214	-0.413501	0.155	0.28	1.21474e-153	3.68432e-149	B
FIP1L1	-0.334805	0.19	0.327	1.26727e-153	3.84364e-149	B
BRD7	-0.343193	0.167	0.298	3.88312e-153	1.17775e-148	B
PDCD6IP	-0.302444	0.256	0.414	5.67853e-153	1.7223e-148	B
HMGN2	-0.45033	0.603	0.732	6.72379e-153	2.03932e-148	B
DENR	-0.26528	0.235	0.389	7.54251e-153	2.28764e-148	B
XPO1	-0.292137	0.268	0.428	7.80231e-153	2.36644e-148	B
DPP7	-0.397429	0.163	0.291	8.61769e-153	2.61375e-148	B
HP1BP3	-0.305183	0.389	0.571	1.1946e-152	3.62322e-148	B
SHPRH	-0.365044	0.168	0.295	2.35591e-152	7.14547e-148	B
AHCTF1	-0.371438	0.179	0.311	3.13421e-152	9.50606e-148	B
UBE3A	-0.276307	0.274	0.436	5.20424e-152	1.57845e-147	B
PARK7	-0.323438	0.408	0.584	1.04219e-151	3.16095e-147	B
SRFBP1	-0.341501	0.153	0.278	1.23713e-151	3.75222e-147	B
CHMP2A	-0.457299	0.137	0.254	1.27512e-151	3.86745e-147	B
EIF4A2	0.390039	0.747	0.763	1.29508e-151	3.92798e-147	B
NDUFA12	-0.392994	0.22	0.364	2.30947e-151	7.00463e-147	B
CASD1	-0.308095	0.188	0.323	4.30736e-151	1.30642e-146	B
PPP4C	-0.378985	0.177	0.309	4.49891e-151	1.36452e-146	B
MYO9A	-0.331895	0.189	0.323	1.95295e-150	5.9233e-146	B
HNRNPM	-0.293678	0.369	0.543	2.12708e-150	6.45145e-146	B
SREK1	-0.30637	0.251	0.406	2.75995e-150	8.37094e-146	B
PTBP3	-0.344004	0.307	0.47	1.12932e-149	3.42523e-145	B
ADSS2	-0.345424	0.169	0.299	1.46698e-149	4.44935e-145	B
ATXN2L	-0.335556	0.165	0.293	1.85532e-149	5.62719e-145	B
YIPF4	-0.367069	0.16	0.285	1.90918e-149	5.79055e-145	B
PDE3B	-0.44644	0.249	0.393	2.29558e-149	6.9625e-145	B
PPP1R12A	-0.305501	0.406	0.58	3.92671e-149	1.19097e-144	B
FRG1	-0.351874	0.15	0.273	6.13734e-149	1.86146e-144	B
ITGB2	-1.09446	0.149	0.254	7.45291e-149	2.26047e-144	B
EIF3G	-0.375042	0.346	0.522	8.85473e-149	2.68564e-144	B
TM2D1	-0.369122	0.168	0.296	9.96524e-149	3.02246e-144	B
FNBP1	-0.282841	0.464	0.637	2.24012e-148	6.79428e-144	B
DMTF1	-0.294577	0.23	0.376	2.38131e-148	7.2225e-144	B
ARHGAP32	-0.259365	0.226	0.371	2.41291e-148	7.31836e-144	B
ALYREF	-0.386788	0.151	0.273	2.50384e-148	7.59415e-144	B
DYNC1I2	-0.281902	0.179	0.312	2.7329e-148	8.28889e-144	B
DNAJC21	-0.349501	0.156	0.281	2.76577e-148	8.38858e-144	B
FARS2	-0.285942	0.252	0.402	3.00713e-148	9.12063e-144	B
GARS1-DT	-0.439062	0.151	0.269	2.42663e-147	7.35997e-143	B
ZDHHC2	-0.395539	0.152	0.272	4.92274e-147	1.49307e-142	B
MRPS31	-0.296037	0.183	0.317	6.29386e-147	1.90893e-142	B
PHACTR1	1.07403	0.477	0.461	7.05302e-147	2.13918e-142	B
SLC39A11	-0.349782	0.177	0.304	3.85999e-146	1.17073e-141	B
CUL1	-0.309506	0.191	0.327	4.56079e-146	1.38329e-141	B
AURKAIP1	-0.319462	0.221	0.367	4.8992e-146	1.48593e-141	B
SINHCAF	-0.291067	0.223	0.368	4.91249e-146	1.48996e-141	B
TMA16	-0.291993	0.141	0.26	5.39612e-146	1.63664e-141	B
SRSF7	0.290188	0.778	0.789	6.98829e-146	2.11955e-141	B
CHCHD3	-0.253478	0.305	0.473	7.79975e-146	2.36566e-141	B
PIM3	1.43773	0.26	0.194	1.07148e-145	3.2498e-141	B
SH3GLB1	-0.342284	0.194	0.329	1.39473e-145	4.23022e-141	B
WDR7	-0.397279	0.155	0.274	2.24126e-145	6.79774e-141	B
TMBIM6	-0.31427	0.429	0.608	3.47253e-145	1.05322e-140	B
POLR2L	-0.381565	0.325	0.484	4.05207e-145	1.22899e-140	B
SNHG15	-0.318272	0.229	0.375	6.08936e-145	1.8469e-140	B
FBXO33	1.18789	0.266	0.197	6.10629e-145	1.85204e-140	B
XRN1	-0.325991	0.29	0.446	6.12872e-145	1.85884e-140	B
GNA12	-0.354604	0.138	0.253	8.16829e-145	2.47744e-140	B
FIS1	-0.31563	0.291	0.454	1.35929e-144	4.12272e-140	B
TCERG1	-0.282633	0.23	0.376	1.41386e-144	4.28824e-140	B
CTDSPL2	-0.330909	0.151	0.271	1.62421e-144	4.92623e-140	B
TTC7A	1.10826	0.275	0.207	2.32739e-144	7.05898e-140	B
UPF3B	-0.347821	0.135	0.251	3.6991e-144	1.12194e-139	B
NUTM2B-AS1	-0.266985	0.271	0.428	4.90305e-144	1.48709e-139	B
MARCHF7	-0.296778	0.284	0.444	7.47418e-144	2.26692e-139	B
PSMB6	-0.361121	0.19	0.323	1.04298e-143	3.16336e-139	B
PPP2R5A	-0.452836	0.148	0.264	1.83272e-143	5.55864e-139	B
DICER1	-0.283663	0.205	0.342	1.99985e-143	6.06554e-139	B
CPNE1	-0.286099	0.19	0.326	2.15561e-143	6.53798e-139	B
UBE2L3	-0.313735	0.226	0.371	2.73527e-143	8.29606e-139	B
YAF2	-0.325965	0.201	0.334	7.9374e-143	2.40741e-138	B
TTC39C	-0.384954	0.18	0.305	8.59406e-143	2.60658e-138	B
CWC15	-0.344493	0.148	0.267	1.0568e-142	3.20528e-138	B
RBM39	0.311793	0.827	0.846	1.76729e-142	5.3602e-138	B
UBQLN1	-0.313356	0.192	0.326	2.0505e-142	6.21917e-138	B
EPSTI1	-0.325529	0.202	0.334	3.29666e-142	9.99876e-138	B
ERH	-0.357999	0.34	0.494	4.7052e-142	1.42709e-137	B
FBXW11	0.872726	0.391	0.342	5.8735e-142	1.78143e-137	B
RAB14	-0.321858	0.166	0.29	7.63642e-142	2.31613e-137	B
PET100	-0.328928	0.268	0.421	8.09485e-142	2.45517e-137	B
OCIAD2	-0.346913	0.26	0.409	9.70254e-142	2.94278e-137	B
MMADHC	-0.337427	0.147	0.266	2.00033e-141	6.06699e-137	B
HUWE1	-0.289439	0.256	0.407	2.62779e-141	7.97009e-137	B
IRF1-AS1	-0.572735	0.157	0.271	6.90291e-141	2.09365e-136	B
INVS	-0.258733	0.237	0.378	1.14523e-140	3.47349e-136	B
EIF4B	-0.272272	0.33	0.501	1.15808e-140	3.51245e-136	B
TUG1	-0.314211	0.145	0.263	1.45783e-140	4.42161e-136	B
SMAD4	-0.27472	0.171	0.297	1.53825e-140	4.6655e-136	B
ITGB3BP	-0.279925	0.151	0.271	2.35761e-140	7.15062e-136	B
PPA1	-0.319751	0.205	0.341	3.76229e-140	1.1411e-135	B
TM9SF3	-0.316907	0.251	0.397	7.87567e-140	2.38869e-135	B
CDC5L	-0.280632	0.151	0.271	1.87787e-139	5.69558e-135	B
SNHG32	-0.32607	0.335	0.498	1.87912e-139	5.69938e-135	B
MKLN1	-0.275406	0.365	0.534	2.14574e-139	6.50802e-135	B
TMEM256	-0.285174	0.282	0.443	2.27334e-139	6.89503e-135	B
DMAC1	-0.317782	0.138	0.253	6.05884e-139	1.83765e-134	B
PRIM2	-0.314524	0.181	0.306	6.71249e-139	2.0359e-134	B
CDV3	-0.2961	0.218	0.359	6.73728e-139	2.04342e-134	B
RAD23B	-0.330871	0.175	0.301	9.91808e-139	3.00815e-134	B
ATP9B	-0.29684	0.25	0.395	1.11283e-138	3.37521e-134	B
DNPH1	-0.357612	0.164	0.286	1.18768e-138	3.60225e-134	B
UQCRC2	-0.26173	0.257	0.411	1.53331e-138	4.65052e-134	B
MSN	-0.382441	0.312	0.472	1.60957e-138	4.88181e-134	B
RNASEH2C	-0.303669	0.243	0.391	1.77545e-138	5.38493e-134	B
SYNE1	-0.859513	0.168	0.278	1.77625e-138	5.38736e-134	B
SND1	-0.308595	0.275	0.425	1.85297e-138	5.62005e-134	B
UBR2	-0.317037	0.252	0.397	2.10778e-138	6.3929e-134	B
MRPS34	-0.323125	0.177	0.303	2.83686e-138	8.60419e-134	B
COPS9	-0.313941	0.302	0.464	4.16975e-138	1.26469e-133	B
COPS2	-0.284268	0.178	0.306	5.00551e-138	1.51817e-133	B
ENSG00000270022	0.79958	0.402	0.326	5.14098e-138	1.55926e-133	B
USP48	-0.287697	0.201	0.336	7.32957e-138	2.22306e-133	B
NDUFA7	-0.30691	0.193	0.326	8.51068e-138	2.58129e-133	B
GAPT	0.943081	0.361	0.309	8.76042e-138	2.65704e-133	B
DIAPH1	-0.430858	0.205	0.333	1.05052e-137	3.18623e-133	B
WDFY2	-0.262222	0.327	0.488	2.08328e-137	6.31859e-133	B
[truncated: 36,493 more rows]

## Sheet: downregulated DEG
HSC	LMPP	GMP	MEP	BEM	Ery	ILC_precursor	pDC_precursor	T	CD16_NK	CD56_NK	B	Monocyte	DC
HLA-DRB6	MT-CO2	PARP8	CXCL2	MT-CYB	HLA-DRB6	RAMP1	MT-ND3	DDX3Y	MT-ND3	DDX3Y	HLA-DQA2	UBA52	HLA-DRB6
RAMP1	MT-ND3	MT-ND1	HSPA8	MT-ND3	ABO	HLA-DRB6	HLA-DRB6	UTY	MT-CO2	MIR23AHG	MT-CO2	MT-ND3	SLC35F1
USP9Y	RAMP1	MT-CO3	HLA-DRB6	MT-ND2	TTTY14	MT-ND3	PARP8	MT-CO3	MT-CYB	FOSB	HLA-DRB6	TMSB10	HLA-DQA2
UTY	HLA-DRB6	MPO	LAT	HLA-DRB6	ZFY	ABO	MT-CYB	MT-CYB	TMSB10	BTG2	ZFAS1	DDX3Y	RNASET2
TTTY14	MT-CYB	MT-ND2	CXCL8	MT-CO2	UTY	HLA-DQA2	MT-CO2	MT-ND3	UBA52	PTMA	HSP90AA1	HLA-DPA1	DDX3Y
CALHM6	ATP2B4	TTTY14	CST3	ABO	USP9Y	SLC35F1	MT-CO1	USP9Y	MT-CO1	KDM6B	MT-ND3	HLA-DQA1	SHF
TXLNGY	MT-CO1	LYZ	CTSW	TTTY14	GYPC	NDUFA3	MT-CO3	TXLNGY	ZFAS1	SQSTM1	CD52	MT-ND2
HLA-A	ENSG00000289364	UTY	DMTN	USP9Y	HLA-A	FAM118A	MT-ND1	MT-CO1	UBE2S	SLC38A2	HLA-A	UQCRB
ABO	C1QTNF4	MT-ND3	CXCL3	TXLNGY	TXLNGY	PARP8	USP9Y	MALAT1	MT-ND1	YPEL5	MT-CYB	THBS1
CSGALNACT1	TTTY14	MT-CYB	TIMP1	UTY	CD74	TMSB10	BAALC	MT-CO2	MIR23AHG	FOS	CALHM6	MT-ND1
CD52	CALHM6	HLA-DRB6	RAMP1	MT-CO1	HLA-DRA	TXNIP	TTTY14	MT-ND1	DDIT3	UTY	MT-ND1	ZFAS1
ENSG00000289364	ANXA1	PKP2	ZFY	MT-CO3	EIF1AY	ETS1	ETS2	MT-ATP6	KLRB1	MT-CYB	EEF1G	FAU
MT-ND1	IGFBP7	MT-CO1	ZFAS1	ENSG00000289364	HLA-DPB1	MT-ND2	SORL1	MT-ND2	KLF2	MT-CO3	UBA52	ENSG00000287979
MT-ND2	UTY	HLA-A	CALM1	P2RY8	EEF1G	SUDS3	MAP7	LINC00513	FOSB	MT-ATP6	UTY	MT-CO2
MT-ND3	MT-ND1	MS4A3	RGS6	CD74	TMEM14C	MT-CO2	BCL2	GAS5	ENSG00000272256	IRF1	MT-ND2	HLA-DRB6
MT-CYB	MCTP2	TXLNGY	TUBB4B	RGS18	MT-CYB	DYNC2I1	PDE7A	ID2	EIF1	NFKBIA	EEF1B2	MT-CYB
MT-CO2	ENSG00000289901	USP9Y	PLP2	HLA-A	VIM	KTN1	UTY	SIK3	SLC35F1	SLC9A1	SLC2A3	UTY
MT-CO1	GIHCG	SRGN	ABO	TNRC18	HLA-DPA1	BTBD7	SPINK2	MAPRE2	CALM1	SKIL	FTL	HLA-DPB1
MT-CO3	CSGALNACT1	DDX3Y	HBD	MT-ND1	ENSG00000257322	ITGB2	GSTP1	SLC2A3	TUBB4B	HSPA8	FTH1	ITGB2
DDX3Y	EEF1B2	LINC00278	RRP7A	NPW	ANXA1	MXD4	HSH2D	ATP1B3	SERTAD1	DDX39A	HSPA8	LINC00278
ENSG00000289901	MT-CO3	ELANE	ATF4	PARP8	CCZ1B	PTPRA	NUCB2	LINC-PINT	H3-3B	JUNB	TMSB10	MT-ATP6
CFH	DNAH14	CTSG	UBC	MIR181A1HG	CALHM6	GCC2	ARHGAP25	FUS	EEF1B2	NEU1	PPDPF	ENSG00000289405
ANKRD36B	SELL	ZFY	GATA2	RNF220	SNHG8	RIF1	PDE3B	ZNF331	DNAJA1	HLA-A	CYBA	TIPARP
ERICH1	SLC35F1	PRTN3	FCER1G	HLA-DRA	FAM118A	MTRFR	SLC35F1	CXCR4	ATF4	CD69	P2RX5	EEF1B2
UBR5-DT	USP9Y	EEF1G	LMNA	TM7SF3	SSBP1	HNRNPUL2	PLCB1	BACH2	MT-ND2	TGFB1	SAT1	CST3
INPP5D	ACTG1	EMB	TC2N	ENSG00000289901	S100A10	ANKRD36C	S100Z	SRGN	DUSP2	MT-ND3	ATP1B3	TMEM107
ANXA1	WDR49	S100A10	CD9	LINC02160	ITGB2	BRD7	MT-ND4	BICDL1	CRIP1	BHLHE40	ENSG00000262202	EIF3E
LINC02160	ACAP1	FLNA	RAB27B	IGFBP7	MIR181A1HG	PET100	NREP	MT-ND5	UBB	POLR2A	SERTAD1	HLA-DRA
CTNNA3	TMSB10	F13A1	P4HB	ENTPD1-AS1	MT-ND1	MPHOSPH8	C1QTNF4	MBNL1	NFKBIA	NFKBIZ	VPREB3	ENSG00000259345
LINC01819	MZT2B	MAMDC2	ESAM	CCZ1B	ENSG00000289901	ACAP1	PCLAF	PITPNC1	FOS	ENSG00000241490	HERPUD1	NME2
S100Z	HLA-A	AZU1	SH3BGRL3	S100A10	UBE2F	COMMD10	RNF220	ARHGAP26	NKG7	JUND	LY9	AIF1
TXNIP	TXLNGY	IGFBP2	MIR181A1HG	HLA-DPA1	TUFM	HSP90AA1	SPOCK3	GLS	FTL	USP9Y	SNX9	GPR183
SOCS2-AS1	PLAC8	LYST	TGFB1	THSD7A	H2AC25	PAM	DNAH14	PDE3B	TSC22D3	B2M	TSTD1	ENSG00000262202
EIF1AY	MT-ND4	EREG	NDUFA4	STX8	HSPA8	PDE3B	LAT2	EZR	ZFP36	EHD1	DDIT3	PRELID1
TRAF3IP3	CCS	THSD7A	GAPDH	CAT	RRP7A	NLRC3	GMDS-DT	TGFB1	NEU1	ZFP36	SSR4	CALHM6
PRIMPOL	EEF1G	ENSG00000289901	UBE2S	PNPT1	SLC35F1	RNF24	B4GALT6	BTG2	UQCRB	MAP1LC3B	CALM1	CDKN1A
SSBP1	IFITM1	CEBPD	HSP90AA1	HLA-DPB1	NCF4	DHX40	MT-ND2	FILIP1L	SOCS1	UBB	MARCKSL1	YBX1
SLC35F1	MT-ND2	ATP2B1	TAGLN2		CST3	ENSG00000290548	IRAK3	ABTB3	MARCKSL1	CRY1	PDE3B	HLA-A
GCC2	ITGB2	PDE4D	STXBP2		CTSW	ENSG00000291258	STIM1	SQSTM1	HSP90AB1		GPR183	CD74
C2CD2	EMB	DPY19L2	RSRC2		ZNF749	ESF1	MAN1A1	KLF2	FAU		MIF	HLA-DMB
CCS	KCNQ5	LY86	GP9		IGFBP7	ICE1	GUCY1A1	CD44	KDM6B		CXCR4	NACA
IRAK3	PYCARD	CP	RNASEH2C		MPC2	ROMO1	EEF1G	OSBPL8	UBC		NDUFA13	COX7B
S1PR4	PRSS57	ITGB2	UTY		PRSS57	NCAPD3	MT-ATP6	ZEB1	SNHG12		CCR7	OOEP
PDE4D	MIF	TOP1MT	WDR45B		S1PR4	UQCR11	SMYD3	NASP	GAS5		MZT2B	CYCS
ADAM28	IRAK3	VIM	TUBA1C		NQO2	CYFIP2	LINC01572	CEMIP2	ENSG00000288755		SH3BP5	DUSP2
ACAP1	TUFM	SAMHD1	THBS1		DIPK2A	BOD1L1	CD200	RCOR1	IFITM2		NFAT5	IER3
TESPA1	POLR1H	MT-CO2	SAP18		MT-ND3	PTPN2	FAM30A	TNFAIP3	FAM53C		CD1C	PFDN5
P2RY8	PDE3B	TMTC2	EIF1		HLA-DMA	SNHG25	KCNQ5	ENSG00000286145	IER5		TUBA1B	CD52
S100A10	LY6E	MT-ND5	H3-3B		AIG1	ATRX	CDK6	USP3-AS1	SQSTM1		KDM4B	MIF
MGMT	NBDY	ERLIN1	NDUFS7		SNHG5	DDX46	TXLNGY	ASXL1	NASP		GYPC	SEMA6B
DNAH14	S100Z	QSOX1	NDUFS6		SSR4	ZNF75A	SPNS3	DENND4A	JUNB		SOD1	FTL
PNISR	COX7C	LRMDA	APRT		ZFAS1	DIS3L2	ITFG1	HECA	CD83		UBALD2	LST1
THSD7A	TXNIP	DMXL2	SREBF2		MZT2A	SH3YL1	CASC15	FYN	YPEL5		TUBB4B	MT-CO3
DPY19L2	ACY3	SNHG5	JPT1		PLP2	VAPB	PAM	KMT2E	IRF1		NDUFB11	COX7C
RASSF1	NDUFB11	SLC8A1	LINC02470		RNASET2	RABEP1	CCDC7	JMJD1C	PNRC1		GAPDH	DDT
TMEM220	GIMAP7	CFD	ECE1		EMP3	GOLGB1	ADA	ZSWIM6	PCED1B-AS1		SSBP1	EIF3K
ARHGAP25	SOCS2	CRIP1	CD63		LXN	CHD3	DPYD	SSBP1	H2AX		UBB	IFITM2
FASTKD1	ERICH1	FNDC3B	FADS2		LINC02160	DENND1A	CD38	IER5	FTH1		CD81	COX4I1
UGGT2	SLC8A1	CSGALNACT1	MYL6		ICAM2	TPR	PACS1	GNG2	MIF		H3-3B	HLA-DMA
CCDC18-AS1	UBA52	MBNL1	ENSG00000290032		LINC00486	BPTF	LSM14A	CMSS1	EIF4A2		BORCS5	HSP90AB1
CYTH1	SMIM24	PTPRJ	GSN		DECR1	TMEM245	XYLT1	CD48	ATP5F1E		PRDX1	TMEM123
DANT2	GYPC	SLC2A5	SOD1		TIMP1	BRD9	PDGFC	H3-3B	SRSF5		RCOR1	POLR2L
S100A11	COX8A	KDM5D	STOM		ENSG00000289364	ATP5F1E	ANGPT1	SKI	COX7B		COX6B1	HMGN1
WDR37	SSR4	EIF1AY	PGAM1		BSG	TOMM70	ARHGEF18	CAMK1D	TNFAIP3		INPP5A	ITGA4
SOCS2	TPM4	SLCO3A1	CYCS		APLP2	CARD11	CNTRL	ZFP36	SKIL		NASP	COX8A
TFCP2	ARHGEF18	ENSG00000257322	MYDGF		ENDOG	PCED1B-AS1	PIP5K1A	ZFAS1	BTG1		CRIP1	SLC35F1
EPSTI1	VAMP8	SLC39A11	GP1BB		H2AJ	ACIN1	ARL14EP	LINC01619	SNHG8		GADD45B	NFE2L2
LINC02256	HIBCH	GUSB	CAMK1		FLNA	KLHDC10	SMIM24	NFAT5	CREB1		UBE2S	RACK1
ENSG00000291015	MT-ATP6	ENOSF1	KATNA1		TMEM220	RORA-AS1	IGFBP7	STK17A	GADD45B		TGFB1	TBC1D12
NIFK-AS1	COX6C	MIR223HG			BASP1	ANKRD36B	ZNF609	REL	EIF4A3		CYTIP	TXNIP
TACC1	PAM	PIK3CB			CD36	PHACTR4	ENSG00000290906	HERC1	SNHG25		CD55	EEF1G
ZNF33B	UBA3	CCZ1B			ARHGEF2	RNF216	PROM1	ELL2	COX7C		ANKRD11	PTMA
ZMYM6	SERPINB1	ARHGAP26			NDUFV1	PACS2	CPLANE1	PTGER4	LINC00910		ZNF331	CSTB
CCDC7	PPDPF	P4HB			ENSG00000290832	MAGEF1	GIHCG	ADGRE5	BTG2		DUSP2	CCL3
ZNF302	CASC15	INPP5D			ANKRD36B	SBNO1	ATP2B4	MAP3K2	CCL4		MAP3K8	MZT2B
TMC8	MZT2A	CSTA			CARHSP1	ITPRID2	ARHGDIB	JARID2	LINC01004		GTF2B	SSR4
MEF2C-AS1	NUP210	IL17RA			HLA-DRB5	PNRC2	MIR181A1HG	CDK17	PPP1R15A		BTG1	CALM2
TAFA2	DARS1	MS4A6A			TIPARP	HECTD4	ENSG00000290832	CBLB	PABPC1		AMD1	MTSS1
IFNAR2	VIM	SLC38A10			MIR4435-2HG	CEP192	RAB37	KLF6	INTS6		ODC1	ATP5MC2
FIRRE	VPS13A	C16orf74			FAM178B	PPM1D	DOCK5	YPEL5	HCST		H2AZ1	DDHD1
TNFSF10	CD48	CST7			FHL2	SRPK1	KIAA1328	ABLIM1	NFKBIZ		SQSTM1	COX5B
RIPK2-DT	RAN	S100A11			JAGN1	RNF115	DPP8	CHD2	SNHG6		EZR	ITM2B
CCDC18	NDUFA2	IRAK3			NDUFS2	RRBP1	CARHSP1	IRS2	KMT2E-AS1		LINC00513	PTGES3
ST8SIA6	CD52	TACC1			RGS18	BCKDHB	ITGA4	PPP2R5C			DNAJA1	UBB
SERINC5	TIMM13	PLD4			P4HB	ATP5ME	TRAPPC11	RABGEF1			SPAG9	NDUFA4
AVP	MGMT	HEATR1			SMG1P5	ZNF292	ABLIM1	IFRD1			HES1	PSME2
MIR155HG	ENSG00000273748	PXK			DANT2	MYO19	CCDC171	ARIH1			PPP1R15A	HLA-DQB1
RORA	UBASH3B	EMILIN2			UROD	LINC03021.1	NKAIN2	CRY1			DENND4A	NDUFS7
TSPAN2	FIRRE	FYN			GTPBP6	ZC3H7A	LINC03009	ENSG00000287092			PET100	IFITM3
MECOM	PSMB9	KCNAB2			GSDMD	NEDD4	TMSB10	SAT1			HSPE1	ATP5MF
ABHD17B	GSTP1	RPN1			TSTD1	DNM1L	IRF1-AS1	SMYD3			MPHOSPH8	EPB41L3
H2AJ	TTC7A	SSR4			TM7SF3	TARS3	PRSS57	RALGAPA1			RAB8B	SLC25A6
ENSG00000229425	TAPT1-AS1	LARP4B			PPA1	LATS2	NSD2	HLA-A			HSPD1	DYNLL1
ENSG00000287042	H2AJ	DDB1			PPDPF	AKNA	SRSF4	PRKCA			PIKFYVE	C1orf162
SAMD12	GAPDH	RBM47			NANS	ATP2B4	LMO2	MIDN			GNG2	COX6C
MEG3	COX6B1	SND1			NUCB2	IKBKB	FMNL1	CNOT6L			GNA13	ATP5F1E
MLLT3	MGST2	ENSG00000291073			GTF3C6	ATM	ACYP2	CEBPB			EIF4A1	LAMTOR4
VIM	ITGAL	CSNK1G1			TXNIP	ENSG00000257322	CDCA7	FBXO11				PPIA
H2AC6	CTSD	GSN			LRPAP1	CCDC112	SEPTIN6	GALM				TMA7
CD38	HCST	PLD1			MT-ND2	CDK8	SASH3	RUNX1				TEX14
SLC38A4-AS1	TBXAS1	GLB1			ABHD17B	CKMT2-AS1	DIP2B	PELI2				ANKRD12
KLF3-AS1	EAF2	NFKBID			TSPAN32	ITFG2	ADAM28	RABGAP1L				EEF1D
ATP2B1	AP3S1	DNAJC5			ASL	PRIMPOL	SCMH1	TFRC				HSPA1A
LINC01515	NDUFA12	SLC22A15			BCR	XRN2	HLA-DQA2	CASC15				SNX3
SQSTM1	ENSG00000291015	GAS7			UBE2S	NKTR	RNF144A	SNHG5				NDUFB2
	MRPS24	HDAC9			ATF4	ELP4	FIRRE	TRAPPC9				COX6B1
	PRAM1	B4GALT5			ACAP1	SMG1	LPIN1	USP3				KLF10
	ARHGAP22	HDAC4			ARL2	USP10	INPP5D	MAP2K4				HINT1
	MRPL57	APOLD1			ATM	PLD3	TBCD	ANK3				SUB1
	RAC2	NMNAT3			TRAK2	YARS1	ITGAL	YWHAQ				EREG
	PLP2	CD38			DDIT3	PPP6R1	NEGR1	NAMPT				VAMP8
	TRPC4AP	ADGRE5			ETS2	PIN4	FRMD4B					SNHG6
	NDUFA13	TNFRSF1A			GATD3	TMEM181	DOP1A					BTAF1
	SSBP1	MYO1F			TRAF3IP3	CTCF	TRBC2					CSTA
	DISC1	HGF			FMNL1	KIF20B	HTR1F					TIMP1
	CCT7	DENND4A			TFRC	NAA16	CD34					USP12
	MIR181A1HG	ATXN7L1			CD52	TNKS2	PARP1					UQCR10
	SNCA	SOAT1			TSPAN2	KRIT1	HDAC4					TOMM7
	DAP3	TRIO			LINC01619	ATP2A3	NDUFA13					MIR181A1HG
	CCM2	TOM1			NFE2	KMT2A	HIPK2					NDUFS6
	PDGFC	SCAP			TFR2	TRAP1	ENOSF1					TNF
	TMEM106B	DENND1A			EPSTI1	ZC3H8	MSI2					CSF1R
	ZNF518A	UBE2G1			ZNF708	FBXO28	MCTP2					NDUFA12
	PI4KA	APLP2			CD59	NOL8	CPNE8					FOLR3
	PHB1	TENT2			TXNL4A	NFATC3	PPA2					HCST
	MRPS36	MNDA			CD81	PACS1	GMDS					REX1BD
	OGA	POLK			GCC2	FOCAD	STAM2					NDUFA2
	LAT2	PRKCA			LMNA	RALGAPA2	MACF1					CTSH
	PITPNC1	NSD2			ENOSF1	MBTD1	CACNB4					NAP1L1
	TACC1	HK1			COA6	NDUFA1	TBCK					UXT
	CAT	PTK7			PIP5K1A	FHIT						SEC11A
	EPSTI1	MYO15B			ASMTL	BTN3A2						NDUFS5
	POLR3GL	UBE2W			SERINC5	POLK						LSM3
	TTC17	ZNF592			CYBA	EIF3A						PHPT1
	SHPRH	DIAPH1			URM1	FAM133B						MAP3K8
	PSMB4	PLPPR3			SDHA	HSPH1						ATP5MK
	TMEM160	RCOR1			FES	PRKAR1B						SNU13
	DNAAF9	NANS			FLOT1	FASTKD1						NPC2
	HPGDS	TTC39C			AHNAK	MIB2						MGAT1
	TFCP2	MYO9B			TGFB1	MCFD2						GAS5
	DOCK5	CD63			RUFY1	CHD6						HSP90AA1
	SLC2A5	CYBA			REXO2	ARL4C						MAFG
	RAB6A	AFF1			KDM4B	ERCC5						GSTP1
	ENSG00000291214	ATP6V0E1			MAN2A2	DNAH14						RBIS
	ENSG00000291178	PPM1D			TACC1	HP1BP3						TXNRD1
	NDUFC2	SPECC1			BLVRB	CCS						HSPE1
	IFITM3	CERS5			MRPL58	ACSL5						HSP90B1
	LINC02245	DIAPH2			NMNAT3	BRD1						SNRPD2
	MYO15B	TRAP1			RRBP1	RAD50						TBC1D8
	GNG5	ANXA6			MGMT	MAPK9						SNHG15
	LYL1	LRPAP1			ANK1	STAT4						SYNCRIP
	ACACA	TBC1D14			UQCC3	ZC3H14						TTC3
	SERINC5	HECTD1			GUSB	LDB1						SSBP1
	SUSD6	NIBAN1			RFK	ZNF721						PPP4R3A
	MSRB3	MAN2B1			CEBPB	MCTP2						MARK3
	ENSG00000291175	GRB2			CYB5A	WDR35						KPNB1
	NARS2	PKD2			LY6E	THAP6						TSC22D3
	TOMM5	LENG8			RIDA	TMA7						CRIP1
	MLXIP	DNAJC13			RCC1	FAM120B						MANBA
	ANKRD36B	MTREX			CCDC18	IFT88						ICAM1
	PHYKPL	UBE2Q2			FADS2	DHX29						SF3B5
	UQCR10	GANAB			NECAB1	PTPN7						NDUFB11
	RNF220	AGTPBP1			SQSTM1	MFSD14CP						NDUFA11
	RUNX3	MT-ATP6			LEPR	FAM241A
	TRD-AS1	BLTP2			GNA15	TLN1
	PACSIN2	FNBP1			JPT1	ENSG00000291003
	TBRG1	ECPAS			STAG3L5P	ENSG00000285693
		AXIN1			H2AC6	CBX1
		MYH9			ATP2B1	SAMD3
		ZBTB43			USE1	SUGP2
		SREBF2			FSCN1	CNTRL
		MRTFA			MBOAT7	PTPN4
		ATP11A			TAFA2	ARHGEF9
		LMAN2			IKBIP	MRPS5
		IMMT			USP4	KLHL5
		ARHGAP10			PSEN1	YLPM1
		DGCR2			HSH2D	C2CD2
		DGKZ			DDB1	AIG1
		TNFAIP8			POLG2	ITFG1
		USP12			NPW	EIF5B
		WDR37			ARID4A	LIPE-AS1
		MFSD14B			HADHB	SLX4IP
		TIPARP			NOC2L	GABPB1-AS1
		BAG4			LDLR	UBR2
		WDFY2			ABHD16A	ROCK2
		TEX2			ENSG00000291113	ST3GAL3
		RAB27A			NPHP3	ZFR
		NCOA3			KLF1	RNF213
		DOCK11			SIGIRR	AGL
		RFX8			FAM241A	ATP5MK
		SPOPL			SLX9	API5
		HTT			QARS1	EDRF1
		PRPF8			SEPTIN11	CDYL
		MEF2D			ZMYM6	SIK2
		ACTG1			TSC22D3	VTI1B
		WDR49			MAP3K8	URGCP
		S100Z			ELL2	NUP107
		KIAA0930			MRPL37	NIBAN1
		TSEN2			CENPF	DENND4C
		CTBP2			MIDEAS	NIPBL
		HIP1			ERG28	HERC4
		RAB44			SAT1	ZNF148
		DNAAF9			PHF19	ITGB1
		CLOCK			NECAP2	PCM1
		P2RY8			MYH9	SLC15A2
		CNIH4			TIMP3	FOXK1
		TYMP			PRIMPOL	CTR9
		CCDC88A			IL7	PRKCSH
		BASP1			MAFG	AUH
		ZNF680			MIR142HG	SMIM27
		COLGALT1			STK24	ADSS2
		CEP128			ASXL1	LINC01473
		PIP5K1A			GCNT1	ELMO1
		IL6R			PRKCSH	RNF19A
		NCALD			CTSD	LONP2
		HRH2			ZFPM1	ELOB
		ABCB10			HECA	HPS1
		SERPINI2			MBNL2	TRIP11
		ACTN1			TST	ZNF26
		KAT2B			TYW1B	CASTOR3P
		S100A6			SLC7A1	FES
		H2AJ			MMAB	MT-ND4L
		B3GALNT2			GGH	C4orf48
		ZNF438			MAPK6	KPNA5
		TRIQK			SMIM1	JAK2
		SMCHD1			HSPA1A	SSBP3
		MSH5			NME4	ZNF37A
		HERC4			GCHFR	GKAP1
		RAB32			ZSWIM6	ABL1
		NDUFS5			CDT1	CAST
		UGGT2			MAFF	CARD16
		SSH2			SELL	SMC1A
		EPHA1-AS1			LRRC23
		GFM1			PIK3R1
		PGS1			GADD45A
		NUP210			BIN3
		ARHGAP25			AHR
		RBM6			STK17B
		MLLT10			AGPAT4
		EIPR1			LPXN
		HPCAL1			PACSIN2
		RASAL2			TESPA1
		RRP7A			CD109
		ARHGAP4			NFE2L3
		UCK2			NFATC1
		CALHM6			PLIN2
		NPRL3			FBXO34
		CORO1C			GATA1
		PDPR			CD83
		ZZZ3			SLC39A8
		DGKD			RELB
		PRKAG2			SLC12A2
		ABR			GTF2B
		PTDSS1			AIMP2
		NPEPPS
		ZNF767P
		PKM
		CUX1
		NOC2L
		HLA-DRA
		CCDC88C
		SLC36A4
		AGO4
		OSGIN2
		TSPAN2
		CARHSP1
		ARHGEF18
		MMS22L
		NUS1
		SERPINB8
		ANKRD13D
		IPO5
		PDIA4
		RELCH
		TXNDC11
		CTCF
		WDR41
		PCBP3
		CERS2
		AHNAK
		KLHDC10
		ARFGEF2
		CGAS
		PHF21A
		PPP4R1
		ZNG1B
		SLC35F2
		EAF2
		DDX42
		LDLR
		PACSIN2
		ATP1A1
		MGMT
		DCAF6
		UVRAG
		RNF24
		PKN1
		LINC03009
		APAF1
		ZNF609
		LRPPRC
		PPA2
		PUS1
		ITPK1
		NCBP3
		TRAPPC9
		CEP192
		PIAS1
		XRCC6
		LINC00486
		GOLGA4
		PGM1
		ELOVL6
		DOP1B
		PHKB
		CYBRD1
		SAMD8
		ARHGAP17
		ENSG00000290928
		HSPA8
		PFKL
		CAB39
		TTBK2
		SLC15A2
		CHCHD10
		MPDU1
		PI4K2B
		ABL1
		CXCR4
		MAP3K5
		RNASE2
		ATXN1
		NHLRC3
		SEC24D
		RHOQ

## Sheet: upregulated DEG
HSC	LMPP	GMP	MEP	BEM	Ery	ILC_precursor	pDC_precursor	T	CD16_NK	CD56_NK	B	Monocyte	DC
ATP8B4	TEX14	XIST	MT-ATP6	XIST	XIST	HNRNPH1	HLA-DRB1	XIST	HLA-B	XIST	XIST	MALAT1	XIST
XIST	ATP8B4	TEX14	MT-ATP8	RYR3	TEX14	CCDC200	DDX3X	HNRNPH1	XIST	PIP4K2A	CCSER1	TMEM176B	MT-ND4L
ENSG00000273338	XIST	IGLL1	CD164	ATP8B4	MT-ATP6	TPT1	TEX14	HLA-B	GNLY	DDX17	HLA-B	RGS2
TEX14	MALAT1	ATP8B4	MT-ND4	LMO4	MT-ATP8	BTF3	YPEL5	TMSB10	TALAM1	CELF2	TALAM1	XIST
ENSG00000285646	JUN	CLASP1-AS1	XIST	TALAM1	ATP8B4	LRRC75A	CLASP1-AS1	SLC35F1	DIP2A	PTPRC	ENSG00000273338	ENSG00000253736
JUN	LINC00910	CROCC	NKAIN2	ENSG00000273338	ENSG00000273338	S100A9	XIST	EEF1A1	ACTG1	FYB1	ARHGAP24	PNPLA8
ENSG00000270022	TALAM1	WDR74	MT-ND4L	YWHAZ	TALAM1	EEF1A1	PPP1R10	ATP5F1E	ACTB	TENT2	CROCC	JUND
CLASP1-AS1	ENSG00000270022	MT2A	PRKACB	ALOX5AP	ENSG00000285646	CXCL8	SRSF3	HLA-E	ANXA1	DOCK11	HLA-DRB1	C5AR1
WDR74	ENSG00000273338	HNRNPDL	NRIP1	TEX14	CD164	DUSP1	CROCC	SNHG25	UCP2	GPR141	CLASP1-AS1	TALAM1
TMEM107	WDR74	ENSG00000285646	CDK6	GATA2	NKAIN2	TMSB4X	ENSG00000285646	TLE5	PIP4K2A	CCND3	WDR74	MT-ATP8
CROCC	CLASP1-AS1	JUN	MT-CO3	ENSG00000250696	WDR74	NACA	DDX5	EIF2S3	PRMT2	MAP3K1	ENSG00000251309	ENSG00000257764
CCDC200	ENSG00000285646	ENSG00000288755	CASC15	DUSP1	CCDC200	ATP8B4	ENSG00000270022	C1orf56	PTGDR	EIF4G3	MEF2C	LYZ
MT-ATP8	CCDC200	XRRA1	NAP1L1	MALAT1	CLASP1-AS1	TEX14	ENSG00000288755	LDHB	HNRNPH1	PTPRA	TEX14	JMJD1C
LINC00910	FOS	SKIL	OOEP	IER2	CROCC	CROCC	JUN	CDC42SE1	PTPRC		CCDC200	CSF3R
PTMA	CROCC	EIF1	MT-ND5	XRRA1	PTMA	CLASP1-AS1	EIF4A3	ANXA1	ARL6IP5		RGS1	TREM1
TALAM1	ENSG00000288755	SRSF3	EEF1A1	EGR1	ENSG00000270022	JUND	LINC00910	FAU	KDM6A		MS4A1	HLA-B
XRRA1	DUSP1	C12orf57	HINT1	S100A6	XRRA1	LYZ	HLA-DRA	TMA7	HLA-C		BMP2K	NEDD9
ENSG00000270103	JUND	CDK6-AS1	EBPL	SUMO2	OOEP	SNHG29	PABPC1	ARHGDIB	ATP8A1		RIPOR2	ATP2B1-AS1
DUSP1	PPP1R10	ENSG00000270022	DPP10	JUN	SET	RACK1	YWHAZ	PRKCQ-AS1	LINGO2		PLEKHA2	VMP1
PTCH2	ENSG00000253736	TSC22D2	PLAC8	DBI	ENSG00000228655	S100A8	RGS1	UQCR11	DTHD1		ENSG00000270022	TNFAIP6
SRSF3	FOSB	SKP1	SNHG29	CLEC4OP	LINC00910	WDR74	WDR74	EIF5A	KLRC3		PARP14	MAP3K2
HNRNPDL	ENSG00000257239	SET	MT-CO1	SEC61G	MT2A	SRSF3	JUNB	COX7C	ARF5		EIF2S3	JARID2
HSPA5	ENSG00000270103	INPP4B	EIF2S3	SKIL	HNRNPH1	ACTB	CCNL1	OST4	EIF4G3		ENSG00000270103	CD55
ENSG00000288755	DDX3X	MALAT1	TPT1	CNRIP1	SEC61G	GAS5	FOSB	ATP5ME	VPS13C		ENSG00000285646	BTG2
RBM3	SCN3A	EGR1		FTH1	CDC42	HNRNPA1	SKIL	ENSG00000285646	AGTPBP1		ENSG00000228655	NDEL1
CD164	EIF1	H3-3A		GRAP2	HNRNPA3	HLA-B	BRD2	SNHG9	CDC42SE1		MT-ATP8	CTSS
EIF1	PTCH2	CD69		PTMA	CPPED1	ENSG00000285646	BTG2	NOSIP	COG5		GPM6A	YPEL5
UBC	ENSA	ENSG00000273338			DPP10	LINC00910	ARF4	NDUFA3	CDC42		FCRL1	ATP1B3
CDC42	TMEM107	PPP1R10			EIF2S3	TALDO1	JUND	LIMD2	LYST		RALGPS2	CDC42EP3
SKP1	EGR1	LINC00910			ENSG00000288755	FTL	HLA-DQB1	RCSD1	OGT		IGHD	SAMSN1
HLA-B	ENSG00000289340	SRP14			SRSF3	ACTG1	H3-3B	RACK1	KLRC2		AKAP13	SGK1
LSM7	DDX5	HINT1			TMEM107	SNHG32	EIF1	SET	BST2		TMEM107	TUBA1A
TUBB4B	CNTNAP2	GP6-AS1			SRSF2	HLA-DRB1	FOS	ARGLU1	ENSG00000228655		HLA-C	ENSG00000237773
SET	PNRC1	IER3			MIR3667HG	NFKBIA	PTCH2	MT-ATP8	SAMD3		ARHGAP17	LRMDA
FTH1	CD69	OOEP			TRERF1	ENSG00000273338	KLF4	NDUFB1	KLRD1		DNAJC10	CREB5
ACTB	ENSG00000290039	MT-ATP8			BMP2K	EEF1G	HLA-DRB5	KMT2E-AS1	NSD1		HNRNPH1	ACTB
HNRNPH1	HLA-DRB1	TMEM107			ENSG00000287190	CCL3L3	ID2	TOMM7	EIF2S3		HNRNPA3	SULT1A1
PPP1R10	ARHGEF40	TUBB4B			MT-ND4L	EGR1	MALAT1	UBL5	CELF2		LINC00910	PPP1R10
PRDX1	IER2	GADD45B			ENSG00000270103	FOS	SRSF2	COTL1	JARID2		PTCH2	SAT1
PNRC1	MEF2C	CDC42			MACROH2A1	TMEM107	IER2	SSR2	SERPINB1		PPP1R10	TMEM176A
HMGB1	ENSG00000258820	DDX5			DDX3X	CD63	ZFP36	SLC25A3	MTSS1		ATP8B1	ENSG00000258216
STT3B	YPEL5	IER2			ARGLU1	CDC42	CD83	EIF1AX	URI1		TRA2A	DYSF
HLA-DRB1	SKIL	FOS			ANGPT1	EIF4A1	GADD45B	GPSM3	PCMTD1		TTN	MT-ND4L
ENSG00000287979	MZF1-AS1	ENSG00000258820			CDK6	PRDX1	TMEM107	ELOB	RASA2		LIX1-AS1	IRS2
CIRBP	CD164	FTH1			EIF1AX	ENSG00000270022	MCL1	MYL12A	EID1		TPD52	ANKRD28
NEGR1	YWHAZ	PTMA			H1-4	FTH1	HLA-B	GAPDH	CLIC1		SUCO	KDM6A
HMGN2	SRSF3	HLA-DRB1			YWHAE	HLA-DRA	NFKBIA	NDUFA1	DDX6		HNRNPK	FCAR
YBX3	CIRBP	NFKBIA			KDM6A	BST2	ARIH1	ZFX	HNRNPA0		PLEKHF2	DUSP1
OOEP	KMT2E	ENSG00000289340			PRKACB	JUNB	CCDC200	PCED1B-AS1	CAPZB		DDX5	VIM-AS1
GADD45B	H3-3B	TALAM1			FOS	SLC25A6	CDKN1A	ACTB	ANKRD10		COL19A1	RGS18
SRSF2	CCNL1	CFAP210			PPP1R10	SLC25A5	SLC38A2	SEPTIN1	JPX		PALM2AKAP2	VIM
HNRNPK	KLF6	ATXN7L3B			PLXDC2	ARGLU1	SRSF7	GPX4	FXYD5		C12orf42	ACSL1
HNRNPA3	XRRA1	RSL24D1			RBM3	SUMO2	SRSF5	ST13	CHST12		JARID2	NFIL3
DDX3X	GADD45B	UBC			JUN	EIF3F	ENSG00000289298	SEC61G	EMB		ARGLU1	SLC2A3
MT-ND4L	HNRNPUL1	SNHG25			RSU1	NPM1	HSPA5	CORO1A	CYTH1		ARHGAP32	ENSG00000289901
YWHAZ	HNRNPA2B1	ARF4			HNRNPAB	GABARAP	SIK1	RBL2	OSTF1		SET	GLIPR2
ZFP36L2	MEPCE	PNRC1			PBX1	CHCHD2	ENSG00000273338	LSP1	ATP8B4		JUN	LGALS2
SUMO2	MME	EIF1AX			ENSG00000289340	B2M	TSC22D2	EEF2	TRBC2		FRY	SLC38A2
NCL	HOPX	CD164			HNRNPDL	SET	DUSP1	JPX	DGKD		STIM2	HNRNPA2B1
SEC61G	ERCC1	EIF1B			PTCH2	ARPC3	UBC	CALM3	ARPC5		ITGA4	DOCK8
ENSG00000228655	ANKRD28	EIF3E			CHRM3	ENSG00000287190	CD74	SERPINB9	BRK1		PPP3CA	ENSA
YWHAE	HLA-DRB5	ENSG00000228655			ENSG00000262202	OAZ1	KDM6B	TBC1D10C	GPR141		TLR10	ENSG00000254420
EGR1	ENSG00000289341	SRSF2			SNRPE	JUN	ENSG00000270103	SRSF2	FCGR3A		CDC42	IVNS1ABP
YBX1	CREB1	TRBC2			TRA2A	EIF1	RRP12	CDC42	TENT2		BCL11A	ERICH1
SFPQ	ENSG00000287979	SUB1			ALYREF	SPINK2	POLR2A	APRT	ADD1		KDM6A	ZNF438
NKAIN2	PABPC1	SNHG1			EIF5A	CD69	FTH1	YPEL3	GABARAP		ATM	PTPRE
TMSB4X	C12orf57	H3-3B			MAP3K13	S100A4	STX17-DT	S100A6	SFMBT2		RSRP1	YTHDF3
PABPC1	LINC01765	HNRNPA1			MORF4L1	ITM2C	MAP1LC3B	NSA2	PRKCH		USP6NL	SPAG9
EIF2S3	CDH9	ENSG00000273702			YWHAZ	TALAM1	NR4A1	YBX1	ITCH		PTPRJ	TRIB1
EIF4A1	PRSS2	YBX3			DUSP1	EBPL	SEC61B	PAXX	TNFAIP8		FARS2	PLAUR
SRP14	JUNB	ENSA			TOX	PSMA2	BTG1	CRIP1	CAPZA1		DDX17	S100A6
CCNL1	DNAJA1	NCL			YBX3	CCL3	ENSG00000253736	PSME2	PTPN12		HNRNPDL	RIPOR2
SRP9	TUBA1A	H1-3			SRP9	APEX1	ID1	SRP9	ITGA4		LINC01215	RSRP1
C12orf57	IDS	SUMO2			C12orf57	HINT1	EGR1	WAKMAR2	PICALM		ENSG00000257275	CD300LB
EIF1AX	TSC22D2	RBM3			LINC00869	SERPINB1	NR3C1	ATP5MK	HLA-E		YWHAZ	RABGEF1
STMN1	MCL1	HMGB1			PTK2	CLIC1	SAT1	CSTB	HNRNPA2B1		FCER2	RAB8B
EIF1B	UBC	RHEX			PLEK	ARHGDIB	NFKB1	COPS9	CD300A		NAP1L1	PTPRJ
ENSG00000289340	ZFP36	HOPX			LYPLA1	CD37	ATF3	SERBP1	ARHGDIB		STX7	NABP1
SNHG25	RASGEF1B	SPINK2			DEPTOR	SRP14	ODC1	FLT3LG	RBM3		AUTS2	ST6GALNAC3
EIF4A3	HSPA5	HTR1F			PTPRD	TUBA1A		PPIA	MYBL1		IL2RG	SYAP1
BZW1	RRP12	NACA			MYCBP2	TRA2A		CCNI	CAP1		MTPN	SHTN1
CKS2	CD44	HSP90AB1			TSC22D2	TUBA1B		TMEM258	PPP1R18		ENSG00000288755	GAB2
PMAIP1	KMT2E-AS1	SRP9			TTC28	HLA-DRB5		TKT	LINC02384		ANKRD10	PADI4
PTPRD	ENSG00000267262	SNHG12			HSPA5	HOPX		PSME1	FLI1		GRK3	ENSG00000289888
SERBP1	CALCRL-AS1	SH3BGRL			SFPQ	ENSG00000288755		ARPC2	STK39		C6orf62	ENSG00000288819
ELF1	YBX3	YPEL5			CBX3	NME2		DENND2D	LPGAT1		ETS1	LUCAT1
RSL24D1	EFCAB2	PAIP2			EID1	RBM3		ARPC1B	SUMO2		TMEM131L	ARHGAP26
PSMA4	CDC42	DDX3X			HLA-B	SCN3A		EEF1D	TGFBR2		CCNL1	ELF1
PFN1	GNAS	ATP5MJ			LINC01036	SRP9		RBM3	CD164		CAMK2D	SPATA13
ARGLU1	SFPQ	CCDC200			P2RY14	MYL12B		RASSF3	PSMB2		KMT2E-AS1	TBC1D9
TRBC2	COL24A1	ARGLU1			MT-ND6	PSMB1		MAL	RBL2		ENSG00000255240	MPP7
U2AF1	MIR23AHG	ENSG00000267262			HPGDS	UBC		COX7B	FOXP1		CYBB	AHR
EIF5A	NFKBIA	JUNB			ZFP36L2	COTL1		EIF3G	IKZF1		LINC01572	S100A8
SNHG32	CUBN	H1-10			CTNNB1	PHB2		NDUFB9	USP24		ZCCHC7	AKAP13
YPEL5	TUBB4B	ENSG00000272256			STT3B	H3-3A		PRDX2	SHOC2		RBM3	DPYD
HSPB1	HEXIM1	MAP1LC3B			TRBC2	SRSF6		DDX3X	TMBIM6		TCF4	ZNF516
APEX1	SLC38A2	SON			SKIL	C1orf56		FXYD5	MOB1A		SNHG32	JUNB
MT-ND6	SRSF5	SOCS1			PHLPP1	SRSF2		PRPF4B	TBX21		ADAM19	TALDO1
ZFAND5	ARF4	PTPRD			SNHG32	CD48		PET100	PPP1CA		JAZF1	PTGS2
H1-2	CLNK	NPM1			ATF7IP2	GAPDH		RASGRP2	NKTR		ADD3	ENSG00000291144
ALYREF	ARID5B	NSA2			SNRPG	GMFG		TMEM156	RBMS1		MAP3K1	C9orf72
FABP5	ABCA13	PSME1			NLK	SH3BGRL3		PHB2	HDDC2		ANGPTL1	CCNY
ATXN7L3B	CD74	YWHAZ			EIF1B	IL1B		RSL1D1	PCNX1		IKZF1	QPCT
TPM3	TPT1	SERBP1			RSL24D1	EIF2S3		CSKMT	RHOA		TRIM22	FRY
SPTAN1	ELF1	FOSB			SRSF6	FAM30A		BRD2	SLFN12L		EZH2	FOS
PRKACB	ENSG00000262202	THUMPD3-AS1			ARF4	DUSP2		EIF4B	STK4		ALOX5AP	ENSG00000286581
ST13	MED12L	SRSF5			CSTB	BRI3		DGKA	C1GALT1		CYB5A	NCF2
SERPINB9	MAF	CIRBP			ATXN7L3B	DYNLL1		TAF10	SEMA4D		LINC00869	MEF2C
SNHG9	KLF4	SOX4			ANKRD10	HMGN3		MICOS10	XCL2		PCBP1	AP1G1
ENSA	DNAJB6	EIF2S3			SNHG25	YBX3		MT-ND4L	NUCKS1		PCMTD1	ATP8B4
ARHGDIB	TRA2A	EIF4A3			RASA1	SSR2		COX7A2L	PRKDC		HNRNPD	TLR4
ATF7IP2	DYNLT5	PA2G4			SNTB1	CIRBP		RGS10	BCAP31		BRD2	HERPUD1
IGLL1	HNRNPH1	CKS2			IGF2BP2	COX7A2L		SRP14	GLG1		HDAC9	RTN4
MORF4L2	ARL6IP5	PSMA4			CAPZA1	SF3B6		CORO1B	IGFBP7		STRBP	LRRFIP2
SNRPE	HLA-DRA	HNRNPAB			CIRBP	RGS1		FKBP5	STMP1		SNHG9	CYBB
MAP3K13	SKP1	BZW1			WWOX	FKBP1A		OOEP	TMEM131L		ORMDL1	CDC42
MORF4L1	CXCL8	ASB3			PA2G4			CALR	ADGRG1		RBM26	NR4A1
SOX4	ANTXR2	CLEC2B			ENSG00000253736			H1-10	VAV3		COQ7	FBXW7
HNRNPAB	DYRK1A	HNRNPA3			MRPL34			CMPK1	TGFBR1		ENSG00000289340	METTL6
PTGES3	MORF4L2	UBB			MEIS1			YWHAB	SEPTIN2		ENSG00000287070	CRADD
CBX3	IGF1R	SFPQ			TLK1			CCDC59	ARGLU1		PDCD4	ENSG00000274213
CALCRL-AS1	RBM39	WHRN			PSME4			WDR74	COX7A2L		PAPOLA	CHD1
NUTF2	CNST	NFE2L3			HNRNPA0			CSDE1	PPP1CB		JOSD1	TMEM170B
SLC25A5	KLF2	CCDC59			AFF2			SBDS	ARHGAP15		LMBRD1	TNFSF10
MEF2C	UBB	TFPI			RBBP4			ENSG00000262202	ZFAND3		GLIPR1	CYTH1
IMPDH2	RBPMS	ENSG00000287070			UFM1			RNMT	SLC16A7		YME1L1	IGF2R
NPR3	PTPRC	STAT1			AFF1			BIN2	ATP5MC3		OSBPL10	BTG1
SNHG12	FAM53C	ENSG00000283674			LRRC75A			UCP2	PCBP1		RBX1	SLC36A4
TSC22D2	RLIM	ATF3			LST1			APEX1	GSAP		SEC62	PTCH2
PAIP2	LINC01004	ENSG00000253736			IFITM3			UBE2V1	WDR33		HMGN3	ASAP1
HNRNPA0	MT-ATP8	YRDC			MED12L			U2AF1	SCML4		IRAG2	DNAJC3
CDK2AP1	ZFP36L2	CHRM3			PSIP1			SNHG1	TMIGD2		RNGTT	HECA
FAM53C	HSP90B1	ZFP36L2			DDX18			HMGN2	UBR2		ZFAND3	GPCPD1
PEBP1	BTG2	PSME4			DGUOK			PPIB	STIM1		BBX	IRF1
CLEC2B	EIF4A3	SAR1B			FRY			HSPA5	XRCC5		WWOX	HDAC4
C6orf62	MED13L	FAM53C			RLIM			OSER1	JAZF1		CSNK1G3	SMCHD1
KDM6A	SAT1	LDHB			CERS6			LAT	TGFBR3		C12orf57	ATP11B
SF3B6		IFITM3			FANCL			TRAM1	MSN		SUMO2	ARIH1
PPP1R14B		ENSG00000270103			NLGN1				CCND3		RCSD1	ENSG00000287070
TOX		ATP5MK			DACH1				KANSL1		FCRL2	GARS1-DT
SNRPG		PRDX1			H1-3				ALOX5AP		ZDHHC21	RAD51B
NUFIP2		NDUFB1			RYR3				LGALS1		PPHLN1	P2RY13
SNRPN		NKAIN2			FMC1				B4GALT1		MDM4	METTL9
PHLPP1		NEGR1			YPEL5				NCALD		BTAF1	AHNAK
ETF1		MRPL47			CRHBP				UTRN		CSTB	RBM47
UBE2S		KMT2E-AS1			PPIP5K2				RICTOR		RASA1	TSC22D2
COX7A2L		MYL12B			ATP8A1				EFHD2		NSUN6	GLT1D1
ENSG00000276216		MAGOH			VPS13C				NCR1		LUC7L2	SHOC2
EIF4G2		PPP1R15A			UBA6-DT				GNPTAB		APEX1	FAM107B
SNRPD1		MAP3K13			CCND2				RAP1GDS1		DGUOK	CLEC7A
ATP5MC1		CALCRL-AS1			MARCKS				H4C3		LUC7L3	ATP9B
PGK1		NPDC1			CDK2AP1				ISG20		DAPP1	PLCB1
COX7B		DUSP2			CYP7B1				S100A6		IQSEC1	ADAM17
TOMM6		HMGN1			IKZF2				TGOLN2		TNFRSF13C	DOCK4
ENSG00000231201		SNRPE			ARF6				DECR1		FTX	ENSG00000288703
VDAC1		CCNI			BZW1				DOCK8		LYST	MAP4K4
HNRNPF		NLGN1			CHD1				MED13L		PAX5	FYN
POLR2K		SRRM1			ZFAND5				RCSD1		AGPAT5	LRRK2
HNRNPUL1		HNRNPH1			FKBP5				DGUOK		SKIL	ARF5
HDAC9		SERTAD1			ANKRD36				NCOA2		SHOC2	TOM1
PSMA2		KLHL18			ENSG00000287979				RASSF3		HOOK2	ENSG00000289948
CSDE1		EIF5A			NDUFB1				BIRC6		PARP8	CYTIP
RMND5A		HMGN2			SNRPN				TRERF1		CDK14	ZBTB43
PLXDC2		MDK			TMEM256				DDX17		TBL1XR1	ALOX5AP
LDHA		BIRC2			CTBP1				KLRK1		ENSG00000290680	CLEC12A
ITM2C		SUMO1			TIMM10				RASA1		ENSG00000287190	IQSEC1
PRMT1		DDX18			HDAC2				MAPK1		PPP1CA	ENSG00000287124
MYL12B		CUBN			EIF4E				WDR74		NONO	IGF1R
NONO		DSE			CALCRL-AS1				INPP4A		GAPT	SULF2
SNHG1		SMIM24			RNMT				FRYL		CENPC	NPL
JPX		HNRNPK							MAML2		MOB1A	RHOB
PA2G4		IDS							BLTP1		IFI16	B4GALT1
SNRPB2		ENSG00000289872							HERC4		MTSS1	LTA4H
UFM1		SNRPB2							MACF1		NUP153	SLC49A4
NUCKS1		ANKRD42							USP25		CAPZA1	KIAA0319L
PCBP1		SNRPG							PDIA6		SF3B1	GLUL
ENSG00000283674		YWHAE							GPCPD1		DOCK2	WDFY2
RANBP1		POLR2K							CGGBP1		WDR33	SIPA1L1
SRSF9		CBX3							LNPEP		PRKACB	ANPEP
SF3B1		CHURC1							RHOC		FAM3C	CUBN
ERH		MARCHF3							RESF1		RFX3	CTDSPL
C1QBP		BZW2							PIK3R1		DDX18	LINC00937
CSTB		BEX3							PHF21A		ADAM7-AS1	EP300
IFITM2		MORF4L2							ACTR2		THUMPD3-AS1	GLIPR1
ARL6IP5		SNHG7							ARHGEF3		EPS15	IFNGR1
CCDC59		HSPE1							NCOA1		CEPT1	VPS37B
DDX21		YWHAQ							ST8SIA4		HNRNPU	STK17B
COX16		SERPINB9							YES1		STAP1	RTN3
NDUFB1									ARF1		DDX3X	PDE4B
ARF1									ACTN4		HNRNPF	GK
OCIAD2									PRKACB		U2AF1	TRA2B
H1-10									CCSER2		SRRM2	RCSD1
TTC28									CTBP2		UFM1	ENSG00000289340
HNRNPR									TRIP12		MARCHF6	IL17RA
DBI									ARRDC3		SPOP	ALDH1A2
FMC1									ATP10A		ALOX5	BACH1
DSTN									MECP2		SRSF11	TRPS1
GLRX5									CLASP1		SRP9	TULP2
CREB1									CD38		CDC42SE1	ABHD5
CD69									ARF6		UBE2E2	MIR223HG
MAP1LC3B									TOP2B		RASGEF1B	SCAND1
TMEM256									SMAD2		BCL7A	TPM4
DDX18									TRA2A		GABARAP	ENSG00000289070
SELENOK									DDX39B		ARL4A	MAML2
BRD2									PJA2		SAR1B	CAPG
HOPX									WDR7		SUCLG2	APLP2
PSMB1									SCFD1		SESTD1	AKIRIN2
IGHM									SRSF1		HEATR5B	ZFAND6
THUMPD3-AS1									MDM4		CIITA	ENSG00000254604
DGUOK									ANKIB1		OGT	ERCC1
BANF1									FAM172A		SREK1	ANKRD11
CCT6A									PIAS1		ANKRD28	ADISSP
DSE									PTBP3		CELF1	JUN
GNAI2									GPATCH8		ETNK1	CPQ
KHDRBS1									SUCLG2		HNRNPA0	LAMTOR1
BTD									SDCBP		STAG2	IL1RAP
RLIM									SPPL2A		DENND5B	IQGAP1
YTHDF3									CDYL		GAB1	FBXO34
ATP6V0B									SRPK2		OOEP	TBK1
ZFX									MIR181A1HG		HVCN1	RAF1
RNMT									TTC14		EMB	PGD
PSMB3									OGA		MCUB	COQ10B
									PTPRJ		PDCD6IP	ZFC3H1
									CTSW		BTK	ANKUB1
									TOX		COTL1	MYH9
									CD63		MTMR6	PCNX1
									FTX		DMXL1	PLCL2
									TPP2		PPIP5K2	MX2
									TRIM22		CDK13	RAPGEF2
									CMTM6		ATP8A1	ATXN1
									PUM2		TSC22D2	PLBD1
									RNF213		TULP4	AZI2
									NEDD9			NDE1
									ETS1			MEGF9
									ETNK1			LRRC8D
									EPS15			DENND1A
									TRAM1			RAB11FIP1
									CCDC91			IPCEF1
									ARID5B			SNHG5
									SYNRG			BAZ2B
									ARL15			TBL1X
									SYTL2			SERINC3
									SENP7			DGKD
									SETX			OSBPL11
									RNF19A			TRIM38
									SLC9A9			MTMR3
									HNRNPD			PYGL
									MICU2			IL6R
									TPST2			SPECC1
									GFOD1			RLIM
									MNAT1			SOCS3
									ADD3			GPSM3
									SMARCC1			ATG7
									SMYD3			LRRFIP1
									KMT2A			OSBPL9
									DENND1B			RASGEF1B
									RTN4			LINC02384
									TUT4			ANO10
									LINC00869			PLEK
									PBRM1			INO80
									CEP85L			TMX4
									CLDND1			DSE
									PAN3			SLC25A37
									DOCK11			NSMCE2
									R3HDM2			SMURF1
									ENSG00000270022			GNB2
									LPP			THAP9
									BNC2			SLC11A1
									LCP2			BTBD9
									RBM26			MXD1
									ABI1			CHIC2
									MAN1A1			SEC22B
									MAN1A2			RLF
									NDFIP1			ENTPD1
									SLC38A4-AS1			CCPG1
									STT3B			BCL2L13
									CCDC200			MICU1
									VTI1A			MEF2A
									IGF1R			ARHGAP45
									HELZ			ZNF407
									ZBTB16			ADIPOR2
									ESYT2			NXF1
									CX3CR1			PDCD6IP
									PPP6R3			RRP12
									CTNNB1			LDLRAD3
									COA1			ELOVL5
									FUBP1			RILPL2
									RAPGEF1			STK38L
									MKLN1			ENSG00000285280
									PHC3			CAMKK2
									WWOX			SGMS1
									EXOC4			KLF2
									CHORDC1			LYN
									ELF1			ELL
									SIPA1L1			KLHL15
												WASHC5
												FTX
												DCTN4
												TBC1D7
												SKI
												ENSG00000273702
												AP3S2
												RBM23
												RELL1
												SPIDR
												CFLAR
												GNA13
												EIF1AX
												CAST
												STK4
												ACTN1
												INPP4A
												TNS3
												IDS
												RFX3
												CREBBP
												SUCO
												FUS
												TFEC
												RANBP2
												CD36
												RIPK2
												LPGAT1
												DAPP1
												PCSK5
												STX11
												AGFG1
												KANSL1L
												BIN2
												TSG101
												CD14
												CCDC93
												SUPT5H
												CDK14
												MECP2
												TOB1
												DOCK2
												ARL5B
												RSRC1
												WDR26
												ITPRIP
												GOLGB1
												EEIG2
												CHST15
												SIRPB1
												CELF1
												ALPK1
												RASSF4
												STXBP3
												CDC37
												ATP6V1E1
												TNRC6B
												STAT1
												GASK1B
												DNTTIP2
												ANXA1
												ENSG00000283839
												DYRK1A
												PTTG1IP
												VCP
												PRPF4B
												CPPED1
